# Supplementary material for: Towards a kingdom of reproductive life - the core sperm proteome
Source: Reproduction. 2025 May 10;169(6):e250105. doi: 10.1530/REP-25-0105 (PMC12070448; doi:10.1530/REP-25-0105)
Supplement: Supplementary file 1 [file supplemental_table_1.xlsx]

## Sheet: ProteomeXchange search results
Dataset Identifier	Title	Repos	Species	Instrument	Publication	Announce Date	Keywords
PXD000265	Oryza sativa egg, sperm, callus, pollen and seedling proteome	PRIDE	Oryza sativa	instrument model: LTQ Orbitrap XL; LTQ Orbitrap XL	Abiko et al. (2013)	2013-08-02	O. sativa, egg, sperm, callus, pollen, seedling LC-MS/MS,
PXD000355	Proteomic identification of rainbow trout sperm proteins	PRIDE	Oncorhynchus mykiss (Rainbow trout) (Salmo gairdneri)	instrument model: LTQ; LTQ	Nynca et al. (2014)	2013-11-05	Biological, rainbow trout, sperm, shotgun proteomics, proteome,
PXD000575	Mouse Acrosomal Matrix LC-MS/MS	PRIDE	Mus musculus	LTQ XL	Guyonnet et al. (2012)	2013-11-14	Mouse, Spermatozoa, Acrosome, Acrosomal matrix, Proteome,
PXD000206	4-plex iTRAQ comparative proteomics Anabaena circinalis	PRIDE	Dolichospermum circinale AWQC310F, Dolichospermum circinale AWQC131C	QSTAR	D'Agostino et al. (2014); D'Agostino et al. (2016)	2014-03-11	Biological, Anabaena circinalis, iTRAQ, saxitoxin, cyanobacteria, paralytic shellfish toxins, ecotypes,
PXD000592	Mouse Core Acrosomal Matrix LC-MSMS	PRIDE	Mus musculus	LTQ Orbitrap Velos	Guyonnet, Egge & Cornwall (2014)	2014-05-07	Mouse, Spermatozoa, Acrosome, Acrosomal matrix, SDS-resistant, amyloid, Proteome,
PXD001254	Qualitative and quantitative analysis of chicken semen	PRIDE	Gallus gallus	LTQ Orbitrap	Labas et al. (2014)	2014-08-22	Biological, chicken, spermatozoa, seminal plasma, proteome, label free,
PXD000872	Forty-four novel protein-coding loci discovered using a PIT approach in rat male germ cells	PRIDE	Rattus norvegicus	LTQ Orbitrap XL	Chocu et al. (2014)	2014-09-12	Biological, Rat, testis, Spermatocytes, spermatids, LC-MS/MS.,
PXD000767	Phosphoproteome of mouse testis	PRIDE	Mus musculus	LTQ Orbitrap	Qi et al. (2014)	2014-10-10	Biological, phosphorylation,proteomics,spermatogenesis,testis,
PXD000877	In-depth proteomic analysis of carp (Cyprinus carpio L) spermatozoa	PRIDE	Cyprinus carpio (Common carp)	LTQ	Dietrich et al. (2014)	2014-10-13	carp, sperm, proteome, LC-MS/MS, fish,
PXD001303	Analysis of epididymal sperm maturation by top-down mass spectrometry	PRIDE	Sus scrofa domesticus (domestic pig)	LTQ Orbitrap	Labas et al. (2015)	2014-12-16	Biological, boar, epididymal spermatozoa, top-down,
PXD001096	Bovine sperm plasma membrane proteomics through biotinylation and subcellular enrichment	PRIDE	Bos taurus	LTQ Orbitrap	Kasvandik et al. (2015)	2015-03-19	Biological, biotinylation, Bos taurus, plasma membrane proteome, reproductive biology, sperm cell,
PXD001929	Label-free protein quantification in freshly ejaculated versus post-mating spermatophores of the noble crayfish Astacus astacus	PRIDE	Astacus astacus (Noble crayfish) (Astacus fluviatilis)	LTQ Orbitrap Elite	Niksirat et al. (2015)	2015-04-13	Biological, alpha-2-macroglobulin, hemocyanin, histone, ryanodine receptor, sodium/hydrogen exchanger,
PXD002367	The human spermatozoa proteome	PRIDE	Homo sapiens	LTQ Orbitrap	Jumeau et al. (2015)	2015-07-16	Chromosome-centric Human Proteome Project (C-HPP), Human Proteome Project, Biological, Human, Spermatozoa, GeLC-MS/MS,
PXD001665	Mytilus galloprovincialis, sperm, LC-MSMS	PRIDE	Mytilus galloprovincialis (Mediterranean mussel)	LTQ Orbitrap	Zhang et al. (2015)	2015-07-17	Biological, Mytilus galloprovincialis, sperm, LC-MSMS,
PXD002428	DDX3Y and other Male Specific Region of Y Chromosome Genes may modulate neuronal differentiation and mediate various biological pathways in addition to their well described role regulating spermatogenesis	PRIDE	Homo sapiens	LTQ	Vakilian et al. (2015)	2015-09-17	Chromosome-centric Human Proteome Project (C-HPP), Biomedical, Chromosome Centric Human Proteome Project (C-HPP), Cell-based Human Proteome Project, Y-linked genes, DDX3Y, Shotgun Proteomics
PXD002900	Mouse Seminal Vesicle Preparations C4PR_LIV	PRIDE	Mus musculus	LTQ Orbitrap Velos	Ramm et al. (2015)	2015-10-01	Biological, Mouse, Seminal Vesicles, LC-MSMS, Sperm,
PXD002457	Characterizing cardiac molecular mechanisms of mammalian hibernation via quantitative proteogenomics.	PRIDE	Spermophilus tridecemlineatus (Thirteen-lined ground squirrel)	LTQ Orbitrap Velos	Vermillion et al. (2015)	2015-11-03	Biomedical, Biological, Keywords: Proteogenomics, Galaxy-P, Hibernation, Heart.,
PXD002593	Proteome profiling of GC1-spg cells over-expressing DYNLT1	PRIDE	Mus musculus	Synapt MS	Indu et al. (2015)	2015-11-03	Biomedical, Biological, Spermatogonia, GC1-spg cells, DYNLT1, spermatogenesis,
PXD002379	LC-MS/MS proteomic profiling of maize opaque endosperm mutants	PRIDE	Zea mays	Q Exactive	Morton et al. (2015)	2016-01-05	Biological, opaque, endosperm, maize, non-zein, proteome, ER stress, UPR, proteomics, LC-MS/MS,
PXD003164	Cross-species proteomics in analysis of mammalian sperm proteins C4PR_LIV	PRIDE	Mus musculus , Bos taurus , Sus scrofa domesticus (domestic pig), Rattus norvegicus , Equus caballus	LTQ Orbitrap Velos	Bayram et al. (2016)	2016-01-13	Biological, Cross-species, Sperm, Proteins, LC-MS, Rodents, Ungulates,
PXD002768	Chicken spermatozoa protein extract analyzed by Top-down HRMS	PRIDE	Gallus gallus	LTQ Orbitrap Velos	Soler et al. (2016)	2016-04-11	Biological, Chicken, spermatozoa, top-down,
PXD003386	Bovine sperm surface lectinome	PRIDE	Bos taurus	LTQ Orbitrap Elite	Defaus et al. (2016)	2016-04-28	Biological, Bovine, sperm, lectins, fertilization,
PXD001762	MoCBP3, an Antifungal Chitin-Binding Protein from Moringa oleifera Seeds, is a Member of the 2S Albumin Family	PRIDE	Moringa oleifera (Horseradish tree) (Moringa pterygosperma)	Synapt MS	Freire et al. (2015)	2016-05-25	Biological, Moringa oleifera, Chitin-Binding,
PXD002511	Proteome profiling of GC1-spg cells over-expressing Autoimmune Regulator (AIRE)	PRIDE	Mus musculus	Synapt MS	Radhakrishnan et al. (2016)	2016-06-14	Biological, Biomedical, Spermatogonia, autoimmune regulator, GC1-spg, testis,
PXD000880	Biochemical profile of the A.thaliana hypusination pathway	PRIDE	Arabidopsis thaliana	4800 Proteomics Analyzer	Belda-Palazón et al. (2014)	2016-07-08	spermidine, eIF5A, hypusine, abscisic acid, 2D-electrophoresis,
PXD003947	Quest for missing proteins in the human spermatozoa: an update	PRIDE	Homo sapiens	Q Exactive	Vandenbrouck et al. (2016)	2016-07-26	Human Proteome Project, Biological, Human, sperm, fractionation, missing proteins, LC-SRM, IHC, HPP,
PXD004098	Differential proteomics of human seminal fluid Normo Vs Astehnozoospermia	PRIDE	Homo sapiens	Synapt MS	Saraswat et al. (2017)	2016-12-21	Biological, Human, Spermatozoa, Seminal Plasma, Asthenozoospermia,
PXD004916	Spermidine treated mouse Heart LC-MS/MS	PRIDE	Mus musculus	LTQ Orbitrap	Eisenberg et al. (2016)	2016-12-23	Biological, Spermidine, Mouse, Heart, LC-MS/MS,
PXD005438	Complementary critical functions of Zfy1 and Zfy2 in mouse spermatogenesis and reproduction	MassIVE	Mus	LTQ Orbitrap XL	; ...	2017-01-11	Y chromosome, Zfy1, Zfy2, CRISPR/Cas9, spermatogenesis, LC-MSMS,
PXD005756	Quantification of the GDNF-regulated proteome and phosphoproteome in spermatogonial progenitor cells (SPCs)	PRIDE	Mus musculus	LTQ Orbitrap Velos	Wang et al. (2017)	2017-04-20	Biological, SPC,Phosphorylation,
PXD006454	Combined sperm proteome of the monarch butterfly Danaus plexippus	PRIDE	Danaus plexippus	Q Exactive	Whittington et al. (2017)	2017-10-26	Biological, monarch butterfly, sperm, proteomics, evolution, parasperm, lepidoptera,
PXD006108	Predictive biomarkers of sperm quality in sturgeon spermatozoa	PRIDE	Acipenser baerii x Acipenser schrenckii, Acipenser	TripleTOF 5600+	Li et al. (2017)	2017-10-31	Biological, iTRAQ, proteomics, spermatozoa, sturgeon, biomarker,
PXD006829	BPA Gestational Exposure Affects F1 Capacitated Spermatozoa	PRIDE	Mus musculus	micrOTOF-Q III	Rahman et al. (2017)	2018-01-02	Biological, Biomedical, Mouse, Spermatozoa, 2-DE, ESI-MS/MS,
PXD008358	Systematic quantitative analysis of H2A and H2B variants by targeted proteomics	PRIDE	Mus musculus	LTQ Orbitrap	El Kennani et al. (2018)	2018-01-16	Biological, Histone variants, Chromatin, Proteomics, Targeted proteomics, SRM, PRM, Spermatogenesis,
PXD005343	Proteome of Tcte1 deficient mouse sperm	PRIDE	Mus musculus	LTQ Orbitrap Velos	Castaneda et al. (2017)	2018-02-09	mouse, sperm, Tcte1, TMT6,
PXD008187	Proteomic characterization of fresh spermatozoa and supernatant after cryopreservation in relation to freezability of carp (Cyprinus carpio) semen	PRIDE	Cyprinus carpio (Common carp)	autoflex	Dietrich & Ciereszko (2018)	2018-03-23	Biological, Cryoresilience, cryopreservation, fish, proteome, semen, sperm,
PXD009331	Cryopreservation and egg yolk medium alter the proteome of ram spermatozoa	PRIDE	Ovis aries	TripleTOF 6600	Pini et al. (2018)	2018-04-26	Technical, Ram, sperm, SWATH,
PXD009176	Urechis unicinctus sperm proteome	PRIDE	Urechis unicinctus	LTQ Orbitrap	Qin et al. (2018)	2018-06-11	Biological, Urechis unicinctus sperm proteome, LC-MS/MS,
PXD003376	Molecular evolution of sperm competition in mice	PRIDE	Mus musculus	LTQ Orbitrap	Vicens et al. (2017)	2018-06-21	Biological, fertilization, oocyte, reproduction, speciation,
PXD009708	Using RT-qPCR, proteomics and microscopy to unravel the spatio-temporal expression and subcellular localization of hordoindolines across development in barley endosperm	PRIDE	Hordeum vulgare	LTQ Orbitrap Elite	Shabrangy et al. (2018); Roustan et al. (2018)	2018-07-02	Biological, Barley caryopsis, Hordoindoline, spatio-temporal, laser microdissection, endosperm, label-free shotgun proteomics, RT-qPCR, reference genes, end-product quality, Golden Promise, protein bodies, grain hardnes
PXD003188	Proteogenomic analysis in hibernating mammal suggests contribution of skeletal muscle physiology to hibernation phenotype	PRIDE	Spermophilus tridecemlineatus (Thirteen-lined ground squirrel)	LTQ Orbitrap Velos	Anderson et al. (2016); Vermillion et al. (2015)	2018-07-11	Biological, iTRAQ, Galaxy-P, proteomics, hibernation, skeletal muscle, AMP –deaminsase 1, fibromodulin,
PXD007515	Discovery of a testis-specific complex TEX101-DPEP3 and selection of its disrupting antibodies	PRIDE	Homo sapiens	Q Exactive	Schiza et al. (2018)	2018-08-16	TEX101, testis-expressed sequence 101 protein, DPEP3, dipeptidase 3, affinity purification-mass spectrometry, interactome, protein-protein interactions, testis-specific proteins, spermatozoa, disrupting antibodies,
PXD009710	Proteomes of dissected developing barley endosperm layers and microscopy identifies the starchy endosperm as prominent tissue for the storage of ER derived hordeins accompanied by the accumulation of HvPDIL1-1 and its intracellular re-localization	PRIDE	Hordeum vulgare	LTQ Orbitrap Elite	Roustan et al. (2018)	2018-10-01	Biological, HvPDIL 1-1, endoplasmic reticulum, hordeins, barley caryopsis, Laser Microdissection, shotgun proteomics,
PXD008727	Nut interactome in round/elongating spermatids	PRIDE	Mus musculus	LTQ Orbitrap Velos	Shiota et al. (2018)	2018-10-02	Biological, Spermiogenesis, Nut, binding partners, nanoLC-MS/MS,
PXD010062	The proteome of pig spermatozoa is remodelled during ejaculation	PRIDE	Sus scrofa domesticus (domestic pig)	TripleTOF 5600	Perez-Pati�o et al. (2018)	2018-10-02	Biological, iTRAQ, artificial insemination , seminal plasma, sperm-rich ejaculate fraction,,
PXD003785	Analysis of human sperm surface glycoproteins which can interact with galectin-1	PRIDE	Homo sapiens	maXis	Sun et al. (2016)	2018-10-26	Biomedical, Human sperm, Galectin-1, NLM,
PXD010293	Seminal fluid and sperm proteomics of Aedes aegypti	PRIDE	Aedes aegypti (Yellowfever mosquito) (Culex aegypti)	Orbitrap Fusion	Degner et al. (2018)	2018-12-17	Biological, Aedes aegypti, semen, sperm, N15 labeled, mosquito, ejaculate,
PXD011320	DIGE based quantitation of Atta columbica ant male seminal fluid exposed to queen spermatheca fluid.	PRIDE	Atta columbica	6550 iFunnel Q-TOF LC/MS	Dosselli et al. (2018)	2019-01-03	Biological, Atta colombica, Sexual conflict, DIGE, seminal fluid, spermathecal fluid.,
PXD011306	Atta columbica seminal fluid and spermathecal fluid proteome	PRIDE	Atta columbica	6550 iFunnel Q-TOF LC/MS	Dosselli et al. (2018)	2019-01-03	Atta colombica, Sexual conflict, DIGE, seminal fluid, spermathecal fluid.,
PXD011290	Phosphoproteomic and functional approaches reveal changes in sperm-specific proteins downstream KOR in human spermatozoa	PRIDE	Homo sapiens	Q Exactive	Urizar-Arenaza et al. (2019)	2019-01-11	Biological, human spermatozoa, phosphoproteomics, KOR,
PXD010125	Mouse epididymis LC-MSMS	PRIDE	Mus musculus	Q Exactive	Niu et al. (2019)	2019-01-16	Biological, Mouse, epididymis, sperm, iTRAQ, LC-MSMS,
PXD010246	Human testis phosphoproteome reveals kinases as potential targets in spermatogenesis and testicular cancer	PRIDE	Homo sapiens	Q Exactive	Castillo et al. (2019)	2019-02-01	Biological, Biomedical, Human, testis, phosphokinase ranking, label-free, single-shot, phosphoproteomics,
PXD007989	CHARACTERIZATION OF RABBIT (Oryctolagus cuniculus) SPERM PROTEINS	PRIDE	Oryctolagus cuniculus	TripleTOF 5600	Casares-Crespo, Fern�ndez-Serrano & Viudes-de-Castro (2019)	2019-02-15	Biological, rabbit, spermatozoa, proteome, genotype,
PXD010695	Characterization of the Sperm Proteome and Reproductive Outcomes with in Vitro Fertilization after a Reduction in Male Ejaculatory Abstinence Period	PRIDE	Homo sapiens	Orbitrap Fusion	Shen et al. (2019)	2019-02-22	Biological, Biomedical, Sperm, ejaculatory abstinence, proteome, protein modifications, IVF treatment, reproductive outcomes,
PXD011890	Protein phosphorylation landscape of mouse spermatids during spermiogenesis	PRIDE	Mus musculus	LTQ Orbitrap Velos	Li et al. (2019)	2019-03-29	mouse spermatids,phosphorylation,spermiogenesis,
PXD010168	Sperm proteome of apyrene and eupyrene sperm in Carolina Sphinx moth Manduca sexta, and monarch butterfly Danaus plexippus	PRIDE	Manduca sexta (Tobacco hawkmoth) (Tobacco hornworm), Danaus plexippus	Q Exactive	Whittington et al. (2019)	2019-05-06	Biological, Lepidoptera, monarch, manduca sexta, sperm, sperm heteromorphism,
PXD013092	Sperm proteome of CMTM4-deficient mice	PRIDE	Mus musculus	Q Exactive	Liu et al. (2019)	2019-05-21	Biological, Sperm, CMTM4, Knockout,Proteome,
PXD003859	buffalo sperm proteome LC-MS/MS	PRIDE	Bubalus bubalis	LTQ Orbitrap Elite	Fu et al. (2019)	2019-06-03	Biological, buffalo, sperm, proteome, LC-MS/MS,
PXD013373	Tpo1‐mediated spermine and spermidine export controls cell cycle delay and times antioxidant protein expression during the oxidative stress response	PRIDE	Saccharomyces cerevisiae (Baker's yeast)	TripleTOF 5600	Olin-Sandoval et al. (2019); Krüger et al. (2013)	2019-06-10	Biological, Yeast,
PXD013728	Honey bee heat-shock proteomics	PRIDE	Apis mellifera	6520 Quadrupole Time-of-Flight LC/MS	Dataset with its publication pending	2019-07-19	queen, drone, honey bee, spermatheca, ovary, semen,
MSV000082258	Modification of Crocodile Spermatozoa Refutes the Tenet That Post-testicular Sperm Maturation Is Restricted To Mammals	MassIVE	Crocodylus porosus	Q Exactive	Nixon et al. (2019)	2019-08-06	Crocodylus porosu ; Proteome ; Phosphoproteome ; sperm
PXD012302	Proteomic analysis of Dpy19l2-deficient human globozoospermia reveals multiple molecular defects	PRIDE	Homo sapiens	LTQ Orbitrap Velos	Guo et al. (2019)	2019-08-15	Biological, Biomedical, globozoospermia, DPY19L2, proteomics, round-headed, human,
PXD013514	Uterine fluid proteomic analysis of fertile and subfertile hens before and after insemination	PRIDE	Gallus gallus	LTQ Orbitrap Velos	Riou et al. (2019)	2019-08-29	Uterin fluid, sperm storage, insemination,
PXD015384	TNP1 and TNP2 mRNA binding proteins from mouse testes	PRIDE	Mus musculus	6340 Ion Trap LC/MS	Phillips et al. (2019)	2019-10-04	RNA binding proteins, mouse, spermatocytes,
PXD014609	Mechanisms of ROS-induced mitochondria-dependent apoptosis underlying liquid storage of goat spermatozoa	PRIDE	Capra hircus	Q Exactive	Liu et al. (2019)	2019-11-11	liquid storage,goat spermatozoa,mitochondria-dependent apoptosis,ROS,differentially expressed protein,
PXD012984	Cryopreservation differently alters proteome in epididymal and ejaculated pig spermatozoa	PRIDE	Sus scrofa domesticus (domestic pig)	TripleTOF 5600	Perez-Pati�o et al. (2019)	2019-11-11	Technical, Biomedical, epididymis, ejaculate, spermatozoa, cryopreservation, proteomics, porcinepig,
PXD014618	Characterization of human sperm protamine proteoforms through a combination of top-down and bottom-up mass spectrometry approaches	PRIDE	Homo sapiens	Orbitrap Fusion Lumos	Soler-Ventura et al. (2019)	2019-11-11	Top-down proteomics, bottom-up proteomics, proteoforms, electron transfer dissociation, protamines, sperm, post-translational modifications, phosphorylation, nonannotated proteins, male infertility.,
PXD011730	Loss-of-function mutations in QRICH2 cause male infertility with multiple morphological abnormalities of the sperm flagella	PRIDE	Mus musculus	Q Exactive Plus	Shen et al. (2019)	2019-11-12	Biomedical, proteomics analysis,morphological abnormalities,sperm flagella,mutation,
PXD008342	Newt (Cynops pyrrhogaster) testis proteomics during FSH/PRL stimulations	jPOST	cellular organisms	instrument	Dataset with its publication pending	2019-11-30	Newt testis, Spermatogenesis, Sertoli cells, FSH, Prolactin, 2D-DIGE,
PXD015332	Signaling proteins of a chemosensory pathway from sperm of Arbacia punctulata	PRIDE	Arbacia punctulata	LTQ Orbitrap Velos	Tr�tschel et al. (2019)	2019-12-11	Biological, sea urchin, sperm, signal transduction, SDS-PAGE LC-MS/MS, MudPIT,
PXD015502	Signaling proteins of a chemosensory pathway from sperm of Arbacia punctulata	PanoramaPublic	Arbacia punctulata	TSQ Vantage	Dataset with its publication pending	2019-12-19	sperm chemosensation, protein copy number, membrane protein,
PXD014210	Proteomic analysis reveals that topoisomerase 2A is associated with defective sperm head morphology	MassIVE	Homo sapiens	TripleTOF 6600	no publication	2020-01-05	Spermatozoa, Male Reproduction, SWATH,
PXD015347	TMT6plex_bRP9_sperm_PITHD1_WT_KO	jPOST	Mus musculus	instrument	Dataset with its publication pending	2020-01-09	TMT, sperm, PITHD1,
PXD015510	Evaluation by re-derivation of a paternal line after 18th generations on seminal traits, proteome and fertility: spermatozoon membrane proteins Spectral Library	PRIDE	Oryctolagus cuniculus cuniculus	TripleTOF 5600	10.1016/j.livsci.2019.103894	2020-01-13	Spermatozoon membrane protein, fertility, DIA-LC/MSMS, SWATH,
PXD015516	Evaluation by re-derivation of a paternal line after 18th generations on seminal traits, proteome and fertility: SWATH quantitation sperm membrane proteins	PRIDE	Oryctolagus cuniculus	TripleTOF 5600	10.1016/j.livsci.2019.103894	2020-01-13	Spermatozoon membrane protein, fertility, DIA-LC/MSMS, SWATH,
PXD014871	Proteomic changes in human sperm during sequential in vitro capacitation and acrosome reaction.	PRIDE	Homo sapiens	LTQ Orbitrap Velos	Castillo et al. (2019)	2020-01-14	Biomedical, sperm, spermatozoa, capacitation, acrosome reaction, proteomics, mass spectrometry, TMT labeling,
PXD000169	Analysis of the honeybee sperm proteome using MudPit and 2D PAGE	PRIDE	Apis mellifera	6510 Quadrupole Time-of-Flight LC/MS; 6330 Ion Trap LC/MS	Zareie et al. (2013)	2020-01-17	Honey bee, sperm. LC-MS, MudPit, 2D PAGE,
PXD000007	Comprehensive mapping of the bull sperm surface proteome	PRIDE	Bos taurus	LTQ Orbitrap	Byrne et al. (2012)	2020-01-27	bovine, sperm, plasma membrane, 5600 TripleTOF, QSTAR Elite, UltrafleXtreme,
PXD016928	Proteome analyses of sperm from wild type, Akap3 and Akap4 gene null mutant mice	PRIDE	Mus musculus	Q Exactive Plus	Xu et al. (2020)	2020-02-17	Biological, Mouse sperm, spermiogenesis, AKAP3, AKAP4, Fibrous sheath,
PXD014849	Obesity significantly alters the human sperm proteome, with implications for fertility	PRIDE	Homo sapiens	Q Exactive	Pini et al. (2020)	2020-02-18	Human, sperm, obesity, LC-MS/MS, LFQ,
PXD017885	proteins in the spermatheca of female Haemaphysalis longicornis	iProX	Haemaphysalis longicornis	Q Exactive HF	Dataset with its publication pending	2020-03-04	spermatheca,
PXD017377	Proteomic profiling of RNA binding proteins in mouse spermatogonial stem cell	PRIDE	Mus musculus	TripleTOF 5600	Du et al. (2020)	2020-03-19	mouse, mRNA interactome capture, RNA-binding proteins, shotgun proteomics, spermatogonial stem cell,
PXD015380	Multi-omic analysis of gametogenesis reveals a novel signature at the promoters and distal enhancers of active genes	PRIDE	Mus musculus , Saccharomyces cerevisiae (Baker's yeast)	Q Exactive	Crespo et al. (2020)	2020-03-26	Mouse spermatogenesis, Histones, Crotonylation, Promoters and enhancers, Omics data integration,
PXD016220	Seminal plasma proteome of chicken with different sperm motility	PRIDE	Gallus gallus	Orbitrap Fusion	Li et al. (2020)	2020-04-24	Chicken, seminal plasma, LC-MS/MS, sperm motility, label-free,
PXD017537	Quantitative proteomic analysis of seminal plasma, sperm membrane proteins and seminal extracellular vesicles suggests vesicular mechanisms aid in the removal and addition of proteins to the ram sperm membrane.	PRIDE	Ovis aries	TripleTOF 6600	Leahy et al. (2020)	2020-05-07	epididysomes, prostasomes, microvesicles, sperm surface, EDIL3,
PXD017924	Discovery and mechanistic studies of cytotoxic cyclotides from the medicinal herb Hybanthus enneaspermus (Linn) F. Muell	PRIDE	Hybanthus enneaspermus	TripleTOF 5600	Du et al. (2020)	2020-05-12	, peptide chemical synthesis, cyclotide, nuclear magnetic resonance (NMR), cancer cell cytotoxicity, peptide-membrane interaction, anticancer property, surface plasmon resonance (SPR),
PXD014095	Proteomic characterization and comparison of spermatozoa proteomes between ram (Ovis. aries) and buck (Capra. hircus) using a data-independent acquisition-mass spectrometry (DIA-MS)	PRIDE	Capra hircus, Ovis aries	Q Exactive	Zhu et al. (2020)	2020-05-26	spermatozoa protein, data-independent acquisition, ram, buck, proteomics,
PXD012853	Epigenetic homogeneity in histone methylation underlies sperm programming for embryonic transcription	PRIDE	Xenopus laevis (African clawed frog)	Orbitrap Fusion Lumos	Oikawa et al. (2020)	2020-05-28	Biological, sperm, epigenetics, programming, LC-MS/MS, ice-ChIP,
PXD014172	Mapping proteome of seminal plasma and spermatozoa of Indian Indigenous Malnad Gidda (Bos indicus) cattle	PRIDE	Bos indicus	Q Exactive	Ramesha et al. (2020)	2020-06-11	bRPLC, SCX, Malnad Gidda, Spermatozoa, Seminal Plasma, Protein Profiling,
PXD018111	changes induced by cryopreservation in horse spermatozoa	PRIDE	Equus caballus	6520A Quadrupole Time-of-Flight LC/MS	Mart�n-Cano et al. (2020); Mart�n-Cano et al. (2020)	2020-07-09	horse, spermatozoa, cryopreservtion,
PXD019054	Early cleavage of preimplantation embryos is regulated by tRNAGln-TTG-derived small RNAs present in mature spermatozoa	PRIDE	Sus scrofa domesticus (domestic pig)	Q Exactive HF	Dataset with its publication pending	2020-07-12	tsRNAs, spermatogenesis, sperm maturation, embryo development,
PXD020488	Sialylation of Asparagine 612 inhibits Aconitase activity during mouse sperm capacitation; A possible mechanism for the switch from oxidative phosphorylation to glycolysis.	MassIVE	Mus musculus	amaZon ETD	no publication	2020-07-21	Capacitation, Glycoprotein,
PXD018843	Prm2 deficiency triggers a Reactive Oxygen Species (ROS)-mediated destruction cascade during epididymal sperm maturation in mice	PRIDE	Mus musculus	LTQ Orbitrap Elite	Schneider et al. (2020)	2020-07-28	Mouse, Male, Epididymal Sperm, Protamine2 deficient, LC-MS, proteome,
PXD018255	The Sperm Proteome of the Oyster Crassostrea hongkongensis	PRIDE	Crassostrea hongkongensis	LTQ Orbitrap Elite	Mu et al. (2020)	2020-09-04	sperm proteome, oyster, proteomics, Bivalvia,
PXD006213	Systematic genetic and proteomic screens identify yeast H2BK37 and mammalian H2BK34 methylation as an evolutionary conserved meiotic mark	PRIDE	Saccharomyces cerevisiae (Baker's yeast)	LTQ Orbitrap Velos	Crespo et al. (2020)	2020-09-25	Biological, Histone, methylation, meiosis, spermatogenesis, sporulation,
PXD020594	Novel proteomic profiling of epididymal extracellular vesicles in the domestic cat reveals proteins related to sequential sperm maturation with differences observed between normospermic and teratospermic individuals	MassIVE	Felis catus	Q Exactive HF	no publication	2020-10-05	epididymal epithelium, Extracellular vesicles , teratospermic, normospermic,
PXD017886	Proteomics on spermathecal fluid of BC queens	MassIVE	Apis mellifera	instrument model	McAfee et al. (2020)	2020-11-01	Honey bee, Queen, Spermatheca,
PXD019806	CFAP45 deficiency causes situs abnormalities and asthenospermia by disrupting an axonemal adenine nucleotide homeostasis module	PRIDE	Sus scrofa domesticus (domestic pig)	LTQ Orbitrap	Dougherty et al. (2020)	2020-11-04	CFAP45, protein complexes, motile cilia,
PXD015713	Rice(cv. Koshihikari) endosperm peptidome analysis under normal and high temperature.	jPOST	cellular organisms	LTQ Orbitrap	Dataset with its publication pending	2020-11-04	heat stress, peptidome, rice ,
PXD020523	Comparative proteomics of Raphidiopsis raciborskii strains with different toxigenicity in response to iron under N2-fixing conditions	PRIDE	Cylindrospermopsis raciborskii CS-509, Cylindrospermopsis raciborskii CS-506	6410 Triple Quadrupole LC/MS	D'Agostino et al. (2020)	2020-11-23	Raphidiopsis raciborskii, cyanobacteria, iron stress, iTRAQ, comparative proteomics, cylindrospermopsin,
PXD017284	Mouse germ cell proteome from spermatogonia to round spermatids analysis by LC-MSMS	PRIDE	Mus musculus	Q Exactive HF	Fang et al. (2020)	2020-12-03	Mouse, meiosis, proteome, LC-MSMS,
PXD023101	Comparative proteomic profiling reveals the roles of proteins during spermatozoa capacitation in sheep	iProX	Ovis aries	Q Exactive Plus	Dataset with its publication pending	2020-12-13	Dorper, Spermatozoa capacitation, In vitro, Tandem mass tag (TMT), Proteomics,
PXD021730	Discovery of unique peptide markers in NZ mānuka (Leptospermum scoparium) honey	PRIDE	Leptospermum scoparium	TripleTOF 6600	Bong et al. (2020)	2021-01-07	Biology/Disease-Driven Human Proteome Project (B/D-HPP), Food and Nutrition (B/D-HPP), Peptide markers, mānuka honey (Leptospermum scoparium),
PXD017481	Proteome Dynamics of the Cotyledonary Haustorium and Endosperm in the Course of Germination of Euterpe oleracea Seeds	PRIDE	Euterpe oleracea	LTQ Orbitrap Velos; Q Exactive	Nascimento et al. (2020)	2021-01-27	Euterpe oleracea, Cotyledonary Haustorium, Endosperm, NanoESI LTQ-Orbitrap Velos, Thermo Q Exactive,
PXD005029	Ampulla of Poecilimon ampliatus liquid sample	jPOST	Poecilimon ampliatus	LTQ FT	Dataset with its publication pending	2021-02-04	spermatophore, bush cricket, LC-MS,
PXD005023	Spermatophylax of Poecilimon ampliatus	jPOST	Poecilimon ampliatus	LTQ FT	Dataset with its publication pending	2021-02-04	nuptial gift,
PXD005027	Spermatophylax of Poecilimon ampliatus liquid sample	jPOST	Poecilimon ampliatus	LTQ FT	Dataset with its publication pending	2021-02-04	bush cricket spermatophore,
PXD005030	Ampulla of Poecilimon amplicata 2-DE spots 9,10,11	jPOST	Poecilimon ampliatus	LTQ FT	Dataset with its publication pending	2021-02-04	bushcricket, spermatophore, 2-DE/MS,
PXD022236	STALLION SPERM PROTEINS AFTER CRYOPRESERVATION	PRIDE	Equus caballus	6520A Quadrupole Time-of-Flight LC/MS	Gaitskell-Phillips et al. (2021)	2021-03-18	horse, spermatozoa, cryopreservation,
PXD014333	Sperm-specific proteins and cancer testis antigens exist outside the blood-testis barrier	PRIDE	Mus musculus , Homo sapiens	impact II	O'Donnell et al. (2021)	2021-03-31	cancer-testis antigens, testicular interstitial fluid, germ cell proteins,
PXD022614	Influence of spermidine on the mouse brain proteome	PRIDE	Mus musculus	Q Exactive; LTQ Orbitrap	Dataset with its publication pending	2021-04-14	mouse, brain, LC-MSMS, spermidine,
PXD014551	Ovarian fluid proteome variation associates with sperm swimming speed in an externally fertilizing fish	PRIDE	Oncorhynchus tshawytscha	LTQ Orbitrap	Johnson et al. (2020)	2021-04-17	Chinook salmon, Oncorhynchus tshawytscha, ovarian fluid, coelomic fluid, iTRAQ,
PXD011049	Hormonal stimulation of carp is accompanied with changes of seminal plasma and spermatozoa proteome	PRIDE	Cyprinus carpio	autoflex	Dataset with its publication pending	2021-04-20	semen, proteome, fish, hormone, spermiation, sperm maturation,
PXD025607	Porcine spermatozoa proteomics and phosphoproteomics analysis	iProX	Sus scrofa	Q Exactive	Xu et al. (2021)	2021-04-24	proteomics, phosphoproteomics, spermatozoa, breed, sperm motility,
PXD017462	Differential proteome between ejaculate and epididymal sperm represents a key factor for sperm freezability in wild small ruminants	PRIDE	Rupicapra pyrenaica, Capra pyrenaica, Ovis aries musimon	Orbitrap Fusion Lumos	10.1016/J.CRYOBIOL.2021.01.012; Mart�nez-Fresneda et al. (2021)	2021-05-04	germplasm bank, proteomics, TMT, mass spectrometry, sperm, goat, sheep, cross-species,cryopreservation,
PXD024405	Protamine characterization by top-down proteomics: Boosting proteoform identification with DBSCAN	PRIDE	Homo sapiens	Orbitrap Fusion Lumos	Arauz-Garofalo et al. (2021)	2021-05-13	Male Infertility, Sperm, Protamine, LC-MS/MS, Top Down Proteomics, Proteoform, Post-Translational Modifications, Bioinformatics, DBSCAN.,
PXD019435	Differential Membrane Protein Profile in Sperm	iProX	Bos taurus	Orbitrap Fusion Lumos	Shen et al. (2021)	2021-05-17	Membrane proteomics, Sperm,
PXD024588	Protein identification of spermatozoa and seminal plasma in bottlenose dolphin (Tursiops truncatus)	PRIDE	Tursiops truncatus truncatus	TripleTOF 6600	Dataset with its publication pending	2021-06-14	Cetacean, Proteomic, Semen, Sperm cells, Seminal plasma,
PXD022066	A regulatory role for CHD4 in maintenance of the spermatogonial stem cell pool	PRIDE	Mus musculus	Orbitrap Exploris 480	Cafe et al. (2021)	2021-06-18	Spermatogonial stem cell, self-renewal, CHD4, Mi-2β,
PXD025939	Unravelling subcellular and ultrastructural changes during vitrification of human spermatozoa: effect of mitochondria-targeted antioxidant and permeable cryoprotectant	PRIDE	Homo sapiens	Q Exactive	Dataset with its publication pending	2021-06-30	Mito Q, vitrification, proteomics, electron microscopy, spermatozoa,
PXD027382	Adenylyl cyclase 3 deficiency results in the dysfunction of blood-testis barrier during mouse spermiogenesis	iProX	Mus musculus	Q Exactive	Dataset with its publication pending	2021-07-18	AC3, proteome, spermaotgenesis, testis, male sterility,
PXD027399	The proteomic data of sperm from ARMC3 ko mice	iProX	Mus musculus	Q Exactive Plus	Dataset with its publication pending	2021-07-19	ARMC3,mice,sperm,
PXD025807	Stallion sperm proteins in 10 stallions with different motility	PRIDE	Equus caballus	6520A Quadrupole Time-of-Flight LC/MS	Gaitskell-Phillips et al. (2021)	2021-07-29	horse, cryopreservation, spermatozoa,
PXD022114	Tandem mass spectrometry of buffalo sperm-surface extracted proteins	PRIDE	Bubalus bubalis bubalis	Q Exactive HF	Batra et al. (2021)	2021-08-13	sperm, buffalo, beta-defensin,
PXD022322	Proteomic changes associated with sperm fertilizing ability in meat type roosters	PRIDE	Gallus gallus	LTQ Orbitrap Velos	Vitorino Carvalho et al. (2021)	2021-08-17	Chicken, spermatozoa, fertility,
PXD024250	Proteomic analysis of koala (Phascolarctos cinereus) spermatozoa and prostatic bodies	PRIDE	Phascolarctos cinereus	Q Exactive Plus	Skerrett-Byrne et al. (2021)	2021-08-23	Koala, Prostatic bodies, Proteomics, Spermatozoa,,
PXD028135	DIA proteomics analysis of wt and Prss37-null sperm	iProX	Mus musculus	Orbitrap Fusion Lumos	Dataset with its publication pending	2021-08-26	male infertility,
PXD028213	DIA of boar sperm with different treatment	iProX	Sus scrofa domesticus	Q Exactive HF	Dataset with its publication pending	2021-09-06	capacitation,
PXD019136	A bioenergetic shift is required for spermatogonial differentiation	PRIDE	Mus musculus	Q Exactive HF	Chen et al. (2020)	2021-09-08	glycolysis, spermatogonial differentiation, OXPHOS,
PXD023680	Loss of Cep70 function affects acrosome biogenesis and flagella formation during spermiogenesis	PRIDE	Mus musculus	Q Exactive Plus	Liu et al. (2021)	2021-09-09	Cep70, male infertility, acrosome biogenesis, flagella formation, spermiogenesis,
PXD022843	TMT-based proteomics and phosphoproteomics analysis of proteome changes in seminal plasma extracellular vesicles of azoospermia	PRIDE	Homo sapiens	Orbitrap Fusion Lumos	Yao et al. (2021)	2021-09-09	TMT, azoospermia, extracellular vesicles, seminal plasma, proteomics,
PXD019727	Social status and ejaculate investment in the house mouse c4pr_liv	PRIDE	Mus musculus	LTQ Orbitrap Velos	Bayram et al. (2020)	2021-09-09	sperm competition, LC-MS, LFQ,
PXD022865	The reproductive toxicant acrylamide modulates the mouse epididymal proteome to drive alterations to the sperm epigenome and dysregulate embryo development	PRIDE	Mus musculus	Q Exactive HF-X	Trigg et al. (2021)	2021-10-06	acrylamide, embryo development, epididymis, proteome, small non-protein-coding RNA, spermatozoa, sperm maturation,
PXD022876	The reproductive toxicant acrylamide modulates the mouse epididymal proteome to drive alterations to the sperm epigenome and dysregulate embryo development.	PanoramaPublic	Mus musculus	Orbitrap Exploris 480	Trigg et al. (2021)	2021-10-08	acrylamide, embryo development, epididymis, proteome, small non-protein-coding RNA, spermatozoa, sperm maturation,
PXD029274	Studying the role of RPL39L in mouse spermatogenesis	iProX	Mus musculus	Orbitrap Fusion Lumos	Dataset with its publication pending	2021-10-21	RPL39L, proteostasis, spermatogenesis,
PXD025562	In-cell structures of a conserved supramolecular array at the mitochondria-cytoskeleton interface in mammalian sperm	PRIDE	Sus scrofa domesticus (domestic pig)	Q Exactive HF; Orbitrap Fusion Lumos	Dataset with its publication pending	2021-10-29	Proteomics, crosslinking, boar sperm, mitochondria, cryo-electron tomography,
PXD025166	Lrrc23 WT and KO whole sperm proteomic analysis	PRIDE	Mus musculus	timsTOF Pro	Zhang et al. (2021)	2021-11-02	LRRC23, sperm flagella,
PXD023979	EGR4-dependent decrease of UTF1 is associated with failure to reserve spermatogonial stem cells in infertile men	PRIDE	Homo sapiens	Q Exactive HF	Di Persio et al. (2021)	2021-11-02	Male germline stem cells, spermatogonial stem cells, male infertility, impaired spermatogenesis, single cell RNA sequencing, human spermatogenesis, stem cell differentiation, testis, mass spectrometry, proteomics,
PXD011886	Biochemical and Molecular characterization of Super oxide dismutase enzyme purified from Ajwain (Trachyspermum ammi)	PRIDE	Viridiplantae (Green Plants	ultraflex	Dataset with its publication pending	2021-11-03	Superoxide dismutase, Ajwain, Trachyspermum ammi, Molecular analysis, Biochemical characterization,
PXD011955	Molecular analysis of Super oxide dismutase purified from Trachyspermum ammi	PRIDE	Viridiplantae	ultraflex	Dataset with its publication pending	2021-11-03	Superoxide dismutase, Trachyspermum ammi, Molecular analysis,
PXD029622	Sperm protein of Ectropis grisescens	iProX	Wolbachia endosymbiont of Ectropis grisescens	Q Exactive HF-X	Dataset with its publication pending	2021-11-08	tea geometridae, tetracycline treatment, Wolbachia,,
PXD028576	The Arabidopsis mature endosperm promotes seedling cuticle formation via release of sulfated peptides	PRIDE	Arabidopsis thaliana (Mouse-ear cress)	Orbitrap Fusion	Dataset with its publication pending	2021-11-10	PSY1,Arabidopsis, development, seed, cuticle, endosperm,
PXD027637	4D-Quantitative Proteomic Signature of Human Sperms between Normo- and Asthenozoospermia	PRIDE	Homo sapiens	timsTOF Pro	Dataset with its publication pending	2021-12-01	Human, sperm, proteomics, asthenozoospermia,
PXD030640	Proteomic analysis of human Sertoli cells-derived extracellular vesicles	PRIDE	Homo sapiens	Q Exactive HF	Dataset with its publication pending	2021-12-24	extracellular vesicles, Sertoli cells, spermiogenesis,
PXD030020	Subcellular fractionation of boar spermatozoa provides a novel view of the perinuclear theca proteome	PRIDE	Sus scrofa domesticus (domestic pig)	Q Exactive	Dataset with its publication pending	2022-01-20	EPIC-XS, Head tail division,Boar Sperm, perinuclear theca proteome,
PXD028524	Drosophila female reproductive glands contribute to mating plug composition and the timing of sperm ejection	PRIDE	Drosophila melanogaster (Fruit fly)	Orbitrap Fusion Lumos	Dataset with its publication pending	2022-01-25	spermatheca, parovaria, mating plug, sperm ejection, ejaculate-female interactions, female reproductive tract,

## Sheet: Chordata refined
Repository	Dataset Identifier	Announce Date	Title	PMID	Species	Instrument	Keywords
PRIDE	PXD028834	2022-11-20	Global profiling of the proteomic changes associated with the post-testicular maturation of mouse spermatozoa	Skerrett-Byrne et al. (2022)	Mus musculus	Orbitrap Exploris 480	RHOA, proteomics, mass spectrometry,Acrosome reaction, sperm maturation, epididymis, male fertility, sperm proteome, spermatozoa,
PRIDE	PXD030020	2022-01-20	Subcellular fractionation of boar spermatozoa provides a novel view of the perinuclear theca proteome	Zhang et al. (2022)	Sus scrofa domesticus (domestic pig)	Q Exactive	EPIC-XS, Head tail division,Boar Sperm, perinuclear theca proteome,
PRIDE	PXD023979	2021-11-02	EGR4-dependent decrease of UTF1 is associated with failure to reserve spermatogonial stem cells in infertile men	Di Persio et al. (2021)	Homo sapiens	Q Exactive HF	Male germline stem cells, spermatogonial stem cells, male infertility, impaired spermatogenesis, single cell RNA sequencing, human spermatogenesis, stem cell differentiation, testis, mass spectrometry, proteomics,
PRIDE	PXD025166	2021-11-02	Lrrc23 WT and KO whole sperm proteomic analysis	Zhang et al. (2021)	Mus musculus	timsTOF Pro	LRRC23, sperm flagella,
PRIDE	PXD022876	2021-10-08	The reproductive toxicant acrylamide modulates the mouse epididymal proteome to drive alterations to the sperm epigenome and dysregulate embryo development.	Trigg et al. (2021)	Mus musculus	Orbitrap Exploris 480	acrylamide, embryo development, epididymis, proteome, small non-protein-coding RNA, spermatozoa, sperm maturation,
PRIDE	PXD022865	2021-10-06	The reproductive toxicant acrylamide modulates the mouse epididymal proteome to drive alterations to the sperm epigenome and dysregulate embryo development	Trigg et al. (2021)	Mus musculus	Q Exactive HF-X	acrylamide, embryo development, epididymis, proteome, small non-protein-coding RNA, spermatozoa, sperm maturation,
PRIDE	PXD022843	2021-09-09	TMT-based proteomics and phosphoproteomics analysis of proteome changes in seminal plasma extracellular vesicles of azoospermia	Yao et al. (2021)	Homo sapiens	Orbitrap Fusion Lumos	TMT, azoospermia, extracellular vesicles, seminal plasma, proteomics,
PRIDE	PXD023680	2021-09-09	Loss of Cep70 function affects acrosome biogenesis and flagella formation during spermiogenesis	Liu et al. (2021)	Mus musculus	Q Exactive Plus	Cep70, male infertility, acrosome biogenesis, flagella formation, spermiogenesis,
PRIDE	PXD019727	2021-09-09	Social status and ejaculate investment in the house mouse c4pr_liv	Bayram et al. (2020)	Mus musculus	LTQ Orbitrap Velos	sperm competition, LC-MS, LFQ,
PRIDE	PXD019136	2021-09-08	A bioenergetic shift is required for spermatogonial differentiation	Chen et al. (2020)	Mus musculus	Q Exactive HF	glycolysis, spermatogonial differentiation, OXPHOS,
PRIDE	PXD024250	2021-08-23	Proteomic analysis of koala (Phascolarctos cinereus) spermatozoa and prostatic bodies	Skerrett-Byrne et al. (2021)	Phascolarctos cinereus	Q Exactive Plus	Koala, Prostatic bodies, Proteomics, Spermatozoa,,
PRIDE	PXD022322	2021-08-17	Proteomic changes associated with sperm fertilizing ability in meat type roosters	Vitorino Carvalho et al. (2021)	Gallus gallus	LTQ Orbitrap Velos	Chicken, spermatozoa, fertility,
PRIDE	PXD022114	2021-08-13	Tandem mass spectrometry of buffalo sperm-surface extracted proteins	Batra et al. (2021)	Bubalus bubalis bubalis	Q Exactive HF	sperm, buffalo, beta-defensin,
PRIDE	PXD025807	2021-07-29	Stallion sperm proteins in 10 stallions with different motility	Gaitskell-Phillips et al. (2021)	Equus caballus	6520A Quadrupole Time-of-Flight LC/MS	horse, cryopreservation, spermatozoa,
PRIDE	PXD022066	2021-06-18	A regulatory role for CHD4 in maintenance of the spermatogonial stem cell pool	Cafe et al. (2021)	Mus musculus	Orbitrap Exploris 480	Spermatogonial stem cell, self-renewal, CHD4, Mi-2β,
PRIDE	PXD024588	2021-06-14	Protein identification of spermatozoa and seminal plasma in bottlenose dolphin		Tursiops truncatus truncatus	TripleTOF 6600
PRIDE	PXD019435	2021-05-17	Differential Membrane Protein Profile in Sperm	Shen et al. (2021)	Bos taurus	Orbitrap Fusion Lumos	Membrane proteomics, Sperm,
PRIDE	PXD024405	2021-05-13	Protamine characterization by top-down proteomics: Boosting proteoform identification with DBSCAN	Arauz-Garofalo et al. (2021)	Homo sapiens	Orbitrap Fusion Lumos	Male Infertility, Sperm, Protamine, LC-MS/MS, Top Down Proteomics, Proteoform, Post-Translational Modifications, Bioinformatics, DBSCAN.,
PanoramaPublic	PXD017462	2021-05-04	Differential proteome between ejaculate and epididymal sperm represents a key factor for sperm freezability in wild small ruminants	10.1016/J.CRYOBIOL.2021.01.012; Mart�nez-Fresneda et al. (2021)	Rupicapra pyrenaica, Capra pyrenaica, Ovis aries musimon	Orbitrap Fusion Lumos	germplasm bank, proteomics, TMT, mass spectrometry, sperm, goat, sheep, cross-species,cryopreservation,
PRIDE	PXD025607	2021-04-24	Porcine spermatozoa proteomics and phosphoproteomics analysis	Xu et al. (2021)	Sus scrofa	Q Exactive	proteomics, phosphoproteomics, spermatozoa, breed, sperm motility,
PRIDE	PXD014551	2021-04-17	Ovarian fluid proteome variation associates with sperm swimming speed in an externally fertilizing fish	Johnson et al. (2020)	Oncorhynchus tshawytscha	LTQ Orbitrap	Chinook salmon, Oncorhynchus tshawytscha, ovarian fluid, coelomic fluid, iTRAQ,
PRIDE	PXD014333	2021-03-31	Sperm-specific proteins and cancer testis antigens exist outside the blood-testis barrier	O'Donnell et al. (2021)	Mus musculus , Homo sapiens	impact II	cancer-testis antigens, testicular interstitial fluid, germ cell proteins,
PRIDE	PXD022236	2021-03-18	STALLION SPERM PROTEINS AFTER CRYOPRESERVATION	Gaitskell-Phillips et al. (2021)	Equus caballus	6520A Quadrupole Time-of-Flight LC/MS	horse, spermatozoa, cryopreservation,
PRIDE	PXD017284	2020-12-03	Mouse germ cell proteome from spermatogonia to round spermatids analysis by LC-MSMS	Fang et al. (2020)	Mus musculus	Q Exactive HF	Mouse, meiosis, proteome, LC-MSMS,
PRIDE	PXD019806	2020-11-04	CFAP45 deficiency causes situs abnormalities and asthenospermia by disrupting an axonemal adenine nucleotide homeostasis module	Dougherty et al. (2020)	Sus scrofa domesticus (domestic pig)	LTQ Orbitrap	CFAP45, protein complexes, motile cilia,
PRIDE	PXD018843	2020-07-28	Prm2 deficiency triggers a Reactive Oxygen Species (ROS)-mediated destruction cascade during epididymal sperm maturation in mice	Schneider et al. (2020)	Mus musculus	LTQ Orbitrap Elite	Mouse, Male, Epididymal Sperm, Protamine2 deficient, LC-MS, proteome,
PRIDE	PXD018111	2020-07-09	changes induced by cryopreservation in horse spermatozoa	Mart�n-Cano et al. (2020); Mart�n-Cano et al. (2020)	Equus caballus	6520A Quadrupole Time-of-Flight LC/MS	horse, spermatozoa, cryopreservtion,
PRIDE	PXD014172	2020-06-11	Mapping proteome of seminal plasma and spermatozoa of Indian Indigenous Malnad Gidda (Bos indicus) cattle	Ramesha et al. (2020)	Bos indicus	Q Exactive	bRPLC, SCX, Malnad Gidda, Spermatozoa, Seminal Plasma, Protein Profiling,
PRIDE	PXD012853	2020-05-28	Epigenetic homogeneity in histone methylation underlies sperm programming for embryonic transcription	Oikawa et al. (2020)	Xenopus laevis (African clawed frog)	Orbitrap Fusion Lumos	Biological, sperm, epigenetics, programming, LC-MS/MS, ice-ChIP,
PRIDE	PXD014095	2020-05-26	Proteomic characterization and comparison of spermatozoa proteomes between ram (Ovis. aries) and buck (Capra. hircus) using a data-independent acquisition-mass spectrometry (DIA-MS)	Zhu et al. (2020)	Capra hircus, Ovis aries	Q Exactive	spermatozoa protein, data-independent acquisition, ram, buck, proteomics,
PRIDE	PXD017537	2020-05-07	Quantitative proteomic analysis of seminal plasma, sperm membrane proteins and seminal extracellular vesicles suggests vesicular mechanisms aid in the removal and addition of proteins to the ram sperm membrane.	Leahy et al. (2020)	Ovis aries	TripleTOF 6600	epididysomes, prostasomes, microvesicles, sperm surface, EDIL3,
PRIDE	PXD016220	2020-04-24	Seminal plasma proteome of chicken with different sperm motility	Li et al. (2020)	Gallus gallus	Orbitrap Fusion	Chicken, seminal plasma, LC-MS/MS, sperm motility, label-free,
PRIDE	PXD015380	2020-03-26	Multi-omic analysis of gametogenesis reveals a novel signature at the promoters and distal enhancers of active genes	Crespo et al. (2020)	Mus musculus , Saccharomyces cerevisiae (Baker's yeast)	Q Exactive	Mouse spermatogenesis, Histones, Crotonylation, Promoters and enhancers, Omics data integration,
PRIDE	PXD017377	2020-03-19	Proteomic profiling of RNA binding proteins in mouse spermatogonial stem cell	Du et al. (2020)	Mus musculus	TripleTOF 5600	mouse, mRNA interactome capture, RNA-binding proteins, shotgun proteomics, spermatogonial stem cell,
PRIDE	PXD014849	2020-02-18	Obesity significantly alters the human sperm proteome, with implications for fertility	Pini et al. (2020)	Homo sapiens	Q Exactive	Human, sperm, obesity, LC-MS/MS, LFQ,
PRIDE	PXD016928	2020-02-17	Proteome analyses of sperm from wild type, Akap3 and Akap4 gene null mutant mice	Xu et al. (2020)	Mus musculus	Q Exactive Plus	Biological, Mouse sperm, spermiogenesis, AKAP3, AKAP4, Fibrous sheath,
PRIDE	PXD000007	2020-01-27	Comprehensive mapping of the bull sperm surface proteome	Byrne et al. (2012)	Bos taurus	LTQ Orbitrap	bovine, sperm, plasma membrane, 5600 TripleTOF, QSTAR Elite, UltrafleXtreme,
PRIDE	PXD014871	2020-01-14	Proteomic changes in human sperm during sequential in vitro capacitation and acrosome reaction.	Castillo et al. (2019)	Homo sapiens	LTQ Orbitrap Velos	Biomedical, sperm, spermatozoa, capacitation, acrosome reaction, proteomics, mass spectrometry, TMT labeling,
PRIDE	PXD015510	2020-01-13	Evaluation by re-derivation of a paternal line after 18th generations on seminal traits, proteome and fertility: spermatozoon membrane proteins Spectral Library	10.1016/j.livsci.2019.103894	Oryctolagus cuniculus cuniculus	TripleTOF 5600	Spermatozoon membrane protein, fertility, DIA-LC/MSMS, SWATH,
PRIDE	PXD015516	2020-01-13	Evaluation by re-derivation of a paternal line after 18th generations on seminal traits, proteome and fertility: SWATH quantitation sperm membrane proteins	10.1016/j.livsci.2019.103894	Oryctolagus cuniculus	TripleTOF 5600	Spermatozoon membrane protein, fertility, DIA-LC/MSMS, SWATH,
PRIDE	PXD011730	2019-11-12	Loss-of-function mutations in QRICH2 cause male infertility with multiple morphological abnormalities of the sperm flagella	Shen et al. (2019)	Mus musculus	Q Exactive Plus	Biomedical, proteomics analysis,morphological abnormalities,sperm flagella,mutation,
PRIDE	PXD014618	2019-11-11	Characterization of human sperm protamine proteoforms through a combination of top-down and bottom-up mass spectrometry approaches	Soler-Ventura et al. (2019)	Homo sapiens	Orbitrap Fusion Lumos	Top-down proteomics, bottom-up proteomics, proteoforms, electron transfer dissociation, protamines, sperm, post-translational modifications, phosphorylation, nonannotated proteins, male infertility.,
PRIDE	PXD014609	2019-11-11	Mechanisms of ROS-induced mitochondria-dependent apoptosis underlying liquid storage of goat spermatozoa	Liu et al. (2019)	Capra hircus	Q Exactive	liquid storage,goat spermatozoa,mitochondria-dependent apoptosis,ROS,differentially expressed protein,
PRIDE	PXD012984	2019-11-11	Cryopreservation differently alters proteome in epididymal and ejaculated pig spermatozoa	Perez-Pati�o et al. (2019)	Sus scrofa domesticus (domestic pig)	TripleTOF 5600	Technical, Biomedical, epididymis, ejaculate, spermatozoa, cryopreservation, proteomics, porcinepig,
PRIDE	PXD015384	2019-10-04	TNP1 and TNP2 mRNA binding proteins from mouse testes	Phillips et al. (2019)	Mus musculus	6340 Ion Trap LC/MS	RNA binding proteins, mouse, spermatocytes,
PRIDE	PXD013514	2019-08-29	Uterine fluid proteomic analysis of fertile and subfertile hens before and after insemination	Riou et al. (2019)	Gallus gallus	LTQ Orbitrap Velos	Uterin fluid, sperm storage, insemination,
PRIDE	PXD012302	2019-08-15	Proteomic analysis of Dpy19l2-deficient human globozoospermia reveals multiple molecular defects	Guo et al. (2019)	Homo sapiens	LTQ Orbitrap Velos	Biological, Biomedical, globozoospermia, DPY19L2, proteomics, round-headed, human,
PRIDE	PXD003859	2019-06-03	buffalo sperm proteome LC-MS/MS	Fu et al. (2019)	Bubalus bubalis	LTQ Orbitrap Elite	Biological, buffalo, sperm, proteome, LC-MS/MS,
PRIDE	PXD013092	2019-05-21	Sperm proteome of CMTM4-deficient mice	Liu et al. (2019)	Mus musculus	Q Exactive	Biological, Sperm, CMTM4, Knockout,Proteome,
PRIDE	PXD011890	2019-03-29	Protein phosphorylation landscape of mouse spermatids during spermiogenesis	Li et al. (2019)	Mus musculus	LTQ Orbitrap Velos	mouse spermatids,phosphorylation,spermiogenesis,
PRIDE	PXD010695	2019-02-22	Characterization of the Sperm Proteome and Reproductive Outcomes with in Vitro Fertilization after a Reduction in Male Ejaculatory Abstinence Period	Shen et al. (2019)	Homo sapiens	Orbitrap Fusion	Biological, Biomedical, Sperm, ejaculatory abstinence, proteome, protein modifications, IVF treatment, reproductive outcomes,
PRIDE	PXD007989	2019-02-15	CHARACTERIZATION OF RABBIT (Oryctolagus cuniculus) SPERM PROTEINS	Casares-Crespo, Fern�ndez-Serrano & Viudes-de-Castro (2019)	Oryctolagus cuniculus	TripleTOF 5600	Biological, rabbit, spermatozoa, proteome, genotype,
PRIDE	PXD010246	2019-02-01	Human testis phosphoproteome reveals kinases as potential targets in spermatogenesis and testicular cancer	Castillo et al. (2019)	Homo sapiens	Q Exactive	Biological, Biomedical, Human, testis, phosphokinase ranking, label-free, single-shot, phosphoproteomics,
PRIDE	PXD010125	2019-01-16	Mouse epididymis LC-MSMS	Niu et al. (2019)	Mus musculus	Q Exactive	Biological, Mouse, epididymis, sperm, iTRAQ, LC-MSMS,
iProX	PXD011290	2019-01-11	Phosphoproteomic and functional approaches reveal changes in sperm-specific proteins downstream KOR in human spermatozoa	Urizar-Arenaza et al. (2019)	Homo sapiens	Q Exactive	Biological, human spermatozoa, phosphoproteomics, KOR,
PRIDE	PXD003785	2018-10-26	Analysis of human sperm surface glycoproteins which can interact with galectin-1	Sun et al. (2016)	Homo sapiens	maXis	Biomedical, Human sperm, Galectin-1, NLM,
iProX	PXD008727	2018-10-02	Nut interactome in round/elongating spermatids	Shiota et al. (2018)	Mus musculus	LTQ Orbitrap Velos	Biological, Spermiogenesis, Nut, binding partners, nanoLC-MS/MS,
PRIDE	PXD010062	2018-10-02	The proteome of pig spermatozoa is remodelled during ejaculation	Perez-Pati�o et al. (2018)	Sus scrofa domesticus (domestic pig)	TripleTOF 5600	Biological, iTRAQ, artificial insemination , seminal plasma, sperm-rich ejaculate fraction,,
PRIDE	PXD007515	2018-08-16	Discovery of a testis-specific complex TEX101-DPEP3 and selection of its disrupting antibodies	Schiza et al. (2018)	Homo sapiens	Q Exactive	TEX101, testis-expressed sequence 101 protein, DPEP3, dipeptidase 3, affinity purification-mass spectrometry, interactome, protein-protein interactions, testis-specific proteins, spermatozoa, disrupting antibodies,
PRIDE	PXD003188	2018-07-11	Proteogenomic analysis in hibernating mammal suggests contribution of skeletal muscle physiology to hibernation phenotype	Anderson et al. (2016); Vermillion et al. (2015)	Spermophilus tridecemlineatus (Thirteen-lined ground squirrel)	LTQ Orbitrap Velos	Biological, iTRAQ, Galaxy-P, proteomics, hibernation, skeletal muscle, AMP –deaminsase 1, fibromodulin,
PRIDE	PXD003376	2018-06-21	Molecular evolution of sperm competition in mice	Vicens et al. (2017)	Mus musculus	LTQ Orbitrap	Biological, fertilization, oocyte, reproduction, speciation,
PRIDE	PXD009331	2018-04-26	Cryopreservation and egg yolk medium alter the proteome of ram spermatozoa	Pini et al. (2018)	Ovis aries	TripleTOF 6600	Technical, Ram, sperm, SWATH,
PRIDE	MSV000082258	2018-04-08	Proteomic profiling of crocodile spermatozoa refutes the tenet that post-testicular maturation is restricted to mammals.	Nixon et al. (2018)	Crocodylus porosus	Q Exactive	Crocodylus porosu, Proteome, Phosphoproteome, sperm
PRIDE	PXD005343	2018-02-09	Proteome of Tcte1 deficient mouse sperm	Castaneda et al. (2017)	Mus musculus	LTQ Orbitrap Velos	mouse, sperm, Tcte1, TMT6,
PRIDE	PXD008358	2018-01-16	Systematic quantitative analysis of H2A and H2B variants by targeted proteomics	El Kennani et al. (2018)	Mus musculus	LTQ Orbitrap	Biological, Histone variants, Chromatin, Proteomics, Targeted proteomics, SRM, PRM, Spermatogenesis,
PRIDE	PXD006829	2018-01-02	BPA Gestational Exposure Affects F1 Capacitated Spermatozoa	Rahman et al. (2017)	Mus musculus	micrOTOF-Q III	Biological, Biomedical, Mouse, Spermatozoa, 2-DE, ESI-MS/MS,
PRIDE	PXD006108	2017-10-31	Predictive biomarkers of sperm quality in sturgeon spermatozoa	29077704	Acipenser baerii x acipenser schrenckii	TripleTOF 5600+
PRIDE	PXD005756	2017-04-20	Quantification of the GDNF-regulated proteome and phosphoproteome in spermatogonial progenitor cells (SPCs)	Wang et al. (2017)	Mus musculus	LTQ Orbitrap Velos	Biological, SPC,Phosphorylation,
PRIDE	PXD004916	2016-12-23	Spermidine treated mouse Heart LC-MS/MS	Eisenberg et al. (2016)	Mus musculus	LTQ Orbitrap	Biological, Spermidine, Mouse, Heart, LC-MS/MS,
PRIDE	PXD004098	2016-12-21	Differential proteomics of human seminal fluid Normo Vs Astehnozoospermia	Saraswat et al. (2017)	Homo sapiens	Synapt MS	Biological, Human, Spermatozoa, Seminal Plasma, Asthenozoospermia,
PRIDE	PXD003947	2016-07-26	Quest for missing proteins in the human spermatozoa: an update	Vandenbrouck et al. (2016)	Homo sapiens	Q Exactive	Human Proteome Project, Biological, Human, sperm, fractionation, missing proteins, LC-SRM, IHC, HPP,
PRIDE	PXD002511	2016-06-14	Proteome profiling of GC1-spg cells over-expressing Autoimmune Regulator (AIRE)	Radhakrishnan et al. (2016)	Mus musculus	Synapt MS	Biological, Biomedical, Spermatogonia, autoimmune regulator, GC1-spg, testis,
PRIDE	PXD003386	2016-04-28	Bovine sperm surface lectinome	Defaus et al. (2016)	Bos taurus	LTQ Orbitrap Elite	Biological, Bovine, sperm, lectins, fertilization,
PRIDE	PXD002768	2016-04-11	Chicken spermatozoa protein extract analyzed by Top-down HRMS	Soler et al. (2016)	Gallus gallus	LTQ Orbitrap Velos	Biological, Chicken, spermatozoa, top-down,
PRIDE	PXD003164	2016-01-13	Cross-species proteomics in analysis of mammalian sperm proteins C4PR_LIV	Bayram et al. (2016)	Mus musculus , Bos taurus , Sus scrofa domesticus (domestic pig), Rattus norvegicus , Equus caballus	LTQ Orbitrap Velos	Biological, Cross-species, Sperm, Proteins, LC-MS, Rodents, Ungulates,
PRIDE	PXD002593	2015-11-03	Proteome profiling of GC1-spg cells over-expressing DYNLT1	Indu et al. (2015)	Mus musculus	Synapt MS	Biomedical, Biological, Spermatogonia, GC1-spg cells, DYNLT1, spermatogenesis,
PRIDE	PXD002457	2015-11-03	Characterizing cardiac molecular mechanisms of mammalian hibernation via quantitative proteogenomics.	Vermillion et al. (2015)	Spermophilus tridecemlineatus (Thirteen-lined ground squirrel)	LTQ Orbitrap Velos	Biomedical, Biological, Keywords: Proteogenomics, Galaxy-P, Hibernation, Heart.,
MassIVE	PXD002900	2015-10-01	Mouse Seminal Vesicle Preparations C4PR_LIV	Ramm et al. (2015)	Mus musculus	LTQ Orbitrap Velos	Biological, Mouse, Seminal Vesicles, LC-MSMS, Sperm,
PRIDE	PXD002428	2015-09-17	DDX3Y and other Male Specific Region of Y Chromosome Genes may modulate neuronal differentiation and mediate various biological pathways in addition to their well described role regulating spermatogenesis	Vakilian et al. (2015)	Homo sapiens	LTQ	Chromosome-centric Human Proteome Project (C-HPP), Biomedical, Chromosome Centric Human Proteome Project (C-HPP), Cell-based Human Proteome Project, Y-linked genes, DDX3Y, Shotgun Proteomics
PRIDE	PXD002367	2015-07-16	The human spermatozoa proteome	Jumeau et al. (2015)	Homo sapiens	LTQ Orbitrap	Chromosome-centric Human Proteome Project (C-HPP), Human Proteome Project, Biological, Human, Spermatozoa, GeLC-MS/MS,
PRIDE	PXD001096	2015-03-19	Bovine sperm plasma membrane proteomics through biotinylation and subcellular enrichment	Kasvandik et al. (2015)	Bos taurus	LTQ Orbitrap	Biological, biotinylation, Bos taurus, plasma membrane proteome, reproductive biology, sperm cell,
PRIDE	PXD001303	2014-12-16	Analysis of epididymal sperm maturation by top-down mass spectrometry	Labas et al. (2015)	Sus scrofa domesticus (domestic pig)	LTQ Orbitrap	Biological, boar, epididymal spermatozoa, top-down,
PRIDE	PXD000877	2014-10-13	In-depth proteomic analysis of carp (Cyprinus carpio L) spermatozoa	25305539	Cyprinus carpio	LTQ
PRIDE	PXD000767	2014-10-10	Phosphoproteome of mouse testis	Qi et al. (2014)	Mus musculus	LTQ Orbitrap	Biological, phosphorylation,proteomics,spermatogenesis,testis,
PRIDE	PXD000872	2014-09-12	Forty-four novel protein-coding loci discovered using a PIT approach in rat male germ cells	Chocu et al. (2014)	Rattus norvegicus	LTQ Orbitrap XL	Biological, Rat, testis, Spermatocytes, spermatids, LC-MS/MS.,
PRIDE	PXD001254	2014-08-22	Qualitative and quantitative analysis of chicken semen	Labas et al. (2014)	Gallus gallus	LTQ Orbitrap	Biological, chicken, spermatozoa, seminal plasma, proteome, label free,
Pride	PXD000592	2014-05-07	Mouse Core Acrosomal Matrix LC-MSMS	Guyonnet, Egge & Cornwall (2014)	Mus musculus	LTQ Orbitrap Velos	Mouse, Spermatozoa, Acrosome, Acrosomal matrix, SDS-resistant, amyloid, Proteome,
Pride	PXD000575	2013-11-14	Mouse Acrosomal Matrix LC-MS/MS	Guyonnet et al. (2012)	Mus musculus	LTQ XL	Mouse, Spermatozoa, Acrosome, Acrosomal matrix, Proteome,
Pride	PXD000355	2013-11-05	Proteomic identification of rainbow trout sperm proteins	Nynca et al. (2014)	Oncorhynchus mykiss (Rainbow trout) (Salmo gairdneri)	instrument model: LTQ; LTQ	Biological, rainbow trout, sperm, shotgun proteomics, proteome,
Pride	PRD000024	2011-04-15	Proteomes of Bovine Sperm from Bulls of Different Fertility	18294385 ; 15822906	Bos taurus	LCQ Deca XP Plus

## Sheet: Final datasets analysed
	Included studies
	Excluded studies
Repository	Dataset Identifier	Announce Date	Title	PMID	Species	Instrument	Keywords	Analysis comments
PRIDE	PXD000007	2020-01-27	Comprehensive mapping of the bull sperm surface proteome	Byrne et al. (2012)	Bos indicus	LTQ Orbitrap	bovine, sperm, plasma membrane, 5600 TripleTOF, QSTAR Elite, UltrafleXtreme,
PRIDE	PXD014172	2020-06-11	Mapping proteome of seminal plasma and spermatozoa of Indian Indigenous Malnad Gidda (Bos indicus) cattle	Ramesha et al. (2020)	Bos indicus	Q Exactive	bRPLC, SCX, Malnad Gidda, Spermatozoa, Seminal Plasma, Protein Profiling,
PRIDE	PXD001096	2015-03-19	Bovine sperm plasma membrane proteomics through biotinylation and subcellular enrichment	Kasvandik et al. (2015)	Bos taurus	LTQ Orbitrap	Biological, biotinylation, Bos taurus, plasma membrane proteome, reproductive biology, sperm cell,
PRIDE	PXD019435	2021-05-17	Differential Membrane Protein Profile in Sperm	Shen et al. (2021)	Bos taurus	Orbitrap Fusion Lumos	Membrane proteomics, Sperm,
PRIDE	PXD003859	2019-06-03	buffalo sperm proteome LC-MS/MS	Fu et al. (2019)	Bubalus bubalis	LTQ Orbitrap Elite	Biological, buffalo, sperm, proteome, LC-MS/MS,
PRIDE	PXD022114	2021-08-13	Tandem mass spectrometry of buffalo sperm-surface extracted proteins	Batra et al. (2021)	Bubalus bubalis bubalis	Q Exactive HF	sperm, buffalo, beta-defensin,
MassIVE	MSV000082258	2018-04-08	Proteomic profiling of crocodile spermatozoa refutes the tenet that post-testicular maturation is restricted to mammals.	Nixon et al. (2018)	Crocodylus porosus	Q Exactive	Crocodylus porosu, Proteome, Phosphoproteome, sperm
PRIDE	PXD001254	2014-08-22	Qualitative and quantitative analysis of chicken semen	Labas et al. (2014)	Gallus gallus	LTQ Orbitrap	Chicken (Gallus gallus)SemenFertilityProteomicICM-MSTop-down MS
PRIDE	PXD022322	2021-08-17	Proteomic changes associated with sperm fertilizing ability in meat type roosters	Vitorino Carvalho et al. (2021)	Gallus gallus	LTQ Orbitrap Velos	Chicken, spermatozoa, fertility,
PRIDE	PXD003947	2016-07-26	Quest for missing proteins in the human spermatozoa: an update	Vandenbrouck et al. (2016)	Homo sapiens	Q Exactive	Human Proteome Project, Biological, Human, sperm, fractionation, missing proteins, LC-SRM, IHC, HPP,
PRIDE	PXD007515	2018-08-16	Discovery of a testis-specific complex TEX101-DPEP3 and selection of its disrupting antibodies	Schiza et al. (2018)	Homo sapiens	Q Exactive	TEX101, testis-expressed sequence 101 protein, DPEP3, dipeptidase 3, affinity purification-mass spectrometry, interactome, protein-protein interactions, testis-specific proteins, spermatozoa, disrupting antibodies,
iProX	PXD011290	2019-01-11	Phosphoproteomic and functional approaches reveal changes in sperm-specific proteins downstream KOR in human spermatozoa	Urizar-Arenaza et al. (2019)	Homo sapiens	Q Exactive	Biological, human spermatozoa, phosphoproteomics, KOR,
PRIDE	PXD014849	2020-02-18	Obesity significantly alters the human sperm proteome, with implications for fertility	Pini et al. (2020)	Homo sapiens	Q Exactive	Human, sperm, obesity, LC-MS/MS, LFQ,
PRIDE	PXD014871	2020-01-14	Proteomic changes in human sperm during sequential in vitro capacitation and acrosome reaction.	Castillo et al. (2019)	Homo sapiens	LTQ Orbitrap Velos	Biomedical, sperm, spermatozoa, capacitation, acrosome reaction, proteomics, mass spectrometry, TMT labeling,
Pride	PXD000575	2013-11-14	Mouse Acrosomal Matrix LC-MS/MS	Guyonnet et al. (2012)	Mus musculus	LTQ XL	Mouse, Spermatozoa, Acrosome, Acrosomal matrix, Proteome,
Pride	PXD000592	2014-05-07	Mouse Core Acrosomal Matrix LC-MSMS	Guyonnet et al. (2014)	Mus musculus	LTQ Orbitrap Velos
PRIDE	PXD005343	2018-02-09	Proteome of Tcte1 deficient mouse sperm	Castaneda et al. (2017)	Mus musculus	LTQ Orbitrap Velos	mouse, sperm, Tcte1, TMT6,
PRIDE	PXD013092	2019-05-21	Sperm proteome of CMTM4-deficient mice	Liu et al. (2019)	Mus musculus	Q Exactive	Biological, Sperm, CMTM4, Knockout,Proteome,
PRIDE	PXD016928	2020-02-17	Proteome analyses of sperm from wild type, Akap3 and Akap4 gene null mutant mice	Xu et al. (2020)	Mus musculus	Q Exactive Plus	Biological, Mouse sperm, spermiogenesis, AKAP3, AKAP4, Fibrous sheath,
PRIDE	PXD028834	2022-11-20	Global profiling of the proteomic changes associated with the post-testicular maturation of mouse spermatozoa	Skerrett-Byrne et al. (2022)	Mus musculus	Orbitrap Exploris 480	RHOA, proteomics, mass spectrometry,Acrosome reaction, sperm maturation, epididymis, male fertility, sperm proteome, spermatozoa,
PRIDE	PXD003164	2020-09-06	Cross-species proteomics in analysis of mammalian sperm proteins C4PR_LIV	Bayram et al. (2016)	Mus musculus , Bos taurus , Sus scrofa domesticus , Rattus norvegicus	LTQ Orbitrap Velos	Biological, Cross-species, Sperm, Proteins, LC-MS, Rodents, Ungulates,
PRIDE	PXD007989	2019-02-15	CHARACTERIZATION OF RABBIT (Oryctolagus cuniculus) SPERM PROTEINS	Casares-Crespo et al. (2019)	Oryctolagus cuniculus	TripleTOF 5600	Biological, rabbit, spermatozoa, proteome, genotype,	Needed to convert files to mZML (uncompressed)
PRIDE	PXD015510	2020-01-13	Evaluation by re-derivation of a paternal line after 18th generations on seminal traits, proteome and fertility: spermatozoon membrane proteins Spectral Library	10.1016/j.livsci.2019.103894	Oryctolagus cuniculus	TripleTOF 5600	Spermatozoon membrane protein, fertility, DIA-LC/MSMS, SWATH,	Needed to convert files to mZML (uncompressed)
PRIDE	PXD017537	2020-05-07	Quantitative proteomic analysis of seminal plasma, sperm membrane proteins and seminal extracellular vesicles suggests vesicular mechanisms aid in the removal and addition of proteins to the ram sperm membrane.	Leahy et al. (2020)	Ovis aries	TripleTOF 6600	epididysomes, prostasomes, microvesicles, sperm surface, EDIL3,	Needed to convert files to mZML (uncompressed)
PRIDE	PXD024250	2021-08-23	Proteomic analysis of koala (Phascolarctos cinereus) spermatozoa and prostatic bodies	Skerrett-Byrne et al. (2021)	Phascolarctos cinereus	Q Exactive Plus	Koala, Prostatic bodies, Proteomics, Spermatozoa,,
PRIDE	PXD025607	2021-04-24	Porcine spermatozoa proteomics and phosphoproteomics analysis	Xu et al. (2021)	Sus scrofa	Q Exactive	proteomics, phosphoproteomics, spermatozoa, breed, sperm motility,
PRIDE	PXD010062	2018-10-02	The proteome of pig spermatozoa is remodelled during ejaculation	Perez-Patino et al. (2018)	Sus scrofa domesticus	TripleTOF 5600	Biological, iTRAQ, artificial insemination , seminal plasma, sperm-rich ejaculate fraction,,
PRIDE	PXD030020	2022-01-20	Subcellular fractionation of boar spermatozoa provides a novel view of the perinuclear theca proteome	Zhang et al. (2022)	Sus scrofa domesticus	Q Exactive	EPIC-XS, Head tail division,Boar Sperm, perinuclear theca proteome,
PRIDE	PXD024588	2021-06-14	Protein identification of spermatozoa and seminal plasma in bottlenose dolphin	Fuentes-Albero et al. (2021)	Tursiops truncatus truncatus	TripleTOF 6600	cetacean; proteomic analyses; semen; seminal plasma; sperm cells.	Needed to convert files to mZML (uncompressed)
PRIDE	PXD000877	2014-10-13	In-depth proteomic analysis of carp (Cyprinus carpio L) spermatozoa	Dietrich et al. (2014)	Cyprinus carpio	LTQ	Carp ; Spermatozoa ; Proteome ; LC-MS/MS ; Fish	No proteins detected with this study search criteria
PRIDE	PXD018111	2020-07-09	changes induced by cryopreservation in horse spermatozoa	Martín-Cano et al. (2020); Martín-Cano et al. (2020)	Equus caballus	6520A Quadrupole Time-of-Flight LC/MS	horse, spermatozoa, cryopreservtion,	All data in mzXML format, too compressed to include in this study
PRIDE	PXD025807	2021-07-29	Stallion sperm proteins in 10 stallions with different motility	Gaitskell-Phillips et al. (2021)	Equus caballus	6520A Quadrupole Time-of-Flight LC/MS	horse, cryopreservation, spermatozoa,	All data in mzXML format, too compressed to include in this study
PRIDE	PXD004098	2016-12-21	Differential proteomics of human seminal fluid Normo Vs Astehnozoospermia	Saraswat et al. (2017)	Homo sapiens	Synapt MS	Biological, Human, Spermatozoa, Seminal Plasma, Asthenozoospermia,	DIA but mzML are compressed and can not be processed
PRIDE	PXD025166	2021-11-02	Lrrc23 WT and KO whole sperm proteomic analysis	Zhang et al. (2021)	Mus musculus	timsTOF Pro	LRRC23, sperm flagella,	RAW file (.dat) not supported by PD
Pride	PXD000355	2013-11-05	Proteomic identification of rainbow trout sperm proteins	Nynca et al. (2014)	Oncorhynchus mykiss	instrument model: LTQ; LTQ	Biological, rainbow trout, sperm, shotgun proteomics, proteome,	No proteins detected with this study search criteria

## Sheet: FASTA Files utilized
UniProt Databases	# Sequences	Searched against
Archosauria	4898583	Crocodylus porosus
Bos	191401	Bos indicus, Bos taurus
Bubalus bubalis	2131	Bubalus bubalis
Clupeocephala	77705	Oncorhynchus mykiss, Oryctolagus cuniculus
Equus caballus	50313	Equus caballus
Gallus gallus	34995	Gallus gallus
Homo sapiens	200519	Homo sapiens
Mus musculus	92659	Mus musculus
Oncorhynchus mykiss	148188	Oncorhynchus mykiss
Oryctolagus cuniculus	43539	Oryctolagus cuniculus
Ovis aries	73484	Ovis aries
Phascolarctos cinereus	37952	Phascolarctos cinereus
Rattus norvegicus	54142	Rattus norvegicus
Sus scrofa	291547	Sus scrofa
Tursiops truncatus	45823	Tursiops truncatus
