# Supplementary material for: Towards a kingdom of reproductive life - the core sperm proteome
Source: Reproduction. 2025 May 10;169(6):e250105. doi: 10.1530/REP-25-0105 (PMC12070448; doi:10.1530/REP-25-0105)
Supplement: Supplementary file 2 [file supplemental_tables_2-13.xlsx]

## Sheet: Table S2 - Human
Accession	Protein Name	Gene Symbol	Reviewed status	Protein existence status	Function [CC]
A0A024DAK3	RNA-specific adenosine deaminase		unreviewed	Evidence at transcript level
A0A024QYR8	Transmembrane 9 superfamily member	TM9SF2	unreviewed	Evidence at transcript level
A0A024QYS2	Transmembrane 9 superfamily member		unreviewed	Evidence at transcript level
A0A024QYX0	Emopamil binding protein	EBP	unreviewed	Evidence at transcript level
A0A024QYY3	Phosphoribosyl pyrophosphate synthetase-associated protein 2, isoform CRA_a	PRPSAP2	unreviewed	Inferred from homology
A0A024QZ08	Intraflagellar transport 20 homolog (Chlamydomonas), isoform CRA_c	IFT20	unreviewed	Predicted
A0A024QZ22	PRA1 family protein	PRAF2	unreviewed	Inferred from homology
A0A024QZ62	Flotillin	hCG_1998851	unreviewed	Inferred from homology
A0A024QZ77	EF-hand domain family, member D2, isoform CRA_a	EFHD2	unreviewed	Evidence at transcript level
A0A024QZ89	Conserved oligomeric Golgi complex subunit 4	COG4	unreviewed	Inferred from homology
A0A024QZ95	Olfactomedin 4, isoform CRA_a	OLFM4	unreviewed	Predicted
A0A024QZD5	U1 small nuclear ribonucleoprotein 70 kDa	SNRP70	unreviewed	Predicted
A0A024QZE9	Uncharacterized protein	FLJ20643	unreviewed	Inferred from homology
A0A024QZJ6	Myosin, heavy polypeptide 11, smooth muscle, isoform CRA_b	MYH11	unreviewed	Inferred from homology
A0A024QZK7	Hexokinase	HK1	unreviewed	Inferred from homology
A0A024QZL0	Chromosome 10 open reading frame 35, isoform CRA_a	C10orf35	unreviewed	Inferred from homology
A0A024QZN4	Vinculin	VCL	unreviewed	Inferred from homology	FUNCTION: Actin filament (F-actin)-binding protein involved in cell-matrix adhesion and cell-cell adhesion. Regulates cell-surface E-cadherin expression and potentiates mechanosensing by the E-cadherin complex. May also play important roles in cell morphology and locomotion. {ECO:0000256|ARBA:ARBA00024757}.
A0A024QZN7	Chromosome 10 open reading frame 70, isoform CRA_b	C10orf70	unreviewed	Predicted
A0A024QZQ5	Sparc/osteonectin, cwcv and kazal-like domains proteoglycan (Testican) 2, isoform CRA_b	SPOCK2	unreviewed	Predicted
A0A024QZR3	Protein pelota homolog	hCG_2002731	unreviewed	Inferred from homology	FUNCTION: May function in recognizing stalled ribosomes and triggering endonucleolytic cleavage of the mRNA, a mechanism to release non-functional ribosomes and degrade damaged mRNAs. {ECO:0000256|RuleBase:RU362019}.
A0A024QZT9	NAD(P)H dehydrogenase, quinone 2, isoform CRA_a	NQO2	unreviewed	Inferred from homology
A0A024QZU7	Phospholipid phosphatase 1	PPAP2A	unreviewed	Inferred from homology
A0A024QZV3	Elongation of very long chain fatty acids protein 2	ELOVL2	unreviewed	Inferred from homology	FUNCTION: Catalyzes the first and rate-limiting reaction of the four reactions that constitute the long-chain fatty acids elongation cycle. This endoplasmic reticulum-bound enzymatic process allows the addition of 2 carbons to the chain of long- and very long-chain fatty acids (VLCFAs) per cycle. Acts specifically toward polyunsaturated acyl-CoA with the higher activity toward C20:4(n-6) acyl-CoA…
A0A024QZW7	Nucleoporin 153kDa, isoform CRA_a	NUP153	unreviewed	Predicted
A0A024R035	Complement component C9	C9	unreviewed	Inferred from homology
A0A024R059	Hydroxymethylglutaryl-CoA synthase	HMGCS1	unreviewed	Inferred from homology	FUNCTION: Catalyzes the condensation of acetyl-CoA with acetoacetyl-CoA to form HMG-CoA. {ECO:0000256|RuleBase:RU364071}.
A0A024R074	Synaptobrevin-like 1, isoform CRA_b	SYBL1	unreviewed	Inferred from homology
A0A024R0A8	Adenosylhomocysteinase	AHCYL1	unreviewed	Evidence at transcript level
A0A024R0E2	Cold shock domain containing E1, RNA-binding, isoform CRA_a	CSDE1	unreviewed	Predicted
A0A024R0H6	RNA polymerase II-associated factor 1 homolog	PAF1	unreviewed	Inferred from homology
A0A024R0H7	Testis tissue sperm-binding protein Li 44a	WDR77	unreviewed	Evidence at transcript level
A0A024R0J5	AP complex subunit beta	hCG_38636	unreviewed	Inferred from homology
A0A024R0K5	Carcinoembryonic antigen-related cell adhesion molecule 5	CEACAM5	unreviewed	Evidence at protein level
A0A024R0L6	Epididymis secretory sperm binding protein	PAFAH1B3	unreviewed	Evidence at transcript level
A0A024R0P8	Transforming growth factor beta	TGFB1	unreviewed	Inferred from homology	FUNCTION: Transforming growth factor beta-1 proprotein: Precursor of the Latency-associated peptide (LAP) and Transforming growth factor beta-1 (TGF-beta-1) chains, which constitute the regulatory and active subunit of TGF-beta-1, respectively. {ECO:0000256|ARBA:ARBA00002007}.
A0A024R0R4	SUMO-1 activating enzyme subunit 1, isoform CRA_b	SAE1	unreviewed	Inferred from homology
A0A024R0S8	X-ray repair complementing defective repair in Chinese hamster cells 1, isoform CRA_b	XRCC1	unreviewed	Predicted
A0A024R0Y2	Acetyl-CoA carboxylase 1	hCG_30204	unreviewed	Predicted
A0A024R0Z3	RNA helicase	DDX23	unreviewed	Predicted
A0A024R120	Transcription factor CP2, isoform CRA_a	TFCP2	unreviewed	Inferred from homology
A0A024R125	5'-AMP-activated protein kinase subunit gamma-1	PRKAG1	unreviewed	Inferred from homology
A0A024R129	Chromosome 12 open reading frame 25, isoform CRA_a	C12orf25	unreviewed	Predicted
A0A024R136	Rac GTPase activating protein 1, isoform CRA_a	RACGAP1	unreviewed	Predicted
A0A024R162	Hemogen, isoform CRA_a	HEMGN	unreviewed	Predicted
A0A024R179	Nuclear cap binding protein subunit 1, 80kDa, isoform CRA_a	NCBP1	unreviewed	Inferred from homology
A0A024R184	Alpha-1,3/1,6-mannosyltransferase ALG2	ALG2	unreviewed	Inferred from homology	FUNCTION: Mannosylates Man(2)GlcNAc(2)-dolichol diphosphate and Man(1)GlcNAc(2)-dolichol diphosphate to form Man(3)GlcNAc(2)-dolichol diphosphate. {ECO:0000256|ARBA:ARBA00003142, ECO:0000256|RuleBase:RU367136}.
A0A024R1A4	Ubiquitin-conjugating enzyme E2L 3, isoform CRA_a	UBE2L3	unreviewed	Inferred from homology
A0A024R1E4	Mitochondrial fission process protein 1	MTP18	unreviewed	Inferred from homology
A0A024R1F4	Glutathione hydrolase	hCG_2010666	unreviewed	Inferred from homology	FUNCTION: Cleaves the gamma-glutamyl peptide bond of glutathione and glutathione conjugates. {ECO:0000256|RuleBase:RU368068}.
A0A024R1K7	Tyrosine 3-monooxygenase/tryptophan 5-monooxygenase activation protein, eta polypeptide, isoform CRA_b	YWHAH	unreviewed	Inferred from homology
A0A024R1K8	Splicing factor 3a, subunit 1, 120kDa, isoform CRA_a	SF3A1	unreviewed	Predicted
A0A024R1N1	Myosin, heavy polypeptide 9, non-muscle, isoform CRA_a	MYH9	unreviewed	Inferred from homology
A0A024R1P2	Ras-related C3 botulinum toxin substrate 2 (Rho family, small GTP binding protein Rac2), isoform CRA_a	RAC2	unreviewed	Predicted
A0A024R1S5	GTP-binding protein 1	GTPBP1	unreviewed	Predicted	FUNCTION: Promotes degradation of target mRNA species. Plays a role in the regulation of circadian mRNA stability. Binds GTP and has GTPase activity. {ECO:0000256|ARBA:ARBA00025630}.
A0A024R1S8	LIM and SH3 domain protein 1	LASP1	unreviewed	Predicted	FUNCTION: Plays an important role in the regulation of dynamic actin-based, cytoskeletal activities. Agonist-dependent changes in LASP1 phosphorylation may also serve to regulate actin-associated ion transport activities, not only in the parietal cell but also in certain other F-actin-rich secretory epithelial cell types. {ECO:0000256|ARBA:ARBA00025477}.
A0A024R1T5	2',3'-cyclic-nucleotide 3'-phosphodiesterase	CNP	unreviewed	Inferred from homology	FUNCTION: May participate in RNA metabolism in the myelinating cell, CNP is the third most abundant protein in central nervous system myelin. {ECO:0000256|PIRNR:PIRNR000970}.
A0A024R1T9	ATP-citrate synthase	ACLY	unreviewed	Inferred from homology	FUNCTION: Catalyzes the cleavage of citrate into oxaloacetate and acetyl-CoA, the latter serving as common substrate for de novo cholesterol and fatty acid synthesis. {ECO:0000256|ARBA:ARBA00002797, ECO:0000256|PIRNR:PIRNR036511}.
A0A024R1U0	Ran GTPase activating protein 1, isoform CRA_d	RANGAP1	unreviewed	Predicted
A0A024R1U4	RAB5C, member RAS oncogene family, isoform CRA_a	RAB5C	unreviewed	Predicted
A0A024R1U5	Phosphomannomutase	PMM1	unreviewed	Inferred from homology	FUNCTION: Involved in the synthesis of the GDP-mannose and dolichol-phosphate-mannose required for a number of critical mannosyl transfer reactions. {ECO:0000256|RuleBase:RU361118}.
A0A024R1U8	Insulin-like growth factor-binding protein 4	IGFBP4	unreviewed	Predicted	FUNCTION: IGF-binding proteins prolong the half-life of the IGFs and have been shown to either inhibit or stimulate the growth promoting effects of the IGFs on cell culture. They alter the interaction of IGFs with their cell surface receptors. {ECO:0000256|ARBA:ARBA00003811}.
A0A024R1Y2	ATP-citrate synthase	ACLY	unreviewed	Inferred from homology	FUNCTION: Catalyzes the cleavage of citrate into oxaloacetate and acetyl-CoA, the latter serving as common substrate for de novo cholesterol and fatty acid synthesis. {ECO:0000256|ARBA:ARBA00002797, ECO:0000256|PIRNR:PIRNR036511}.
A0A024R1Y5	RNA helicase	LGP2	unreviewed	Inferred from homology
A0A024R1Y7	Homolog of mouse LGP1, isoform CRA_a	LGP1	unreviewed	Predicted
A0A024R1Z1	Cell division cycle 34, isoform CRA_a	CDC34	unreviewed	Inferred from homology
A0A024R1Z4	NFKB inhibitor interacting Ras-like 2, isoform CRA_b	NKIRAS2	unreviewed	Inferred from homology
A0A024R1Z6	Vesicle amine transport protein 1 homolog (T californica), isoform CRA_a	VAT1	unreviewed	Inferred from homology
A0A024R201	26S proteasome non-ATPase regulatory subunit 13	PSMD13	unreviewed	Inferred from homology	FUNCTION: Component of the 26S proteasome, a multiprotein complex involved in the ATP-dependent degradation of ubiquitinated proteins. This complex plays a key role in the maintenance of protein homeostasis by removing misfolded or damaged proteins, which could impair cellular functions, and by removing proteins whose functions are no longer required. Therefore, the proteasome participates in num…
A0A024R203	Proteasome (Prosome, macropain) activator subunit 3 (PA28 gamma Ki), isoform CRA_a	PSME3	unreviewed	Inferred from homology
A0A024R210	Interferon induced transmembrane protein 1 (9-27), isoform CRA_a	IFITM1	unreviewed	Inferred from homology
A0A024R222	Phosphoserine aminotransferase	PSAT1	unreviewed	Inferred from homology	FUNCTION: Catalyzes the reversible conversion of 3-phosphohydroxypyruvate to phosphoserine and of 3-hydroxy-2-oxo-4-phosphonooxybutanoate to phosphohydroxythreonine. {ECO:0000256|ARBA:ARBA00003483}.
A0A024R225	Tight junction protein 2 (Zona occludens 2), isoform CRA_c	TJP2	unreviewed	Predicted
A0A024R228	Heterogeneous nuclear ribonucleoprotein K	HNRPK	unreviewed	Predicted
A0A024R240	Epididymis secretory sperm binding protein	GNAQ	unreviewed	Evidence at transcript level
A0A024R275	Riboflavin kinase	RFK	unreviewed	Evidence at protein level
A0A024R276	Cathepsin L, isoform CRA_a	CTSL	unreviewed	Inferred from homology
A0A024R277	Serine palmitoyltransferase, long chain base subunit 1, isoform CRA_a	SPTLC1	unreviewed	Predicted
A0A024R297	Spindlin, isoform CRA_a	SPIN	unreviewed	Inferred from homology
A0A024R2B5	Phospholipase A(1)	LIPG	unreviewed	Inferred from homology
A0A024R2B6	Serpin B5	SERPINB5	unreviewed	Inferred from homology
A0A024R2C5	Vesicle-fusing ATPase	VPS4B	unreviewed	Inferred from homology
A0A024R2D3	THUMP domain containing 3, isoform CRA_a	THUMPD3	unreviewed	Inferred from homology
A0A024R2I5	Coiled-coil-helix-coiled-coil-helix domain containing 4, isoform CRA_a	CHCHD4	unreviewed	Predicted
A0A024R2I9	Ankyrin repeat domain 28, isoform CRA_c	ANKRD28	unreviewed	Predicted
A0A024R2J6	HCG1995254, isoform CRA_a	hCG_1995254	unreviewed	Predicted
A0A024R2K1	RAB5A, member RAS oncogene family, isoform CRA_a	RAB5A	unreviewed	Predicted
A0A024R2L1	WD repeat-containing protein 48	WDR48	unreviewed	Evidence at transcript level
A0A024R2L6	40S ribosomal protein SA	RPSA	unreviewed	Inferred from homology	FUNCTION: Required for the assembly and/or stability of the 40S ribosomal subunit. Required for the processing of the 20S rRNA-precursor to mature 18S rRNA in a late step of the maturation of 40S ribosomal subunits. Also functions as a cell surface receptor for laminin. Plays a role in cell adhesion to the basement membrane and in the consequent activation of signaling transduction pathways. May …
A0A024R2M6	Acetyl-Coenzyme A acyltransferase 1 (Peroxisomal 3-oxoacyl-Coenzyme A thiolase), isoform CRA_a	ACAA1	unreviewed	Evidence at transcript level
A0A024R2P4	Protein O-linked-mannose beta-1,4-N-acetylglucosaminyltransferase 2	C3orf39	unreviewed	Inferred from homology
A0A024R2Q4	Ribosomal protein L15	RPL15	unreviewed	Inferred from homology
A0A024R2R8	Kinesin-like protein	KIF9	unreviewed	Inferred from homology
A0A024R2T1	Glutathione peroxidase 1	GPX1	unreviewed	Inferred from homology
A0A024R2U4	Three prime repair exonuclease 1, isoform CRA_b	TREX1	unreviewed	Predicted
A0A024R2W4	Dystroglycan 1	DAG1	unreviewed	Predicted	FUNCTION: The dystroglycan complex is involved in a number of processes including laminin and basement membrane assembly, sarcolemmal stability, cell survival, peripheral nerve myelination, nodal structure, cell migration, and epithelial polarization. {ECO:0000256|ARBA:ARBA00023567}.; FUNCTION: Transmembrane protein that plays important roles in connecting the extracellular matrix to the cytoskel…
A0A024R2X2	Kinase	IHPK1	unreviewed	Inferred from homology
A0A024R2Y2	Testicular tissue protein Li 201	TMEM115	unreviewed	Evidence at transcript level
A0A024R301	Choline dehydrogenase, isoform CRA_a	CHDH	unreviewed	Inferred from homology
A0A024R324	Epididymis secretory sperm binding protein	RHOA	unreviewed	Evidence at transcript level
A0A024R326	60S ribosomal protein L29	RPL29	unreviewed	Evidence at protein level
A0A024R366	Bis(5'-adenosyl)-triphosphatase	FHIT	unreviewed	Predicted
A0A024R394	Cysteine and histidine-rich domain (CHORD)-containing 1, isoform CRA_c	CHORDC1	unreviewed	Predicted
A0A024R396	Chromosome 11 open reading frame 54, isoform CRA_a	C11orf54	unreviewed	Predicted	FUNCTION: Exhibits ester hydrolase activity on the substrate p-nitrophenyl acetate. {ECO:0000256|ARBA:ARBA00003864}.
A0A024R3C2	Complex1_LYR_dom domain-containing protein	LOC57149	unreviewed	Inferred from homology
A0A024R3C3	Cysteine and histidine-rich domain (CHORD)-containing 1, isoform CRA_b	CHORDC1	unreviewed	Predicted
A0A024R3L8	Protein FAM118B	FLJ21103	unreviewed	Inferred from homology	FUNCTION: May play a role in Cajal bodies formation. {ECO:0000256|ARBA:ARBA00003199}.
A0A024R3L9	Vacuolar protein sorting 26 homolog B (Yeast), isoform CRA_a	VPS26B	unreviewed	Inferred from homology
A0A024R3M1	Thymocyte nuclear protein 1	THYN1	unreviewed	Predicted	FUNCTION: Specifically binds 5-hydroxymethylcytosine (5hmC), suggesting that it acts as a specific reader of 5hmC. {ECO:0000256|ARBA:ARBA00002530}.
A0A024R3P1	Sphingolipid delta(4)-desaturase DES1	DEGS1	unreviewed	Inferred from homology
A0A024R3P9	Acyl-Coenzyme A binding domain containing 3, isoform CRA_a	ACBD3	unreviewed	Predicted
A0A024R3Q0	ADP-ribosylation factor 1, isoform CRA_a	ARF1	unreviewed	Inferred from homology	FUNCTION: GTP-binding protein involved in protein trafficking; may modulate vesicle budding and uncoating within the Golgi apparatus. {ECO:0000256|RuleBase:RU369003}.
A0A024R3Q7	Ras homolog gene family, member U, isoform CRA_a	RHOU	unreviewed	Predicted
A0A024R3R2	Geranylgeranyl diphosphate synthase 1, isoform CRA_a	GGPS1	unreviewed	Inferred from homology
A0A024R3R5	Delta(14)-sterol reductase LBR	LBR	unreviewed	Inferred from homology
A0A024R3U5	Guanylate kinase	GUK1	unreviewed	Inferred from homology
A0A024R3U8	Uncharacterized protein	FLJ22555	unreviewed	Predicted
A0A024R3U9	Ras-related protein Rab-4	RAB4A	unreviewed	Inferred from homology	FUNCTION: Protein transport. {ECO:0000256|RuleBase:RU367055}.
A0A024R3V7	NIF3-like protein 1	NIF3L1	unreviewed	Inferred from homology	FUNCTION: May function as a transcriptional corepressor through its interaction with COPS2, negatively regulating the expression of genes involved in neuronal differentiation. {ECO:0000256|PIRNR:PIRNR037490}.
A0A024R3V8	Translin-associated factor X, isoform CRA_c	TSNAX	unreviewed	Inferred from homology
A0A024R3W7	Elongation factor 1-beta	EEF1B2	unreviewed	Inferred from homology	FUNCTION: EF-1-beta and EF-1-delta stimulate the exchange of GDP bound to EF-1-alpha to GTP. {ECO:0000256|ARBA:ARBA00002937}.
A0A024R3Z2	Small ubiquitin-related modifier	SUMO1	unreviewed	Inferred from homology
A0A024R3Z5	LanC lantibiotic synthetase component C-like 1 (Bacterial), isoform CRA_b	LANCL1	unreviewed	Inferred from homology
A0A024R411	Origin recognition complex subunit 2	ORC2L	unreviewed	Inferred from homology	FUNCTION: Component of the origin recognition complex (ORC) that binds origins of replication. DNA-binding is ATP-dependent. ORC is required to assemble the pre-replication complex necessary to initiate DNA replication. {ECO:0000256|RuleBase:RU368084}.
A0A024R416	Ubiquitin carboxyl-terminal hydrolase	USP37	unreviewed	Inferred from homology	FUNCTION: Deubiquitinating enzyme that removes conjugated ubiquitin from specific proteins to regulate different cellular processes. {ECO:0000256|RuleBase:RU366025}.
A0A024R445	Mitochondrial chaperone BCS1	BCS1L	unreviewed	Evidence at transcript level
A0A024R458	HIV-1 Rev binding protein, isoform CRA_a	HRB	unreviewed	Predicted
A0A024R462	Fibronectin	FN1	unreviewed	Predicted
A0A024R4B0	Spermatogenesis associated 3, isoform CRA_b	SPATA3	unreviewed	Evidence at protein level
A0A024R4B2	Serine/threonine kinase 25 (STE20 homolog, yeast), isoform CRA_a (Fragment)	STK25	unreviewed	Evidence at transcript level
A0A024R4E1	Nicotinamide-nucleotide adenylyltransferase	NMNAT1	unreviewed	Inferred from homology
A0A024R4E5	High density lipoprotein binding protein (Vigilin), isoform CRA_a	HDLBP	unreviewed	Evidence at protein level
A0A024R4E7	Peroxisomal biogenesis factor 11B, isoform CRA_a	PEX11B	unreviewed	Predicted
A0A024R4J4	Kallikrein 2, prostatic, isoform CRA_a	KLK2	unreviewed	Predicted
A0A024R4L1	Serine/threonine/tyrosine interacting-like 1, isoform CRA_c	STYXL1	unreviewed	Predicted
A0A024R4M0	40S ribosomal protein S9	RPS9	unreviewed	Evidence at protein level
A0A024R4N0	HCG1640809, isoform CRA_b	hCG_1640809	unreviewed	Predicted
A0A024R4N8	Synaptotagmin V, isoform CRA_a	SYT5	unreviewed	Predicted
A0A024R4R3	CCR4-NOT transcription complex, subunit 3, isoform CRA_a	CNOT3	unreviewed	Inferred from homology	FUNCTION: Component of the CCR4-NOT complex which is one of the major cellular mRNA deadenylases and is linked to various cellular processes including bulk mRNA degradation, miRNA-mediated repression, translational repression during translational initiation and general transcription regulation. Additional complex functions may be a consequence of its influence on mRNA expression. May be involved …
A0A024R4U3	Tubulin tyrosine ligase-like family, member 12, isoform CRA_a	TTLL12	unreviewed	Predicted
A0A024R4U4	Parvin, gamma, isoform CRA_b	PARVG	unreviewed	Inferred from homology
A0A024R4U8	Ceramide kinase, isoform CRA_b	CERK	unreviewed	Predicted
A0A024R4V3	Chromosome 22 open reading frame 8, isoform CRA_b	C22orf8	unreviewed	Inferred from homology
A0A024R4V7	Tetratricopeptide repeat protein 38	FLJ20699	unreviewed	Inferred from homology
A0A024R4X0	NADH-cytochrome b5 reductase	CYB5R3	unreviewed	Inferred from homology
A0A024R4X1	Protein kinase C and casein kinase substrate in neurons 2, isoform CRA_a	PACSIN2	unreviewed	Predicted
A0A024R4X7	HCG1989366, isoform CRA_a	hCG_1989366	unreviewed	Predicted
A0A024R4Z4	HCG2039447, isoform CRA_d	hCG_2039447	unreviewed	Evidence at protein level
A0A024R502	MS4A13 protein, isoform CRA_b	NYD-SP21	unreviewed	Predicted
A0A024R509	Arylsulfatase A, isoform CRA_a	ARSA	unreviewed	Inferred from homology
A0A024R529	Triokinase/FMN cyclase	DAK	unreviewed	Predicted
A0A024R565	Multifunctional methyltransferase subunit TRM112-like protein	HSPC152	unreviewed	Inferred from homology
A0A024R573	Isoaspartyl peptidase/L-asparaginase	ASRGL1	unreviewed	Evidence at transcript level
A0A024R580	Calpain-1 catalytic subunit	CAPN1	unreviewed	Inferred from homology
A0A024R5C6	N-alpha-acetyltransferase 40	NAT11	unreviewed	Inferred from homology
A0A024R5E5	V-type proton ATPase subunit a	TCIRG1	unreviewed	Inferred from homology	FUNCTION: Essential component of the vacuolar proton pump (V-ATPase), a multimeric enzyme that catalyzes the translocation of protons across the membranes. Required for assembly and activity of the V-ATPase. {ECO:0000256|RuleBase:RU361189}.
A0A024R5G4	Nuclear mitotic apparatus protein 1, isoform CRA_c (Fragment)	NUMA1	unreviewed	Predicted
A0A024R5H0	Barrier to autointegration factor 1, isoform CRA_a	BANF1	unreviewed	Predicted
A0A024R5K1	Coronin	CORO1B	unreviewed	Inferred from homology	FUNCTION: Regulates leading edge dynamics and cell motility in fibroblasts. May be involved in cytokinesis and signal transduction. {ECO:0000256|ARBA:ARBA00024891}.
A0A024R5K8	Serpin H1	SERPINH1	unreviewed	Inferred from homology	FUNCTION: Binds specifically to collagen. Could be involved as a chaperone in the biosynthetic pathway of collagen. {ECO:0000256|ARBA:ARBA00025405}.
A0A024R5L8	START domain containing 10, isoform CRA_a	STARD10	unreviewed	Predicted
A0A024R5M3	Cortactin, isoform CRA_c	CTTN	unreviewed	Predicted
A0A024R5P6	Chromosome 1 open reading frame 121, isoform CRA_b	C1orf121	unreviewed	Inferred from homology
A0A024R5Q1	HCG2003792, isoform CRA_b	hCG_2003792	unreviewed	Predicted
A0A024R5Q7	Adenylosuccinate synthetase isozyme 2	ADSS	unreviewed	Evidence at transcript level	FUNCTION: Plays an important role in the de novo pathway and in the salvage pathway of purine nucleotide biosynthesis. Catalyzes the first commited step in the biosynthesis of AMP from IMP. {ECO:0000256|HAMAP-Rule:MF_03127}.; FUNCTION: Plays an important role in the de novo pathway and in the salvage pathway of purine nucleotide biosynthesis. Catalyzes the first committed step in the biosynthesis…
A0A024R5Q8	CTD (Carboxy-terminal domain, RNA polymerase II, polypeptide A) small phosphatase like 2, isoform CRA_a	CTDSPL2	unreviewed	Predicted
A0A024R5Q9	HCG1982563	hCG_1982563	unreviewed	Predicted
A0A024R5S2	Protein GOLM2	CASC4	unreviewed	Inferred from homology
A0A024R5S5	Eukaryotic translation initiation factor 3 subunit J	EIF3S1	unreviewed	Inferred from homology	FUNCTION: Component of the eukaryotic translation initiation factor 3 (eIF-3) complex, which is required for several steps in the initiation of protein synthesis. The eIF-3 complex associates with the 40S ribosome and facilitates the recruitment of eIF-1, eIF-1A, eIF-2:GTP:methionyl-tRNAi and eIF-5 to form the 43S pre-initiation complex (43S PIC). The eIF-3 complex stimulates mRNA recruitment to …
A0A024R5S7	Cell cycle progression 1, isoform CRA_a	CCPG1	unreviewed	Predicted
A0A024R5S9	E3 ubiquitin-protein ligase	NEDD4	unreviewed	Predicted
A0A024R5W0	Hect (Homologous to the E6-AP (UBE3A) carboxyl terminus) domain and RCC1 (CHC1)-like domain (RLD) 1, isoform CRA_b	HERC1	unreviewed	Predicted
A0A024R5X2	HCG2001986, isoform CRA_a	hCG_2001986	unreviewed	Predicted
A0A024R5X7	ClpX caseinolytic peptidase X homolog (E. coli), isoform CRA_a	CLPX	unreviewed	Inferred from homology
A0A024R5Z6	Dipeptidyl-peptidase 8, isoform CRA_f	DPP8	unreviewed	Predicted
A0A024R5Z8	RAB11A, member RAS oncogene family, isoform CRA_a	RAB11A	unreviewed	Predicted
A0A024R611	Coronin	CORO1A	unreviewed	Inferred from homology
A0A024R618	Testicular tissue protein Li 203	LOC124446	unreviewed	Evidence at transcript level
A0A024R625	Serine/threonine-protein phosphatase	PPP4C	unreviewed	Evidence at transcript level
A0A024R648	Translocase of inner mitochondrial membrane 9 homolog (Yeast), isoform CRA_a	TIMM9	unreviewed	Predicted
A0A024R663	Kinectin 1 (Kinesin receptor), isoform CRA_a	KTN1	unreviewed	Predicted
A0A024R694	Actinin, alpha 1, isoform CRA_a	ACTN1	unreviewed	Evidence at transcript level
A0A024R6A5	Protein-serine/threonine phosphatase	PPM1A	unreviewed	Inferred from homology
A0A024R6A9	HCG2028821, isoform CRA_h	hCG_2028821	unreviewed	Inferred from homology
A0A024R6B3	Transmembrane protein 63C, isoform CRA_a	TMEM63C	unreviewed	Inferred from homology
A0A024R6D3	Ectonucleoside triphosphate diphosphohydrolase 5, isoform CRA_d	ENTPD5	unreviewed	Inferred from homology
A0A024R6E8	Galactocerebrosidase	GALC	unreviewed	Inferred from homology
A0A024R6F8	Chromosome 14 open reading frame 44, isoform CRA_a	C14orf44	unreviewed	Inferred from homology
A0A024R6H0	Cleavage and polyadenylation specificity factor subunit 2	CPSF2	unreviewed	Inferred from homology
A0A024R6H1	Serine palmitoyltransferase, long chain base subunit 2, isoform CRA_a	SPTLC2	unreviewed	Inferred from homology
A0A024R6I7	Alpha-1-antitrypsin	SERPINA1	unreviewed	Evidence at protein level
A0A024R6K3	Protein-histidine N-methyltransferase	SETD3	unreviewed	Inferred from homology
A0A024R6K8	Tryptophan--tRNA ligase, cytoplasmic	WARS	unreviewed	Evidence at transcript level
A0A024R6M6	BCL2-associated athanogene 5	BAG5	unreviewed	Evidence at transcript level
A0A024R6N2	Non-specific serine/threonine protein kinase	CDC42BPB	unreviewed	Inferred from homology
A0A024R6N3	Chromosome 14 open reading frame 2, isoform CRA_c	C14orf2	unreviewed	Predicted
A0A024R6P0	Serpin peptidase inhibitor, clade A (Alpha-1 antiproteinase, antitrypsin), member 3, isoform CRA_c	SERPINA3	unreviewed	Inferred from homology
A0A024R6R4	72 kDa type IV collagenase	MMP2	unreviewed	Inferred from homology
A0A024R6W0	Aspartate aminotransferase	GOT2	unreviewed	Inferred from homology
A0A024R6Y2	Nuclear transport factor 2, isoform CRA_a	NUTF2	unreviewed	Predicted	FUNCTION: Has a role in nuclear-cytoplasmic transport of proteins and mRNAs. {ECO:0000256|RuleBase:RU369002}.
A0A024R6Z0	Dynein light intermediate chain	DYNC1LI2	unreviewed	Inferred from homology	FUNCTION: Acts as one of several non-catalytic accessory components of the cytoplasmic dynein 1 complex that are thought to be involved in linking dynein to cargos and to adapter proteins that regulate dynein function. Cytoplasmic dynein 1 acts as a motor for the intracellular retrograde motility of vesicles and organelles along microtubules. May play a role in binding dynein to membranous organe…
A0A024R6Z6	Conserved oligomeric Golgi complex subunit 8	hCG_2027080	unreviewed	Inferred from homology
A0A024R702	Tubulin polymerization-promoting protein family member 3	CGI-38	unreviewed	Inferred from homology
A0A024R704	SFRS protein kinase 2, isoform CRA_b	SRPK2	unreviewed	Predicted
A0A024R705	Vesicle-fusing ATPase	VPS4A	unreviewed	Inferred from homology
A0A024R711	E3 ubiquitin-protein ligase	WWP2	unreviewed	Predicted
A0A024R716	Transmembrane protein 168	FLJ13576	unreviewed	Inferred from homology
A0A024R755	Calumenin	CALU	unreviewed	Inferred from homology
A0A024R758	Uncharacterized protein	NAG6	unreviewed	Predicted
A0A024R769	Testis specific, 13, isoform CRA_a	TSGA13	unreviewed	Predicted
A0A024R791	V-type proton ATPase subunit a	ATP6V0A4	unreviewed	Inferred from homology	FUNCTION: Essential component of the vacuolar proton pump (V-ATPase), a multimeric enzyme that catalyzes the translocation of protons across the membranes. Required for assembly and activity of the V-ATPase. {ECO:0000256|RuleBase:RU361189}.
A0A024R7A5	Maltase-glucoamylase (Alpha-glucosidase), isoform CRA_a (Fragment)	MGAM	unreviewed	Inferred from homology
A0A024R7B2	Endothelial differentiation, sphingolipid G-protein-coupled receptor, 5, isoform CRA_a	EDG5	unreviewed	Inferred from homology
A0A024R7B7	Hsp90 co-chaperone Cdc37	CDC37	unreviewed	Inferred from homology
A0A024R7E1	Protein YIPF	YIPF2	unreviewed	Inferred from homology
A0A024R7F4	Deoxyribonuclease II	DNASE2	unreviewed	Inferred from homology
A0A024R7F7	Transportin 2 (Importin 3, karyopherin beta 2b), isoform CRA_b	TNPO2	unreviewed	Predicted
A0A024R7G2	Ras-related protein Rab-3	RAB3D	unreviewed	Evidence at transcript level	FUNCTION: Protein transport. Probably involved in vesicular traffic. {ECO:0000256|RuleBase:RU367096}.
A0A024R7I5	tRNA (guanine(26)-N(2))-dimethyltransferase	TRMT1	unreviewed	Inferred from homology
A0A024R7J0	cAMP-dependent protein kinase	PRKACA	unreviewed	Inferred from homology
A0A024R7J8	Cytochrome P450, family 4, subfamily F, polypeptide 3, isoform CRA_a	CYP4F3	unreviewed	Inferred from homology
A0A024R7K0	Splicing factor, arginine/serine-rich 14, isoform CRA_a	SFRS14	unreviewed	Predicted
A0A024R7K8	Adaptor-related protein complex 1, mu 1 subunit, isoform CRA_a	AP1M1	unreviewed	Inferred from homology
A0A024R7L2	BRISC and BRCA1-A complex member 1	HSPC142	unreviewed	Inferred from homology
A0A024R7L5	UPF1	UPF1	unreviewed	Evidence at transcript level
A0A024R7L6	Multivesicular body subunit 12A	LOC93343	unreviewed	Inferred from homology
A0A024R7M8	Uncharacterized protein	LOC115098	unreviewed	Inferred from homology	FUNCTION: Required for proper progression of late cytokinetic stages. {ECO:0000256|ARBA:ARBA00002395}.
A0A024R7Q3	HIG1 domain family, member 2A, isoform CRA_a	HIGD2A	unreviewed	Predicted
A0A024R7Q5	Testis secretory sperm-binding protein Li 205a	TSSK6	unreviewed	Evidence at transcript level
A0A024R7S3	Clathrin light chain	CLTB	unreviewed	Inferred from homology	FUNCTION: Clathrin is the major protein of the polyhedral coat of coated pits and vesicles. {ECO:0000256|RuleBase:RU363137}.
A0A024R7U5	EF-hand calcium binding domain 1, isoform CRA_b	EFCAB1	unreviewed	Predicted
A0A024R7U9	V-type proton ATPase subunit H	ATP6V1H	unreviewed	Inferred from homology	FUNCTION: Subunit of the V1 complex of vacuolar(H+)-ATPase (V-ATPase), a multisubunit enzyme composed of a peripheral complex (V1) that hydrolyzes ATP and a membrane integral complex (V0) that translocates protons. V-ATPase is responsible for acidifying and maintaining the pH of intracellular compartments. {ECO:0000256|PIRNR:PIRNR032184}.
A0A024R7V6	RAB2, member RAS oncogene family, isoform CRA_a	RAB2	unreviewed	Predicted
A0A024R7W9	COP9 constitutive photomorphogenic homolog subunit 5 (Arabidopsis), isoform CRA_a	COPS5	unreviewed	Evidence at transcript level
A0A024R7X0	ADP-ribosylation factor guanine nucleotide-exchange factor 1(Brefeldin A-inhibited), isoform CRA_a	ARFGEF1	unreviewed	Predicted
A0A024R7Y5	Elongin-C	TCEB1	unreviewed	Inferred from homology
A0A024R811	Endoribonuclease LACTB2	LACTB2	unreviewed	Evidence at transcript level	FUNCTION: Endoribonuclease; cleaves preferentially 3' to purine-pyrimidine dinucleotide motifs in single-stranded RNA. The cleavage product contains a free 3' -OH group. Has no activity with double-stranded RNA or DNA. Required for normal mitochondrial function and cell viability. {ECO:0000256|ARBA:ARBA00002153}.
A0A024R837	Haloacid dehalogenase-like hydrolase domain-containing protein 3	HDHD3	unreviewed	Inferred from homology
A0A024R843	Tripartite motif-containing 32, isoform CRA_a	TRIM32	unreviewed	Inferred from homology
A0A024R850	Mitochondrial ribosome recycling factor, isoform CRA_a	MRRF	unreviewed	Inferred from homology	FUNCTION: Responsible for the release of ribosomes from messenger RNA at the termination of protein biosynthesis. May increase the efficiency of translation by recycling ribosomes from one round of translation to another. {ECO:0000256|ARBA:ARBA00025050}.
A0A024R877	Delta-aminolevulinic acid dehydratase	ALAD	unreviewed	Inferred from homology	FUNCTION: Catalyzes an early step in the biosynthesis of tetrapyrroles. Binds two molecules of 5-aminolevulinate per subunit, each at a distinct site, and catalyzes their condensation to form porphobilinogen. {ECO:0000256|ARBA:ARBA00025628}.
A0A024R882	Stomatin, isoform CRA_a	STOM	unreviewed	Inferred from homology
A0A024R883	V-type proton ATPase subunit G	ATP6V1G1	unreviewed	Inferred from homology	FUNCTION: Subunit of the V1 complex of vacuolar(H+)-ATPase (V-ATPase), a multisubunit enzyme composed of a peripheral complex (V1) that hydrolyzes ATP and a membrane integral complex (V0) that translocates protons. V-ATPase is responsible for acidifying and maintaining the pH of intracellular compartments and in some cell types, is targeted to the plasma membrane, where it is responsible for acid…
A0A024R884	Tenascin C (Hexabrachion), isoform CRA_a	TNC	unreviewed	Inferred from homology
A0A024R897	Actin-related protein 2/3 complex subunit 5	ARPC5L	unreviewed	Evidence at transcript level	FUNCTION: Functions as component of the Arp2/3 complex which is involved in regulation of actin polymerization and together with an activating nucleation-promoting factor (NPF) mediates the formation of branched actin networks. Arp2/3 complex plays a critical role in the control of cell morphogenesis via the modulation of cell polarity development. {ECO:0000256|RuleBase:RU004301}.; FUNCTION: May …
A0A024R8A0	Rab9 effector protein with kelch motifs isoform 1	RABEPK	unreviewed	Evidence at transcript level
A0A024R8A2	GTPase activating protein and VPS9 domains 1, isoform CRA_d	GAPVD1	unreviewed	Inferred from homology
A0A024R8D4	Mitochondrial ribosomal protein S2, isoform CRA_a	MRPS2	unreviewed	Inferred from homology
A0A024R8D5	Glutathione transferase	hCG_30600	unreviewed	Inferred from homology
A0A024R8D7	Lipocalin 1 (Tear prealbumin), isoform CRA_a	LCN1	unreviewed	Inferred from homology
A0A024R8E4	Chromosome 9 open reading frame 32, isoform CRA_a	C9orf32	unreviewed	Inferred from homology
A0A024R8G6	Sjogren's syndrome nuclear autoantigen 1, isoform CRA_a	SSNA1	unreviewed	Predicted
A0A024R8H9	HCG1985901	hCG_1985901	unreviewed	Predicted
A0A024R8I2	Ubiquitin-associated domain-containing protein 1	UBADC1	unreviewed	Predicted
A0A024R8J2	Protein tyrosine phosphatase type IVA, member 1, isoform CRA_a	PTP4A1	unreviewed	Predicted
A0A024R8J6	ATP-binding cassette, sub-family A (ABC1), member 5, isoform CRA_b	ABCA5	unreviewed	Predicted
A0A024R8K0	Archaemetzincins-2, isoform CRA_d	AMZ2	unreviewed	Inferred from homology	FUNCTION: Probable zinc metalloprotease. {ECO:0000256|ARBA:ARBA00024316}.
A0A024R8L0	Mitochondrial ribosomal protein S7, isoform CRA_a	MRPS7	unreviewed	Inferred from homology
A0A024R8L1	WW domain binding protein 2, isoform CRA_a	WBP2	unreviewed	Predicted
A0A024R8M0	Guanine nucleotide binding protein (G protein), alpha 13, isoform CRA_a	GNA13	unreviewed	Inferred from homology
A0A024R8M4	Phosphoribosyl pyrophosphate synthetase-associated protein 1, isoform CRA_a	PRPSAP1	unreviewed	Inferred from homology
A0A024R8N5	Dynein, axonemal, intermediate polypeptide 2, isoform CRA_d	DNAI2	unreviewed	Predicted
A0A024R8P4	Chromosome 17 open reading frame 80, isoform CRA_a	C17orf80	unreviewed	Predicted
A0A024R8Q1	Glucosidase, alpha acid (Pompe disease, glycogen storage disease type II), isoform CRA_a	GAA	unreviewed	Inferred from homology
A0A024R8S5	Protein disulfide-isomerase	P4HB	unreviewed	Evidence at transcript level
A0A024R8T9	Synaptogyrin	SYNGR2	unreviewed	Inferred from homology
A0A024R8U8	Calcium activated nucleotidase 1, isoform CRA_b	CANT1	unreviewed	Inferred from homology
A0A024R8V0	Septin 9, isoform CRA_a	40057	unreviewed	Inferred from homology
A0A024R8V7	Metalloproteinase inhibitor 2	TIMP2	unreviewed	Inferred from homology
A0A024R8X4	Fe2OG dioxygenase domain-containing protein (Fragment)	FLJ22222	unreviewed	Predicted
A0A024R8Z5	Mitochondrial pyruvate carrier	BRP44	unreviewed	Inferred from homology	FUNCTION: Mediates the uptake of pyruvate into mitochondria. {ECO:0000256|RuleBase:RU363100}.
A0A024R936	Neutrophil cytosolic factor 2 (65kDa, chronic granulomatous disease, autosomal 2), isoform CRA_a	NCF2	unreviewed	Inferred from homology
A0A024R962	HCG40889, isoform CRA_b	hCG_40889	unreviewed	Predicted
A0A024R969	Chitinase-3-like protein 1	CHI3L1	unreviewed	Inferred from homology
A0A024R973	Protein odr-4 homolog	C1orf27	unreviewed	Inferred from homology	FUNCTION: May play a role in the trafficking of a subset of G-protein coupled receptors. {ECO:0000256|ARBA:ARBA00003891}.
A0A024R977	ADP-ribosylation factor-like 8A, isoform CRA_a	ARL8A	unreviewed	Inferred from homology
A0A024R983	TROVE domain family, member 2, isoform CRA_b	TROVE2	unreviewed	Inferred from homology
A0A024R9B7	Cytochrome c oxidase subunit 6C	COX6C	unreviewed	Evidence at transcript level	FUNCTION: Component of the cytochrome c oxidase, the last enzyme in the mitochondrial electron transport chain which drives oxidative phosphorylation. The respiratory chain contains 3 multisubunit complexes succinate dehydrogenase (complex II, CII), ubiquinol-cytochrome c oxidoreductase (cytochrome b-c1 complex, complex III, CIII) and cytochrome c oxidase (complex IV, CIV), that cooperate to tran…
A0A024R9B8	Carboxypeptidase Q	PGCP	unreviewed	Predicted	FUNCTION: Carboxypeptidase that may play an important role in the hydrolysis of circulating peptides. Catalyzes the hydrolysis of dipeptides with unsubstituted terminals into amino acids. May play a role in the liberation of thyroxine hormone from its thyroglobulin (Tg) precursor. {ECO:0000256|ARBA:ARBA00025534}.
A0A024R9D2	Metadherin, isoform CRA_a	MTDH	unreviewed	Predicted
A0A024R9D3	60S ribosomal protein L30	RPL30	unreviewed	Inferred from homology
A0A024R9D7	2,4-dienoyl CoA reductase 1, mitochondrial, isoform CRA_b	DECR1	unreviewed	Predicted
A0A024R9D8	Sperm associated antigen 1, isoform CRA_b	SPAG1	unreviewed	Predicted
A0A024R9G3	Derlin	DERL1	unreviewed	Inferred from homology	FUNCTION: Functional component of endoplasmic reticulum-associated degradation (ERAD) for misfolded lumenal proteins. May act by forming a channel that allows the retrotranslocation of misfolded proteins into the cytosol where they are ubiquitinated and degraded by the proteasome. {ECO:0000256|RuleBase:RU363059}.
A0A024R9G4	Family with sequence similarity 49, member B, isoform CRA_a	FAM49B	unreviewed	Inferred from homology
A0A024R9H2	2-iminobutanoate/2-iminopropanoate deaminase	HRSP12	unreviewed	Inferred from homology	FUNCTION: Catalyzes the hydrolytic deamination of enamine/imine intermediates that form during the course of normal metabolism. May facilitate the release of ammonia from these potentially toxic reactive metabolites, reducing their impact on cellular components. It may act on enamine/imine intermediates formed by several types of pyridoxal-5'-phosphate-dependent dehydratases including L-threonine…
A0A024R9I9	Testicular tissue protein Li 205	TMCO5	unreviewed	Evidence at transcript level
A0A024R9K7	ER membrane protein complex subunit 7	C15orf24	unreviewed	Inferred from homology
A0A024R9L1	RNA helicase aquarius	AQR	unreviewed	Inferred from homology	FUNCTION: Intron-binding spliceosomal protein required to link pre-mRNA splicing and snoRNP (small nucleolar ribonucleoprotein) biogenesis. Plays a key role in position-dependent assembly of intron-encoded box C/D small snoRNP, splicing being required for snoRNP assembly. May act by helping the folding of the snoRNA sequence. Binds to intron of pre-mRNAs in a sequence-independent manner, contacti…
A0A024R9M9	Calcium binding protein P22, isoform CRA_a	CHP	unreviewed	Predicted
A0A024R9N6	EH-domain containing 4, isoform CRA_a	EHD4	unreviewed	Predicted
A0A024R9P6	Family with sequence similarity 82, member C, isoform CRA_a	FAM82C	unreviewed	Predicted
A0A024R9R3	Vacuolar protein sorting-associated protein 18 homolog	VPS18	unreviewed	Inferred from homology
A0A024R9W0	Lipoyl synthase, mitochondrial	LIAS	unreviewed	Inferred from homology	FUNCTION: Catalyzes the radical-mediated insertion of two sulfur atoms into the C-6 and C-8 positions of the octanoyl moiety bound to the lipoyl domains of lipoate-dependent enzymes, thereby converting the octanoylated domains into lipoylated derivatives. {ECO:0000256|HAMAP-Rule:MF_03123}.
A0A024R9W5	HECT-type E3 ubiquitin transferase	HUWE1	unreviewed	Predicted
A0A024R9X7	RIB43A domain with coiled-coils 1, isoform CRA_b	RIBC1	unreviewed	Inferred from homology
A0A024R9Y3	HECT-type E3 ubiquitin transferase	HUWE1	unreviewed	Predicted
A0A024R9Z6	Ankyrin repeat and MYND domain containing 2, isoform CRA_b	ANKMY2	unreviewed	Predicted
A0A024RA08	LOC90693 protein, isoform CRA_a	LOC90693	unreviewed	Predicted
A0A024RA13	Chromosome 7 open reading frame 31, isoform CRA_c	C7orf31	unreviewed	Predicted
A0A024RA80	Thioredoxin domain containing 3 (Spermatozoa), isoform CRA_a	TXNDC3	unreviewed	Predicted
A0A024RA87	Septin	39326	unreviewed	Inferred from homology	FUNCTION: Filament-forming cytoskeletal GTPase. {ECO:0000256|PIRNR:PIRNR006698}.
A0A024RAA7	Adiponectin B	ADIB	unreviewed	Predicted
A0A024RAB6	Heparan sulfate proteoglycan 2 (Perlecan), isoform CRA_b	HSPG2	unreviewed	Predicted
A0A024RAC7	Multifunctional fusion protein	ALDH4A1	unreviewed	Evidence at transcript level
A0A024RAC8	Chromosome 1 open reading frame 201, isoform CRA_b	C1orf201	unreviewed	Predicted
A0A024RAC9	Zinc finger, UBR1 type 1, isoform CRA_c	ZUBR1	unreviewed	Predicted
A0A024RAE6	Cell division control protein 42 homolog	CDC42	unreviewed	Inferred from homology	FUNCTION: Plasma membrane-associated small GTPase which cycles between an active GTP-bound and an inactive GDP-bound state. {ECO:0000256|RuleBase:RU367141}.
A0A024RAG6	Complement C1q subcomponent subunit A	ADIC	unreviewed	Predicted	FUNCTION: C1q associates with the proenzymes C1r and C1s to yield C1, the first component of the serum complement system. The collagen-like regions of C1q interact with the Ca(2+)-dependent C1r(2)C1s(2) proenzyme complex, and efficient activation of C1 takes place on interaction of the globular heads of C1q with the Fc regions of IgG or IgM antibody present in immune complexes. {ECO:0000256|ARBA:…
A0A024RAI1	Actin-related protein 3	ACTR3	unreviewed	Inferred from homology
A0A024RAJ5	Ceramide transfer protein	COL4A3BP	unreviewed	Predicted
A0A024RAJ6	Beta-hexosaminidase	HEXB	unreviewed	Evidence at transcript level
A0A024RAJ7	Ribosome-releasing factor 2, mitochondrial	GFM2	unreviewed	Inferred from homology	FUNCTION: Mitochondrial GTPase that mediates the disassembly of ribosomes from messenger RNA at the termination of mitochondrial protein biosynthesis. Acts in collaboration with MRRF. GTP hydrolysis follows the ribosome disassembly and probably occurs on the ribosome large subunit. Not involved in the GTP-dependent ribosomal translocation step during translation elongation. {ECO:0000256|HAMAP-Rul…
A0A024RAJ8	IQ motif containing GTPase activating protein 2, isoform CRA_b	IQGAP2	unreviewed	Predicted
A0A024RAL0	X-ray repair complementing defective repair in Chinese hamster cells 4, isoform CRA_c	XRCC4	unreviewed	Inferred from homology
A0A024RAL3	Zinc finger FYVE domain-containing protein	ZFYVE16	unreviewed	Predicted
A0A024RAL9	Chromosome 5 open reading frame 21, isoform CRA_b	C5orf21	unreviewed	Inferred from homology
A0A024RAM2	Glutaredoxin (Thioltransferase), isoform CRA_c	GLRX	unreviewed	Predicted	FUNCTION: Has a glutathione-disulfide oxidoreductase activity in the presence of NADPH and glutathione reductase. Reduces low molecular weight disulfides and proteins. {ECO:0000256|ARBA:ARBA00002549}.
A0A024RAM4	Microtubule-associated protein 1B, isoform CRA_b	MAP1B	unreviewed	Predicted
A0A024RAQ3	Dihydrofolate reductase	DHFR	unreviewed	Inferred from homology
A0A024RAS5	Rho GDP dissociation inhibitor (GDI) beta, isoform CRA_a	ARHGDIB	unreviewed	Inferred from homology
A0A024RAW6	Uncharacterized protein	DKFZP779L1558	unreviewed	Predicted
A0A024RAX2	Glutathione transferase	MGST1	unreviewed	Inferred from homology
A0A024RAY1	Activating transcription factor 7 interacting protein, isoform CRA_a	ATF7IP	unreviewed	Inferred from homology
A0A024RAY9	Lymphoid-restricted membrane protein, isoform CRA_a	LRMP	unreviewed	Predicted
A0A024RB14	40S ribosomal protein S26	RPS26	unreviewed	Inferred from homology
A0A024RB22	SWI/SNF related, matrix associated, actin dependent regulator of chromatin, subfamily c, member 2, isoform CRA_a	SMARCC2	unreviewed	Predicted
A0A024RB23	Diacylglycerol kinase	DGKA	unreviewed	Inferred from homology
A0A024RB32	Prostaglandin E synthase 3 (Cytosolic), isoform CRA_a	PTGES3	unreviewed	Inferred from homology
A0A024RB72	Coatomer subunit zeta	COPZ1	unreviewed	Inferred from homology	FUNCTION: The zeta subunit may be involved in regulating the coat assembly and, hence, the rate of biosynthetic protein transport due to its association-dissociation properties with the coatomer complex. {ECO:0000256|RuleBase:RU366053}.
A0A024RB75	Citrate synthase	CS	unreviewed	Inferred from homology
A0A024RB85	Proliferation-associated 2G4, 38kDa, isoform CRA_a	PA2G4	unreviewed	Inferred from homology
A0A024RBA6	Protein-serine/threonine phosphatase	CTDSP2	unreviewed	Predicted
A0A024RBD7	Ubiquitin carboxyl-terminal hydrolase	USP44	unreviewed	Inferred from homology	FUNCTION: Deubiquitinating enzyme that removes conjugated ubiquitin from specific proteins to regulate different cellular processes. {ECO:0000256|RuleBase:RU366025}.
A0A024RBE8	Phosphate carrier protein, mitochondrial	SLC25A3	unreviewed	Evidence at transcript level
A0A024RBG9	Resistance to inhibitors of cholinesterase 8 homolog B (C. elegans), isoform CRA_a	RIC8B	unreviewed	Inferred from homology
A0A024RBH2	Cytoskeleton-associated protein 4, isoform CRA_c	CKAP4	unreviewed	Predicted
A0A024RBK3	60S ribosomal protein L6	RPL6	unreviewed	Inferred from homology	FUNCTION: Component of the large ribosomal subunit. {ECO:0000256|ARBA:ARBA00002814}.
A0A024RBL1	RBPJ-interacting and tubulin-associated protein 1	C12orf52	unreviewed	Inferred from homology	FUNCTION: Tubulin-binding protein that acts as a negative regulator of Notch signaling pathway. Shuttles between the cytoplasm and the nucleus and mediates the nuclear export of RBPJ/RBPSUH, thereby preventing the interaction between RBPJ/RBPSUH and NICD product of Notch proteins (Notch intracellular domain), leading to down-regulate Notch-mediated transcription. May play a role in neurogenesis. …
A0A024RBM9	Trichoplein keratin filament-binding protein	TCHP	unreviewed	Inferred from homology
A0A024RBQ0	Calcium/calmodulin-dependent protein kinase kinase 2, beta, isoform CRA_f	CAMKK2	unreviewed	Predicted
A0A024RBS8	HCG1744452, isoform CRA_a	hCG_1744452	unreviewed	Predicted
A0A024RBT0	WD repeat domain 66, isoform CRA_a	WDR66	unreviewed	Predicted
A0A024RBX8	Adaptor-related protein complex 1, sigma 2 subunit, isoform CRA_d	AP1S2	unreviewed	Inferred from homology
A0A024RC21	Calcium binding tyrosine-(Y)-phosphorylation regulated (Fibrousheathin 2), isoform CRA_c	CABYR	unreviewed	Evidence at transcript level
A0A024RC55	Milk fat globule-EGF factor 8 protein, isoform CRA_a	MFGE8	unreviewed	Predicted
A0A024RC65	HCG1991735, isoform CRA_a	hCG_1991735	unreviewed	Predicted
A0A024RC68	GDP-D-glucose phosphorylase 1	hCG_1991723	unreviewed	Inferred from homology	FUNCTION: Specific and highly efficient GDP-D-glucose phosphorylase regulating the levels of GDP-D-glucose in cells. {ECO:0000256|ARBA:ARBA00003049}.
A0A024RC91	LAG1 longevity assurance homolog 3 (S. cerevisiae), isoform CRA_b	LASS3	unreviewed	Predicted
A0A024RC97	Phosphatidylserine synthase	PTDSS2	unreviewed	Inferred from homology	FUNCTION: Catalyzes a base-exchange reaction in which the polar head group of phosphatidylethanolamine (PE) is replaced by L-serine. {ECO:0000256|RuleBase:RU368094}.
A0A024RCD1	NAD(P)(+)--arginine ADP-ribosyltransferase	ART5	unreviewed	Evidence at protein level
A0A024RCR6	Large proline-rich protein BAG6	BAG6	unreviewed	Evidence at protein level	FUNCTION: Released extracellularly via exosomes, it is a ligand of the natural killer/NK cells receptor NCR3 and stimulates NK cells cytotoxicity. It may thereby trigger NK cells cytotoxicity against neighboring tumor cells and immature myeloid dendritic cells (DC). {ECO:0000256|ARBA:ARBA00002067}.
A0A024RCV0	Testis anion transporter 1	SLC26A8	unreviewed	Inferred from homology
A0A024RCW2	Chromosome 6 open reading frame 106, isoform CRA_a	C6orf106	unreviewed	Predicted
A0A024RD07	Trinucleotide repeat containing 5, isoform CRA_c	TNRC5	unreviewed	Predicted
A0A024RD24	Nuclear factor of kappa light polypeptide gene enhancer in B-cells inhibitor, epsilon, isoform CRA_a	NFKBIE	unreviewed	Predicted
A0A024RD30	GTP binding protein 2, isoform CRA_a	GTPBP2	unreviewed	Predicted
A0A024RD39	Platelet-activating factor acetylhydrolase	PLA2G7	unreviewed	Predicted
A0A024RD41	RAB23, member RAS oncogene family, isoform CRA_a	RAB23	unreviewed	Predicted
A0A024RD80	Heat shock protein 90kDa alpha (Cytosolic), class B member 1, isoform CRA_a	HSP90AB1	unreviewed	Inferred from homology
A0A024RD83	Tetratricopeptide repeat domain 19, isoform CRA_a	TTC19	unreviewed	Inferred from homology
A0A024RDA1	Exocyst complex component 1, isoform CRA_a	EXOC1	unreviewed	Inferred from homology
A0A024RDB2	Ras-GTPase activating protein SH3 domain-binding protein 2, isoform CRA_b	G3BP2	unreviewed	Predicted
A0A024RDB9	NAD(P)(+)--arginine ADP-ribosyltransferase	ART3	unreviewed	Inferred from homology
A0A024RDC1	Calcium-binding and spermatid-specific protein 1	NYD-SP26	unreviewed	Predicted
A0A024RDC2	WD repeat and FYVE domain containing 3, isoform CRA_a	WDFY3	unreviewed	Predicted
A0A024RDG4	NAD(P)(+)--arginine ADP-ribosyltransferase	ART3	unreviewed	Inferred from homology
A0A024RDH2	Ubiquitin-conjugating enzyme E2D 3 (UBC4/5 homolog, yeast), isoform CRA_a	UBE2D3	unreviewed	Inferred from homology
A0A024RDH6	SEC31-like 1 (S. cerevisiae), isoform CRA_b	SEC31L1	unreviewed	Inferred from homology
A0A024RDK9	Protein-tyrosine sulfotransferase	TPST1	unreviewed	Inferred from homology	FUNCTION: Catalyzes the O-sulfation of tyrosine residues within acidic motifs of polypeptides, using 3'-phosphoadenylyl sulfate (PAPS) as cosubstrate. {ECO:0000256|ARBA:ARBA00003886, ECO:0000256|RuleBase:RU365018}.
A0A024RDL1	Chaperonin containing TCP1, subunit 6A (Zeta 1), isoform CRA_a	CCT6A	unreviewed	Inferred from homology
A0A024RDL9	Phosphoserine phosphatase	PSPH	unreviewed	Inferred from homology
A0A024RDM2	Crystallin, lambda 1, isoform CRA_a	CRYL1	unreviewed	Inferred from homology
A0A024RDN1	Intraflagellar transport 88 homolog (Chlamydomonas), isoform CRA_d	IFT88	unreviewed	Predicted
A0A024RDN3	EEF1A lysine methyltransferase 1	LOC221143	unreviewed	Inferred from homology	FUNCTION: Protein-lysine methyltransferase that selectively catalyzes the trimethylation of EEF1A at 'Lys-79'. {ECO:0000256|HAMAP-Rule:MF_03187}.
A0A024RDQ0	Heat shock protein 105 kDa	HSPH1	unreviewed	Inferred from homology
A0A024RDQ7	Mitochondrial translational initiation factor 3, isoform CRA_a	MTIF3	unreviewed	Inferred from homology
A0A024RDT1	Mitochondrial translational release factor 1, isoform CRA_a	MTRF1	unreviewed	Inferred from homology
A0A024RDT3	Calcium binding protein 39-like, isoform CRA_a	CAB39L	unreviewed	Inferred from homology	FUNCTION: Component of a complex that binds and activates STK11/LKB1. In the complex, required to stabilize the interaction between CAB39/MO25 (CAB39/MO25alpha or CAB39L/MO25beta) and STK11/LKB1. {ECO:0000256|ARBA:ARBA00025206}.
A0A024RDT6	SPRY domain-containing protein 7	C13orf1	unreviewed	Evidence at transcript level
A0A024RDV8	TSC22 domain family, member 1, isoform CRA_a	TSC22D1	unreviewed	Inferred from homology
A0A024RDW5	Conserved oligomeric Golgi complex subunit 6	COG6	unreviewed	Inferred from homology	FUNCTION: Required for normal Golgi function. {ECO:0000256|ARBA:ARBA00003627, ECO:0000256|RuleBase:RU365075}.
A0A024RDY0	RAN binding protein 5, isoform CRA_d	RANBP5	unreviewed	Predicted
A0A024RDY3	Lysosomal-associated membrane protein 1, isoform CRA_a	LAMP1	unreviewed	Inferred from homology
A0A059QEI7	NADH-ubiquinone oxidoreductase chain 1	ND1	unreviewed	Inferred from homology
A0A059QEL9	NADH-ubiquinone oxidoreductase chain 3	ND3	unreviewed	Inferred from homology	FUNCTION: Core subunit of the mitochondrial membrane respiratory chain NADH dehydrogenase (Complex I) which catalyzes electron transfer from NADH through the respiratory chain, using ubiquinone as an electron acceptor. Essential for the catalytic activity of complex I. {ECO:0000256|RuleBase:RU003640}.
A0A059QFD5	Cytochrome c oxidase subunit 2	COX2	unreviewed	Inferred from homology	FUNCTION: Component of the cytochrome c oxidase, the last enzyme in the mitochondrial electron transport chain which drives oxidative phosphorylation. The respiratory chain contains 3 multisubunit complexes succinate dehydrogenase (complex II, CII), ubiquinol-cytochrome c oxidoreductase (cytochrome b-c1 complex, complex III, CIII) and cytochrome c oxidase (complex IV, CIV), that cooperate to tran…
A0A059QX78	Cytochrome c oxidase subunit 1	COX1	unreviewed	Inferred from homology	FUNCTION: Component of the cytochrome c oxidase, the last enzyme in the mitochondrial electron transport chain which drives oxidative phosphorylation. The respiratory chain contains 3 multisubunit complexes succinate dehydrogenase (complex II, CII), ubiquinol-cytochrome c oxidoreductase (cytochrome b-c1 complex, complex III, CIII) and cytochrome c oxidase (complex IV, CIV), that cooperate to tran…
A0A059QXN6	Cytochrome c oxidase subunit 1	COX1	unreviewed	Inferred from homology	FUNCTION: Component of the cytochrome c oxidase, the last enzyme in the mitochondrial electron transport chain which drives oxidative phosphorylation. The respiratory chain contains 3 multisubunit complexes succinate dehydrogenase (complex II, CII), ubiquinol-cytochrome c oxidoreductase (cytochrome b-c1 complex, complex III, CIII) and cytochrome c oxidase (complex IV, CIV), that cooperate to tran…
A0A059RLQ9	Cytochrome c oxidase subunit 3	COX3	unreviewed	Inferred from homology	FUNCTION: Component of the cytochrome c oxidase, the last enzyme in the mitochondrial electron transport chain which drives oxidative phosphorylation. The respiratory chain contains 3 multisubunit complexes succinate dehydrogenase (complex II, CII), ubiquinol-cytochrome c oxidoreductase (cytochrome b-c1 complex, complex III, CIII) and cytochrome c oxidase (complex IV, CIV), that cooperate to tran…
A0A059RNH1	ATP synthase protein 8	ATP8	unreviewed	Inferred from homology	FUNCTION: Mitochondrial membrane ATP synthase (F(1)F(0) ATP synthase or Complex V) produces ATP from ADP in the presence of a proton gradient across the membrane which is generated by electron transport complexes of the respiratory chain. F-type ATPases consist of two structural domains, F(1) - containing the extramembraneous catalytic core and F(0) - containing the membrane proton channel, linke…
A0A059RR09	Cytochrome c oxidase subunit 2	COX2	unreviewed	Inferred from homology	FUNCTION: Component of the cytochrome c oxidase, the last enzyme in the mitochondrial electron transport chain which drives oxidative phosphorylation. The respiratory chain contains 3 multisubunit complexes succinate dehydrogenase (complex II, CII), ubiquinol-cytochrome c oxidoreductase (cytochrome b-c1 complex, complex III, CIII) and cytochrome c oxidase (complex IV, CIV), that cooperate to tran…
A0A059V7J1	Serine/threonine-protein kinase Nek4 variant 2	NEK4	unreviewed	Evidence at transcript level
A0A067XG54	Phospholipid-transporting ATPase	ATP11C	unreviewed	Evidence at protein level
A0A075B6E5	Protein enabled homolog (Fragment)	ENAH	unreviewed	Evidence at protein level
A0A075B6F3	Dynein axonemal heavy chain 8	DNAH8	unreviewed	Evidence at protein level
A0A075B6F9	Nitric oxide synthase-interacting protein	NOSIP	unreviewed	Evidence at protein level	FUNCTION: Negatively regulates nitric oxide production by inducing NOS1 and NOS3 translocation to actin cytoskeleton and inhibiting their enzymatic activity. {ECO:0000256|PIRNR:PIRNR023577}.
A0A075B6H3	Transmembrane and coiled-coil domain-containing protein 4	TMCO4	unreviewed	Evidence at protein level
A0A075B6P0	NADH dehydrogenase (ubiquinone) complex I, assembly factor 6	NDUFAF6	unreviewed	Evidence at protein level
A0A075B740	Cation channel sperm-associated auxiliary subunit TMEM249 (Fragment)	TMEM249	unreviewed	Evidence at protein level
A0A075B7D4	Immunoglobulin kappa variable 1/OR2-108 (non-functional) (Fragment)	IGKV1OR2-108	unreviewed	Evidence at protein level
A0A075B7E2	Uncharacterized protein C17orf50	C17orf50	unreviewed	Predicted
A0A075B7G8	Amyloid beta precursor protein-binding family B member 1	APBB1	unreviewed	Evidence at protein level
A0A075X6W5	NADH:ubiquinone reductase (H(+)-translocating) (Fragment)	ND5	unreviewed	Predicted
A0A080YUZ6	Epididymis secretory sperm binding protein Li 6a	LYZB	unreviewed	Evidence at transcript level
A0A087WSW1	Cilia- and flagella-associated protein 70	CFAP70	unreviewed	Evidence at protein level
A0A087WSZ6	Dehydrogenase/reductase SDR family member 4-like 2	DHRS4L2	unreviewed	Evidence at protein level
A0A087WT44	Heme oxygenase (biliverdin-producing)	HMOX2	unreviewed	Evidence at protein level
A0A087WT45	GRIP1-associated protein 1	GRIPAP1	unreviewed	Evidence at protein level
A0A087WT59	Transthyretin	TTR	unreviewed	Evidence at protein level	FUNCTION: Thyroid hormone-binding protein. Probably transports thyroxine from the bloodstream to the brain. {ECO:0000256|ARBA:ARBA00025504, ECO:0000256|RuleBase:RU361269}.
A0A087WTB8	Ubiquitin carboxyl-terminal hydrolase	UCHL3	unreviewed	Evidence at protein level
A0A087WTT2	Transmembrane protein 230	TMEM230	unreviewed	Evidence at protein level
A0A087WU07	MICOS complex subunit MIC10	MICOS10	unreviewed	Evidence at protein level	FUNCTION: Component of the MICOS complex, a large protein complex of the mitochondrial inner membrane that plays crucial roles in the maintenance of crista junctions, inner membrane architecture, and formation of contact sites to the outer membrane. {ECO:0000256|ARBA:ARBA00002689, ECO:0000256|RuleBase:RU363011}.
A0A087WU35	Zinc finger protein 714	ZNF714	unreviewed	Evidence at protein level
A0A087WUD3	Oligosaccharyltransferase complex subunit	OSTC	unreviewed	Evidence at protein level	FUNCTION: Specific component of the STT3A-containing form of the oligosaccharyl transferase (OST) complex that catalyzes the initial transfer of a defined glycan (Glc(3)Man(9)GlcNAc(2) in eukaryotes) from the lipid carrier dolichol-pyrophosphate to an asparagine residue within an Asn-X-Ser/Thr consensus motif in nascent polypeptide chains, the first step in protein N-glycosylation. N-glycosylatio…
A0A087WUI6	Progesterone-induced-blocking factor 1	PIBF1	unreviewed	Evidence at protein level
A0A087WUI8	Mannose-1-phosphate guanyltransferase alpha	GMPPA	unreviewed	Evidence at protein level
A0A087WUT0	Myelin expression factor 2	MYEF2	unreviewed	Evidence at protein level
A0A087WUV8	Basigin	BSG	unreviewed	Evidence at protein level
A0A087WV05	Uncharacterized protein		unreviewed	Inferred from homology
A0A087WV20	Alstrom syndrome protein 1	ALMS1	unreviewed	Evidence at protein level
A0A087WVD1	Leukocyte receptor cluster member 9	LENG9	unreviewed	Evidence at protein level
A0A087WVI3	Deuterosome assembly protein 1	DEUP1	unreviewed	Evidence at protein level
A0A087WVM2	CD177 antigen	CD177	unreviewed	Evidence at protein level
A0A087WVM4	Formate--tetrahydrofolate ligase	MTHFD1L	unreviewed	Evidence at protein level
A0A087WVQ6	Clathrin heavy chain	CLTC	unreviewed	Evidence at protein level	FUNCTION: Clathrin is the major protein of the polyhedral coat of coated pits and vesicles. {ECO:0000256|PIRNR:PIRNR002290}.
A0A087WVQ9	Elongation factor 1-alpha	EEF1A1	unreviewed	Evidence at protein level	FUNCTION: This protein promotes the GTP-dependent binding of aminoacyl-tRNA to the A-site of ribosomes during protein biosynthesis. {ECO:0000256|RuleBase:RU000325}.
A0A087WVU4	Neuroblastoma breakpoint family member 14	NBPF14	unreviewed	Evidence at protein level
A0A087WVY5	Cilia- and flagella-associated protein 57	CFAP57	unreviewed	Evidence at protein level
A0A087WVZ0	Mitochondrial pyruvate carrier	MPC1	unreviewed	Evidence at protein level	FUNCTION: Mediates the uptake of pyruvate into mitochondria. {ECO:0000256|RuleBase:RU363100}.
A0A087WVZ9	DNA-directed RNA polymerase II subunit E	POLR2E	unreviewed	Evidence at protein level	FUNCTION: DNA-dependent RNA polymerase catalyzes the transcription of DNA into RNA using the four ribonucleoside triphosphates as substrates. Common component of RNA polymerases I, II and III which synthesize ribosomal RNA precursors, mRNA precursors and many functional non-coding RNAs, and small RNAs, such as 5S rRNA and tRNAs, respectively. Pol II is the central component of the basal RNA polym…
A0A087WW23	Arachidonate 5-lipoxygenase-activating protein	ALOX5AP	unreviewed	Evidence at protein level
A0A087WW40	Endophilin-B1	SH3GLB1	unreviewed	Evidence at protein level
A0A087WWA1	PIK3R3 upstream open reading frame protein	P3R3URF	reviewed	Predicted
A0A087WWJ9	BRCA1-A complex subunit Abraxas 1 (Fragment)	ABRAXAS1	unreviewed	Evidence at protein level	FUNCTION: Involved in DNA damage response and double-strand break (DSB) repair. Component of the BRCA1-A complex, acting as a central scaffold protein that assembles the various components of the complex and mediates the recruitment of BRCA1. The BRCA1-A complex specifically recognizes 'Lys-63'-linked ubiquitinated histones H2A and H2AX at DNA lesion sites, leading to target the BRCA1-BARD1 heter…
A0A087WX58	Hepatoma-derived growth factor-related protein 2 (Fragment)	HDGFL2	unreviewed	Evidence at protein level
A0A087WXB0	Secretory carrier-associated membrane protein	SCAMP1	unreviewed	Evidence at protein level
A0A087WXM8	Basal cell adhesion molecule	BCAM	unreviewed	Evidence at protein level
A0A087WXT3	Zinc finger protein 33B	ZNF33B	unreviewed	Evidence at protein level
A0A087WXX7	Lysozyme-like protein 6 (Fragment)	LYZL6	unreviewed	Evidence at protein level
A0A087WXX8	Succinate dehydrogenase [ubiquinone] iron-sulfur subunit, mitochondrial (Fragment)	SDHB	unreviewed	Evidence at protein level	FUNCTION: Iron-sulfur protein (IP) subunit of the succinate dehydrogenase complex (mitochondrial respiratory chain complex II), responsible for transferring electrons from succinate to ubiquinone (coenzyme Q). {ECO:0000256|ARBA:ARBA00029387}.
A0A087WY55	Chromosome 6 open reading frame 55, isoform CRA_b	VTA1	unreviewed	Evidence at protein level
A0A087WY62	Neuroblastoma breakpoint family member 26	NBPF26	unreviewed	Predicted
A0A087WY99	5-oxoprolinase (Fragment)	OPLAH	unreviewed	Evidence at protein level
A0A087WYB4	Stomatin-like protein 2, mitochondrial	STOML2	unreviewed	Evidence at protein level
A0A087WYL5	Seizure 6-like protein 2	SEZ6L2	unreviewed	Evidence at protein level
A0A087WYN1	Protein FAM153A	FAM153A	unreviewed	Predicted
A0A087WYQ1	Spectrin beta chain	SPTBN2	unreviewed	Evidence at protein level
A0A087WYR0	Signal recognition particle 19 kDa protein	SRP19	unreviewed	Evidence at protein level
A0A087WYU2	Methyltransferase-like 26	METTL26	unreviewed	Evidence at protein level
A0A087WZ50	Signal peptide peptidase-like 2B	SPPL2B	unreviewed	Evidence at protein level
A0A087WZ85	Roundabout homolog 1	ROBO1	unreviewed	Evidence at protein level
A0A087WZT7	Dynein regulatory complex subunit 4	GAS8	unreviewed	Evidence at protein level
A0A087X033	Phosphatidylinositol 3,4,5-trisphosphate 3-phosphatase and dual-specificity protein phosphatase PTEN (Fragment)	PTEN	unreviewed	Evidence at protein level
A0A087X0D8	WD repeat-containing protein 38	WDR38	unreviewed	Evidence at protein level
A0A087X0H8	TSC22 domain family protein 1	TSC22D1	unreviewed	Evidence at protein level
A0A087X0M4	Kanadaptin	SLC4A1AP	unreviewed	Evidence at protein level
A0A087X0R6	Sorting nexin-12	SNX12	unreviewed	Evidence at protein level
A0A087X0V4	Protein archease	ZBTB8OS	unreviewed	Evidence at protein level
A0A087X0W8	Transcription factor p65	RELA	unreviewed	Evidence at protein level
A0A087X0X3	Heterogeneous nuclear ribonucleoprotein M	HNRNPM	unreviewed	Evidence at protein level
A0A087X142	Septin	SEPTIN8	unreviewed	Evidence at protein level	FUNCTION: Filament-forming cytoskeletal GTPase. {ECO:0000256|PIRNR:PIRNR006698}.
A0A087X1K9	Palmitoyl-protein hydrolase	LYPLA1	unreviewed	Evidence at protein level
A0A087X1N8	Serpin B6	SERPINB6	unreviewed	Evidence at protein level
A0A087X1V8	Ovochymase-2	OVCH2	unreviewed	Evidence at protein level
A0A087X1X9	Stromal membrane-associated protein 1	SMAP1	unreviewed	Evidence at protein level
A0A087X260	TAR DNA-binding protein 43	TARDBP	unreviewed	Evidence at protein level
A0A087X2D0	Serine/arginine-rich-splicing factor 3	SRSF3	unreviewed	Evidence at protein level
A0A087X2I1	26S proteasome regulatory subunit 10B	PSMC6	unreviewed	Evidence at protein level
A0A088QF11	Choline transporter-like protein	SLC44A2	unreviewed	Inferred from homology	FUNCTION: Choline transporter. {ECO:0000256|RuleBase:RU368066}.
A0A090N7U0	Cullin 1	CUL1	unreviewed	Inferred from homology
A0A090N7U9	Retinoic acid receptor responder protein 2	RARRES2	unreviewed	Predicted
A0A090N7V5	Gamma-glutamylcyclotransferase	C7orf24	unreviewed	Predicted
A0A090N7X1	ATP-binding cassette, sub-family F (GCN20), member 2	ABCF2	unreviewed	Predicted
A0A090N8Y2	Protein disulfide-isomerase A4	ERP70	unreviewed	Evidence at transcript level
A0A096LNH2	EF-hand calcium-binding domain-containing protein 8	EFCAB8	unreviewed	Evidence at protein level
A0A096LNT9	Uncharacterized protein GUCA1ANB	GUCA1ANB	unreviewed	Evidence at protein level
A0A096LNZ9	Ubiquitin-like protein ISG15 (Fragment)	ISG15	unreviewed	Evidence at protein level
A0A096LP07	COP9 signalosome complex subunit 1	GPS1	unreviewed	Evidence at protein level
A0A096LP22	Probable peptidyl-tRNA hydrolase (Fragment)	PTRH1	unreviewed	Evidence at protein level
A0A096LP25	AP2-associated protein kinase 1	AAK1	unreviewed	Evidence at protein level
A0A096LPE2	SAA2-SAA4 readthrough	SAA2-SAA4	unreviewed	Inferred from homology
A0A096WXL7	ATP synthase protein 8	ATP8	unreviewed	Inferred from homology	FUNCTION: Mitochondrial membrane ATP synthase (F(1)F(0) ATP synthase or Complex V) produces ATP from ADP in the presence of a proton gradient across the membrane which is generated by electron transport complexes of the respiratory chain. F-type ATPases consist of two structural domains, F(1) - containing the extramembraneous catalytic core and F(0) - containing the membrane proton channel, linke…
A0A097Q0T5	Cytochrome c oxidase subunit 2	COX2	unreviewed	Inferred from homology	FUNCTION: Component of the cytochrome c oxidase, the last enzyme in the mitochondrial electron transport chain which drives oxidative phosphorylation. The respiratory chain contains 3 multisubunit complexes succinate dehydrogenase (complex II, CII), ubiquinol-cytochrome c oxidoreductase (cytochrome b-c1 complex, complex III, CIII) and cytochrome c oxidase (complex IV, CIV), that cooperate to tran…
A0A0A0MR02	Voltage-dependent anion-selective channel protein 2 (Fragment)	VDAC2	unreviewed	Evidence at protein level
A0A0A0MR04	Signal peptidase complex catalytic subunit SEC11C	SEC11C	unreviewed	Evidence at protein level
A0A0A0MR85	Glutathione transferase	GSTM4	unreviewed	Evidence at protein level
A0A0A0MRG2	Amyloid-beta A4 protein	APP	unreviewed	Evidence at protein level	FUNCTION: Functions as a cell surface receptor and performs physiological functions on the surface of neurons relevant to neurite growth, neuronal adhesion and axonogenesis. {ECO:0000256|RuleBase:RU367156}.
A0A0A0MRJ6	Protein-L-isoaspartate O-methyltransferase	PCMT1	unreviewed	Evidence at protein level
A0A0A0MRM8	Unconventional myosin-VI	MYO6	unreviewed	Evidence at protein level
A0A0A0MRQ7	DPY30 domain-containing protein 2	DYDC2	unreviewed	Evidence at protein level
A0A0A0MRS4	Transmembrane protein 38B, isoform CRA_b	TMEM38B	unreviewed	Evidence at protein level	FUNCTION: Monovalent cation channel required for maintenance of rapid intracellular calcium release. May act as a potassium counter-ion channel that functions in synchronization with calcium release from intracellular stores. {ECO:0000256|ARBA:ARBA00002601}.
A0A0A0MRS8	Kinesin-like protein	KIF17	unreviewed	Evidence at protein level
A0A0A0MRV4	Prostamide/prostaglandin F synthase	PRXL2B	unreviewed	Evidence at protein level
A0A0A0MRY0	TBC1 domain family member 22A	TBC1D22A	unreviewed	Evidence at protein level
A0A0A0MSK5	Torsin-1A-interacting protein 1	TOR1AIP1	unreviewed	Evidence at protein level
A0A0A0MSP6	Arsenite-resistance protein 2 (Fragment)	SRRT	unreviewed	Evidence at protein level
A0A0A0MSV6	Complement C1q subcomponent subunit B (Fragment)	C1QB	unreviewed	Evidence at protein level
A0A0A0MSY6	Dynein regulatory complex protein 11	IQCA1	unreviewed	Evidence at protein level
A0A0A0MSZ4	NADPH:adrenodoxin oxidoreductase, mitochondrial	FDXR	unreviewed	Evidence at protein level	FUNCTION: Serves as the first electron transfer protein in all the mitochondrial P450 systems including cholesterol side chain cleavage in all steroidogenic tissues, steroid 11-beta hydroxylation in the adrenal cortex, 25-OH-vitamin D3-24 hydroxylation in the kidney, and sterol C-27 hydroxylation in the liver. {ECO:0000256|ARBA:ARBA00003133}.
A0A0A0MT01	Gelsolin	GSN	unreviewed	Evidence at protein level	FUNCTION: Calcium-regulated, actin-modulating protein that binds to the plus (or barbed) ends of actin monomers or filaments, preventing monomer exchange (end-blocking or capping). It can promote the assembly of monomers into filaments (nucleation) as well as sever filaments already formed. Plays a role in ciliogenesis. {ECO:0000256|ARBA:ARBA00025132}.
A0A0A0MT16	ATP-binding cassette sub-family A member 13	ABCA13	unreviewed	Evidence at protein level
A0A0A0MT26	Sodium/potassium-transporting ATPase subunit alpha-3	ATP1A3	unreviewed	Evidence at protein level
A0A0A0MT67	Mucin-15	MUC15	unreviewed	Evidence at protein level
A0A0A0MT68	Deoxyribonuclease	DNASE1L3	unreviewed	Evidence at protein level
A0A0A0MT83	Isovaleryl-CoA dehydrogenase, mitochondrial	IVD	unreviewed	Evidence at protein level
A0A0A0MTB9	Retinol-binding protein 1	RBP1	unreviewed	Evidence at protein level
A0A0A0MTC1	E3 ubiquitin-protein ligase RNF213	RNF213	unreviewed	Evidence at protein level
A0A0A0MTH3	Integrin-linked protein kinase	ILK	unreviewed	Evidence at protein level
A0A0A0MTJ2	Sparc/osteonectin, cwcv and kazal-like domains proteoglycan (Testican) 3, isoform CRA_b	SPOCK3	unreviewed	Evidence at protein level
A0A0A0MTJ8	Cell adhesion molecule 1 (Fragment)	CADM1	unreviewed	Evidence at protein level
A0A0A0MTJ9	Neutral cholesterol ester hydrolase 1	NCEH1	unreviewed	Evidence at protein level
A0A0A0N0L3	TAR DNA-binding protein 43	TDP43	unreviewed	Evidence at transcript level
A0A0A0PK98	Cytochrome b (Fragment)	CYTB	unreviewed	Inferred from homology	FUNCTION: Component of the ubiquinol-cytochrome c reductase complex (complex III or cytochrome b-c1 complex) that is part of the mitochondrial respiratory chain. The b-c1 complex mediates electron transfer from ubiquinol to cytochrome c. Contributes to the generation of a proton gradient across the mitochondrial membrane that is then used for ATP synthesis. {ECO:0000256|ARBA:ARBA00002566, ECO:000…
A0A0A1HAV6	Ras-related protein Rab-3		unreviewed	Evidence at transcript level	FUNCTION: Protein transport. Probably involved in vesicular traffic. {ECO:0000256|RuleBase:RU367096}.
A0A0A1HAV9	Ras-related protein Rab-4		unreviewed	Evidence at transcript level	FUNCTION: Protein transport. {ECO:0000256|RuleBase:RU367055}.
A0A0A6YYG7	Condensin-2 complex subunit H2	NCAPH2	unreviewed	Evidence at protein level
A0A0A7C9N1	MHC class II antigen (Fragment)	HLA-DRB1	unreviewed	Predicted
A0A0A7E6P9	Aminopeptidase (Fragment)	ERAP1	unreviewed	Evidence at transcript level
A0A0A7KU15	Receptor protein-tyrosine kinase (Fragment)	TSC1-PDGFRB	unreviewed	Evidence at transcript level
A0A0A8K8F0	Up-regulated in lung cancer 10	URLC10	unreviewed	Evidence at transcript level
A0A0A8K8N9	Up-regulated in lung cancer 5	URLC5	unreviewed	Evidence at transcript level
A0A0A8R645	MHC class I antigen	HLA-A	unreviewed	Inferred from homology
A0A0B4J1R2	Propionate--CoA ligase	ACSS3	unreviewed	Evidence at protein level
A0A0B4J1R4	4-hydroxyphenylpyruvate dioxygenase	HPD	unreviewed	Evidence at protein level	FUNCTION: Catalyzes the conversion of 4-hydroxyphenylpyruvic acid to homogentisic acid, one of the steps in tyrosine catabolism. {ECO:0000256|ARBA:ARBA00033727}.
A0A0B4J1T8	Receptor protein-tyrosine kinase	EPHA6	unreviewed	Evidence at protein level
A0A0B4J1V8	HCG2039996	PPAN-P2RY11	unreviewed	Inferred from homology
A0A0B4J259	Lysozyme C	LYZ	unreviewed	Evidence at protein level
A0A0B4J286	Trafficking protein particle complex subunit 2-like protein	TRAPPC2L	unreviewed	Evidence at protein level
A0A0B4J2A4	3-ketoacyl-CoA thiolase, mitochondrial	ACAA2	unreviewed	Evidence at protein level
A0A0B4J2D5	Putative glutamine amidotransferase-like class 1 domain-containing protein 3B, mitochondrial	GATD3B	reviewed	Uncertain
A0A0B4J2F0	Protein PIGBOS1	PIGBOS1	reviewed	Evidence at protein level	FUNCTION: Plays a role in regulation of the unfolded protein response triggered by endoplasmic reticulum (ER) stress resulting from the presence of unfolded proteins in the ER lumen. {ECO:0000269|PubMed:31653868}.
A0A0B4J2F6	Nuclear pore complex-interacting protein family member A2	NPIPA3	unreviewed	Inferred from homology
A0A0B6XK12	Ras homolog family member A (Fragment)	RHOA	unreviewed	Evidence at transcript level
A0A0C4DFM1	Transmembrane 9 superfamily member	TM9SF4	unreviewed	Evidence at protein level
A0A0C4DFP4	Peptide-N(4)-(N-acetyl-beta-glucosaminyl)asparagine amidase (Fragment)	NGLY1	unreviewed	Evidence at protein level	FUNCTION: Specifically deglycosylates the denatured form of N-linked glycoproteins in the cytoplasm and assists their proteasome-mediated degradation. Cleaves the beta-aspartyl-glucosamine (GlcNAc) of the glycan and the amide side chain of Asn, converting Asn to Asp. Prefers proteins containing high-mannose over those bearing complex type oligosaccharides. Can recognize misfolded proteins in the …
A0A0C4DFQ4	RING finger protein 151	RNF151	unreviewed	Evidence at protein level
A0A0C4DG33	Peroxin-1	PEX1	unreviewed	Evidence at protein level
A0A0C4DG51	Calcium-independent phospholipase A2-gamma (Fragment)	PNPLA8	unreviewed	Evidence at protein level
A0A0C4DG52	WD repeat-containing protein 64	WDR64	unreviewed	Evidence at protein level
A0A0C4DG62	ADP-ribosylation factor-like protein 6-interacting protein 4	ARL6IP4	unreviewed	Evidence at protein level
A0A0C4DG79	Constitutive coactivator of PPAR-gamma-like protein 1 (Fragment)	FAM120A	unreviewed	Evidence at protein level
A0A0C4DG97	FSD1-like protein	FSD1L	unreviewed	Evidence at protein level
A0A0C4DGA2	Enoyl-CoA delta isomerase 2	ECI2	unreviewed	Evidence at protein level
A0A0C4DGB5	Calpastatin	CAST	unreviewed	Evidence at protein level	FUNCTION: Specific inhibition of calpain (calcium-dependent cysteine protease). Plays a key role in postmortem tenderization of meat and have been proposed to be involved in muscle protein degradation in living tissue. {ECO:0000256|ARBA:ARBA00002637}.
A0A0C4DGC9	Serine/threonine-protein kinase 35 (Fragment)	STK35	unreviewed	Evidence at protein level
A0A0C4DGG1	Protein kinase C and casein kinase substrate in neurons protein 3 (Fragment)	PACSIN3	unreviewed	Evidence at protein level
A0A0C4DGG8	Cell division cycle and apoptosis regulator protein 1 (Fragment)	CCAR1	unreviewed	Evidence at protein level
A0A0C4DGN6	ARF GTPase-activating protein GIT1	GIT1	unreviewed	Evidence at protein level
A0A0C4DGQ8	Dehydrogenase/reductase SDR family member 7B	DHRS7B	unreviewed	Evidence at protein level
A0A0C4DGV8	Semaphorin-3B	SEMA3B	unreviewed	Evidence at protein level
A0A0C4DGX9	Tetratricopeptide repeat domain 8 isoform 1	TTC8	unreviewed	Evidence at protein level
A0A0C4DGY2	Calcium-dependent secretion activator 1	CADPS	unreviewed	Evidence at protein level
A0A0D9SEM4	Serine/arginine-rich-splicing factor 4 (Fragment)	SRSF4	unreviewed	Evidence at protein level
A0A0D9SF28	Neurobeachin (Fragment)	NBEA	unreviewed	Evidence at protein level
A0A0D9SF54	Spectrin alpha chain, non-erythrocytic 1	SPTAN1	unreviewed	Evidence at protein level
A0A0D9SFB1	Dynamin GTPase	DNM1	unreviewed	Evidence at protein level
A0A0D9SFJ1	Coenzyme Q6 homolog, monooxygenase (Yeast), isoform CRA_a	COQ6	unreviewed	Evidence at protein level
A0A0D9SG37	Testis-expressed protein 46	TEX46	unreviewed	Evidence at protein level
A0A0D9SG79	Ubiquitin-associated protein 1 (Fragment)	UBAP1	unreviewed	Evidence at protein level
A0A0D9SG83	Testis-expressed protein 46	TEX46	unreviewed	Evidence at protein level
A0A0F7G8J1	Plasminogen	PLG	unreviewed	Evidence at transcript level	FUNCTION: Plasmin dissolves the fibrin of blood clots and acts as a proteolytic factor in a variety of other processes including embryonic development, tissue remodeling, tumor invasion, and inflammation. In ovulation, weakens the walls of the Graafian follicle. It activates the urokinase-type plasminogen activator, collagenases and several complement zymogens, such as C1 and C5. Cleavage of fibr…
A0A0F7RQP8	Chorionic gonadotropin beta subunit 3	CGB3	unreviewed	Inferred from homology
A0A0G2JHL0	Bromodomain-containing protein 2 (Fragment)	BRD2	unreviewed	Evidence at protein level
A0A0G2JHL3	Coiled-coil alpha-helical rod protein 1 (Fragment)	CCHCR1	unreviewed	Evidence at protein level	FUNCTION: May be a regulator of keratinocyte proliferation or differentiation. {ECO:0000256|ARBA:ARBA00003936}.
A0A0G2JHM8	Myelin-oligodendrocyte glycoprotein	MOG	unreviewed	Evidence at protein level
A0A0G2JIC6	28S ribosomal protein S18b, mitochondrial	MRPS18B	unreviewed	Evidence at protein level
A0A0G2JIW1	Heat shock 70 kDa protein 1B	HSPA1B	unreviewed	Evidence at protein level
A0A0G2JJD3	Phosphatidylserine lipase ABHD16A	ABHD16A	unreviewed	Evidence at protein level
A0A0G2JKA5	Testis-expressed basic protein 1	TSBP1	unreviewed	Evidence at protein level
A0A0G2JLB3	Glucosylceramidase	GBA	unreviewed	Evidence at protein level
A0A0G2JLI4	Probable ATP-dependent RNA helicase DDX5	DDX5	unreviewed	Evidence at protein level
A0A0G2JM37	C6orf10	TSBP1	unreviewed	Evidence at protein level
A0A0G2JML4	Testis-expressed basic protein 1	TSBP1	unreviewed	Evidence at protein level
A0A0G2JMX7	Microtubule-associated protein	MAPT	unreviewed	Evidence at protein level
A0A0G2JMZ2	Leucine-rich repeat-containing protein 37A3	LRRC37A3	unreviewed	Evidence at protein level
A0A0G2JN29	Nodal modulator 1	NOMO1	unreviewed	Evidence at protein level
A0A0G2JN59	Sperm-associated antigen 11B	SPAG11B	unreviewed	Evidence at protein level
A0A0G2JN90	C6orf10	TSBP1	unreviewed	Evidence at protein level
A0A0G2JNB2	Sperm-associated antigen 11B	SPAG11B	unreviewed	Evidence at protein level
A0A0G2JNH6	Golgin subfamily A member 6-like protein 10	GOLGA6L10	unreviewed	Inferred from homology
A0A0G2JNP1	Leucine-rich repeat-containing protein 37A2	LRRC37A2	unreviewed	Evidence at protein level
A0A0G2JP19	Leucine-rich repeat-containing protein 37A2	LRRC37A2	unreviewed	Evidence at protein level
A0A0G2JPC8	Disintegrin and metalloproteinase domain-containing protein 32	ADAM32	unreviewed	Evidence at protein level
A0A0G2JPF8	Heterogeneous nuclear ribonucleoprotein C-like 4	HNRNPCL4	unreviewed	Evidence at protein level
A0A0G2JQH2	40S ribosomal protein S18	RPS18	unreviewed	Evidence at protein level
A0A0G2JQH3	Cytoplasmic FMR1-interacting protein 1 (Fragment)	CYFIP1	unreviewed	Evidence at protein level
A0A0G2JSC0	Immunoglobulin lambda variable 5-45 (Fragment)	IGLV5-45	unreviewed	Evidence at protein level
A0A0J9YVZ3	Maltase-glucoamylase (Fragment)	MGAM	unreviewed	Evidence at protein level
A0A0J9YW33	Syntaxin 3B	STX3	unreviewed	Evidence at protein level
A0A0J9YWB6	RNA polymerase II subunit A C-terminal domain phosphatase (Fragment)	CTDP1	unreviewed	Evidence at protein level	FUNCTION: This promotes the activity of RNA polymerase II. {ECO:0000256|RuleBase:RU366066}.
A0A0J9YWL0	Beta/gamma crystallin domain-containing protein 1	CRYBG1	unreviewed	Evidence at protein level
A0A0J9YX62	DnaJ homolog subfamily B member 6	DNAJB6	unreviewed	Evidence at protein level
A0A0J9YX86	Golgin subfamily A member 8Q	GOLGA8Q	unreviewed	Predicted
A0A0J9YXE4	Armadillo repeat-containing protein 10 (Fragment)	ARMC10	unreviewed	Evidence at protein level
A0A0J9YXF8	Proline-rich protein 4	PRR4	unreviewed	Predicted
A0A0J9YXH5	Paraneoplastic antigen Ma6E	PNMA6E	unreviewed	Evidence at protein level
A0A0J9YXU2	Elongation factor 1-delta (Fragment)	EEF1D	unreviewed	Evidence at protein level
A0A0J9YYF2	Putative speedy protein E16	SPDYE16	unreviewed	Inferred from homology
A0A0J9YYL3	Poly(U)-binding-splicing factor PUF60 (Fragment)	PUF60	unreviewed	Evidence at protein level
A0A0K0K1H8	Serotransferrin	HEL-S-71p	unreviewed	Evidence at transcript level	FUNCTION: Transferrins are iron binding transport proteins which can bind two Fe(3+) ions in association with the binding of an anion, usually bicarbonate. It is responsible for the transport of iron from sites of absorption and heme degradation to those of storage and utilization. Serum transferrin may also have a further role in stimulating cell proliferation. {ECO:0000256|ARBA:ARBA00025170}.
A0A0K0K1I1	Cysteine-rich secretory protein 1	HEL-S-57	unreviewed	Evidence at transcript level
A0A0K0K1I8	Synaptosomal-associated protein 47 (Fragment)	HEL-S-290	unreviewed	Evidence at transcript level
A0A0K0K1J0	Epididymis secretory protein Li 292	HEL-S-292	unreviewed	Evidence at transcript level
A0A0K0K1J1	Epididymis secretory protein Li 2	HEL-S-2	unreviewed	Evidence at transcript level
A0A0K0K1J8	Adenylate cyclase type 10	HEL-S-7a	unreviewed	Evidence at transcript level	FUNCTION: Catalyzes the formation of the signaling molecule cAMP. May function as sensor that mediates responses to changes in cellular bicarbonate and CO(2) levels. Has a critical role in mammalian spermatogenesis by producing the cAMP which regulates cAMP-responsive nuclear factors indispensable for sperm maturation in the epididymis. Induces capacitation, the maturational process that sperm un…
A0A0K0K1K2	Epididymis secretory protein Li 99	HEL-S-99	unreviewed	Evidence at transcript level
A0A0K0K1K4	Proteasome subunit alpha type	HEL-S-276	unreviewed	Evidence at transcript level
A0A0K0K1K7	6-phosphogluconolactonase	HEL-S-304	unreviewed	Evidence at transcript level	FUNCTION: Hydrolysis of 6-phosphogluconolactone to 6-phosphogluconate. {ECO:0000256|RuleBase:RU365095}.
A0A0K0K1K9	Epididymis secretory protein Li 18	HEL-S-18	unreviewed	Evidence at transcript level
A0A0K0K1L3	Epididymis secretory protein Li 307 (Fragment)	HEL-S-307	unreviewed	Evidence at transcript level
A0A0K2GN21	BCKDHB protein	BCKDHB	unreviewed	Predicted
A0A0M4FNU3	Fructose-bisphosphate aldolase (Fragment)	ALDOA	unreviewed	Inferred from homology
A0A0M6L0F6	Growth hormone B1	GHB1	unreviewed	Evidence at transcript level
A0A0N7BB96	Cytochrome c oxidase subunit 1 (Fragment)	COI	unreviewed	Inferred from homology	FUNCTION: Component of the cytochrome c oxidase, the last enzyme in the mitochondrial electron transport chain which drives oxidative phosphorylation. The respiratory chain contains 3 multisubunit complexes succinate dehydrogenase (complex II, CII), ubiquinol-cytochrome c oxidoreductase (cytochrome b-c1 complex, complex III, CIII) and cytochrome c oxidase (complex IV, CIV), that cooperate to tran…
A0A0P0YTB5	MAJIN	MAJIN	unreviewed	Evidence at transcript level
A0A0P1J1R0	Translationally-controlled tumor protein	seTCTP	unreviewed	Inferred from homology
A0A0S2Z2Z3	ATP-binding cassette sub-family B member 7 isoform 1 (Fragment)	ABCB7	unreviewed	Evidence at transcript level
A0A0S2Z2Z6	Annexin (Fragment)	ANXA6	unreviewed	Evidence at transcript level	FUNCTION: May associate with CD21. May regulate the release of Ca(2+) from intracellular stores. {ECO:0000256|ARBA:ARBA00025332}.
A0A0S2Z377	Annexin (Fragment)	ANXA6	unreviewed	Evidence at transcript level	FUNCTION: May associate with CD21. May regulate the release of Ca(2+) from intracellular stores. {ECO:0000256|ARBA:ARBA00025332}.
A0A0S2Z392	G protein-coupled receptor kinase (Fragment)	ADRBK1	unreviewed	Evidence at transcript level
A0A0S2Z3B0	Argininosuccinate lyase isoform 3 (Fragment)	ASL	unreviewed	Evidence at transcript level
A0A0S2Z3F2	Non-specific serine/threonine protein kinase (Fragment)	ARAF	unreviewed	Evidence at transcript level
A0A0S2Z3G3	Solute carrier family 25 (Mitochondrial carrier dicarboxylate transporter), member 10, isoform CRA_a (Fragment)	SLC25A10	unreviewed	Evidence at transcript level
A0A0S2Z3G4	Frataxin, mitochondrial (Fragment)	FXN	unreviewed	Evidence at transcript level
A0A0S2Z3G9	Actinin alpha 4 isoform 1 (Fragment)	ACTN4	unreviewed	Evidence at transcript level
A0A0S2Z3H3	ADP/ATP translocase (Fragment)	SLC25A4	unreviewed	Evidence at transcript level	FUNCTION: Catalyzes the exchange of ADP and ATP across the membrane. {ECO:0000256|RuleBase:RU368008}.
A0A0S2Z3I6	G protein-coupled receptor kinase (Fragment)	ADRBK1	unreviewed	Evidence at transcript level
A0A0S2Z3L0	Electron transfer flavoprotein subunit alpha, mitochondrial (Fragment)	ETFA	unreviewed	Evidence at transcript level
A0A0S2Z3L2	P-type Ca(2+) transporter (Fragment)	ATP2A2	unreviewed	Evidence at transcript level
A0A0S2Z3P9	Acyl-CoA dehydrogenase short/branched chain isoform 1 (Fragment)	ACADSB	unreviewed	Evidence at transcript level
A0A0S2Z3Q4	V-crk sarcoma virus CT10 oncogene-like protein isoform 1 (Fragment)	CRK	unreviewed	Evidence at transcript level
A0A0S2Z3S2	Glucosamine-6-sulfatase isoform 2 (Fragment)	GNS	unreviewed	Evidence at transcript level
A0A0S2Z3S5	GNAS complex locus isoform 2 (Fragment)	GNAS	unreviewed	Evidence at transcript level
A0A0S2Z3W3	Beta-N-acetylhexosaminidase (Fragment)	HEXA	unreviewed	Evidence at transcript level
A0A0S2Z3W7	Epididymis secretory sperm binding protein (Fragment)	ITPA	unreviewed	Evidence at transcript level
A0A0S2Z3X8	Rab GDP dissociation inhibitor (Fragment)	GDI1	unreviewed	Evidence at transcript level	FUNCTION: Regulates the GDP/GTP exchange reaction of most RAB proteins by inhibiting the dissociation of GDP from them, and the subsequent binding of GTP. {ECO:0000256|RuleBase:RU363124}.
A0A0S2Z3Z5	Caspase 10 apoptosis-related cysteine peptidase isoform 1 (Fragment)	CASP10	unreviewed	Evidence at transcript level
A0A0S2Z410	Epididymis secretory sperm binding protein (Fragment)	HSD17B10	unreviewed	Evidence at transcript level
A0A0S2Z428	HCG2039812, isoform CRA_b (Fragment)	KRT6A	unreviewed	Evidence at transcript level
A0A0S2Z434	Hydroxysteroid dehydrogenase 10 isoform 2	HSD17B10	unreviewed	Evidence at transcript level
A0A0S2Z455	Serpin peptidase inhibitor clade I member 1 isoform 1 (Fragment)	SERPINI1	unreviewed	Evidence at transcript level
A0A0S2Z471	Creatine kinase (Fragment)	CKB	unreviewed	Evidence at protein level
A0A0S2Z487	Junction plakoglobin (Fragment)	JUP	unreviewed	Evidence at transcript level	FUNCTION: Common junctional plaque protein. The membrane-associated plaques are architectural elements in an important strategic position to influence the arrangement and function of both the cytoskeleton and the cells within the tissue. The presence of plakoglobin in both the desmosomes and in the intermediate junctions suggests that it plays a central role in the structure and function of subme…
A0A0S2Z4B5	Serine/threonine-protein phosphatase (Fragment)	PPP3CA	unreviewed	Evidence at transcript level
A0A0S2Z4C3	Fumarate hydratase, mitochondrial (Fragment)	FH	unreviewed	Evidence at transcript level	FUNCTION: Catalyzes the hydration of fumarate to L-malate in the tricarboxylic acid (TCA) cycle to facilitate a transition step in the production of energy in the form of NADH. {ECO:0000256|ARBA:ARBA00003146}.
A0A0S2Z4G4	Tropomyosin 3 isoform 1 (Fragment)	TPM3	unreviewed	Evidence at transcript level
A0A0S2Z4K2	CCHC-type zinc finger nucleic acid binding protein isoform 3 (Fragment)	CNBP	unreviewed	Evidence at transcript level
A0A0S2Z4N8	Vasodilator-stimulated phosphoprotein isoform 2 (Fragment)	VASP	unreviewed	Evidence at transcript level
A0A0S2Z4Q2	Transforming growth factor-beta-induced protein ig-h3 (Fragment)	TGFBI	unreviewed	Evidence at transcript level
A0A0S2Z4R1	Tyrosine--tRNA ligase (Fragment)	YARS	unreviewed	Evidence at transcript level	FUNCTION: Catalyzes the attachment of tyrosine to tRNA(Tyr) in a two-step reaction: tyrosine is first activated by ATP to form Tyr-AMP and then transferred to the acceptor end of tRNA(Tyr). {ECO:0000256|ARBA:ARBA00002025}.
A0A0S2Z4U8	Myeloid leukemia factor 1 isoform 1 (Fragment)	MLF1	unreviewed	Evidence at transcript level
A0A0S2Z4V6	Wolfram syndrome 1 isoform 1 (Fragment)	WFS1	unreviewed	Evidence at transcript level
A0A0S2Z4Y4	Clathrin interactor 1 isoform 1 (Fragment)	CLINT1	unreviewed	Evidence at transcript level
A0A0S2Z4Z0	RNA binding motif protein 14 isoform 1 (Fragment)	RBM14	unreviewed	Evidence at transcript level
A0A0S2Z4Z6	Serine/arginine repetitive matrix 1 isoform 2 (Fragment)	SRRM1	unreviewed	Evidence at protein level
A0A0S2Z514	Zinc transporter 9 (Fragment)	SLC30A9	unreviewed	Evidence at transcript level
A0A0S2Z517	Adhesion G-protein coupled receptor G1 (Fragment)	GPR56	unreviewed	Evidence at transcript level
A0A0S2Z566	Cyclin-dependent kinase 20 isoform 4 (Fragment)	CDK20	unreviewed	Evidence at transcript level
A0A0S2Z569	DAZ associated protein 1 isoform 1 (Fragment)	DAZAP1	unreviewed	Evidence at transcript level
A0A0S2Z577	Vacuolar protein sorting 33-like protein B isoform 1 (Fragment)	VPS33B	unreviewed	Evidence at transcript level
A0A0S2Z583	Retinol dehydrogenase 11 isoform 1 (Fragment)	RDH11	unreviewed	Evidence at transcript level
A0A0S2Z590	U6 snRNA-associated Sm-like protein LSm1 (Fragment)	LSM1	unreviewed	Evidence at transcript level	FUNCTION: Plays a role in the degradation of histone mRNAs, the only eukaryotic mRNAs that are not polyadenylated. Probably also part of an LSm subunits-containing complex involved in the general process of mRNA degradation. {ECO:0000256|RuleBase:RU365047}.
A0A0S2Z5C6	Fucose-1-phosphate guanylyltransferase (Fragment)	FPGT	unreviewed	Evidence at protein level
A0A0S2Z5D4	Dynactin 4 isoform 1 (Fragment)	DCTN4	unreviewed	Evidence at transcript level
A0A0S2Z5D8	WD repeat domain 41 isoform 2 (Fragment)	WDR41	unreviewed	Evidence at transcript level
A0A0S2Z5H0	Mitochondrial ribosomal protein S28 isoform 2 (Fragment)	MRPS28	unreviewed	Evidence at transcript level
A0A0S2Z5H7	COP9 signalosome complex subunit 4 (Fragment)	COPS4	unreviewed	Evidence at transcript level
A0A0S2Z5J4	Adaptor-related protein complex 3 beta 1 subunit isoform 1 (Fragment)	AP3B1	unreviewed	Evidence at transcript level	FUNCTION: Subunit of non-clathrin- and clathrin-associated adaptor protein complex 3 (AP-3) that plays a role in protein sorting in the late-Golgi/trans-Golgi network (TGN) and/or endosomes. The AP complexes mediate both the recruitment of clathrin to membranes and the recognition of sorting signals within the cytosolic tails of transmembrane cargo molecules. AP-3 appears to be involved in the so…
A0A0S2Z5M1	SEC63-like (S. cerevisiae) (Fragment)	SEC63	unreviewed	Evidence at transcript level
A0A0S2Z5P0	Carbohydrate sulfotransferase (Fragment)	CHST9	unreviewed	Evidence at transcript level
A0A0S2Z5U7	Direct IAP-binding protein with low pI (Fragment)	DIABLO	unreviewed	Evidence at transcript level
A0A0S2Z5V2	RNA binding motif protein 14 isoform 3	RBM14	unreviewed	Evidence at transcript level
A0A0S2Z5X1	DnaJ-like protein subfamily C member 19 isoform 1 (Fragment)	DNAJC19	unreviewed	Evidence at transcript level
A0A0S2Z5Z5	Chromosome 3 open reading frame 38 isoform 1 (Fragment)	C3orf38	unreviewed	Evidence at transcript level
A0A0S2Z626	Bardet-Biedl syndrome 5 isoform 1 (Fragment)	BBS5	unreviewed	Evidence at transcript level
A0A0S2Z652	Conserved oligomeric Golgi complex subunit 7 (Fragment)	COG7	unreviewed	Evidence at transcript level
A0A0S2Z693	Methylcrotonoyl-CoA carboxylase 1 isoform 1 (Fragment)	MCCC1	unreviewed	Evidence at transcript level
A0A0S4T203	MHC class I antigen	HLA-C	unreviewed	Inferred from homology
A0A0U1RQC5	Neurexin-3-beta	NRXN3	unreviewed	Evidence at protein level
A0A0U1RQG5	Uncharacterized protein		unreviewed	Evidence at protein level
A0A0U1RQS6	Transmembrane protein 275	TMEM275	reviewed	Inferred from homology
A0A0U1RQT1	Arf-GAP with coiled-coil, ANK repeat and PH domain-containing protein 2 (Fragment)	ACAP2	unreviewed	Evidence at protein level	FUNCTION: GTPase-activating protein for the ADP ribosylation factor family. {ECO:0000256|RuleBase:RU369028}.
A0A0U1RQT9	Synaptophysin-like protein 1 (Fragment)	SYPL1	unreviewed	Evidence at protein level
A0A0U1RQV4	Non-specific serine/threonine protein kinase	ROCK1	unreviewed	Evidence at protein level
A0A0U1RQW6	Disco-interacting protein 2 homolog C	DIP2C	unreviewed	Evidence at protein level
A0A0U1RQX8	E3 ubiquitin-protein ligase CBL	CBL	unreviewed	Evidence at protein level	FUNCTION: E3 ubiquitin-protein ligase which accepts ubiquitin from specific E2 ubiquitin-conjugating enzymes, and transfers it to substrates, generally promoting their degradation by the proteasome. {ECO:0000256|RuleBase:RU367001}.
A0A0U1RQY7	Non-specific serine/threonine protein kinase	CSNK1G1	unreviewed	Evidence at protein level
A0A0U1RQZ6	Zymogen granule protein 16 homolog B	ZG16B	unreviewed	Evidence at protein level
A0A0U1RQZ7	Putative transmembrane protein SPTY2D1OS	SPTY2D1OS	unreviewed	Evidence at protein level
A0A0U1RRG8	Protein FAM205C	FAM205C	unreviewed	Evidence at protein level
A0A0U1RRK1	Calcium uptake protein 1, mitochondrial	MICU1	unreviewed	Evidence at protein level
A0A0U1RRK5	Protein FAM205C	FAM205C	unreviewed	Evidence at protein level
A0A0U1RRL7	Protein MMP24OS	MMP24OS	reviewed	Evidence at protein level
A0A0U1RRL8	Spermatogenesis-associated protein 20	SPATA20	unreviewed	Evidence at protein level	FUNCTION: May play a role in fertility regulation. {ECO:0000256|PIRNR:PIRNR006402}.
A0A0U5EM55	Tumor necrosis factor ligand superfamily member	TNLG6A	unreviewed	Evidence at transcript level
A0A0X9USL5	MS-D2 light chain variable region (Fragment)		unreviewed	Evidence at transcript level
A0A0X9UWL5	GCT-A5 light chain variable region (Fragment)		unreviewed	Evidence at transcript level
A0A0X9UWM4	IBM-A3 heavy chain variable region (Fragment)		unreviewed	Evidence at transcript level
A0A0X9V9B3	MS-F1 light chain variable region (Fragment)		unreviewed	Evidence at transcript level
A0A0X9V9C4	GCT-A8 heavy chain variable region (Fragment)		unreviewed	Evidence at transcript level
A0A109NGN6	Proteasome subunit alpha type		unreviewed	Evidence at transcript level
A0A109PP82	MS-C2 light chain variable region (Fragment)		unreviewed	Evidence at transcript level
A0A109PS54	GCT-A8 light chain variable region (Fragment)		unreviewed	Evidence at transcript level
A0A109PW33	MS-C1 light chain variable region (Fragment)		unreviewed	Evidence at transcript level
A0A109PW41	GCT-A2 light chain variable region (Fragment)		unreviewed	Evidence at transcript level
A0A120HF56	MS-A3 light chain variable region (Fragment)		unreviewed	Evidence at transcript level
A0A140T8X9	Testis-expressed basic protein 1	TSBP1	unreviewed	Evidence at protein level
A0A140T8Y7	Coiled-coil and C2 domain-containing protein 2A	CC2D2A	unreviewed	Evidence at protein level
A0A140T998	Proteasome subunit beta type-8	PSMB8	unreviewed	Evidence at protein level
A0A140T9E9	Bromodomain-containing protein 2 (Fragment)	BRD2	unreviewed	Evidence at protein level
A0A140T9G8	Uncharacterized protein C6orf136 (Fragment)	C6orf136	unreviewed	Evidence at protein level
A0A140TA29	Complement C4-B	C4B	unreviewed	Evidence at protein level
A0A140TA84	MICOS complex subunit MIC13	MICOS13	unreviewed	Evidence at protein level	FUNCTION: Component of the MICOS complex, a large protein complex of the mitochondrial inner membrane that plays crucial roles in the maintenance of crista junctions, inner membrane architecture, and formation of contact sites to the outer membrane. {ECO:0000256|RuleBase:RU363009}.
A0A140VJC7	Testicular tissue protein Li 1		unreviewed	Evidence at transcript level
A0A140VJC9	Palmitoyl-protein hydrolase	LYPLA2	unreviewed	Evidence at transcript level
A0A140VJD0	Leucine-rich repeat and WD repeat-containing protein 1		unreviewed	Evidence at transcript level
A0A140VJD4	Testicular tissue protein Li 8		unreviewed	Evidence at transcript level
A0A140VJD5	Testicular tissue protein Li 15		unreviewed	Evidence at transcript level
A0A140VJE3	Methionine aminopeptidase 2	METAP2	unreviewed	Evidence at transcript level	FUNCTION: Cotranslationally removes the N-terminal methionine from nascent proteins. The N-terminal methionine is often cleaved when the second residue in the primary sequence is small and uncharged (Met-Ala-, Cys, Gly, Pro, Ser, Thr, or Val). {ECO:0000256|HAMAP-Rule:MF_03175, ECO:0000256|RuleBase:RU003653}.; FUNCTION: Protects eukaryotic initiation factor EIF2S1 from translation-inhibiting phosp…
A0A140VJF4	Biliverdin reductase A		unreviewed	Evidence at transcript level	FUNCTION: Reduces the gamma-methene bridge of the open tetrapyrrole, biliverdin IX alpha, to bilirubin with the concomitant oxidation of a NADH or NADPH cofactor. {ECO:0000256|PIRNR:PIRNR037032}.
A0A140VJG2	Centrosomal protein of 70 kDa		unreviewed	Evidence at transcript level	FUNCTION: Plays a role in the organization of both preexisting and nascent microtubules in interphase cells. During mitosis, required for the organization and orientation of the mitotic spindle. {ECO:0000256|ARBA:ARBA00025273}.
A0A140VJG8	Catechol O-methyltransferase		unreviewed	Evidence at transcript level	FUNCTION: Catalyzes the O-methylation, and thereby the inactivation, of catecholamine neurotransmitters and catechol hormones. Also shortens the biological half-lives of certain neuroactive drugs, like L-DOPA, alpha-methyl DOPA and isoproterenol. {ECO:0000256|ARBA:ARBA00003256}.
A0A140VJH4	Choline transporter-like protein		unreviewed	Evidence at transcript level	FUNCTION: Choline transporter. {ECO:0000256|RuleBase:RU368066}.
A0A140VJI0	Dynein, axonemal, intermediate polypeptide 1	DNAI1	unreviewed	Evidence at transcript level
A0A140VJI2	Testicular tissue protein Li 56		unreviewed	Evidence at transcript level
A0A140VJI4	Dolichol-phosphate mannosyltransferase subunit 3		unreviewed	Evidence at transcript level	FUNCTION: Stabilizer subunit of the dolichol-phosphate mannose (DPM) synthase complex; tethers catalytic subunit to the ER. {ECO:0000256|RuleBase:RU365085}.
A0A140VJI6	Testicular tissue protein Li 60		unreviewed	Evidence at transcript level
A0A140VJI7	Testicular tissue protein Li 61		unreviewed	Evidence at transcript level
A0A140VJJ2	S-formylglutathione hydrolase	ESD	unreviewed	Evidence at transcript level	FUNCTION: Serine hydrolase involved in the detoxification of formaldehyde. {ECO:0000256|ARBA:ARBA00002608, ECO:0000256|RuleBase:RU363068}.
A0A140VJJ6	Testicular tissue protein Li 70		unreviewed	Evidence at transcript level
A0A140VJK0	Testicular tissue protein Li 74		unreviewed	Evidence at transcript level
A0A140VJK2	Glycerol-3-phosphate dehydrogenase		unreviewed	Evidence at transcript level	FUNCTION: Calcium-responsive mitochondrial glycerol-3-phosphate dehydrogenase which seems to be a key component of the pancreatic beta-cell glucose-sensing device. {ECO:0000256|ARBA:ARBA00003074}.
A0A140VJK4	Glutathione S-transferase		unreviewed	Evidence at transcript level
A0A140VJK6	GMP synthase (glutamine-hydrolyzing)		unreviewed	Evidence at transcript level
A0A140VJK7	5'-deoxynucleotidase HDDC2		unreviewed	Evidence at transcript level	FUNCTION: Catalyzes the dephosphorylation of the nucleoside 5'-monophosphates deoxyadenosine monophosphate (dAMP), deoxycytidine monophosphate (dCMP), deoxyguanosine monophosphate (dGMP) and deoxythymidine monophosphate (dTMP). {ECO:0000256|ARBA:ARBA00004074}.
A0A140VJL0	3-hydroxyisobutyryl-CoA hydrolase, mitochondrial		unreviewed	Evidence at transcript level	FUNCTION: Hydrolyzes 3-hydroxyisobutyryl-CoA (HIBYL-CoA), a saline catabolite. Has high activity toward isobutyryl-CoA. Could be an isobutyryl-CoA dehydrogenase that functions in valine catabolism. Also hydrolyzes 3-hydroxypropanoyl-CoA. {ECO:0000256|ARBA:ARBA00024871}.
A0A140VJL3	Hypoxanthine phosphoribosyltransferase	HPRT1	unreviewed	Evidence at transcript level
A0A140VJL6	Isoamyl acetate-hydrolyzing esterase 1 homolog		unreviewed	Evidence at transcript level	FUNCTION: Probable lipase. {ECO:0000256|ARBA:ARBA00024673}.
A0A140VJM8	Kelch-like 10 (Drosophila)	KLHL10	unreviewed	Evidence at transcript level
A0A140VJN7	PNPK6288	RP11-38O23.2	unreviewed	Evidence at transcript level
A0A140VJP2	Methionine adenosyltransferase 2 subunit beta		unreviewed	Evidence at transcript level	FUNCTION: Regulatory subunit of S-adenosylmethionine synthetase 2, an enzyme that catalyzes the formation of S-adenosylmethionine from methionine and ATP. Regulates MAT2A catalytic activity by changing its kinetic properties, increasing its affinity for L-methionine. {ECO:0000256|RuleBase:RU364081}.
A0A140VJP8	Metallothionein		unreviewed	Evidence at transcript level	FUNCTION: Metallothioneins have a high content of cysteine residues that bind various heavy metals. {ECO:0000256|RuleBase:RU000621}.
A0A140VJQ1	Testicular tissue protein Li 127		unreviewed	Evidence at transcript level
A0A140VJQ9	Testicular tissue protein Li 135		unreviewed	Evidence at transcript level
A0A140VJR3	Phosphoglycerate kinase		unreviewed	Evidence at transcript level
A0A140VJS0	Serine/threonine-protein phosphatase		unreviewed	Evidence at transcript level
A0A140VJS3	Testicular tissue protein Li 149		unreviewed	Evidence at transcript level
A0A140VJT8	Ribonuclease inhibitor		unreviewed	Evidence at transcript level	FUNCTION: Ribonuclease inhibitor which inhibits RNASE1, RNASE2 and ANG. May play a role in redox homeostasis. {ECO:0000256|ARBA:ARBA00025561}.
A0A140VJU9	Testicular tissue protein Li 176		unreviewed	Evidence at transcript level
A0A140VJV0	Testicular tissue protein Li 177		unreviewed	Evidence at transcript level
A0A140VJV1	Spermatogenesis associated 6, isoform CRA_a	SPATA6	unreviewed	Evidence at transcript level
A0A140VJV2	Spermatogenesis associated 9, isoform CRA_b	SPATA9	unreviewed	Evidence at transcript level
A0A140VJV4	Testicular tissue protein Li 181		unreviewed	Evidence at transcript level
A0A140VJV5	Protein chibby homolog 2		unreviewed	Evidence at transcript level
A0A140VJW1	Non-specific serine/threonine protein kinase		unreviewed	Evidence at transcript level
A0A140VJW2	Stathmin		unreviewed	Evidence at transcript level
A0A140VJY1	Testicular tissue protein Li 208		unreviewed	Evidence at transcript level
A0A140VJY3	Testes-specific protease 50	TSP50	unreviewed	Evidence at transcript level
A0A140VJY5	Testicular tissue protein Li 212		unreviewed	Evidence at transcript level
A0A140VJY6	Testicular tissue protein Li 213		unreviewed	Evidence at transcript level
A0A140VJY7	Thioredoxin domain-containing protein 17		unreviewed	Evidence at transcript level
A0A140VJZ1	Ubiquitin carboxyl-terminal hydrolase		unreviewed	Evidence at transcript level	FUNCTION: Deubiquitinating enzyme that removes conjugated ubiquitin from specific proteins to regulate different cellular processes. {ECO:0000256|RuleBase:RU366025}.
A0A140VJZ3	Testicular tissue protein Li 220	UBQLN3	unreviewed	Evidence at transcript level
A0A140VJZ4	Ubiquitin carboxyl-terminal hydrolase		unreviewed	Evidence at transcript level
A0A140VJZ8	Testicular tissue protein Li 225		unreviewed	Evidence at transcript level
A0A140VK00	Testicular tissue protein Li 227		unreviewed	Evidence at transcript level
A0A140VK05	Testicular secretory protein Li 5		unreviewed	Evidence at transcript level
A0A140VK09	Testicular secretory protein Li 9		unreviewed	Evidence at transcript level
A0A140VK16	Dipeptidase	DPEP3	unreviewed	Evidence at transcript level
A0A140VK18	Fascin		unreviewed	Evidence at transcript level
A0A140VK27	Leukotriene A(4) hydrolase		unreviewed	Evidence at transcript level
A0A140VK39	Protein phosphatase methylesterase 1		unreviewed	Evidence at transcript level	FUNCTION: Demethylates proteins that have been reversibly carboxymethylated. Demethylates PPP2CB (in vitro) and PPP2CA. Binding to PPP2CA displaces the manganese ion and inactivates the enzyme. {ECO:0000256|ARBA:ARBA00024698}.
A0A140VK44	Proteasome subunit alpha type		unreviewed	Evidence at transcript level
A0A140VK46	Proteasome subunit beta		unreviewed	Evidence at transcript level	FUNCTION: Non-catalytic component of the proteasome. {ECO:0000256|PIRNR:PIRNR001213}.
A0A140VK53	Testicular secretory protein Li 53		unreviewed	Evidence at transcript level
A0A140VK58	Testicular secretory protein Li 58	TMEM31	unreviewed	Evidence at transcript level
A0A140VK65	Vacuolar proton pump subunit B		unreviewed	Evidence at transcript level	FUNCTION: Non-catalytic subunit of the V1 complex of vacuolar(H+)-ATPase (V-ATPase), a multisubunit enzyme composed of a peripheral complex (V1) that hydrolyzes ATP and a membrane integral complex (V0) that translocates protons. V-ATPase is responsible for acidifying and maintaining the pH of intracellular compartments and in some cell types, is targeted to the plasma membrane, where it is respon…
A0A140VK68	Testicular secretory protein Li 68		unreviewed	Evidence at transcript level
A0A140VK70	26S proteasome regulatory subunit 7		unreviewed	Evidence at transcript level	FUNCTION: Component of the 26S proteasome, a multiprotein complex involved in the ATP-dependent degradation of ubiquitinated proteins. This complex plays a key role in the maintenance of protein homeostasis by removing misfolded or damaged proteins, which could impair cellular functions, and by removing proteins whose functions are no longer required. Therefore, the proteasome participates in num…
A0A140VK73	Inositol-3-phosphate synthase 1		unreviewed	Evidence at transcript level	FUNCTION: Key enzyme in myo-inositol biosynthesis pathway that catalyzes the conversion of glucose 6-phosphate to 1-myo-inositol 1-phosphate in a NAD-dependent manner. Rate-limiting enzyme in the synthesis of all inositol-containing compounds. {ECO:0000256|ARBA:ARBA00025559}.
A0A140VK74	Testis secretory sperm-binding protein Li 201a		unreviewed	Evidence at transcript level
A0A140VK76	Testis secretory sperm-binding protein Li 203a		unreviewed	Evidence at transcript level
A0A140VK82	Testis secretory sperm-binding protein Li 209a		unreviewed	Evidence at transcript level
A0A140VK83	Protein phosphatase 1, regulatory subunit 7, isoform CRA_b	PPP1R7	unreviewed	Evidence at transcript level
A0A140VK84	Protein-ribulosamine 3-kinase	FN3KRP	unreviewed	Evidence at transcript level
A0A140VK85	Testis secretory sperm-binding protein Li 212a		unreviewed	Evidence at transcript level
A0A140VK93	Adenylate kinase 2, mitochondrial	AK2	unreviewed	Evidence at transcript level	FUNCTION: Catalyzes the reversible transfer of the terminal phosphate group between ATP and AMP. Plays an important role in cellular energy homeostasis and in adenine nucleotide metabolism. Adenylate kinase activity is critical for regulation of the phosphate utilization and the AMP de novo biosynthesis pathways. Plays a key role in hematopoiesis. {ECO:0000256|HAMAP-Rule:MF_03168}.
A0A140VK94	RAN binding protein 1, isoform CRA_g	RANBP1	unreviewed	Evidence at transcript level
A0A140VKA9	Testis secretory sperm-binding protein Li 236P		unreviewed	Evidence at transcript level
A0A140VKB2	Testis secretory sperm-binding protein Li 239w		unreviewed	Evidence at transcript level
A0A140VKB6	Spermatogenesis associated 19, isoform CRA_a	SPATA19	unreviewed	Evidence at transcript level
A0A140VKC8	GDP-L-fucose synthase		unreviewed	Evidence at transcript level	FUNCTION: Catalyzes the two-step NADP-dependent conversion of GDP-4-dehydro-6-deoxy-D-mannose to GDP-fucose, involving an epimerase and a reductase reaction. {ECO:0000256|ARBA:ARBA00002870}.
A0A140VKD1	Testis tissue sperm-binding protein Li 48e	TMED3	unreviewed	Evidence at transcript level
A0A140VKE3	Glutathione transferase		unreviewed	Evidence at transcript level
A0A140VKE5	Sulfhydryl oxidase	QSCN6	unreviewed	Evidence at transcript level	FUNCTION: Catalyzes the oxidation of sulfhydryl groups in peptide and protein thiols to disulfides with the reduction of oxygen to hydrogen peroxide. {ECO:0000256|RuleBase:RU371123}.
A0A140VKE7	Testis tissue sperm-binding protein Li 64n		unreviewed	Evidence at transcript level
A0A140VKF1	Kinesin-like protein		unreviewed	Evidence at transcript level
A0A140VKF5	Synaptogyrin		unreviewed	Evidence at transcript level
A0A140VKF6	F-actin-capping protein subunit alpha	CAPZA3	unreviewed	Evidence at transcript level	FUNCTION: F-actin-capping proteins bind in a Ca(2+)-independent manner to the fast growing ends of actin filaments (barbed end) thereby blocking the exchange of subunits at these ends. Unlike other capping proteins (such as gelsolin and severin), these proteins do not sever actin filaments. {ECO:0000256|RuleBase:RU365077}.
A0A140VKF9	Testis tissue sperm-binding protein Li 76m		unreviewed	Evidence at transcript level
A0A140VKG0	Glycerol kinase		unreviewed	Evidence at transcript level
A0A140VKG5	Kinesin-like protein	KIF2B	unreviewed	Evidence at transcript level
A0A140VKG6	Testis tissue sperm-binding protein Li 83P		unreviewed	Evidence at transcript level
A0A140VKH0	Testis tissue sperm-binding protein Li 87P		unreviewed	Evidence at transcript level
A0A140VKH7	Testis tissue sperm-binding protein Li 94mP		unreviewed	Evidence at transcript level
A0A142CHG9	GO2-q chimeric G-protein		unreviewed	Evidence at transcript level
A0A143Y4D5	MHC class I antigen (Fragment)	HLA-A	unreviewed	Inferred from homology
A0A158VVK3	Carcinoembryonic antigen-related cell adhesion molecule 19 transcript variant 73	CEACM19	unreviewed	Evidence at transcript level
A0A161I202	Lactotransferrin	LTF	unreviewed	Evidence at transcript level	FUNCTION: Transferrins are iron binding transport proteins which can bind two Fe(3+) ions in association with the binding of an anion, usually bicarbonate. {ECO:0000256|ARBA:ARBA00002831}.
A0A182DWF2	Thioredoxin-disulfide reductase	TXNRD2	unreviewed	Evidence at protein level
A0A183YE00	Tubulin beta chain	TUB4q	unreviewed	Evidence at transcript level	FUNCTION: Tubulin is the major constituent of microtubules. It binds two moles of GTP, one at an exchangeable site on the beta chain and one at a non-exchangeable site on the alpha chain. {ECO:0000256|RuleBase:RU000352}.
A0A1B0GTB0	Renin receptor (Fragment)	ATP6AP2	unreviewed	Evidence at protein level
A0A1B0GTB1	EF-hand domain-containing protein 1	EFHC1	unreviewed	Evidence at protein level
A0A1B0GTD5	Testis-expressed protein 49	TEX49	reviewed	Predicted
A0A1B0GTG2	Alpha-aminoadipic semialdehyde dehydrogenase	ALDH7A1	unreviewed	Evidence at protein level
A0A1B0GTH6	Casein kinase II subunit alpha'-interacting protein	CSNKA2IP	reviewed	Inferred from homology	FUNCTION: May play a role in chromatin regulation of male germ cells. {ECO:0000250|UniProtKB:Q8CH19}.
A0A1B0GTJ6	HCG1796489	LOC101059948	unreviewed	Evidence at protein level
A0A1B0GTL5	Rab11 family-interacting protein 5	RAB11FIP5	unreviewed	Evidence at protein level
A0A1B0GTL7	Contactin-2 (Fragment)	CNTN2	unreviewed	Evidence at protein level
A0A1B0GTM3	Ceramidase	ASAH1	unreviewed	Evidence at protein level
A0A1B0GTS1	Heat shock transcription factor, X-linked member 4	HSFX4	reviewed	Inferred from homology
A0A1B0GTY4	Testis-expressed protein 50	TEX50	reviewed	Inferred from homology
A0A1B0GU33	Testis-expressed protein 53	TEX53	reviewed	Predicted
A0A1B0GU80	Cilia- and flagella-associated protein 54 (Fragment)	CFAP54	unreviewed	Evidence at protein level
A0A1B0GUA3	KIF-binding protein	KIFBP	unreviewed	Evidence at protein level
A0A1B0GUA9	Uncharacterized protein C13orf46	C13orf46	reviewed	Predicted
A0A1B0GUF5	Chromosome 14 open reading frame 48, isoform CRA_b	CCDC197	unreviewed	Predicted
A0A1B0GUF7	IQ domain-containing protein M	IQCM	unreviewed	Predicted
A0A1B0GUI1	Ral GTPase-activating protein subunit alpha-1	RALGAPA1	unreviewed	Evidence at protein level
A0A1B0GUL7	Protein kinase domain-containing protein		unreviewed	Evidence at protein level
A0A1B0GUN9	Espin	ESPN	unreviewed	Evidence at protein level
A0A1B0GUR4	Transmembrane protein 269	TMEM269	unreviewed	Predicted
A0A1B0GUS4	Ubiquitin-conjugating enzyme E2 L5	UBE2L5	reviewed	Evidence at transcript level	FUNCTION: Catalyzes the covalent attachment of ubiquitin to other proteins. {ECO:0000255|PROSITE-ProRule:PRU00388}.
A0A1B0GUS7	Protein unc-13 homolog B	UNC13B	unreviewed	Evidence at protein level
A0A1B0GUW6	Uncharacterized protein SPEM3	SPEM3	reviewed	Inferred from homology
A0A1B0GUX0	Protein ATP6V1FNB	ATP6V1FNB	reviewed	Predicted
A0A1B0GV68	FERM, ARHGEF and pleckstrin domain-containing protein 1	FARP1	unreviewed	Evidence at protein level
A0A1B0GVD5	Cathepsin D	CTSD	unreviewed	Evidence at protein level
A0A1B0GVG6	Testis-expressed protein 54	TEX54	reviewed	Evidence at transcript level
A0A1B0GVI3	Keratin, type I cytoskeletal 10	KRT10	unreviewed	Evidence at protein level
A0A1B0GVQ3	Coiled-coil domain-containing protein 200	CCDC200	reviewed	Predicted
A0A1B0GVU9	Glutamine--tRNA ligase (Fragment)	QARS1	unreviewed	Evidence at protein level
A0A1B0GVW0	Renin receptor	ATP6AP2	unreviewed	Evidence at protein level
A0A1B0GVX4	Coiled-coil domain-containing protein 200	CCDC200	unreviewed	Evidence at protein level
A0A1B0GW05	Probable C-mannosyltransferase DPY19L1	DPY19L1	unreviewed	Evidence at protein level	FUNCTION: Probable C-mannosyltransferase that mediates C-mannosylation of tryptophan residues on target proteins. {ECO:0000256|ARBA:ARBA00029421}.
A0A1B0GW15	Uncharacterized protein		unreviewed	Predicted
A0A1B0GW23	N-acyl-aliphatic-L-amino acid amidohydrolase (Fragment)	ABHD14A-ACY1	unreviewed	Evidence at protein level
A0A1B0GW53	Transmembrane protein 191C	TMEM191C	unreviewed	Evidence at protein level
A0A1B0GW68	Ceramidase	ASAH1	unreviewed	Evidence at protein level
A0A1B0GX79	Large proline-rich protein BAG6 (Fragment)	BAG6	unreviewed	Evidence at protein level
A0A1B0GXJ3	Autophagy-related protein 13 (Fragment)	ATG13	unreviewed	Evidence at protein level
A0A1B0VZ80	Cytochrome c oxidase subunit 1	COX1	unreviewed	Inferred from homology	FUNCTION: Component of the cytochrome c oxidase, the last enzyme in the mitochondrial electron transport chain which drives oxidative phosphorylation. The respiratory chain contains 3 multisubunit complexes succinate dehydrogenase (complex II, CII), ubiquinol-cytochrome c oxidoreductase (cytochrome b-c1 complex, complex III, CIII) and cytochrome c oxidase (complex IV, CIV), that cooperate to tran…
A0A1B0WUQ6	NADH-ubiquinone oxidoreductase chain 1	ND1	unreviewed	Inferred from homology
A0A1B1CYC5	Vitamin D binding protein (Fragment)	Gc	unreviewed	Predicted
A0A1C7CYY4	Myosin light chain 4 (Fragment)	MYL4	unreviewed	Evidence at protein level
A0A1G4P1I6	Receptor protein-tyrosine kinase	NDEL1-PDGFRB	unreviewed	Evidence at transcript level
A0A1L1UHR1	Voltage-dependent anion-selective channel protein 1		unreviewed	Evidence at transcript level
A0A1L5BXV2	Receptor expression-enhancing protein	REEP6	unreviewed	Evidence at transcript level
A0A1R3UDR5	Kallikrein G	KLNG	unreviewed	Predicted
A0A1S5UZ07	Talin-1	TLN1	unreviewed	Evidence at transcript level
A0A1S5UZ17	Leucine-rich repeat flightless-interacting protein 2	LRRFIP2	unreviewed	Evidence at transcript level
A0A1S5UZH2	F-actin monooxygenase	MICAL1	unreviewed	Evidence at transcript level
A0A1S6N0P5	Cytochrome c oxidase subunit 2	COX2	unreviewed	Inferred from homology	FUNCTION: Component of the cytochrome c oxidase, the last enzyme in the mitochondrial electron transport chain which drives oxidative phosphorylation. The respiratory chain contains 3 multisubunit complexes succinate dehydrogenase (complex II, CII), ubiquinol-cytochrome c oxidoreductase (cytochrome b-c1 complex, complex III, CIII) and cytochrome c oxidase (complex IV, CIV), that cooperate to tran…
A0A1S6P6U9	NADH-ubiquinone oxidoreductase chain 1	ND1	unreviewed	Inferred from homology
A0A1U9X7D2	C6orf10		unreviewed	Predicted
A0A1U9X7D5	C6orf10		unreviewed	Predicted
A0A1U9X7H4	Complement factor B		unreviewed	Predicted
A0A1U9X7H7	Complement factor B		unreviewed	Predicted
A0A1U9X7P5	FKBPL		unreviewed	Predicted
A0A1U9X7R2	GNL1		unreviewed	Predicted
A0A1U9X7U3	HSD17B8		unreviewed	Predicted
A0A1U9X7W4	HSPA1A		unreviewed	Inferred from homology
A0A1U9X7X4	HSPA1L		unreviewed	Inferred from homology
A0A1U9X7X9	HSPA1L		unreviewed	Inferred from homology
A0A1U9X8J2	SKIV2L		unreviewed	Predicted
A0A1U9X8J5	SLC39A7		unreviewed	Predicted
A0A1U9X8X5	Corneodesmosin		unreviewed	Predicted	FUNCTION: Important for the epidermal barrier integrity. {ECO:0000256|ARBA:ARBA00004080}.
A0A1U9X8Y4	Chloride intracellular channel protein		unreviewed	Inferred from homology
A0A1U9X9A3	Valine--tRNA ligase		unreviewed	Evidence at protein level
A0A1U9X9D5	Valine--tRNA ligase		unreviewed	Inferred from homology
A0A1U9XBE0	Mediator of DNA damage checkpoint protein 1		unreviewed	Predicted	FUNCTION: Required for checkpoint mediated cell cycle arrest in response to DNA damage within both the S phase and G2/M phases of the cell cycle. May serve as a scaffold for the recruitment of DNA repair and signal transduction proteins to discrete foci of DNA damage marked by 'Ser-139' phosphorylation of histone H2AX. Also required for downstream events subsequent to the recruitment of these pro…
A0A1V0E3V4	HLA-DRA	HLA-DRA	unreviewed	Inferred from homology
A0A1V0E3X9	TAP1		unreviewed	Inferred from homology
A0A1V0E415	TAP2		unreviewed	Inferred from homology
A0A1W2PNP0	GPI transamidase component PIG-T (Fragment)	PIGT	unreviewed	Evidence at protein level
A0A1W2PNR9	Immediate early response 3-interacting protein 1	IER3IP1	unreviewed	Evidence at protein level
A0A1W2PNU3	Uncharacterized protein		unreviewed	Evidence at protein level
A0A1W2PNW1	Signal transducer and activator of transcription (Fragment)	STAT6	unreviewed	Evidence at protein level
A0A1W2PNX8	Protein unc-45 homolog A	UNC45A	unreviewed	Evidence at protein level
A0A1W2PP10	Vacuolar protein sorting-associated protein 35	VPS35	unreviewed	Evidence at protein level
A0A1W2PP11	Rhomboid domain-containing protein		unreviewed	Predicted
A0A1W2PP78	STE20-related kinase adapter protein alpha (Fragment)	STRADA	unreviewed	Evidence at protein level
A0A1W2PPE3	Uncharacterized protein		unreviewed	Evidence at protein level
A0A1W2PPJ9	STE20-related kinase adapter protein alpha	STRADA	unreviewed	Evidence at protein level
A0A1W2PQ11	Contactin-2	CNTN2	unreviewed	Evidence at protein level
A0A1W2PQB9	Cilia- and flagella-associated protein 46 (Fragment)	CFAP46	unreviewed	Evidence at protein level
A0A1W2PQR6	Lysosome membrane protein 2	SCARB2	unreviewed	Evidence at protein level
A0A1W2PQS6	RPS10-NUDT3 readthrough	RPS10-NUDT3	unreviewed	Inferred from homology
A0A1W2PQV2	Glycine cleavage system H protein, mitochondrial (Fragment)	GCSH	unreviewed	Evidence at protein level
A0A1W2PQX5	Coiled-coil domain-containing protein 187	CCDC187	unreviewed	Evidence at protein level
A0A1W2PR36	Guanidinoacetate N-methyltransferase	GAMT	unreviewed	Evidence at protein level
A0A1W2PR95	HCG1642624, isoform CRA_a	IGBP1P2	unreviewed	Evidence at protein level
A0A1W2PRL9	Transcription elongation factor	TCEA1	unreviewed	Evidence at protein level	FUNCTION: Necessary for efficient RNA polymerase II transcription elongation past template-encoded arresting sites. The arresting sites in DNA have the property of trapping a certain fraction of elongating RNA polymerases that pass through, resulting in locked ternary complexes. Cleavage of the nascent transcript by S-II allows the resumption of elongation from the new 3'-terminus. {ECO:0000256|A…
A0A1W2PRV2	Uncharacterized protein C2orf81 (Fragment)	C2orf81	unreviewed	Evidence at protein level
A0A1W2PS79	ADP-ribosylation factor-like 9, isoform CRA_b	ARL9	unreviewed	Evidence at protein level
A0A1W6IYJ4	N90-VRC38.03 light chain variable region (Fragment)		unreviewed	Evidence at transcript level
A0A1W6IYJ9	N90-VRC38.01 light chain variable region (Fragment)		unreviewed	Evidence at transcript level
A0A1W6IYK2	N90-VRC38.06 light chain variable region (Fragment)		unreviewed	Evidence at transcript level
A0A1W6IYL8	N90-VRC38.08 light chain variable region (Fragment)		unreviewed	Evidence at transcript level
A0A1X7SBT4	Phosphatidylinositol-glycan biosynthesis class X protein	PIGX	unreviewed	Evidence at protein level	FUNCTION: Essential component of glycosylphosphatidylinositol-mannosyltransferase 1 which transfers the first of the 4 mannoses in the GPI-anchor precursors during GPI-anchor biosynthesis. {ECO:0000256|RuleBase:RU366056}.
A0A218MIY9	Testis-specific 10 protein transcript variant 1	TSGA10	unreviewed	Evidence at transcript level
A0A220T1R9	ANKLE2	ANKLE2	unreviewed	Evidence at transcript level
A0A223G181	MHC class II antigen (Fragment)	HLA-DRB1	unreviewed	Predicted
A0A286SD53	Catechol-O-methyltransferase (Fragment)	COMT	unreviewed	Inferred from homology
A0A286YEY4	Immunoglobulin heavy constant gamma 2 (Fragment)	IGHG2	unreviewed	Evidence at protein level
A0A286YF97	Stress-activated protein kinase JNK	MAPK10	unreviewed	Evidence at protein level	FUNCTION: Responds to activation by environmental stress and pro-inflammatory cytokines by phosphorylating a number of transcription factors, and thus regulates transcriptional activity. {ECO:0000256|RuleBase:RU368052}.
A0A286YFD0	Methylenetetrahydrofolate reductase	MTHFR	unreviewed	Evidence at protein level
A0A286YFE0	Putative coiled-coil domain-containing protein 196	CCDC196	unreviewed	Evidence at protein level
A0A286YFF5	Major facilitator superfamily domain-containing protein 8	MFSD8	unreviewed	Evidence at protein level
A0A286YFF7	Palmitoyl-protein thioesterase 1	PPT1	unreviewed	Evidence at protein level
A0A286YFJ8	Immunoglobulin heavy constant gamma 4 (Fragment)	IGHG4	unreviewed	Evidence at protein level
A0A291FIZ5	NADH-ubiquinone oxidoreductase 75 kDa subunit, mitochondrial		unreviewed	Inferred from homology
A0A2H4G1S8	Glutaryl-CoA dehydrogenase	GCDH	unreviewed	Evidence at transcript level
A0A2H4ZEU7	Cromer blood group antigen (Fragment)	CD55	unreviewed	Predicted
A0A2L0RI76	Isovaleryl-CoA dehydrogenase, mitochondrial	IVD	unreviewed	Inferred from homology
A0A2P9DU05	Rho-associated protein kinase	ROCK2	unreviewed	Evidence at transcript level	FUNCTION: Protein kinase which is a key regulator of actin cytoskeleton and cell polarity. {ECO:0000256|PIRNR:PIRNR037568}.
A0A2Q2TCK2	Lipase member I	LIPI	unreviewed	Evidence at protein level
A0A2R8Y422	Ubiquitin-40S ribosomal protein S27a	RPS27AP5	unreviewed	Evidence at protein level	FUNCTION: Component of the 40S subunit of the ribosome. {ECO:0000256|ARBA:ARBA00002225}.
A0A2R8Y4I8	Spastin	SPAST	unreviewed	Evidence at protein level	FUNCTION: ATP-dependent microtubule severing protein that specifically recognizes and cuts microtubules that are polyglutamylated. Preferentially recognizes and acts on microtubules decorated with short polyglutamate tails: severing activity increases as the number of glutamates per tubulin rises from one to eight, but decreases beyond this glutamylation threshold. Severing activity is not depend…
A0A2R8Y4J4	Required for meiotic nuclear division protein 1 homolog	RMND1	unreviewed	Evidence at protein level
A0A2R8Y4M1	Chloride intracellular channel protein 5	CLIC5	unreviewed	Evidence at protein level
A0A2R8Y4M9	IQ domain-containing protein F6	IQCF6	unreviewed	Evidence at protein level
A0A2R8Y4Y7	Paraplegin	SPG7	unreviewed	Evidence at protein level
A0A2R8Y566	RAB11-binding protein RELCH	RELCH	unreviewed	Evidence at protein level
A0A2R8Y5K2	Guanine nucleotide exchange factor C9orf72	C9orf72	unreviewed	Evidence at protein level
A0A2R8Y5N2	Hamartin	TSC1	unreviewed	Evidence at protein level
A0A2R8Y5S7	Radixin	RDX	unreviewed	Evidence at protein level
A0A2R8Y600	COMM domain-containing protein		unreviewed	Predicted
A0A2R8Y623	40S ribosomal protein S7 (Fragment)	RPS7	unreviewed	Evidence at protein level	FUNCTION: Required for rRNA maturation. {ECO:0000256|ARBA:ARBA00003567}.
A0A2R8Y690	Oxysterol-binding protein	OSBPL2	unreviewed	Evidence at protein level
A0A2R8Y6C7	Glucose-6-phosphate isomerase	GPI	unreviewed	Evidence at protein level
A0A2R8Y6L5	Dual-specificity kinase (Fragment)	DYRK1A	unreviewed	Evidence at protein level
A0A2R8Y6W5	Male-enhanced antigen 1	MEA1	unreviewed	Evidence at protein level	FUNCTION: May play an important role in spermatogenesis and/or testis development. {ECO:0000256|ARBA:ARBA00002540}.
A0A2R8Y738	Ribosomal protein L15 (Fragment)	RPL15	unreviewed	Evidence at protein level
A0A2R8Y793	Actin, cytoplasmic 1 (Fragment)	ACTB	unreviewed	Evidence at protein level
A0A2R8Y7B1	Girdin	CCDC88A	unreviewed	Evidence at protein level
A0A2R8Y7R4	Small integral membrane protein 1	SMIM1	unreviewed	Evidence at protein level
A0A2R8Y7W5	Cyclin-dependent kinase 13 (Fragment)	CDK13	unreviewed	Evidence at protein level
A0A2R8Y7Z0	Catenin beta-1	CTNNB1	unreviewed	Evidence at protein level
A0A2R8Y811	40S ribosomal protein S14 (Fragment)	RPS14	unreviewed	Evidence at protein level
A0A2R8Y849	40S ribosomal protein S24	RPS24	unreviewed	Evidence at protein level	FUNCTION: Required for processing of pre-rRNA and maturation of 40S ribosomal subunits. {ECO:0000256|ARBA:ARBA00003381}.
A0A2R8Y853	Sperm-associated antigen 11A	SPAG11A	unreviewed	Evidence at protein level
A0A2R8Y8E0	Non-specific serine/threonine protein kinase	BRAF	unreviewed	Evidence at protein level
A0A2R8YCX5	Semaphorin-3E	SEMA3E	unreviewed	Evidence at protein level
A0A2R8YDN7	Polyamine-transporting ATPase 13A3	ATP13A3	unreviewed	Evidence at protein level
A0A2R8YDQ0	Uncharacterized protein		unreviewed	Inferred from homology
A0A2R8YDQ9	Succinate--CoA ligase [ADP-forming] subunit beta, mitochondrial	SUCLA2	unreviewed	Evidence at protein level	FUNCTION: ATP-specific succinyl-CoA synthetase functions in the citric acid cycle (TCA), coupling the hydrolysis of succinyl-CoA to the synthesis of ATP and thus represents the only step of substrate-level phosphorylation in the TCA. The beta subunit provides nucleotide specificity of the enzyme and binds the substrate succinate, while the binding sites for coenzyme A and phosphate are found in t…
A0A2R8YDT1	Glutamine synthetase	GLUL	unreviewed	Evidence at protein level
A0A2R8YE86	MORN repeat-containing protein 2	MORN2	unreviewed	Evidence at protein level
A0A2R8YEE7	Hexokinase-1 (Fragment)	HK1	unreviewed	Evidence at protein level
A0A2R8YEK8	Ceramide transfer protein	CERT1	unreviewed	Evidence at protein level
A0A2R8YEL6	Glutamate--cysteine ligase (Fragment)	GCLC	unreviewed	Evidence at protein level
A0A2R8YEW2	Cysteine-rich and transmembrane domain-containing protein 1	CYSTM1	unreviewed	Evidence at protein level
A0A2R8YFH0	DNA mismatch repair protein	MSH2	unreviewed	Evidence at protein level	FUNCTION: Component of the post-replicative DNA mismatch repair system (MMR). {ECO:0000256|PIRNR:PIRNR005813, ECO:0000256|RuleBase:RU003756}.
A0A2R8YFH3	Protein SERAC1	SERAC1	unreviewed	Evidence at protein level
A0A2R8YFM9	Uncharacterized protein CFAP92	CFAP92	unreviewed	Evidence at protein level
A0A2R8YFQ0	Spermidine/spermine N(1)-acetyltransferase-like protein 1	SATL1	unreviewed	Predicted
A0A2R8YFT6	X-linked retinitis pigmentosa GTPase regulator	RPGR	unreviewed	Evidence at protein level
A0A2R8YGH5	AP complex subunit sigma	AP1S1	unreviewed	Evidence at protein level
A0A2S1CVU8	Beta-globin (Fragment)	HBB	unreviewed	Inferred from homology
A0A2S1PH20	Methylmalonyl-CoA mutase, mitochondrial	MUT	unreviewed	Evidence at transcript level	FUNCTION: Catalyzes the reversible isomerization of methylmalonyl-CoA (MMCoA) (generated from branched-chain amino acid metabolism and degradation of dietary odd chain fatty acids and cholesterol) to succinyl-CoA (3-carboxypropionyl-CoA), a key intermediate of the tricarboxylic acid cycle. {ECO:0000256|ARBA:ARBA00023743}.
A0A2S1PH23	Methylmalonyl-CoA mutase, mitochondrial	MUT	unreviewed	Evidence at transcript level	FUNCTION: Catalyzes the reversible isomerization of methylmalonyl-CoA (MMCoA) (generated from branched-chain amino acid metabolism and degradation of dietary odd chain fatty acids and cholesterol) to succinyl-CoA (3-carboxypropionyl-CoA), a key intermediate of the tricarboxylic acid cycle. {ECO:0000256|ARBA:ARBA00023743}.
A0A2S1PH31	Methylmalonyl-CoA mutase, mitochondrial	MUT	unreviewed	Evidence at transcript level	FUNCTION: Catalyzes the reversible isomerization of methylmalonyl-CoA (MMCoA) (generated from branched-chain amino acid metabolism and degradation of dietary odd chain fatty acids and cholesterol) to succinyl-CoA (3-carboxypropionyl-CoA), a key intermediate of the tricarboxylic acid cycle. {ECO:0000256|ARBA:ARBA00023743}.
A0A2U3TZL5	CD59 glycoprotein (Fragment)	CD59	unreviewed	Evidence at protein level
A0A2U3TZT9	1-acylglycerol-3-phosphate O-acyltransferase ABHD5	ABHD5	unreviewed	Evidence at protein level
A0A2U3TZV8	Phosphoinositide phospholipase C	PLCH1	unreviewed	Evidence at protein level
A0A2U8J8K0	Ig heavy chain variable region (Fragment)	IgH	unreviewed	Evidence at transcript level
A0A2U8J8Z4	Ig heavy chain variable region (Fragment)	IgH	unreviewed	Evidence at transcript level
A0A2U8J987	Ig heavy chain variable region (Fragment)	IgH	unreviewed	Evidence at transcript level
A0A2X0SF55	AKAP13 (Fragment)	AKAP13	unreviewed	Predicted
A0A2X0SF71	ARHGAP17 (Fragment)	ARHGAP17	unreviewed	Predicted
A0A2X0SFA4	ARHGEF1 (Fragment)	ARHGEF1	unreviewed	Predicted
A0A2X0SFF5	ARHGEF12 (Fragment)	ARHGEF12	unreviewed	Predicted
A0A2X0SFH1	PREX1 (Fragment)	PREX1	unreviewed	Predicted
A0A2X0SFV3	ARHGAP35 (Fragment)	ARHGAP35	unreviewed	Predicted
A0A2X0TVR3	ARHGAP12 (Fragment)	ARHGAP12	unreviewed	Predicted
A0A2X0U2H5	DOCK1 (Fragment)	DOCK1	unreviewed	Inferred from homology
A0A2Y9D025	NADH dehydrogenase [ubiquinone] 1 alpha subcomplex subunit 6	NDUFA6	unreviewed	Evidence at protein level
A0A342Y3K8	ATP synthase subunit a	ATP6	unreviewed	Inferred from homology	FUNCTION: Mitochondrial membrane ATP synthase (F(1)F(0) ATP synthase or Complex V) produces ATP from ADP in the presence of a proton gradient across the membrane which is generated by electron transport complexes of the respiratory chain. F-type ATPases consist of two structural domains, F(1) - containing the extramembraneous catalytic core and F(0) - containing the membrane proton channel, linke…
A0A342YMQ1	Cytochrome c oxidase subunit 2	COX2	unreviewed	Inferred from homology	FUNCTION: Component of the cytochrome c oxidase, the last enzyme in the mitochondrial electron transport chain which drives oxidative phosphorylation. The respiratory chain contains 3 multisubunit complexes succinate dehydrogenase (complex II, CII), ubiquinol-cytochrome c oxidoreductase (cytochrome b-c1 complex, complex III, CIII) and cytochrome c oxidase (complex IV, CIV), that cooperate to tran…
A0A343GRV9	Cytochrome c oxidase subunit 2 (Fragment)	COX2	unreviewed	Inferred from homology	FUNCTION: Component of the cytochrome c oxidase, the last enzyme in the mitochondrial electron transport chain which drives oxidative phosphorylation. The respiratory chain contains 3 multisubunit complexes succinate dehydrogenase (complex II, CII), ubiquinol-cytochrome c oxidoreductase (cytochrome b-c1 complex, complex III, CIII) and cytochrome c oxidase (complex IV, CIV), that cooperate to tran…
A0A343HGX5	Cytochrome c oxidase subunit 3 (Fragment)	COX3	unreviewed	Inferred from homology	FUNCTION: Component of the cytochrome c oxidase, the last enzyme in the mitochondrial electron transport chain which drives oxidative phosphorylation. The respiratory chain contains 3 multisubunit complexes succinate dehydrogenase (complex II, CII), ubiquinol-cytochrome c oxidoreductase (cytochrome b-c1 complex, complex III, CIII) and cytochrome c oxidase (complex IV, CIV), that cooperate to tran…
A0A343SU54	NADH-ubiquinone oxidoreductase chain 2 (Fragment)	ND2	unreviewed	Inferred from homology	FUNCTION: Core subunit of the mitochondrial membrane respiratory chain NADH dehydrogenase (Complex I) which catalyzes electron transfer from NADH through the respiratory chain, using ubiquinone as an electron acceptor. Essential for the catalytic activity and assembly of complex I. {ECO:0000256|RuleBase:RU003403}.
A0A343UGE8	Cytochrome c oxidase subunit 2	COX2	unreviewed	Inferred from homology	FUNCTION: Component of the cytochrome c oxidase, the last enzyme in the mitochondrial electron transport chain which drives oxidative phosphorylation. The respiratory chain contains 3 multisubunit complexes succinate dehydrogenase (complex II, CII), ubiquinol-cytochrome c oxidoreductase (cytochrome b-c1 complex, complex III, CIII) and cytochrome c oxidase (complex IV, CIV), that cooperate to tran…
A0A343VHA3	Cytochrome c oxidase subunit 2	COX2	unreviewed	Inferred from homology	FUNCTION: Component of the cytochrome c oxidase, the last enzyme in the mitochondrial electron transport chain which drives oxidative phosphorylation. The respiratory chain contains 3 multisubunit complexes succinate dehydrogenase (complex II, CII), ubiquinol-cytochrome c oxidoreductase (cytochrome b-c1 complex, complex III, CIII) and cytochrome c oxidase (complex IV, CIV), that cooperate to tran…
A0A344AJ76	ATP synthase F0 subunit 6	ATP6	unreviewed	Inferred from homology
A0A346FLI1	MHC class II antigen (Fragment)	HLA-DRB1	unreviewed	Predicted
A0A346LZT1	Cytochrome c oxidase subunit 2 (Fragment)	COX2	unreviewed	Inferred from homology	FUNCTION: Component of the cytochrome c oxidase, the last enzyme in the mitochondrial electron transport chain which drives oxidative phosphorylation. The respiratory chain contains 3 multisubunit complexes succinate dehydrogenase (complex II, CII), ubiquinol-cytochrome c oxidoreductase (cytochrome b-c1 complex, complex III, CIII) and cytochrome c oxidase (complex IV, CIV), that cooperate to tran…
A0A384DVU0	Patatin-like phospholipase domain-containing protein 6	PNPLA6	unreviewed	Evidence at protein level
A0A384MDJ7	Epididymis secretory sperm binding protein		unreviewed	Evidence at transcript level
A0A384MDN8	Epididymis secretory sperm binding protein		unreviewed	Evidence at transcript level
A0A384MDP3	Epididymis secretory sperm binding protein		unreviewed	Evidence at transcript level
A0A384MDQ7	Epididymis secretory sperm binding protein		unreviewed	Evidence at transcript level
A0A384MDR3	Ferritin	FTL	unreviewed	Evidence at transcript level	FUNCTION: Stores iron in a soluble, non-toxic, readily available form. Important for iron homeostasis. Iron is taken up in the ferrous form and deposited as ferric hydroxides after oxidation. {ECO:0000256|RuleBase:RU361145}.
A0A384MDR8	Pyruvate dehydrogenase E1 component subunit beta		unreviewed	Evidence at transcript level	FUNCTION: The pyruvate dehydrogenase complex catalyzes the overall conversion of pyruvate to acetyl-CoA and CO(2), and thereby links the glycolytic pathway to the tricarboxylic cycle. {ECO:0000256|ARBA:ARBA00003754}.; FUNCTION: The pyruvate dehydrogenase complex catalyzes the overall conversion of pyruvate to acetyl-CoA and CO2. {ECO:0000256|RuleBase:RU364074}.
A0A384MDS4	Epididymis secretory sperm binding protein	hCG_18987	unreviewed	Evidence at transcript level
A0A384MDT0	Epididymis secretory sperm binding protein		unreviewed	Evidence at transcript level
A0A384MDT7	Epididymis secretory sperm binding protein		unreviewed	Evidence at transcript level
A0A384MDT9	Epididymis secretory sperm binding protein		unreviewed	Evidence at transcript level
A0A384MDU2	Collagen, type I, alpha 2, isoform CRA_c	COL1A2	unreviewed	Evidence at transcript level
A0A384MDU9	Dynactin 2 (P50), isoform CRA_c	DCTN2	unreviewed	Evidence at transcript level	FUNCTION: Modulates cytoplasmic dynein binding to an organelle, and plays a role in prometaphase chromosome alignment and spindle organization during mitosis. Involved in anchoring microtubules to centrosomes. May play a role in synapse formation during brain development. {ECO:0000256|ARBA:ARBA00025557}.
A0A384MDV6	Carboxypeptidase Z, isoform CRA_b	CPZ	unreviewed	Evidence at transcript level
A0A384MDW7	Enoyl Coenzyme A hydratase, short chain, 1, mitochondrial	ECHS1	unreviewed	Evidence at transcript level
A0A384MDY0	Catenin (Cadherin-associated protein), alpha 1, 102kDa, isoform CRA_b	CTNNA1	unreviewed	Evidence at transcript level
A0A384ME15	Epididymis secretory sperm binding protein	SUMF2	unreviewed	Evidence at transcript level
A0A384ME17	Elongation factor Tu	TUFM	unreviewed	Evidence at protein level	FUNCTION: This protein promotes the GTP-dependent binding of aminoacyl-tRNA to the A-site of ribosomes during protein biosynthesis. {ECO:0000256|RuleBase:RU000325}.
A0A384ME20	Epididymis secretory sperm binding protein		unreviewed	Evidence at transcript level
A0A384ME37	60S ribosomal protein L13a		unreviewed	Evidence at transcript level
A0A384ME80	S-methyl-5'-thioadenosine phosphorylase	MTAP	unreviewed	Evidence at transcript level	FUNCTION: Catalyzes the reversible phosphorylation of S-methyl-5'-thioadenosine (MTA) to adenine and 5-methylthioribose-1-phosphate. Involved in the breakdown of MTA, a major by-product of polyamine biosynthesis. Responsible for the first step in the methionine salvage pathway after MTA has been generated from S-adenosylmethionine. Has broad substrate specificity with 6-aminopurine nucleosides as…
A0A384MEE7	Epididymis secretory sperm binding protein		unreviewed	Evidence at transcript level
A0A384MEF1	Gelsolin		unreviewed	Evidence at transcript level	FUNCTION: Calcium-regulated, actin-modulating protein that binds to the plus (or barbed) ends of actin monomers or filaments, preventing monomer exchange (end-blocking or capping). It can promote the assembly of monomers into filaments (nucleation) as well as sever filaments already formed. Plays a role in ciliogenesis. {ECO:0000256|ARBA:ARBA00025132}.
A0A384MEH9	Epididymis secretory sperm binding protein		unreviewed	Evidence at transcript level
A0A384MQX5	Epididymis secretory sperm binding protein	PEF1	unreviewed	Evidence at transcript level
A0A384MR00	Dynein regulatory complex subunit 4		unreviewed	Evidence at transcript level
A0A384MR07	Non-specific serine/threonine protein kinase		unreviewed	Evidence at transcript level
A0A384MR21	Beta-defensin		unreviewed	Evidence at transcript level	FUNCTION: Has antibacterial activity. {ECO:0000256|RuleBase:RU231113}.
A0A384MR27	Galectin		unreviewed	Evidence at transcript level
A0A384MTI6	Vesicle-fusing ATPase		unreviewed	Evidence at transcript level	FUNCTION: Required for vesicle-mediated transport. Catalyzes the fusion of transport vesicles within the Golgi cisternae. Is also required for transport from the endoplasmic reticulum to the Golgi stack. Seems to function as a fusion protein required for the delivery of cargo proteins to all compartments of the Golgi stack independent of vesicle origin. {ECO:0000256|RuleBase:RU367045}.
A0A384MTI8	m7GpppX diphosphatase	DCPS	unreviewed	Evidence at transcript level	FUNCTION: Decapping scavenger enzyme that catalyzes the cleavage of a residual cap structure following the degradation of mRNAs by the 3'->5' exosome-mediated mRNA decay pathway. {ECO:0000256|PIRNR:PIRNR028973}.
A0A384MTQ5	Terpene cyclase/mutase family member		unreviewed	Evidence at transcript level
A0A384MTT0	Epididymis secretory sperm binding protein		unreviewed	Evidence at transcript level
A0A384MTT2	Phosphoenolpyruvate carboxykinase (GTP)	PCK2	unreviewed	Evidence at transcript level
A0A384MTY2	Epididymis secretory sperm binding protein		unreviewed	Evidence at transcript level
A0A384N652	RNA helicase		unreviewed	Evidence at transcript level
A0A384N679	Carboxypeptidase E		unreviewed	Evidence at transcript level	FUNCTION: Sorting receptor that directs prohormones to the regulated secretory pathway. Acts also as a prohormone processing enzyme in neuro/endocrine cells, removing dibasic residues from the C-terminal end of peptide hormone precursors after initial endoprotease cleavage. {ECO:0000256|ARBA:ARBA00024011}.
A0A384N6A4	10 kDa heat shock protein, mitochondrial		unreviewed	Evidence at transcript level
A0A384N6F8	Epididymis secretory sperm binding protein		unreviewed	Evidence at transcript level
A0A384N6G7	N-acetyl-D-glucosamine kinase		unreviewed	Evidence at transcript level
A0A384NKJ3	Epididymis secretory sperm binding protein		unreviewed	Evidence at transcript level
A0A384NKN4	p53 and DNA damage-regulated protein 1		unreviewed	Evidence at transcript level	FUNCTION: May play a role in chaperone-mediated protein folding. {ECO:0000256|ARBA:ARBA00003581}.
A0A384NKW7	Exportin-2		unreviewed	Evidence at transcript level
A0A384NL00	Glucose-6-phosphate 1-dehydrogenase		unreviewed	Evidence at transcript level	FUNCTION: Catalyzes the rate-limiting step of the oxidative pentose-phosphate pathway, which represents a route for the dissimilation of carbohydrates besides glycolysis. {ECO:0000256|RuleBase:RU362120}.
A0A384NL22	Proteasome subunit beta	PSMB3	unreviewed	Evidence at transcript level	FUNCTION: Component of the proteasome, a multicatalytic proteinase complex which is characterized by its ability to cleave peptides with Arg, Phe, Tyr, Leu, and Glu adjacent to the leaving group at neutral or slightly basic pH. The proteasome has an ATP-dependent proteolytic activity. {ECO:0000256|RuleBase:RU004203}.
A0A384NL53	Carbonyl reductase (NADPH)		unreviewed	Evidence at transcript level
A0A384NL58	Heterogeneous nuclear ribonucleoproteins A2/B1		unreviewed	Evidence at transcript level
A0A384NL93	Cytochrome c oxidase subunit 5B, mitochondrial		unreviewed	Evidence at transcript level
A0A384NPH9	Glypican-1		unreviewed	Evidence at transcript level	FUNCTION: Cell surface proteoglycan that bears heparan sulfate. {ECO:0000256|RuleBase:RU003519}.
A0A384NPR0	Cathelicidin antimicrobial peptide		unreviewed	Evidence at transcript level
A0A384NPU2	Epididymis secretory sperm binding protein	HINT1	unreviewed	Evidence at transcript level
A0A384NPX8	Cytochrome b-c1 complex subunit Rieske, mitochondrial		unreviewed	Evidence at transcript level
A0A384NQ35	Epididymis secretory sperm binding protein (Fragment)		unreviewed	Evidence at transcript level
A0A384NY14	Dicarbonyl/L-xylulose reductase, isoform CRA_b	DCXR	unreviewed	Evidence at transcript level
A0A384NYT8	Tubulin beta chain (Fragment)		unreviewed	Evidence at transcript level	FUNCTION: Tubulin is the major constituent of microtubules. It binds two moles of GTP, one at an exchangeable site on the beta chain and one at a non-exchangeable site on the alpha chain. {ECO:0000256|RuleBase:RU000352}.
A0A384P5K2	Epididymis secretory sperm binding protein		unreviewed	Evidence at transcript level
A0A384P5L6	Fumarylacetoacetase		unreviewed	Evidence at transcript level
A0A384P5R1	Epididymis secretory sperm binding protein		unreviewed	Evidence at transcript level
A0A384P5T6	Epididymis secretory sperm binding protein		unreviewed	Evidence at transcript level
A0A384P5U2	Epididymis secretory sperm binding protein		unreviewed	Evidence at transcript level
A0A384P5U7	Epididymis secretory sperm binding protein		unreviewed	Evidence at transcript level
A0A3B3IRJ5	Cilia- and flagella-associated protein 97 (Fragment)	CFAP97	unreviewed	Evidence at protein level
A0A3B3IRN5	Fibromodulin	FMOD	unreviewed	Evidence at protein level	FUNCTION: Affects the rate of fibrils formation. May have a primary role in collagen fibrillogenesis. {ECO:0000256|ARBA:ARBA00025136}.
A0A3B3IRQ8	CTP synthase	CTPS1	unreviewed	Evidence at protein level	FUNCTION: Catalyzes the ATP-dependent amination of UTP to CTP with either L-glutamine or ammonia as the source of nitrogen. {ECO:0000256|RuleBase:RU810713}.
A0A3B3IRT8	Translocon-associated protein subunit alpha	SSR1	unreviewed	Evidence at protein level	FUNCTION: TRAP proteins are part of a complex whose function is to bind calcium to the ER membrane and thereby regulate the retention of ER resident proteins. May be involved in the recycling of the translocation apparatus after completion of the translocation process or may function as a membrane-bound chaperone facilitating folding of translocated proteins. {ECO:0000256|ARBA:ARBA00025620, ECO:0…
A0A3B3IRU1	Probable tubulin polyglutamylase TTLL2	TTLL2	unreviewed	Evidence at protein level
A0A3B3IRX2	Phospholipase A2	PLA2G2A	unreviewed	Evidence at protein level
A0A3B3IRZ4	IQ motif and SEC7 domain-containing protein 1	IQSEC1	unreviewed	Evidence at protein level
A0A3B3IRZ5	Uncharacterized protein		unreviewed	Predicted
A0A3B3IS18	T-box transcription factor TBX1	TBX1	unreviewed	Evidence at protein level
A0A3B3IS54	Aspartate--tRNA ligase, mitochondrial	DARS2	unreviewed	Evidence at protein level
A0A3B3IS66	Coagulation factor XIII B chain (Fragment)	F13B	unreviewed	Evidence at protein level
A0A3B3IS67	Tissue factor pathway inhibitor	TFPI2	unreviewed	Evidence at protein level
A0A3B3IS80	Fructose-bisphosphate aldolase	ALDOB	unreviewed	Evidence at protein level
A0A3B3ISA1	GATOR complex protein WDR24	WDR24	unreviewed	Evidence at protein level
A0A3B3ISE1	Uncharacterized protein C9orf153	C9orf153	unreviewed	Evidence at protein level
A0A3B3ISF0	La-related protein 1B	LARP1B	unreviewed	Evidence at protein level
A0A3B3ISJ6	Phosphodiesterase	PDE10A	unreviewed	Evidence at protein level
A0A3B3ISK9	Malonate--CoA ligase ACSF3, mitochondrial	ACSF3	unreviewed	Evidence at protein level
A0A3B3ISQ4	Epidermal growth factor receptor kinase substrate 8-like protein 2	EPS8L2	unreviewed	Evidence at protein level
A0A3B3ISQ8	Uncharacterized protein CXorf58	CXorf58	unreviewed	Predicted
A0A3B3ISR3	Huntingtin (Fragment)	HTT	unreviewed	Evidence at protein level
A0A3B3ISV4	Vitamin-K-epoxide reductase (warfarin-sensitive)	VKORC1L1	unreviewed	Evidence at protein level
A0A3B3ISV5	Uncharacterized protein		unreviewed	Predicted
A0A3B3ISV9	ERI1 exoribonuclease 3	ERI3	unreviewed	Evidence at protein level
A0A3B3ISW9	Phosphoinositide phospholipase C	PLCZ1	unreviewed	Evidence at protein level	FUNCTION: The production of the second messenger molecules diacylglycerol (DAG) and inositol 1,4,5-trisphosphate (IP3) is mediated by activated phosphatidylinositol-specific phospholipase C enzymes. In vitro, hydrolyzes PtdIns(4,5)P2 in a Ca(2+)-dependent manner. Triggers intracellular Ca(2+) oscillations in oocytes solely during M phase and is involved in inducing oocyte activation and initiatin…
A0A3B3ISX6	Uroporphyrinogen-III synthase (Fragment)	UROS	unreviewed	Evidence at protein level
A0A3B3IT92	DNA replication licensing factor MCM4	MCM4	unreviewed	Evidence at protein level	FUNCTION: Acts as component of the Mcm2-7 complex (Mcm complex) which is the putative replicative helicase essential for 'once per cell cycle' DNA replication initiation and elongation in eukaryotic cells. The active ATPase sites in the Mcm2-7 ring are formed through the interaction surfaces of two neighboring subunits such that a critical structure of a conserved arginine finger motif is provide…
A0A3B3ITE5	Kinesin-like protein KIF1A	KIF1A	unreviewed	Evidence at protein level
A0A3B3ITJ4	Heterogeneous nuclear ribonucleoprotein L (Fragment)	HNRNPL	unreviewed	Evidence at protein level
A0A3B3ITT1	Ras-related protein Rab-12	RAB12	unreviewed	Evidence at protein level
A0A3B3ITU5	Ankyrin repeat and SAM domain-containing protein 1A (Fragment)	ANKS1A	unreviewed	Evidence at protein level
A0A3B3ITW3	ATP-binding cassette sub-family D member 3	ABCD3	unreviewed	Evidence at protein level
A0A3B3ITX4	Uncharacterized protein		unreviewed	Inferred from homology	FUNCTION: Mitochondrial membrane ATP synthase (F(1)F(0) ATP synthase or Complex V) produces ATP from ADP in the presence of a proton gradient across the membrane which is generated by electron transport complexes of the respiratory chain. F-type ATPases consist of two structural domains, F(1) - containing the extramembraneous catalytic core, and F(0) - containing the membrane proton channel, link…
A0A3B3IU30	Unconventional myosin-Ig	MYO1G	unreviewed	Evidence at protein level
A0A3B3IU33	N-acetylglucosamine-6-phosphate deacetylase	AMDHD2	unreviewed	Evidence at protein level	FUNCTION: Hydrolyzes the N-glycolyl group from N-glycolylglucosamine 6-phosphate (GlcNGc-6-P) in the N-glycolylneuraminic acid (Neu5Gc) degradation pathway. {ECO:0000256|PIRNR:PIRNR038994}.
A0A3B3IU63	Histone H2A-like 3	H2AL3	reviewed	Inferred from homology	FUNCTION: Core component of nucleosome. Nucleosomes wrap and compact DNA into chromatin, limiting DNA accessibility to the cellular machineries which require DNA as a template. Histones thereby play a central role in transcription regulation, DNA repair, DNA replication and chromosomal stability. DNA accessibility is regulated via a complex set of post-translational modifications of histones, als…
A0A3B3IU69	Echinoderm microtubule-associated protein-like 1	EML1	unreviewed	Evidence at protein level
A0A3B3IUB5	Minor histocompatibility antigen H13	HM13	unreviewed	Evidence at protein level
A0A3B3IUB9	Baculoviral IAP repeat-containing protein 6 (Fragment)	BIRC6	unreviewed	Evidence at protein level
A0A3F2YNW8	Inositol 1,4,5-trisphosphate receptor	ITPR1	unreviewed	Evidence at protein level	FUNCTION: Receptor for inositol 1,4,5-trisphosphate, a second messenger that mediates the release of intracellular calcium. {ECO:0000256|RuleBase:RU368044}.
A0A3F2YNX6	Histone acetyltransferase	KAT6A	unreviewed	Evidence at protein level
A0A3F2YNX7	L-fuconate dehydratase	ENOSF1	unreviewed	Evidence at protein level
A0A3G5BZH9	Cytochrome c oxidase subunit 1	COX1	unreviewed	Inferred from homology	FUNCTION: Component of the cytochrome c oxidase, the last enzyme in the mitochondrial electron transport chain which drives oxidative phosphorylation. The respiratory chain contains 3 multisubunit complexes succinate dehydrogenase (complex II, CII), ubiquinol-cytochrome c oxidoreductase (cytochrome b-c1 complex, complex III, CIII) and cytochrome c oxidase (complex IV, CIV), that cooperate to tran…
A0A3G9II42	ATP synthase subunit a (Fragment)		unreviewed	Inferred from homology	FUNCTION: Mitochondrial membrane ATP synthase (F(1)F(0) ATP synthase or Complex V) produces ATP from ADP in the presence of a proton gradient across the membrane which is generated by electron transport complexes of the respiratory chain. F-type ATPases consist of two structural domains, F(1) - containing the extramembraneous catalytic core and F(0) - containing the membrane proton channel, linke…
A0A3Q8TMU7	Mucin 6	MUC6	unreviewed	Predicted
A0A3R5W301	UBA2/WTIP fusion protein		unreviewed	Evidence at transcript level
A0A3S6H812	Protein arginine N-methyltransferase 1 transcript variant 22	PRMT1	unreviewed	Evidence at transcript level
A0A3S6RGH4	MHC class II antigen (Fragment)	HLA-DRB1	unreviewed	Predicted
A0A3S6RGK7	MHC class II antigen (Fragment)	HLA-DRB1	unreviewed	Predicted
A0A3S8NFS6	ATIII-T1		unreviewed	Inferred from homology
A0A455JVT3	MHC class I antigen	HLA-B	unreviewed	Inferred from homology
A0A481SVJ4	Matrix remodeling associated 7 transcript variant X8	MXRA7	unreviewed	Evidence at transcript level
A0A494C039	Hypoxia up-regulated protein 1	HYOU1	unreviewed	Evidence at protein level
A0A494C058	Protein TALPID3 (Fragment)	KIAA0586	unreviewed	Evidence at protein level
A0A494C0G6	Germ cell-specific gene 1 protein	GSG1	unreviewed	Evidence at protein level
A0A494C0S1	GTP-binding protein Rit1	RIT1	unreviewed	Evidence at protein level
A0A494C0S9	C3 and PZP-like alpha-2-macroglobulin domain-containing protein 8	CPAMD8	unreviewed	Evidence at protein level
A0A494C0U1	Tripeptidyl-peptidase 2 (Fragment)	TPP2	unreviewed	Evidence at protein level
A0A494C0X7	Integrin beta	ITGB2	unreviewed	Evidence at protein level
A0A494C103	CUB domain-containing protein	LOC112577516	unreviewed	Evidence at protein level
A0A494C1J1	Cytospin-A	SPECC1L	unreviewed	Evidence at protein level	FUNCTION: Involved in cytokinesis and spindle organization. May play a role in actin cytoskeleton organization and microtubule stabilization and hence required for proper cell adhesion and migration. {ECO:0000256|ARBA:ARBA00025131, ECO:0000256|RuleBase:RU367063}.
A0A494C1K0	Beta-defensin	DEFB112	unreviewed	Evidence at protein level	FUNCTION: Has antibacterial activity. {ECO:0000256|RuleBase:RU231113}.
A0A494C1K7	5'-AMP-activated protein kinase subunit gamma-2	PRKAG2	unreviewed	Evidence at protein level
A0A494C1L5	Lipopolysaccharide-responsive and beige-like anchor protein	LRBA	unreviewed	Evidence at protein level
A0A494C1P6	Myeloid leukemia factor 1	MLF1	unreviewed	Evidence at protein level
A0A494C1S0	Speedy protein E1	SPDYE1	unreviewed	Inferred from homology
A0A494C1U9	Neurogenic locus notch homolog protein 2	NOTCH2	unreviewed	Predicted
A0A499FI48	Protein disulfide-isomerase	PDIA4	unreviewed	Evidence at protein level
A0A499FIZ3	Cilia- and flagella-associated protein 99 (Fragment)	CFAP99	unreviewed	Evidence at protein level
A0A4D5RA59	GTP_EFTU_D3 domain-containing protein		unreviewed	Predicted
A0A4D5RAB6	Uncharacterized protein		unreviewed	Predicted
A0A4D5RBK2	Uncharacterized protein		unreviewed	Inferred from homology
A0A4P8J422	IgK_IGKV3-15 (Fragment)		unreviewed	Evidence at transcript level
A0A4P8J535	IgG4_IGHV3-30 (Fragment)		unreviewed	Evidence at transcript level
A0A4W8VX11	Pericentriolar material 1 protein	PCM1	unreviewed	Predicted
A0A510GJR4	Beta-actin (Fragment)	ACTB	unreviewed	Predicted
A0A516UVP7	MHC class II antigen	HLA-DPA1	unreviewed	Inferred from homology
A0A590UJ50	Cullin-1	CUL1	unreviewed	Evidence at protein level
A0A590UJ54	IQ domain-containing protein F6	IQCF6	unreviewed	Evidence at protein level
A0A590UJI0	UPF0606 protein KIAA1549L	KIAA1549L	unreviewed	Evidence at protein level
A0A590UJQ1	E3 ubiquitin-protein ligase	ITCH	unreviewed	Evidence at protein level
A0A590UJS6	Sarcolemmal membrane-associated protein (Fragment)	SLMAP	unreviewed	Evidence at protein level
A0A590UK19	Coiled-coil domain-containing protein 30	CCDC30	unreviewed	Evidence at protein level
A0A590UK80	Uncharacterized protein (Fragment)		unreviewed	Inferred from homology
A0A5A4LHR5	MHC class II antigen (Fragment)	HLA-DRB5	unreviewed	Predicted
A0A5C2FT54	IGL c118_light_IGKV3-20_IGKJ1 (Fragment)		unreviewed	Evidence at transcript level
A0A5C2FT75	IGL c19_light_IGKV3-15_IGKJ2 (Fragment)		unreviewed	Evidence at transcript level
A0A5C2FT87	IGL c191_light_IGKV2-30_IGKJ2 (Fragment)		unreviewed	Evidence at transcript level
A0A5C2FTA8	IGL c188_light_IGKV1-39_IGKJ2 (Fragment)		unreviewed	Evidence at transcript level
A0A5C2FTD2	IGL c218_light_IGLV2-23_IGLJ2 (Fragment)		unreviewed	Evidence at transcript level
A0A5C2FTG3	IGL c248_light_IGKV1D-33_IGKJ3 (Fragment)		unreviewed	Evidence at transcript level
A0A5C2FTM1	IGL c318_light_IGLV1-51_IGLJ1 (Fragment)		unreviewed	Evidence at transcript level
A0A5C2FTM7	IGL c52_light_IGKV2-30_IGKJ3 (Fragment)		unreviewed	Evidence at transcript level
A0A5C2FTT8	IGL c122_light_IGKV3-15_IGKJ2 (Fragment)		unreviewed	Evidence at transcript level
A0A5C2FTW2	IGL c152_light_IGKV1D-13_IGKJ5 (Fragment)		unreviewed	Evidence at transcript level
A0A5C2FTW7	IGL c14_light_IGKV1-5_IGKJ5 (Fragment)		unreviewed	Evidence at transcript level
A0A5C2FTX6	IGL c172_light_IGKV4-1_IGKJ2 (Fragment)		unreviewed	Evidence at transcript level
A0A5C2FTY9	IGL c448_light_IGKV3-20_IGKJ2 (Fragment)		unreviewed	Evidence at transcript level
A0A5C2FU05	IGL c44_light_IGKV3-20_IGKJ2 (Fragment)		unreviewed	Evidence at transcript level
A0A5C2FU65	IGL c528_light_IGKV2D-28_IGKJ2 (Fragment)		unreviewed	Evidence at transcript level
A0A5C2FU92	IGL c551_light_IGLV3-25_IGLJ3 (Fragment)		unreviewed	Evidence at transcript level
A0A5C2FU99	IGL c429_light_IGLV6-57_IGLJ3 (Fragment)		unreviewed	Evidence at transcript level
A0A5C2FUD7	IGL c469_light_IGKV1-12_IGKJ4 (Fragment)		unreviewed	Evidence at transcript level
A0A5C2FUE7	IGL c618_light_IGKV3-20_IGKJ1 (Fragment)		unreviewed	Evidence at transcript level
A0A5C2FUH8	IGL c519_light_IGLV3-19_IGLJ2 (Fragment)		unreviewed	Evidence at transcript level
A0A5C2FUJ1	IGL c668_light_IGKV3-20_IGKJ1 (Fragment)		unreviewed	Evidence at transcript level
A0A5C2FUN8	IGL c373_light_IGKV1-5_IGKJ4 (Fragment)		unreviewed	Evidence at transcript level
A0A5C2FUR1	IGL c758_light_IGLV2-14_IGLJ1 (Fragment)		unreviewed	Evidence at transcript level
A0A5C2FUT0	IGL c778_light_IGKV3-11_IGKJ2 (Fragment)		unreviewed	Evidence at transcript level
A0A5C2FUU5	IGL c788_light_IGLV2-14_IGLJ1 (Fragment)		unreviewed	Evidence at transcript level
A0A5C2FUV2	IGL c444_light_IGKV1-17_IGKJ2 (Fragment)		unreviewed	Evidence at transcript level
A0A5C2FUV9	IGL c552_light_IGKV1-5_IGKJ1 (Fragment)		unreviewed	Evidence at transcript level
A0A5C2FUY0	IGL c404_light_IGKV3-20_IGKJ1 (Fragment)		unreviewed	Evidence at transcript level
A0A5C2FUY7	IGL c821_light_IGKV1-6_IGKJ1 (Fragment)		unreviewed	Evidence at transcript level
A0A5C2FV09	IGL c719_light_IGKV1D-13_IGKJ4 (Fragment)		unreviewed	Evidence at transcript level
A0A5C2FV54	IGL c652_light_IGLV2-14_IGLJ2 (Fragment)		unreviewed	Evidence at transcript level
A0A5C2FV56	IGL c901_light_IGKV3-15_IGKJ1 (Fragment)		unreviewed	Evidence at transcript level
A0A5C2FV63	IGL c662_light_IGLV3-21_IGLJ2 (Fragment)		unreviewed	Evidence at transcript level
A0A5C2FV64	IGL c56_light_IGLV1-40_IGLJ2 (Fragment)		unreviewed	Evidence at transcript level
A0A5C2FV72	IGL c672_light_IGKV3-20_IGKJ3 (Fragment)		unreviewed	Evidence at transcript level
A0A5C2FV95	IGL c86_light_IGKV3-15_IGKJ4 (Fragment)		unreviewed	Evidence at transcript level
A0A5C2FVB9	IGL c10_light_IGLV1-44_IGLJ3 (Fragment)		unreviewed	Evidence at transcript level
A0A5C2FVC3	IGL c998_light_IGKV1-9_IGKJ2 (Fragment)		unreviewed	Evidence at transcript level
A0A5C2FVG1	IGL c889_light_IGKV2D-28_IGKJ2 (Fragment)		unreviewed	Evidence at transcript level
A0A5C2FVG2	IGL c156_light_IGLV2-23_IGLJ3 (Fragment)		unreviewed	Evidence at transcript level
A0A5C2FVH4	IGL c1031_light_IGLV1-40_IGLJ1 (Fragment)		unreviewed	Evidence at transcript level
A0A5C2FVJ7	IGL c1078_light_IGKV1D-17_IGKJ1 (Fragment)		unreviewed	Evidence at transcript level
A0A5C2FVK1	IGL c644_light_IGKV3-20_IGKJ4 (Fragment)		unreviewed	Evidence at transcript level
A0A5C2FVK9	IGL c832_light_IGKV3-20_IGKJ3 (Fragment)		unreviewed	Evidence at transcript level
A0A5C2FVL3	IGL c216_light_IGKV3-20_IGKJ1 (Fragment)		unreviewed	Evidence at transcript level
A0A5C2FVL4	IGL c1098_light_IGLV1-40_IGLJ3 (Fragment)		unreviewed	Evidence at transcript level
A0A5C2FVQ4	IGL c1148_light_IGLV3-21_IGLJ2 (Fragment)		unreviewed	Evidence at transcript level
A0A5C2FVQ8	IGL c714_light_IGKV3-20_IGKJ4 (Fragment)		unreviewed	Evidence at transcript level
A0A5C2FVR6	IGL c902_light_IGKV1-12_IGKJ4 (Fragment)		unreviewed	Evidence at transcript level
A0A5C2FVT0	IGL c286_light_IGKV4-1_IGKJ1 (Fragment)		unreviewed	Evidence at transcript level
A0A5C2FVW3	IGL c1151_light_IGKV3-15_IGKJ4 (Fragment)		unreviewed	Evidence at transcript level
A0A5C2FVX8	IGL c240_light_IGKV1-5_IGKJ1 (Fragment)		unreviewed	Evidence at transcript level
A0A5C2FVY0	IGL c1089_light_IGLV1-40_IGLJ3 (Fragment)		unreviewed	Evidence at transcript level
A0A5C2FVY3	IGL c1171_light_IGKV3-11_IGKJ4 (Fragment)		unreviewed	Evidence at transcript level
A0A5C2FVZ8	IGL c992_light_IGKV1-27_IGKJ3 (Fragment)		unreviewed	Evidence at transcript level
A0A5C2FW01	IGL c1191_light_IGKV1-5_IGKJ5 (Fragment)		unreviewed	Evidence at transcript level
A0A5C2FW12	IGL c1268_light_IGKV1D-13_IGKJ5 (Fragment)		unreviewed	Evidence at transcript level
A0A5C2FW17	IGL c1012_light_IGKV1-5_IGKJ1 (Fragment)		unreviewed	Evidence at transcript level
A0A5C2FW18	IGL c280_light_IGKV3-15_IGKJ2 (Fragment)		unreviewed	Evidence at transcript level
A0A5C2FW30	IGL c1139_light_IGKV3-11_IGKJ4 (Fragment)		unreviewed	Evidence at transcript level
A0A5C2FW31	IGL c854_light_IGKV1-5_IGKJ1 (Fragment)		unreviewed	Evidence at transcript level
A0A5C2FW41	IGL c310_light_IGKV3-20_IGKJ2 (Fragment)		unreviewed	Evidence at transcript level
A0A5C2FW50	IGL c416_light_IGKV1D-39_IGKJ2 (Fragment)		unreviewed	Evidence at transcript level
A0A5C2FW68	IGL c894_light_IGLV2-14_IGLJ1 (Fragment)		unreviewed	Evidence at transcript level
A0A5C2FW84	IGL c1348_light_IGKV1-5_IGKJ2 (Fragment)		unreviewed	Evidence at transcript level
A0A5C2FW92	IGL c1209_light_IGKV3-15_IGKJ5 (Fragment)		unreviewed	Evidence at transcript level
A0A5C2FWF0	IGL c1361_light_IGKV3-11_IGKJ5 (Fragment)		unreviewed	Evidence at transcript level
A0A5C2FWF4	IGL c1142_light_IGKV3-15_IGKJ4 (Fragment)		unreviewed	Evidence at transcript level
A0A5C2FWM4	IGL c520_light_IGKV1-33_IGKJ2 (Fragment)		unreviewed	Evidence at transcript level
A0A5C2FWP1	IGL c1074_light_IGLV3-1_IGLJ3 (Fragment)		unreviewed	Evidence at transcript level
A0A5C2FWP4	IGL c1369_light_IGKV1-5_IGKJ2 (Fragment)		unreviewed	Evidence at transcript level
A0A5C2FWU1	IGL c1501_light_IGKV3-11_IGKJ4 (Fragment)		unreviewed	Evidence at transcript level
A0A5C2FWX3	IGL c1531_light_IGKV4-1_IGKJ4 (Fragment)		unreviewed	Evidence at transcript level
A0A5C2FWY1	IGL c630_light_IGKV3-15_IGKJ5 (Fragment)		unreviewed	Evidence at transcript level
A0A5C2FWZ1	IGL c1342_light_IGKV3-15_IGKJ5 (Fragment)		unreviewed	Evidence at transcript level
A0A5C2FWZ4	IGL c65_light_IGKV3-20_IGKJ5 (Fragment)		unreviewed	Evidence at transcript level
A0A5C2FWZ7	IGL c1194_light_IGKV3-11_IGKJ4 (Fragment)		unreviewed	Evidence at transcript level
A0A5C2FX11	IGL c1214_light_IGKV3-20_IGKJ1 (Fragment)		unreviewed	Evidence at transcript level
A0A5C2FX17	IGL c1224_light_IGKV4-1_IGKJ2 (Fragment)		unreviewed	Evidence at transcript level
A0A5C2FX48	IGL c806_light_IGKV1-5_IGKJ2 (Fragment)		unreviewed	Evidence at transcript level
A0A5C2FX57	IGL c760_light_IGKV1-12_IGKJ1 (Fragment)		unreviewed	Evidence at transcript level
A0A5C2FX88	IGL c1591_light_IGKV2-30_IGKJ4 (Fragment)		unreviewed	Evidence at transcript level
A0A5C2FX93	IGL c866_light_IGLV2-14_IGLJ2 (Fragment)		unreviewed	Evidence at transcript level
A0A5C2FXE6	IGL c926_light_IGKV3-20_IGKJ2 (Fragment)		unreviewed	Evidence at transcript level
A0A5C2FXF1	IGL c1728_light_IGKV1-5_IGKJ2 (Fragment)		unreviewed	Evidence at transcript level
A0A5C2FXG8	IGL c1681_light_IGKV1-9_IGKJ3 (Fragment)		unreviewed	Evidence at transcript level
A0A5C2FXH3	IGL c1314_light_IGKV1D-13_IGKJ4 (Fragment)		unreviewed	Evidence at transcript level
A0A5C2FXI9	IGL c986_light_IGKV3-15_IGKJ5 (Fragment)		unreviewed	Evidence at transcript level
A0A5C2FXK1	IGL c1354_light_IGKV3-20_IGKJ1 (Fragment)		unreviewed	Evidence at transcript level
A0A5C2FXL2	IGL c1016_light_IGKV3-20_IGKJ1 (Fragment)		unreviewed	Evidence at transcript level
A0A5C2FXL4	IGL c1659_light_IGLV3-21_IGLJ3 (Fragment)		unreviewed	Evidence at transcript level
A0A5C2FXL9	IGL c1748_light_IGKV3-20_IGKJ3 (Fragment)		unreviewed	Evidence at transcript level
A0A5C2FXM3	IGL c1669_light_IGKV3-20_IGKJ1 (Fragment)		unreviewed	Evidence at transcript level
A0A5C2FXN5	IGL c1768_light_IGKV3-15_IGKJ1 (Fragment)		unreviewed	Evidence at transcript level
A0A5C2FXP5	IGL c17_light_IGKV2D-28_IGKJ4 (Fragment)		unreviewed	Evidence at transcript level
A0A5C2FXP8	IGL c395_light_IGKV3-15_IGKJ3 (Fragment)		unreviewed	Evidence at transcript level
A0A5C2FXQ6	IGL c405_light_IGKV3-11_IGKJ4 (Fragment)		unreviewed	Evidence at transcript level
A0A5C2FXQ7	IGL c1000_light_IGKV4-1_IGKJ4 (Fragment)		unreviewed	Evidence at transcript level
A0A5C2FXQ9	IGL c1719_light_IGKV1-27_IGKJ2 (Fragment)		unreviewed	Evidence at transcript level
A0A5C2FXR7	IGL c1621_light_IGKV3-15_IGKJ2 (Fragment)		unreviewed	Evidence at transcript level
A0A5C2FXS9	IGL c1020_light_IGKV3-20_IGKJ4 (Fragment)		unreviewed	Evidence at transcript level
A0A5C2FXU0	IGL c1761_light_IGKV3-15_IGKJ2 (Fragment)		unreviewed	Evidence at transcript level
A0A5C2FXX3	IGL c1494_light_IGKV3-15_IGKJ5 (Fragment)		unreviewed	Evidence at transcript level
A0A5C2FXY6	IGL c1752_light_IGKV1D-13_IGKJ4 (Fragment)		unreviewed	Evidence at transcript level
A0A5C2FXZ3	IGL c1762_light_IGKV1-5_IGKJ2 (Fragment)		unreviewed	Evidence at transcript level
A0A5C2FXZ4	IGL c1898_light_IGKV1-16_IGKJ2 (Fragment)		unreviewed	Evidence at transcript level
A0A5C2FXZ8	IGL c1524_light_IGKV4-1_IGKJ1 (Fragment)		unreviewed	Evidence at transcript level
A0A5C2FY07	IGL c1534_light_IGLV2-23_IGLJ3 (Fragment)		unreviewed	Evidence at transcript level
A0A5C2FY21	IGL c1928_light_IGLV3-25_IGLJ3 (Fragment)		unreviewed	Evidence at transcript level
A0A5C2FY47	IGL c1819_light_IGKV1D-13_IGKJ4 (Fragment)		unreviewed	Evidence at transcript level
A0A5C2FY58	IGL c207_light_IGKV3-20_IGKJ5 (Fragment)		unreviewed	Evidence at transcript level
A0A5C2FY59	IGL c1106_light_IGLV1-47_IGLJ3 (Fragment)		unreviewed	Evidence at transcript level
A0A5C2FY65	IGL c1832_light_IGKV4-1_IGKJ4 (Fragment)		unreviewed	Evidence at transcript level
A0A5C2FY67	IGL c1116_light_IGKV3-20_IGKJ1 (Fragment)		unreviewed	Evidence at transcript level
A0A5C2FY76	IGL c575_light_IGKV1-12_IGKJ4 (Fragment)		unreviewed	Evidence at transcript level
A0A5C2FY78	IGL c1988_light_IGKV1D-12_IGKJ5 (Fragment)		unreviewed	Evidence at transcript level
A0A5C2FY85	IGL c227_light_IGKV1-39_IGKJ2 (Fragment)		unreviewed	Evidence at transcript level
A0A5C2FY90	IGL c1931_light_IGKV3-20_IGKJ3 (Fragment)		unreviewed	Evidence at transcript level
A0A5C2FY97	IGL c1210_light_IGKV3-15_IGKJ2 (Fragment)		unreviewed	Evidence at transcript level
A0A5C2FYA2	IGL c1872_light_IGKV3-20_IGKJ2 (Fragment)		unreviewed	Evidence at transcript level
A0A5C2FYB1	IGL c1156_light_IGKV3-20_IGKJ2 (Fragment)		unreviewed	Evidence at transcript level
A0A5C2FYB3	IGL c2018_light_IGKV3-11_IGKJ4 (Fragment)		unreviewed	Evidence at transcript level
A0A5C2FYD6	IGL c1240_light_IGLV2-14_IGLJ2 (Fragment)		unreviewed	Evidence at transcript level
A0A5C2FYF1	IGL c1196_light_IGKV1-5_IGKJ1 (Fragment)		unreviewed	Evidence at transcript level
A0A5C2FYG0	IGL c1260_light_IGKV1-9_IGKJ4 (Fragment)		unreviewed	Evidence at transcript level
A0A5C2FYG9	IGL c1280_light_IGKV1D-13_IGKJ2 (Fragment)		unreviewed	Evidence at transcript level
A0A5C2FYI0	IGL c1290_light_IGKV1-5_IGKJ1 (Fragment)		unreviewed	Evidence at transcript level
A0A5C2FYI1	IGL c317_light_IGKV3-20_IGKJ3 (Fragment)		unreviewed	Evidence at transcript level
A0A5C2FYI7	IGL c1949_light_IGKV4-1_IGKJ1 (Fragment)		unreviewed	Evidence at transcript level
A0A5C2FYJ7	IGL c2041_light_IGLV2-14_IGLJ1 (Fragment)		unreviewed	Evidence at transcript level
A0A5C2FYM3	IGL c2071_light_IGKV4-1_IGKJ1 (Fragment)		unreviewed	Evidence at transcript level
A0A5C2FYP3	IGL c2091_light_IGKV2-30_IGKJ4 (Fragment)		unreviewed	Evidence at transcript level
A0A5C2FYR2	IGL c1306_light_IGLV8-61_IGLJ3 (Fragment)		unreviewed	Evidence at transcript level
A0A5C2FYS4	IGL c1814_light_IGKV3-15_IGKJ2 (Fragment)		unreviewed	Evidence at transcript level
A0A5C2FYS5	IGL c2039_light_IGLV2-14_IGLJ1 (Fragment)		unreviewed	Evidence at transcript level
A0A5C2FYV6	IGL c1854_light_IGKV4-1_IGKJ2 (Fragment)		unreviewed	Evidence at transcript level
A0A5C2FYZ3	IGL c875_light_IGKV3-20_IGKJ1 (Fragment)		unreviewed	Evidence at transcript level
A0A5C2FZ15	IGL c2139_light_IGKV1D-39_IGKJ4 (Fragment)		unreviewed	Evidence at transcript level
A0A5C2FZ22	IGL c517_light_IGKV1-39_IGKJ2 (Fragment)		unreviewed	Evidence at transcript level
A0A5C2FZ43	IGL c2221_light_IGLV3-1_IGLJ2 (Fragment)		unreviewed	Evidence at transcript level
A0A5C2FZ65	IGL c1456_light_IGKV1-39_IGKJ1 (Fragment)		unreviewed	Evidence at transcript level
A0A5C2FZ90	IGL c1918_light_IGLV1-47_IGLJ2 (Fragment)		unreviewed	Evidence at transcript level
A0A5C2FZ94	IGL c2242_light_IGLV1-51_IGLJ3 (Fragment)		unreviewed	Evidence at transcript level
A0A5C2FZB6	IGL c1506_light_IGKV1-5_IGKJ1 (Fragment)		unreviewed	Evidence at transcript level
A0A5C2FZC2	IGL c1590_light_IGKV1D-39_IGKJ1 (Fragment)		unreviewed	Evidence at transcript level
A0A5C2FZE3	IGL c617_light_IGKV3-11_IGKJ4 (Fragment)		unreviewed	Evidence at transcript level
A0A5C2FZH3	IGL c2361_light_IGLV2-14_IGLJ1 (Fragment)		unreviewed	Evidence at transcript level
A0A5C2FZJ7	IGL c1085_light_IGLV3-25_IGLJ1 (Fragment)		unreviewed	Evidence at transcript level
A0A5C2FZK5	IGL c2448_light_IGKV3-20_IGKJ2 (Fragment)		unreviewed	Evidence at transcript level
A0A5C2FZL5	IGL c1710_light_IGLV2-8_IGLJ2 (Fragment)		unreviewed	Evidence at transcript level
A0A5C2FZP0	IGL c1740_light_IGKV3-20_IGKJ1 (Fragment)		unreviewed	Evidence at transcript level
A0A5C2FZQ9	IGL c2389_light_IGKV1-9_IGKJ3 (Fragment)		unreviewed	Evidence at transcript level
A0A5C2FZR1	IGL c2412_light_IGKV1-33_IGKJ3 (Fragment)		unreviewed	Evidence at transcript level
A0A5C2FZT2	IGL c1636_light_IGKV1-9_IGKJ4 (Fragment)		unreviewed	Evidence at transcript level
A0A5C2FZV6	IGL c1205_light_IGKV3-15_IGKJ2 (Fragment)		unreviewed	Evidence at transcript level
A0A5C2FZV7	IGL c817_light_IGKV2-30_IGKJ2 (Fragment)		unreviewed	Evidence at transcript level
A0A5C2FZW1	IGL c2462_light_IGKV3-15_IGKJ1 (Fragment)		unreviewed	Evidence at transcript level
A0A5C2G001	IGL c1716_light_IGKV1-39_IGKJ1 (Fragment)		unreviewed	Evidence at transcript level
A0A5C2G031	IGL c1746_light_IGKV1-5_IGKJ2 (Fragment)		unreviewed	Evidence at transcript level
A0A5C2G041	IGL c2529_light_IGKV3-20_IGKJ1 (Fragment)		unreviewed	Evidence at transcript level
A0A5C2G045	IGL c917_light_IGKV3-20_IGKJ1 (Fragment)		unreviewed	Evidence at transcript level
A0A5C2G047	IGL c1920_light_IGKV3-11_IGKJ4 (Fragment)		unreviewed	Evidence at transcript level
A0A5C2G077	IGL c2658_light_IGLV2-14_IGLJ1 (Fragment)		unreviewed	Evidence at transcript level
A0A5C2G085	IGL c2354_light_IGKV1-5_IGKJ3 (Fragment)		unreviewed	Evidence at transcript level
A0A5C2G0A2	IGL c2661_light_IGLV3-10_IGLJ2 (Fragment)		unreviewed	Evidence at transcript level
A0A5C2G0C7	IGL c2435_light_IGKV3-20_IGKJ1 (Fragment)		unreviewed	Evidence at transcript level
A0A5C2G0E3	IGL c2414_light_IGKV3-15_IGKJ2 (Fragment)		unreviewed	Evidence at transcript level
A0A5C2G0F1	IGL c1886_light_IGKV1-12_IGKJ4 (Fragment)		unreviewed	Evidence at transcript level
A0A5C2G0F4	IGL c2659_light_IGKV1D-16_IGKJ5 (Fragment)		unreviewed	Evidence at transcript level
A0A5C2G0G0	IGL c2721_light_IGLV3-21_IGLJ2 (Fragment)		unreviewed	Evidence at transcript level
A0A5C2G0G9	IGL c2444_light_IGKV1-39_IGKJ1 (Fragment)		unreviewed	Evidence at transcript level
A0A5C2G0H8	IGL c2778_light_IGLV1-40_IGLJ2 (Fragment)		unreviewed	Evidence at transcript level
A0A5C2G0I0	IGL c2070_light_IGKV3-20_IGKJ4 (Fragment)		unreviewed	Evidence at transcript level
A0A5C2G0L4	IGL c1515_light_IGLV1-40_IGLJ3 (Fragment)		unreviewed	Evidence at transcript level
A0A5C2G0L9	IGL c1976_light_IGKV2-30_IGKJ2 (Fragment)		unreviewed	Evidence at transcript level
A0A5C2G0M4	IGL c1067_light_IGLV1-40_IGLJ3 (Fragment)		unreviewed	Evidence at transcript level
A0A5C2G0T7	IGL c2871_light_IGKV3-15_IGKJ1 (Fragment)		unreviewed	Evidence at transcript level
A0A5C2G0U2	IGL c2760_light_IGKV3D-15_IGKJ1 (Fragment)		unreviewed	Evidence at transcript level
A0A5C2G0U7	IGL c2918_light_IGKV4-1_IGKJ1 (Fragment)		unreviewed	Evidence at transcript level
A0A5C2G0U9	IGL c2779_light_IGKV3-15_IGKJ4 (Fragment)		unreviewed	Evidence at transcript level
A0A5C2G0V1	IGL c2881_light_IGLV1-40_IGLJ3 (Fragment)		unreviewed	Evidence at transcript level
A0A5C2G0X4	IGL c2809_light_IGLV1-44_IGLJ3 (Fragment)		unreviewed	Evidence at transcript level
A0A5C2G0X5	IGL c2948_light_IGKV3-15_IGKJ3 (Fragment)		unreviewed	Evidence at transcript level
A0A5C2G109	IGL c13_light_IGKV1D-17_IGKJ1 (Fragment)		unreviewed	Evidence at transcript level
A0A5C2G113	IGL c1625_light_IGKV1D-13_IGKJ3 (Fragment)		unreviewed	Evidence at transcript level
A0A5C2G127	IGL c33_light_IGKV2-30_IGKJ1 (Fragment)		unreviewed	Evidence at transcript level
A0A5C2G131	IGL c2859_light_IGKV3-11_IGKJ5 (Fragment)		unreviewed	Evidence at transcript level
A0A5C2G134	IGL c2842_light_IGKV1D-13_IGKJ4 (Fragment)		unreviewed	Evidence at transcript level
A0A5C2G136	IGL c2166_light_IGKV3-15_IGKJ3 (Fragment)		unreviewed	Evidence at transcript level
A0A5C2G145	IGL c2694_light_IGKV3-20_IGKJ5 (Fragment)		unreviewed	Evidence at transcript level
A0A5C2G158	IGL c3028_light_IGKV1-5_IGKJ4 (Fragment)		unreviewed	Evidence at transcript level
A0A5C2G173	IGL c2300_light_IGKV1D-13_IGKJ4 (Fragment)		unreviewed	Evidence at transcript level
A0A5C2G178	IGL c3021_light_IGKV1D-39_IGKJ2 (Fragment)		unreviewed	Evidence at transcript level
A0A5C2G184	IGL c2734_light_IGKV1-5_IGKJ2 (Fragment)		unreviewed	Evidence at transcript level
A0A5C2G193	IGL c2744_light_IGLV7-46_IGLJ2 (Fragment)		unreviewed	Evidence at transcript level
A0A5C2G1A4	IGL c113_light_IGKV3-15_IGKJ1 (Fragment)		unreviewed	Evidence at transcript level
A0A5C2G1A6	IGL c1715_light_IGKV1-27_IGKJ1 (Fragment)		unreviewed	Evidence at transcript level
A0A5C2G1B1	IGL c2912_light_IGLV2-14_IGLJ1 (Fragment)		unreviewed	Evidence at transcript level
A0A5C2G1C8	IGL c2774_light_IGKV1-39_IGKJ1 (Fragment)		unreviewed	Evidence at transcript level
A0A5C2G1F5	IGL c2989_light_IGKV3-11_IGKJ1 (Fragment)		unreviewed	Evidence at transcript level
A0A5C2G1G0	IGL c3128_light_IGKV3-11_IGKJ1 (Fragment)		unreviewed	Evidence at transcript level
A0A5C2G1I2	IGL c3148_light_IGKV3-20_IGKJ2 (Fragment)		unreviewed	Evidence at transcript level
A0A5C2G1J3	IGL c3029_light_IGLV3-21_IGLJ2 (Fragment)		unreviewed	Evidence at transcript level
A0A5C2G1J6	IGL c3002_light_IGLV1-47_IGLJ2 (Fragment)		unreviewed	Evidence at transcript level
A0A5C2G1L7	IGL c1835_light_IGKV1-5_IGKJ1 (Fragment)		unreviewed	Evidence at transcript level
A0A5C2G1N1	IGL c2366_light_IGKV3-20_IGKJ1 (Fragment)		unreviewed	Evidence at transcript level
A0A5C2G1N6	IGL c3052_light_IGKV3-20_IGKJ1 (Fragment)		unreviewed	Evidence at transcript level
A0A5C2G1P0	IGL c253_light_IGLV9-49_IGLJ2 (Fragment)		unreviewed	Evidence at transcript level
A0A5C2G1P1	IGL c1387_light_IGKV4-1_IGKJ4 (Fragment)		unreviewed	Evidence at transcript level
A0A5C2G1Q2	IGL c2834_light_IGLV1-40_IGLJ3 (Fragment)		unreviewed	Evidence at transcript level
A0A5C2G1Q8	IGL c1407_light_IGKV1-5_IGKJ1 (Fragment)		unreviewed	Evidence at transcript level
A0A5C2G1S9	IGL c3248_light_IGKV3-20_IGKJ3 (Fragment)		unreviewed	Evidence at transcript level
A0A5C2G1U4	IGL c2426_light_IGKV1-5_IGKJ1 (Fragment)		unreviewed	Evidence at transcript level
A0A5C2G1W8	IGL c1467_light_IGKV3-15_IGKJ1 (Fragment)		unreviewed	Evidence at transcript level
A0A5C2G1X1	IGL c3271_light_IGKV1-5_IGKJ2 (Fragment)		unreviewed	Evidence at transcript level
A0A5C2G1X5	IGL c3142_light_IGLV7-46_IGLJ3 (Fragment)		unreviewed	Evidence at transcript level
A0A5C2G1X9	IGL c343_light_IGKV3-20_IGKJ1 (Fragment)		unreviewed	Evidence at transcript level
A0A5C2G1Y1	IGL c1955_light_IGKV4-1_IGKJ1 (Fragment)		unreviewed	Evidence at transcript level
A0A5C2G1Z3	IGL c3308_light_IGKV1D-39_IGKJ1 (Fragment)		unreviewed	Evidence at transcript level
A0A5C2G202	IGL c2944_light_IGLV2-23_IGLJ2 (Fragment)		unreviewed	Evidence at transcript level
A0A5C2G206	IGL c2486_light_IGKV1-27_IGKJ1 (Fragment)		unreviewed	Evidence at transcript level
A0A5C2G207	IGL c1507_light_IGLV3-21_IGLJ3 (Fragment)		unreviewed	Evidence at transcript level
A0A5C2G229	IGL c2506_light_IGKV1-33_IGKJ4 (Fragment)		unreviewed	Evidence at transcript level
A0A5C2G236	IGL c3348_light_IGKV1D-13_IGKJ4 (Fragment)		unreviewed	Evidence at transcript level
A0A5C2G249	IGL c2630_light_IGKV3-20_IGKJ1 (Fragment)		unreviewed	Evidence at transcript level
A0A5C2G252	IGL c2526_light_IGKV1-17_IGKJ1 (Fragment)		unreviewed	Evidence at transcript level
A0A5C2G267	IGL c3259_light_IGKV3-11_IGKJ5 (Fragment)		unreviewed	Evidence at transcript level
A0A5C2G273	IGL c2546_light_IGKV3-20_IGKJ1 (Fragment)		unreviewed	Evidence at transcript level
A0A5C2G287	IGL c3279_light_IGKV1D-13_IGKJ4 (Fragment)		unreviewed	Evidence at transcript level
A0A5C2G2A0	IGL c2690_light_IGKV1D-13_IGKJ2 (Fragment)		unreviewed	Evidence at transcript level
A0A5C2G2A9	IGL c3411_light_IGKV2-28_IGKJ1 (Fragment)		unreviewed	Evidence at transcript level
A0A5C2G2D7	IGL c2606_light_IGKV2-30_IGKJ1 (Fragment)		unreviewed	Evidence at transcript level
A0A5C2G2F5	IGL c2626_light_IGKV1-39_IGKJ2 (Fragment)		unreviewed	Evidence at transcript level
A0A5C2G2G9	IGL c1597_light_IGKV3-15_IGKJ2 (Fragment)		unreviewed	Evidence at transcript level
A0A5C2G2H6	IGL c1607_light_IGKV4-1_IGKJ2 (Fragment)		unreviewed	Evidence at transcript level
A0A5C2G2I8	IGL c2666_light_IGKV3-15_IGKJ2 (Fragment)		unreviewed	Evidence at transcript level
A0A5C2G2J1	IGL c3508_light_IGKV1D-39_IGKJ1 (Fragment)		unreviewed	Evidence at transcript level
A0A5C2G2K2	IGL c3382_light_IGKV1D-12_IGKJ4 (Fragment)		unreviewed	Evidence at transcript level
A0A5C2G2K9	IGL c3511_light_IGKV1-9_IGKJ4 (Fragment)		unreviewed	Evidence at transcript level
A0A5C2G2R4	IGL c2880_light_IGKV3-20_IGKJ1 (Fragment)		unreviewed	Evidence at transcript level
A0A5C2G2S2	IGL c3214_light_IGKV1D-39_IGKJ1 (Fragment)		unreviewed	Evidence at transcript level
A0A5C2G2S5	IGL c3571_light_IGKV3-20_IGKJ4 (Fragment)		unreviewed	Evidence at transcript level
A0A5C2G2T6	IGL c2265_light_IGLV1-51_IGLJ1 (Fragment)		unreviewed	Evidence at transcript level
A0A5C2G2T9	IGL c3581_light_IGKV2-30_IGKJ1 (Fragment)		unreviewed	Evidence at transcript level
A0A5C2G2U8	IGL c3472_light_IGLV2-14_IGLJ3 (Fragment)		unreviewed	Evidence at transcript level
A0A5C2G2V4	IGL c2285_light_IGLV2-14_IGLJ1 (Fragment)		unreviewed	Evidence at transcript level
A0A5C2G2V5	IGL c3244_light_IGKV2D-40_IGKJ2 (Fragment)		unreviewed	Evidence at transcript level
A0A5C2G2W0	IGL c3482_light_IGKV1-5_IGKJ4 (Fragment)		unreviewed	Evidence at transcript level
A0A5C2G2W4	IGL c2295_light_IGKV3-15_IGKJ3 (Fragment)		unreviewed	Evidence at transcript level
A0A5C2G2X0	IGL c2816_light_IGKV1-12_IGKJ5 (Fragment)		unreviewed	Evidence at transcript level
A0A5C2G2Y5	IGL c3638_light_IGKV4-1_IGKJ5 (Fragment)		unreviewed	Evidence at transcript level
A0A5C2G316	IGL c2990_light_IGLV2-8_IGLJ3 (Fragment)		unreviewed	Evidence at transcript level
A0A5C2G332	IGL c1837_light_IGKV4-1_IGKJ1 (Fragment)		unreviewed	Evidence at transcript level
A0A5C2G339	IGL c763_light_IGKV1-6_IGKJ1 (Fragment)		unreviewed	Evidence at transcript level
A0A5C2G365	IGL c1867_light_IGKV3-15_IGKJ4 (Fragment)		unreviewed	Evidence at transcript level
A0A5C2G370	IGL c3364_light_IGKV1-5_IGKJ4 (Fragment)		unreviewed	Evidence at transcript level
A0A5C2G389	IGL c3731_light_IGKV1D-39_IGKJ1 (Fragment)		unreviewed	Evidence at transcript level
A0A5C2G390	IGL c3041_light_IGLV3-25_IGLJ2 (Fragment)		unreviewed	Evidence at transcript level
A0A5C2G396	IGL c3080_light_IGKV1D-39_IGKJ3 (Fragment)		unreviewed	Evidence at transcript level
A0A5C2G3B3	IGL c3642_light_IGLV1-40_IGLJ1 (Fragment)		unreviewed	Evidence at transcript level
A0A5C2G3E1	IGL c3791_light_IGKV6-21_IGKJ2 (Fragment)		unreviewed	Evidence at transcript level
A0A5C2G3E8	IGL c3801_light_IGKV1D-43_IGKJ1 (Fragment)		unreviewed	Evidence at transcript level
A0A5C2G3F4	IGL c2475_light_IGKV1D-39_IGKJ4 (Fragment)		unreviewed	Evidence at transcript level
A0A5C2G3H4	IGL c3831_light_IGLV1-44_IGLJ3 (Fragment)		unreviewed	Evidence at transcript level
A0A5C2G3J8	IGL c3494_light_IGKV1-5_IGKJ1 (Fragment)		unreviewed	Evidence at transcript level
A0A5C2G3K3	IGL c2017_light_IGKV3-15_IGKJ4 (Fragment)		unreviewed	Evidence at transcript level
A0A5C2G3K4	IGL c3742_light_IGKV1-5_IGKJ1 (Fragment)		unreviewed	Evidence at transcript level
A0A5C2G3L2	IGL c3752_light_IGKV4-1_IGKJ1 (Fragment)		unreviewed	Evidence at transcript level
A0A5C2G3L4	IGL c883_light_IGKV3-15_IGKJ1 (Fragment)		unreviewed	Evidence at transcript level
A0A5C2G3M4	IGL c2037_light_IGKV1D-39_IGKJ1 (Fragment)		unreviewed	Evidence at transcript level
A0A5C2G3P0	IGL c3908_light_IGKV3-15_IGKJ2 (Fragment)		unreviewed	Evidence at transcript level
A0A5C2G3P7	IGL c3116_light_IGLV2-18_IGLJ3 (Fragment)		unreviewed	Evidence at transcript level
A0A5C2G3R6	IGL c3779_light_IGKV3-20_IGKJ3 (Fragment)		unreviewed	Evidence at transcript level
A0A5C2G3S0	IGL c3136_light_IGKV3-11_IGKJ1 (Fragment)		unreviewed	Evidence at transcript level
A0A5C2G3S5	IGL c2097_light_IGKV1D-39_IGKJ2 (Fragment)		unreviewed	Evidence at transcript level
A0A5C2G3T6	IGL c3832_light_IGKV3-15_IGKJ1 (Fragment)		unreviewed	Evidence at transcript level
A0A5C2G3W0	IGL c3240_light_IGKV3-15_IGKJ2 (Fragment)		unreviewed	Evidence at transcript level
A0A5C2G3X5	IGL c2645_light_IGKV3-15_IGKJ5 (Fragment)		unreviewed	Evidence at transcript level
A0A5C2G3Y2	IGL c3882_light_IGKV1-5_IGKJ5 (Fragment)		unreviewed	Evidence at transcript level
A0A5C2G3Z0	IGL c4011_light_IGKV1D-13_IGKJ3 (Fragment)		unreviewed	Evidence at transcript level
A0A5C2G406	IGL c2675_light_IGKV3-15_IGKJ1 (Fragment)		unreviewed	Evidence at transcript level
A0A5C2G420	IGL c3869_light_IGKV2D-40_IGKJ2 (Fragment)		unreviewed	Evidence at transcript level
A0A5C2G445	IGL c1073_light_IGKV1-5_IGKJ2 (Fragment)		unreviewed	Evidence at transcript level
A0A5C2G462	IGL c4088_light_IGKV1-39_IGKJ4 (Fragment)		unreviewed	Evidence at transcript level
A0A5C2G469	IGL c3909_light_IGKV3-11_IGKJ4 (Fragment)		unreviewed	Evidence at transcript level
A0A5C2G481	IGL c2745_light_IGKV1-6_IGKJ1 (Fragment)		unreviewed	Evidence at transcript level
A0A5C2G4A9	IGL c1133_light_IGKV3-20_IGKJ1 (Fragment)		unreviewed	Evidence at transcript level
A0A5C2G4B1	IGL c2307_light_IGLV2-14_IGLJ2 (Fragment)		unreviewed	Evidence at transcript level
A0A5C2G4B2	IGL c3949_light_IGKV3-20_IGKJ1 (Fragment)		unreviewed	Evidence at transcript level
A0A5C2G4C8	IGL c4151_light_IGKV4-1_IGKJ2 (Fragment)		unreviewed	Evidence at transcript level
A0A5C2G4C9	IGL c4158_light_IGKV1-5_IGKJ2 (Fragment)		unreviewed	Evidence at transcript level
A0A5C2G4D2	IGL c2795_light_IGKV3D-15_IGKJ2 (Fragment)		unreviewed	Evidence at transcript level
A0A5C2G4F3	IGL c3989_light_IGKV3-11_IGKJ4 (Fragment)		unreviewed	Evidence at transcript level
A0A5C2G4F4	IGL c2357_light_IGKV1-5_IGKJ1 (Fragment)		unreviewed	Evidence at transcript level
A0A5C2G4F7	IGL c3450_light_IGKV1-39_IGKJ1 (Fragment)		unreviewed	Evidence at transcript level
A0A5C2G4I9	IGL c4112_light_IGKV3-20_IGKJ2 (Fragment)		unreviewed	Evidence at transcript level
A0A5C2G4L2	IGL c1203_light_IGKV1D-13_IGKJ1 (Fragment)		unreviewed	Evidence at transcript level
A0A5C2G4M7	IGL c4089_light_IGKV1-5_IGKJ2 (Fragment)		unreviewed	Evidence at transcript level
A0A5C2G4S3	IGL c1283_light_IGKV1-12_IGKJ1 (Fragment)		unreviewed	Evidence at transcript level
A0A5C2G4U8	IGL c4169_light_IGKV2-28_IGKJ3 (Fragment)		unreviewed	Evidence at transcript level
A0A5C2G4V3	IGL c2557_light_IGKV1-12_IGKJ4 (Fragment)		unreviewed	Evidence at transcript level
A0A5C2G4V7	IGL c3466_light_IGKV3D-15_IGKJ1 (Fragment)		unreviewed	Evidence at transcript level
A0A5C2G526	IGL c4034_light_IGKV4-1_IGKJ4 (Fragment)		unreviewed	Evidence at transcript level
A0A5C2G543	IGL c3690_light_IGKV1-5_IGKJ4 (Fragment)		unreviewed	Evidence at transcript level
A0A5C2G593	IGL c1493_light_IGKV1-39_IGKJ4 (Fragment)		unreviewed	Evidence at transcript level
A0A5C2G597	IGL c4124_light_IGLV1-51_IGLJ2 (Fragment)		unreviewed	Evidence at transcript level
A0A5C2G5A1	IGL c3606_light_IGKV1-12_IGKJ4 (Fragment)		unreviewed	Evidence at transcript level
A0A5C2G5C4	IGL c2797_light_IGKV3-11_IGKJ5 (Fragment)		unreviewed	Evidence at transcript level
A0A5C2G5F2	IGL c1553_light_IGKV4-1_IGKJ2 (Fragment)		unreviewed	Evidence at transcript level
A0A5C2G5F4	IGL c2837_light_IGLV3-25_IGLJ2 (Fragment)		unreviewed	Evidence at transcript level
A0A5C2G5I6	IGL c2887_light_IGKV4-1_IGKJ1 (Fragment)		unreviewed	Evidence at transcript level
A0A5C2G5J5	IGL c1613_light_IGLV3-1_IGLJ2 (Fragment)		unreviewed	Evidence at transcript level
A0A5C2G5K1	IGL c3850_light_IGLV6-57_IGLJ1 (Fragment)		unreviewed	Evidence at transcript level
A0A5C2G5M8	IGL c2947_light_IGKV4-1_IGKJ5 (Fragment)		unreviewed	Evidence at transcript level
A0A5C2G5P4	IGL c3756_light_IGKV1-12_IGKJ4 (Fragment)		unreviewed	Evidence at transcript level
A0A5C2G5P8	IGL c3910_light_IGKV1-39_IGKJ1 (Fragment)		unreviewed	Evidence at transcript level
A0A5C2G5Q1	IGL c2987_light_IGKV4-1_IGKJ1 (Fragment)		unreviewed	Evidence at transcript level
A0A5C2G5Q2	IGH c279_heavy__IGHV1-2_IGHD5-12_IGHJ4 (Fragment)		unreviewed	Evidence at transcript level
A0A5C2G5Q3	IGL c3766_light_IGKV3-20_IGKJ3 (Fragment)		unreviewed	Evidence at transcript level
A0A5C2G5Q9	IGL c3920_light_IGLV3-21_IGLJ3 (Fragment)		unreviewed	Evidence at transcript level
A0A5C2G5S8	IGH c310_heavy__IGHV5-51_IGHD3-9_IGHJ6 (Fragment)		unreviewed	Evidence at transcript level
A0A5C2G5X7	IGL c3846_light_IGKV3-20_IGKJ1 (Fragment)		unreviewed	Evidence at transcript level
A0A5C2G5Z6	IGL c3225_light_IGKV1D-39_IGKJ2 (Fragment)		unreviewed	Evidence at transcript level
A0A5C2G625	IGH c420_heavy__IGHV1-69_IGHD3-22_IGHJ4 (Fragment)		unreviewed	Evidence at transcript level
A0A5C2G662	IGH c466_heavy__IGHV3-20_IGHD7-27_IGHJ2 (Fragment)		unreviewed	Evidence at transcript level
A0A5C2G665	IGL c4120_light_IGKV2-30_IGKJ2 (Fragment)		unreviewed	Evidence at transcript level
A0A5C2G685	IGL c1913_light_IGKV1-5_IGKJ2 (Fragment)		unreviewed	Evidence at transcript level
A0A5C2G694	IGL c3886_light_IGKV4-1_IGKJ2 (Fragment)		unreviewed	Evidence at transcript level
A0A5C2G6C5	IGL c3197_light_IGKV2D-29_IGKJ4 (Fragment)		unreviewed	Evidence at transcript level
A0A5C2G6E8	IGL c3365_light_IGKV3-20_IGKJ5 (Fragment)		unreviewed	Evidence at transcript level
A0A5C2G6G1	IGL c3946_light_IGLV3-10_IGLJ3 (Fragment)		unreviewed	Evidence at transcript level
A0A5C2G6G6	IGL c3247_light_IGKV1-9_IGKJ4 (Fragment)		unreviewed	Evidence at transcript level
A0A5C2G6H0	IGL c3956_light_IGLV1-40_IGLJ2 (Fragment)		unreviewed	Evidence at transcript level
A0A5C2G6H1	IGL c2013_light_IGKV1D-39_IGKJ3 (Fragment)		unreviewed	Evidence at transcript level
A0A5C2G6I3	IGL c3395_light_IGLV1-40_IGLJ2 (Fragment)		unreviewed	Evidence at transcript level
A0A5C2G6K5	IGL c3297_light_IGKV1D-39_IGKJ2 (Fragment)		unreviewed	Evidence at transcript level
A0A5C2G6K8	IGL c123_light_IGKV1D-13_IGKJ4 (Fragment)		unreviewed	Evidence at transcript level
A0A5C2G6N1	IGL c3445_light_IGKV2D-29_IGKJ1 (Fragment)		unreviewed	Evidence at transcript level
A0A5C2G6S6	IGL c2133_light_IGKV2-30_IGKJ3 (Fragment)		unreviewed	Evidence at transcript level
A0A5C2G6S8	IGL c78_light_IGKV3-15_IGKJ2 (Fragment)		unreviewed	Evidence at transcript level
A0A5C2G6U0	IGL c47_light_IGKV2-28_IGKJ4 (Fragment)		unreviewed	Evidence at transcript level
A0A5C2G6U9	IGL c4076_light_IGKV2D-28_IGKJ4 (Fragment)		unreviewed	Evidence at transcript level
A0A5C2G6X2	IGL c2183_light_IGKV3-11_IGKJ4 (Fragment)		unreviewed	Evidence at transcript level
A0A5C2G6X5	IGL c3447_light_IGKV4-1_IGKJ1 (Fragment)		unreviewed	Evidence at transcript level
A0A5C2G6Y9	IGL c2203_light_IGLV1-47_IGLJ1 (Fragment)		unreviewed	Evidence at transcript level
A0A5C2G6Z4	IGL c107_light_IGKV1D-39_IGKJ1 (Fragment)		unreviewed	Evidence at transcript level
A0A5C2G703	IGL c168_light_IGKV1-12_IGKJ5 (Fragment)		unreviewed	Evidence at transcript level
A0A5C2G711	IGL c224_light_IGKV3-11_IGKJ4 (Fragment)		unreviewed	Evidence at transcript level
A0A5C2G729	IGH c437_heavy__IGHV5-51_IGHD3-9_IGHJ4 (Fragment)		unreviewed	Evidence at transcript level
A0A5C2G736	IGL c254_light_IGKV3-15_IGKJ2 (Fragment)		unreviewed	Evidence at transcript level
A0A5C2G752	IGL c4166_light_IGKV3-20_IGKJ4 (Fragment)		unreviewed	Evidence at transcript level
A0A5C2G755	IGL c3537_light_IGKV4-1_IGKJ4 (Fragment)		unreviewed	Evidence at transcript level
A0A5C2G774	IGL c4186_light_IGLV2-11_IGLJ1 (Fragment)		unreviewed	Evidence at transcript level
A0A5C2G775	IGL c2293_light_IGKV3-20_IGKJ1 (Fragment)		unreviewed	Evidence at transcript level
A0A5C2G788	IGL c3565_light_IGLV3-9_IGLJ2 (Fragment)		unreviewed	Evidence at transcript level
A0A5C2G7A8	IGL c344_light_IGKV3-20_IGKJ3 (Fragment)		unreviewed	Evidence at transcript level
A0A5C2G7C0	IGL c247_light_IGKV1-5_IGKJ1 (Fragment)		unreviewed	Evidence at transcript level
A0A5C2G7C4	IGH c228_heavy__IGHV3-48_IGHD5-24_IGHJ6 (Fragment)		unreviewed	Evidence at transcript level
A0A5C2G7D8	IGL c3647_light_IGKV4-1_IGKJ1 (Fragment)		unreviewed	Evidence at transcript level
A0A5C2G7G8	IGL c3635_light_IGLV3-10_IGLJ3 (Fragment)		unreviewed	Evidence at transcript level
A0A5C2G7H9	IGL c3707_light_IGKV1D-13_IGKJ3 (Fragment)		unreviewed	Evidence at transcript level
A0A5C2G7I3	IGL c398_light_IGKV4-1_IGKJ1 (Fragment)		unreviewed	Evidence at transcript level
A0A5C2G7K5	IGH c328_heavy__IGHV3-33_IGHD3-16_IGHJ4 (Fragment)		unreviewed	Evidence at transcript level
A0A5C2G7K8	IGL c474_light_IGKV3-11_IGKJ5 (Fragment)		unreviewed	Evidence at transcript level
A0A5C2G7M4	IGL c10_light_IGKV1D-13_IGKJ3 (Fragment)		unreviewed	Evidence at transcript level
A0A5C2G7N9	IGL c478_light_IGLV2-11_IGLJ3 (Fragment)		unreviewed	Evidence at transcript level
A0A5C2G7P7	IGL c488_light_IGKV3-11_IGKJ4 (Fragment)		unreviewed	Evidence at transcript level
A0A5C2G7Q4	IGL c3715_light_IGLV3-21_IGLJ2 (Fragment)		unreviewed	Evidence at transcript level
A0A5C2G7T1	IGL c564_light_IGLV1-44_IGLJ2 (Fragment)		unreviewed	Evidence at transcript level
A0A5C2G7T6	IGL c3777_light_IGKV1D-33_IGKJ4 (Fragment)		unreviewed	Evidence at transcript level
A0A5C2G7T7	IGL c412_light_IGKV1D-13_IGKJ4 (Fragment)		unreviewed	Evidence at transcript level
A0A5C2G7T9	IGL c2483_light_IGKV4-1_IGKJ1 (Fragment)		unreviewed	Evidence at transcript level
A0A5C2G7V5	IGL c594_light_IGKV3-20_IGKJ1 (Fragment)		unreviewed	Evidence at transcript level
A0A5C2G7W8	IGL c110_light_IGKV1D-13_IGKJ4 (Fragment)		unreviewed	Evidence at transcript level
A0A5C2G7X3	IGL c467_light_IGLV1-51_IGLJ3 (Fragment)		unreviewed	Evidence at transcript level
A0A5C2G7X5	IGL c3735_light_IGLV2-8_IGLJ2 (Fragment)		unreviewed	Evidence at transcript level
A0A5C2G7Y5	IGL c130_light_IGKV1D-33_IGKJ2 (Fragment)		unreviewed	Evidence at transcript level
A0A5C2G801	IGL c3877_light_IGKV1-12_IGKJ5 (Fragment)		unreviewed	Evidence at transcript level
A0A5C2G807	IGL c3887_light_IGKV3-20_IGKJ3 (Fragment)		unreviewed	Evidence at transcript level
A0A5C2G834	IGL c180_light_IGLV2-18_IGLJ1 (Fragment)		unreviewed	Evidence at transcript level
A0A5C2G844	IGL c3937_light_IGKV1D-13_IGKJ4 (Fragment)		unreviewed	Evidence at transcript level
A0A5C2G846	IGH + IGL c36_light_IGKV3-11_IGKJ4 (Fragment)		unreviewed	Evidence at transcript level
A0A5C2G851	IGL c547_light_IGKV4-1_IGKJ2 (Fragment)		unreviewed	Evidence at transcript level
A0A5C2G866	IGL c2633_light_IGKV1-12_IGKJ3 (Fragment)		unreviewed	Evidence at transcript level
A0A5C2G867	IGH + IGL c20_light_IGKV3-15_IGKJ1 (Fragment)		unreviewed	Evidence at transcript level
A0A5C2G887	IGL c3835_light_IGLV3-25_IGLJ2 (Fragment)		unreviewed	Evidence at transcript level
A0A5C2G892	IGL c3987_light_IGKV2-30_IGKJ4 (Fragment)		unreviewed	Evidence at transcript level
A0A5C2G8A2	IGL c35_light_IGKV3D-20_IGKJ1 (Fragment)		unreviewed	Evidence at transcript level
A0A5C2G8B2	IGL c45_light_IGKV1-5_IGKJ2 (Fragment)		unreviewed	Evidence at transcript level
A0A5C2G8D9	IGL c290_light_IGLV1-47_IGLJ2 (Fragment)		unreviewed	Evidence at transcript level
A0A5C2G8G2	IGL c96_light_IGKV4-1_IGKJ4 (Fragment)		unreviewed	Evidence at transcript level
A0A5C2G8H9	IGL c2753_light_IGKV3-20_IGKJ1 (Fragment)		unreviewed	Evidence at transcript level
A0A5C2G8I3	IGL c4017_light_IGKV3-15_IGKJ2 (Fragment)		unreviewed	Evidence at transcript level
A0A5C2G8I6	IGH + IGL c19_light_IGLV3-9_IGLJ2 (Fragment)		unreviewed	Evidence at transcript level
A0A5C2G8J2	IGL c3955_light_IGLV1-47_IGLJ3 (Fragment)		unreviewed	Evidence at transcript level
A0A5C2G8J4	IGL c2773_light_IGKV3-11_IGKJ5 (Fragment)		unreviewed	Evidence at transcript level
A0A5C2G8Q3	IGL c410_light_IGKV3D-20_IGKJ1 (Fragment)		unreviewed	Evidence at transcript level
A0A5C2G8R9	IGL c205_light_IGKV4-1_IGKJ1 (Fragment)		unreviewed	Evidence at transcript level
A0A5C2G8V1	IGL c245_light_IGKV3-15_IGKJ1 (Fragment)		unreviewed	Evidence at transcript level
A0A5C2G8W6	IGL c276_light_IGKV1-39_IGKJ2 (Fragment)		unreviewed	Evidence at transcript level
A0A5C2G8X6	IGH + IGL c133_heavy_IGHV4-39_IGHD5-24_IGHJ3 (Fragment)		unreviewed	Evidence at transcript level
A0A5C2G8Y0	IGL c500_light_IGKV2D-29_IGKJ1 (Fragment)		unreviewed	Evidence at transcript level
A0A5C2G8Y8	IGH + IGL c224_heavy_IGHV4-39_IGHD3-10_IGHJ4 (Fragment)		unreviewed	Evidence at transcript level
A0A5C2G8Z6	IGL c4177_light_IGKV1D-13_IGKJ4 (Fragment)		unreviewed	Evidence at transcript level
A0A5C2G921	IGL c336_light_IGKV2D-28_IGKJ5 (Fragment)		unreviewed	Evidence at transcript level
A0A5C2G925	IGL c315_light_IGKV1-9_IGKJ5 (Fragment)		unreviewed	Evidence at transcript level
A0A5C2G962	IGL c376_light_IGKV1-5_IGKJ1 (Fragment)		unreviewed	Evidence at transcript level
A0A5C2G970	IGL c386_light_IGKV1-9_IGKJ1 (Fragment)		unreviewed	Evidence at transcript level
A0A5C2G983	IGL c600_light_IGKV4-1_IGKJ4 (Fragment)		unreviewed	Evidence at transcript level
A0A5C2G984	IGH + IGL c324_heavy_IGHV3-15_IGHD3-16_IGHJ5 (Fragment)		unreviewed	Evidence at transcript level
A0A5C2G9C6	IGH + IGL c430_heavy_IGHV3-74_IGHD3-22_IGHJ4 (Fragment)		unreviewed	Evidence at transcript level
A0A5C2G9C7	IGL c446_light_IGLV1-40_IGLJ3 (Fragment)		unreviewed	Evidence at transcript level
A0A5C2G9G4	IGH + IGL c148_heavy_IGHV3-48_IGHD3-10_IGHJ4 (Fragment)		unreviewed	Evidence at transcript level
A0A5C2G9H8	IGL c506_light_IGLV1-44_IGLJ7 (Fragment)		unreviewed	Evidence at transcript level
A0A5C2G9J5	IGL c495_light_IGKV3-20_IGKJ1 (Fragment)		unreviewed	Evidence at transcript level
A0A5C2G9L7	IGL c62_light_IGKV3-11_IGKJ3 (Fragment)		unreviewed	Evidence at transcript level
A0A5C2G9N6	IGL c3153_light_IGKV3-20_IGKJ1 (Fragment)		unreviewed	Evidence at transcript level
A0A5C2G9Q2	IGL c555_light_IGKV3-11_IGKJ4 (Fragment)		unreviewed	Evidence at transcript level
A0A5C2G9T9	IGH + IGL c600_heavy_IGHV3-23_IGHD3-3_IGHJ3 (Fragment)		unreviewed	Evidence at transcript level
A0A5C2GA13	IGH + IGL c563_heavy_IGHV4-59B_IGHD5-12_IGHJ4 (Fragment)		unreviewed	Evidence at transcript level
A0A5C2GA19	IGH + IGL c42_light_IGKV3-20_IGKJ1 (Fragment)		unreviewed	Evidence at transcript level
A0A5C2GA41	IGH + IGL c62_light_IGKV2-30_IGKJ1 (Fragment)		unreviewed	Evidence at transcript level
A0A5C2GA92	IGH + IGL c5_light_IGKV2-24_IGKJ2 (Fragment)		unreviewed	Evidence at transcript level
A0A5C2GAB9	IGL c352_light_IGLV2-18_IGLJ3 (Fragment)		unreviewed	Evidence at transcript level
A0A5C2GAI5	IGH + IGL c216_light_IGKV3-20_IGKJ2 (Fragment)		unreviewed	Evidence at transcript level
A0A5C2GAK7	IGL c462_light_IGKV3-15_IGKJ1 (Fragment)		unreviewed	Evidence at transcript level
A0A5C2GAK9	IGL c3443_light_IGLV3-25_IGLJ2 (Fragment)		unreviewed	Evidence at transcript level
A0A5C2GAM8	IGL c482_light_IGKV3-20_IGKJ4 (Fragment)		unreviewed	Evidence at transcript level
A0A5C2GAN2	IGH + IGL c266_light_IGKV1-27_IGKJ4 (Fragment)		unreviewed	Evidence at transcript level
A0A5C2GAT0	IGH + IGL c306_light_IGKV3-20_IGKJ1 (Fragment)		unreviewed	Evidence at transcript level
A0A5C2GAV6	IGH + IGL c311_heavy_IGHV3-11_IGHD1-26_IGHJ5 (Fragment)		unreviewed	Evidence at transcript level
A0A5C2GAW3	IGH c453_heavy__IGHV3-11_IGHD4-17_IGHJ3 (Fragment)		unreviewed	Evidence at transcript level
A0A5C2GB67	IGH + IGL c442_light_IGKV2-28_IGKJ2 (Fragment)		unreviewed	Evidence at transcript level
A0A5C2GB72	IGH + IGL c4_light_IGKV3-15_IGKJ4 (Fragment)		unreviewed	Evidence at transcript level
A0A5C2GBF9	IGH + IGL c542_light_IGKV1D-39_IGKJ4 (Fragment)		unreviewed	Evidence at transcript level
A0A5C2GBG5	IGH + IGL c425_light_IGKV1-5_IGKJ1 (Fragment)		unreviewed	Evidence at transcript level
A0A5C2GBJ7	IGH + IGL c576_light_IGKV1-5_IGKJ1 (Fragment)		unreviewed	Evidence at transcript level
A0A5C2GBL4	IGH + IGL c8_light_IGLV2-14_IGLJ3 (Fragment)		unreviewed	Evidence at transcript level
A0A5C2GBN0	IGL c121_light_IGKV3-15_IGKJ3 (Fragment)		unreviewed	Evidence at transcript level
A0A5C2GBT6	IGH + IGL c612_light_IGKV3-15_IGKJ1 (Fragment)		unreviewed	Evidence at transcript level
A0A5C2GBT9	IGL c201_light_IGKV1-5_IGKJ1 (Fragment)		unreviewed	Evidence at transcript level
A0A5C2GBU8	IGH + IGL c218_heavy_IGHV4-59_IGHD6-6_IGHJ2 (Fragment)		unreviewed	Evidence at transcript level
A0A5C2GBW2	IGH + IGL c636_light_IGKV2-28_IGKJ2 (Fragment)		unreviewed	Evidence at transcript level
A0A5C2GBY6	IGL c3863_light_IGKV3-20_IGKJ2 (Fragment)		unreviewed	Evidence at transcript level
A0A5C2GBY9	IGH + IGL c615_light_IGKV2D-40_IGKJ2 (Fragment)		unreviewed	Evidence at transcript level
A0A5C2GBZ2	IGH + IGL c168_light_IGKV3-11_IGKJ2 (Fragment)		unreviewed	Evidence at transcript level
A0A5C2GBZ9	IGH + IGL c178_light_IGKV3-15_IGKJ5 (Fragment)		unreviewed	Evidence at transcript level
A0A5C2GC00	IGH + IGL c93_light_IGKV1-5_IGKJ1 (Fragment)		unreviewed	Evidence at transcript level
A0A5C2GC20	IGH + IGL c632_heavy_IGHV3-23_IGHD6-19_IGHJ4 (Fragment)		unreviewed	Evidence at transcript level
A0A5C2GC35	IGH + IGL c4_light_IGKV1-39_IGKJ2 (Fragment)		unreviewed	Evidence at transcript level
A0A5C2GC36	IGL c261_light_IGKV1-5_IGKJ2 (Fragment)		unreviewed	Evidence at transcript level
A0A5C2GC49	IGH + IGL c153_light_IGKV3-20_IGKJ4 (Fragment)		unreviewed	Evidence at transcript level
A0A5C2GC72	IGH + IGL c183_light_IGKV1-5_IGKJ1 (Fragment)		unreviewed	Evidence at transcript level
A0A5C2GC97	IGH + IGL c213_light_IGKV3-15_IGKJ1 (Fragment)		unreviewed	Evidence at transcript level
A0A5C2GCF4	IGH + IGL c358_light_IGKV3-15_IGKJ1 (Fragment)		unreviewed	Evidence at transcript level
A0A5C2GCH9	IGL c431_light_IGKV1-6_IGKJ1 (Fragment)		unreviewed	Evidence at transcript level
A0A5C2GCI8	IGL c441_light_IGKV1-17_IGKJ4 (Fragment)		unreviewed	Evidence at transcript level
A0A5C2GCJ5	IGH + IGL c174_light_IGKV1D-13_IGKJ4 (Fragment)		unreviewed	Evidence at transcript level
A0A5C2GCK5	IGH + IGL c478_heavy_IGHV3-21_IGHD6-19_IGHJ6 (Fragment)		unreviewed	Evidence at transcript level
A0A5C2GCK8	IGL c323_light_IGLV7-43_IGLJ2 (Fragment)		unreviewed	Evidence at transcript level
A0A5C2GCL5	IGL c333_light_IGKV1-5_IGKJ3 (Fragment)		unreviewed	Evidence at transcript level
A0A5C2GCN9	IGH + IGL c448_light_IGKV3-20_IGKJ5 (Fragment)		unreviewed	Evidence at transcript level
A0A5C2GCQ2	IGL c363_light_IGKV1-5_IGKJ1 (Fragment)		unreviewed	Evidence at transcript level
A0A5C2GCR6	IGH + IGL c478_light_IGKV3-11_IGKJ5 (Fragment)		unreviewed	Evidence at transcript level
A0A5C2GCS4	IGL c383_light_IGKV3D-20_IGKJ5 (Fragment)		unreviewed	Evidence at transcript level
A0A5C2GCT0	IGH + IGL c403_light_IGLV1-40_IGLJ3 (Fragment)		unreviewed	Evidence at transcript level
A0A5C2GCT2	IGL c393_light_IGLV3-25_IGLJ1 (Fragment)		unreviewed	Evidence at transcript level
A0A5C2GCT8	IGH + IGL c254_light_IGKV1-12_IGKJ1 (Fragment)		unreviewed	Evidence at transcript level
A0A5C2GCU1	IGL c4153_light_IGKV3-20_IGKJ4 (Fragment)		unreviewed	Evidence at transcript level
A0A5C2GCX2	IGH + IGL c294_light_IGKV1-5_IGKJ5 (Fragment)		unreviewed	Evidence at transcript level
A0A5C2GCX9	IGH + IGL c548_light_IGKV2-24_IGKJ5 (Fragment)		unreviewed	Evidence at transcript level
A0A5C2GCY6	IGH + IGL c453_light_IGKV1D-39_IGKJ1 (Fragment)		unreviewed	Evidence at transcript level
A0A5C2GCY9	IGH + IGL c558_light_IGKV1-12_IGKJ4 (Fragment)		unreviewed	Evidence at transcript level
A0A5C2GCZ0	IGL c453_light_IGKV3-15_IGKJ5 (Fragment)		unreviewed	Evidence at transcript level
A0A5C2GD05	IGH + IGL c324_light_IGKV1D-13_IGKJ4 (Fragment)		unreviewed	Evidence at transcript level
A0A5C2GD17	IGL c483_light_IGKV3D-20_IGKJ1 (Fragment)		unreviewed	Evidence at transcript level
A0A5C2GD43	IGL c513_light_IGKV1-17_IGKJ1 (Fragment)		unreviewed	Evidence at transcript level
A0A5C2GD49	IGH + IGL c384_light_IGKV1-17_IGKJ1 (Fragment)		unreviewed	Evidence at transcript level
A0A5C2GD71	IGH + IGL c40_light_IGKV1D-39_IGKJ2 (Fragment)		unreviewed	Evidence at transcript level
A0A5C2GD81	IGH + IGL c50_light_IGKV3-11_IGKJ5 (Fragment)		unreviewed	Evidence at transcript level
A0A5C2GD82	IGH + IGL c424_light_IGLV2-23_IGLJ2 (Fragment)		unreviewed	Evidence at transcript level
A0A5C2GD94	IGH + IGL c553_light_IGLV3-19_IGLJ2 (Fragment)		unreviewed	Evidence at transcript level
A0A5C2GDA7	IGH + IGL c23_light_IGKV1-5_IGKJ1 (Fragment)		unreviewed	Evidence at transcript level
A0A5C2GDE3	IGH + IGL c603_light_IGKV3-11_IGKJ5 (Fragment)		unreviewed	Evidence at transcript level
A0A5C2GDF8	IGH + IGL c130_light_IGKV1-9_IGKJ3 (Fragment)		unreviewed	Evidence at transcript level
A0A5C2GDH4	IG c435_heavy_IGHV1-69_IGHD6-6_IGHJ4 (Fragment)		unreviewed	Evidence at transcript level
A0A5C2GDK3	IGH + IGL c564_light_IGKV3-11_IGKJ5 (Fragment)		unreviewed	Evidence at transcript level
A0A5C2GDK5	IGH + IGL c180_light_IGKV3-15_IGKJ3 (Fragment)		unreviewed	Evidence at transcript level
A0A5C2GDK6	IGH + IGL c45_light_IGLV1-44_IGLJ2 (Fragment)		unreviewed	Evidence at transcript level
A0A5C2GDQ0	IGH + IGL c230_light_IGKV1-39_IGKJ2 (Fragment)		unreviewed	Evidence at transcript level
A0A5C2GDT4	IGH + IGL c644_light_IGKV3-11_IGKJ4 (Fragment)		unreviewed	Evidence at transcript level
A0A5C2GDU8	IGH c151_heavy__IGHV1-69_IGHD1-26_IGHJ4 (Fragment)		unreviewed	Evidence at transcript level
A0A5C2GDV0	IGH + IGL c280_light_IGKV1D-33_IGKJ4 (Fragment)		unreviewed	Evidence at transcript level
A0A5C2GE11	IG c756_heavy_IGHV3-21_IGHD7-27_IGHJ4 (Fragment)		unreviewed	Evidence at transcript level
A0A5C2GE58	IG c273_heavy_IGHV3-23_IGHD3-22_IGHJ5 (Fragment)		unreviewed	Evidence at transcript level
A0A5C2GE80	IGH c311_heavy__IGHV3-49_IGHD6-19_IGHJ6 (Fragment)		unreviewed	Evidence at transcript level
A0A5C2GE95	IGH + IGL c440_light_IGKV1D-39_IGKJ2 (Fragment)		unreviewed	Evidence at transcript level
A0A5C2GEC1	IGH + IGL c209_heavy_IGHV3-23_IGHD3-22_IGHJ4 (Fragment)		unreviewed	Evidence at transcript level
A0A5C2GED2	IGH + IGL c407_heavy_IGHV1-69_IGHD6-13_IGHJ6 (Fragment)		unreviewed	Evidence at transcript level
A0A5C2GEE6	IGH + IGL c490_light_IGKV1-9_IGKJ2 (Fragment)		unreviewed	Evidence at transcript level
A0A5C2GEN9	IG c579_heavy_IGHV3-33_IGHD1-26_IGHJ3 (Fragment)		unreviewed	Evidence at transcript level
A0A5C2GER0	IGH + IGL c620_light_IGKV3-11_IGKJ5 (Fragment)		unreviewed	Evidence at transcript level
A0A5C2GEX6	IGH + IGL c557_heavy_IGHV3-21_IGHD3-3_IGHJ4 (Fragment)		unreviewed	Evidence at transcript level
A0A5C2GEZ0	IG c250_heavy_IGHV3-66_IGHD6-13_IGHJ3 (Fragment)		unreviewed	Evidence at transcript level
A0A5C2GF24	IG c1059_heavy_IGHV3-48_IGHD1-26_IGHJ5 (Fragment)		unreviewed	Evidence at transcript level
A0A5C2GF67	IGH + IGL c9_light_IGKV1-9_IGKJ1 (Fragment)		unreviewed	Evidence at transcript level
A0A5C2GF98	IGH + IGL c39_light_IGKV2D-40_IGKJ2 (Fragment)		unreviewed	Evidence at transcript level
A0A5C2GFF3	IG c1142_heavy_IGHV3-73_IGHD3-22_IGHJ4 (Fragment)		unreviewed	Evidence at transcript level
A0A5C2GFJ5	IGH + IGL c11_light_IGLV3-10_IGLJ3 (Fragment)		unreviewed	Evidence at transcript level
A0A5C2GFQ6	IG c672_heavy_IGHV3-15_IGHD6-6_IGHJ4 (Fragment)		unreviewed	Evidence at transcript level
A0A5C2GFT4	IG c1239_heavy_IGHV3-20_IGHD4-17_IGHJ4 (Fragment)		unreviewed	Evidence at transcript level
A0A5C2GFV3	IG c503_heavy_IGHV3-21_IGHD1-26_IGHJ4 (Fragment)		unreviewed	Evidence at transcript level
A0A5C2GFX4	IGH + IGL c71_light_IGKV1-9_IGKJ2 (Fragment)		unreviewed	Evidence at transcript level
A0A5C2GG24	IGH + IGL c291_light_IGKV4-1_IGKJ1 (Fragment)		unreviewed	Evidence at transcript level
A0A5C2GG46	IGL c389_light_IGKV1D-39_IGKJ1 (Fragment)		unreviewed	Evidence at transcript level
A0A5C2GG47	IGH + IGL c151_light_IGKV1-27_IGKJ5 (Fragment)		unreviewed	Evidence at transcript level
A0A5C2GG49	IG c1328_heavy_IGHV4-59B_IGHD3-3_IGHJ4 (Fragment)		unreviewed	Evidence at transcript level
A0A5C2GG56	IGH + IGL c161_light_IGKV1D-13_IGKJ1 (Fragment)		unreviewed	Evidence at transcript level
A0A5C2GG67	IGH + IGL c171_light_IGKV1D-39_IGKJ1 (Fragment)		unreviewed	Evidence at transcript level
A0A5C2GGC1	IG c354_heavy_IGHV3-7_IGHD3-3_IGHJ4 (Fragment)		unreviewed	Evidence at transcript level
A0A5C2GGE4	IG c769_heavy_IGHV4-61_IGHD3-16_IGHJ6 (Fragment)		unreviewed	Evidence at transcript level
A0A5C2GGF9	IG c1245_heavy_IGHV3-30_IGHD1-14_IGHJ6 (Fragment)		unreviewed	Evidence at transcript level
A0A5C2GGG3	IGH + IGL c261_light_IGKV1D-12_IGKJ5 (Fragment)		unreviewed	Evidence at transcript level
A0A5C2GGJ4	IGL c549_light_IGKV2-28_IGKJ4 (Fragment)		unreviewed	Evidence at transcript level
A0A5C2GGP0	IGH + IGL c589_light_IGKV1D-33_IGKJ4 (Fragment)		unreviewed	Evidence at transcript level
A0A5C2GGT1	IGH + IGL c391_light_IGKV4-1_IGKJ1 (Fragment)		unreviewed	Evidence at transcript level
A0A5C2GGU0	IGH + IGL c639_light_IGKV1-5_IGKJ1 (Fragment)		unreviewed	Evidence at transcript level
A0A5C2GGV3	IG c324_heavy_IGHV3-23_IGHD6-13_IGHJ4 (Fragment)		unreviewed	Evidence at transcript level
A0A5C2GGY3	IGH + IGL c24_light_IGKV1-5_IGKJ1 (Fragment)		unreviewed	Evidence at transcript level
A0A5C2GGY7	IG c441_heavy_IGHV4-39_IGHD3-9_IGHJ4 (Fragment)		unreviewed	Evidence at transcript level
A0A5C2GH03	IG c736_light_IGKV3-15_IGKJ1 (Fragment)		unreviewed	Evidence at transcript level
A0A5C2GH35	IG c460_light_IGKV1-39_IGKJ4 (Fragment)		unreviewed	Evidence at transcript level
A0A5C2GH36	IG c401_light_IGKV3-20_IGKJ4 (Fragment)		unreviewed	Evidence at transcript level
A0A5C2GH73	IG c534_light_IGKV1D-12_IGKJ4 (Fragment)		unreviewed	Evidence at transcript level
A0A5C2GH75	IG c927_heavy_IGHV3-30_IGHD6-19_IGHJ4 (Fragment)		unreviewed	Evidence at transcript level
A0A5C2GH93	IG c1022_light_IGLV1-44_IGLJ2 (Fragment)		unreviewed	Evidence at transcript level
A0A5C2GHB4	IG c997_light_IGKV1-8_IGKJ2 (Fragment)		unreviewed	Evidence at transcript level
A0A5C2GHC0	IGH + IGL c581_light_IGKV3-15_IGKJ1 (Fragment)		unreviewed	Evidence at transcript level
A0A5C2GHC2	IG c308_heavy_IGHV3-33_IGHD3-3_IGHJ4 (Fragment)		unreviewed	Evidence at transcript level
A0A5C2GHC9	IGH + IGL c591_light_IGKV1-27_IGKJ4 (Fragment)		unreviewed	Evidence at transcript level
A0A5C2GHE3	IG c593_light_IGKV1D-13_IGKJ2 (Fragment)		unreviewed	Evidence at transcript level
A0A5C2GHK5	IG c672_light_IGKV1-16_IGKJ4 (Fragment)		unreviewed	Evidence at transcript level
A0A5C2GHN1	IG c342_light_IGKV1-27_IGKJ5 (Fragment)		unreviewed	Evidence at transcript level
A0A5C2GHR5	IG c336_heavy_IGHV3-53_IGHD2-8_IGHJ3 (Fragment)		unreviewed	Evidence at transcript level
A0A5C2GHS1	IG c1012_heavy_IGHV6-1_IGHD7-27_IGHJ3 (Fragment)		unreviewed	Evidence at transcript level
A0A5C2GHW1	IG c789_light_IGKV1-5_IGKJ2 (Fragment)		unreviewed	Evidence at transcript level
A0A5C2GHW5	IG c466_light_IGKV2-30_IGKJ2 (Fragment)		unreviewed	Evidence at transcript level
A0A5C2GHW7	IG c775_light_IGLV3-21_IGLJ2 (Fragment)		unreviewed	Evidence at transcript level
A0A5C2GHY3	IG c850_light_IGKV3-20_IGKJ4 (Fragment)		unreviewed	Evidence at transcript level
A0A5C2GHY4	IG c1233_heavy_IGHV3-7_IGHD2-8_IGHJ4 (Fragment)		unreviewed	Evidence at transcript level
A0A5C2GI06	IG c15_light_IGKV3-20_IGKJ1 (Fragment)		unreviewed	Evidence at transcript level
A0A5C2GI16	IGH + IGL c395_heavy_IGHV3-15_IGHD4-17_IGHJ4 (Fragment)		unreviewed	Evidence at transcript level
A0A5C2GI22	IG c127_light_IGKV3-15_IGKJ2 (Fragment)		unreviewed	Evidence at transcript level
A0A5C2GI59	IGH + IGL c435_heavy_IGHV1-2_IGHD5-12_IGHJ4 (Fragment)		unreviewed	Evidence at transcript level
A0A5C2GIB2	IG c855_light_IGKV2-30_IGKJ1 (Fragment)		unreviewed	Evidence at transcript level
A0A5C2GIE2	IG c8_light_IGLV3-27_IGLJ1 (Fragment)		unreviewed	Evidence at transcript level
A0A5C2GIJ0	IG c818_light_IGKV1D-33_IGKJ4 (Fragment)		unreviewed	Evidence at transcript level
A0A5C2GIP2	IG c31_light_IGLV2-14_IGLJ1 (Fragment)		unreviewed	Evidence at transcript level
A0A5C2GIQ7	IG c885_light_IGLV1-47_IGLJ3 (Fragment)		unreviewed	Evidence at transcript level
A0A5C2GIU6	IG c231_heavy_IGHV5-51_IGHD6-19_IGHJ5 (Fragment)		unreviewed	Evidence at transcript level
A0A5C2GIW9	IG c491_heavy_IGHV4-59B_IGHD5-12_IGHJ4 (Fragment)		unreviewed	Evidence at transcript level
A0A5C2GIX7	IG c873_light_IGLV3-25_IGLJ1 (Fragment)		unreviewed	Evidence at transcript level
A0A5C2GIZ1	IG c58_light_IGKV3-20_IGKJ1 (Fragment)		unreviewed	Evidence at transcript level
A0A5C2GJ23	IG c428_light_IGKV2-30_IGKJ2 (Fragment)		unreviewed	Evidence at transcript level
A0A5C2GJ35	IG c883_light_IGKV1-16_IGKJ4 (Fragment)		unreviewed	Evidence at transcript level
A0A5C2GJ38	IG c1085_heavy_IGHV3-23_IGHD6-19_IGHJ3 (Fragment)		unreviewed	Evidence at transcript level
A0A5C2GJ56	IG c891_light_IGKV3-20_IGKJ5 (Fragment)		unreviewed	Evidence at transcript level
A0A5C2GJA1	IG c946_heavy_IGHV3-13_IGHD5-12_IGHJ6 (Fragment)		unreviewed	Evidence at transcript level
A0A5C2GJD5	IG c982_heavy_IGHV3-15_IGHD3-16_IGHJ4 (Fragment)		unreviewed	Evidence at transcript level
A0A5C2GJF5	IG c675_light_IGKV3-11_IGKJ4 (Fragment)		unreviewed	Evidence at transcript level
A0A5C2GJH1	IG c367_light_IGKV4-1_IGKJ4 (Fragment)		unreviewed	Evidence at transcript level
A0A5C2GJI7	IGH + IGL c167_light_IGKV4-1_IGKJ4 (Fragment)		unreviewed	Evidence at transcript level
A0A5C2GJJ5	IGH + IGL c177_light_IGLV7-46_IGLJ2 (Fragment)		unreviewed	Evidence at transcript level
A0A5C2GJM6	IG c650_light_IGKV4-1_IGKJ1 (Fragment)		unreviewed	Evidence at transcript level
A0A5C2GJP7	IG c399_light_IGKV2D-29_IGKJ3 (Fragment)		unreviewed	Evidence at transcript level
A0A5C2GJR1	IG c545_light_IGKV1-9_IGKJ5 (Fragment)		unreviewed	Evidence at transcript level
A0A5C2GJR3	IG c601_light_IGKV1D-33_IGKJ3 (Fragment)		unreviewed	Evidence at transcript level
A0A5C2GJR5	IG c837_light_IGKV1-39_IGKJ2 (Fragment)		unreviewed	Evidence at transcript level
A0A5C2GJS5	IG c1285_heavy_IGHV3-23_IGHD3-3_IGHJ4 (Fragment)		unreviewed	Evidence at transcript level
A0A5C2GJU5	IG c1141_light_IGKV3-15_IGKJ1 (Fragment)		unreviewed	Evidence at transcript level
A0A5C2GJU9	IG c755_light_IGKV3-20_IGKJ2 (Fragment)		unreviewed	Evidence at transcript level
A0A5C2GJY9	IG c1173_light_IGLV1-44_IGLJ3 (Fragment)		unreviewed	Evidence at transcript level
A0A5C2GK44	IG c128_light_IGLV3-25_IGLJ2 (Fragment)		unreviewed	Evidence at transcript level
A0A5C2GK45	IG c121_light_IGLV1-44_IGLJ2 (Fragment)		unreviewed	Evidence at transcript level
A0A5C2GK67	IG c42_light_IGKV2D-29_IGKJ4 (Fragment)		unreviewed	Evidence at transcript level
A0A5C2GK70	IG c465_light_IGLV3-21_IGLJ1 (Fragment)		unreviewed	Evidence at transcript level
A0A5C2GK79	IGH + IGL c427_light_IGKV4-1_IGKJ1 (Fragment)		unreviewed	Evidence at transcript level
A0A5C2GK85	IG c504_light_IGLV3-25_IGLJ3 (Fragment)		unreviewed	Evidence at transcript level
A0A5C2GK98	IG c939_light_IGKV3-20_IGKJ2 (Fragment)		unreviewed	Evidence at transcript level
A0A5C2GKA2	IG c756_light_IGKV1-12_IGKJ3 (Fragment)		unreviewed	Evidence at transcript level
A0A5C2GKB2	IG c659_light_IGLV3-25_IGLJ2 (Fragment)		unreviewed	Evidence at transcript level
A0A5C2GKD7	IG c150_heavy_IGHV4-39_IGHD3-10_IGHJ5 (Fragment)		unreviewed	Evidence at transcript level
A0A5C2GKE9	IGH + IGL c507_light_IGKV1-5_IGKJ1 (Fragment)		unreviewed	Evidence at transcript level
A0A5C2GKF0	IG c306_light_IGLV2-23_IGLJ2 (Fragment)		unreviewed	Evidence at transcript level
A0A5C2GKH6	IG c1226_heavy_IGHV3-53_IGHD5-12_IGHJ4 (Fragment)		unreviewed	Evidence at transcript level
A0A5C2GKI0	IG c1215_light_IGLV1-47_IGLJ3 (Fragment)		unreviewed	Evidence at transcript level
A0A5C2GKK7	IG c1030_light_IGKV3-20_IGKJ1 (Fragment)		unreviewed	Evidence at transcript level
A0A5C2GKL8	IGH + IGL c587_light_IGKV3-11_IGKJ5 (Fragment)		unreviewed	Evidence at transcript level
A0A5C2GKM5	IG c32_light_IGKV3-20_IGKJ5 (Fragment)		unreviewed	Evidence at transcript level
A0A5C2GKM7	IG c233_light_IGKV3-15_IGKJ1 (Fragment)		unreviewed	Evidence at transcript level
A0A5C2GKP8	IGH + IGL c617_light_IGKV1-33_IGKJ4 (Fragment)		unreviewed	Evidence at transcript level
A0A5C2GKS1	IG c122_heavy_IGHV1-18_IGHD1-7_IGHJ4 (Fragment)		unreviewed	Evidence at transcript level
A0A5C2GKT3	IG c912_light_IGKV4-1_IGKJ5 (Fragment)		unreviewed	Evidence at transcript level
A0A5C2GKU3	IG c140_light_IGKV3-20_IGKJ1 (Fragment)		unreviewed	Evidence at transcript level
A0A5C2GKV5	IG c804_light_IGKV1-9_IGKJ5 (Fragment)		unreviewed	Evidence at transcript level
A0A5C2GKZ5	IG c526_light_IGKV1-27_IGKJ4 (Fragment)		unreviewed	Evidence at transcript level
A0A5C2GL48	IG c422_light_IGKV3-15_IGKJ4 (Fragment)		unreviewed	Evidence at transcript level
A0A5C2GL56	IG c783_light_IGKV1-33_IGKJ1 (Fragment)		unreviewed	Evidence at transcript level
A0A5C2GL94	IG c1229_light_IGKV3D-20_IGKJ4 (Fragment)		unreviewed	Evidence at transcript level
A0A5C2GLB7	IG c590_light_IGKV4-1_IGKJ1 (Fragment)		unreviewed	Evidence at transcript level
A0A5C2GLD2	IG c747_light_IGKV3-15_IGKJ2 (Fragment)		unreviewed	Evidence at transcript level
A0A5C2GLE2	IG c97_light_IGKV4-1_IGKJ2 (Fragment)		unreviewed	Evidence at transcript level
A0A5C2GLG3	IG c1011_light_IGKV3-20_IGKJ5 (Fragment)		unreviewed	Evidence at transcript level
A0A5C2GLJ1	IG c807_light_IGKV3-15_IGKJ4 (Fragment)		unreviewed	Evidence at transcript level
A0A5C2GLR0	IG c772_light_IGKV3-11_IGKJ1 (Fragment)		unreviewed	Evidence at transcript level
A0A5C2GLR2	IG c1036_light_IGKV3-20_IGKJ4 (Fragment)		unreviewed	Evidence at transcript level
A0A5C2GLS9	IG c138_heavy_IGHV5-51_IGHD6-13_IGHJ3 (Fragment)		unreviewed	Evidence at transcript level
A0A5C2GLU6	IG c166_light_IGKV4-1_IGKJ2 (Fragment)		unreviewed	Evidence at transcript level
A0A5C2GLX2	IG c107_light_IGLV2-11_IGLJ1 (Fragment)		unreviewed	Evidence at transcript level
A0A5C2GLY3	IG c366_heavy_IGHV3-7_IGHD1-26_IGHJ4 (Fragment)		unreviewed	Evidence at transcript level
A0A5C2GLZ3	IG c1022_heavy_IGHV1-2_IGHD3-16_IGHJ6 (Fragment)		unreviewed	Evidence at transcript level
A0A5C2GM47	IG c51_light_IGKV3-20_IGKJ4 (Fragment)		unreviewed	Evidence at transcript level
A0A5C2GM56	IG c17_light_IGKV1D-39_IGKJ2 (Fragment)		unreviewed	Evidence at transcript level
A0A5C2GM60	IG c1162_light_IGLV7-46_IGLJ2 (Fragment)		unreviewed	Evidence at transcript level
A0A5C2GM68	IG c201_light_IGKV3-15_IGKJ2 (Fragment)		unreviewed	Evidence at transcript level
A0A5C2GMA5	IG c582_heavy_IGHV3-74_IGHD3-16_IGHJ5 (Fragment)		unreviewed	Evidence at transcript level
A0A5C2GMB4	IG c79_light_IGKV4-1_IGKJ4 (Fragment)		unreviewed	Evidence at transcript level
A0A5C2GME4	IG c622_heavy_IGHV4-59B_IGHD3-10_IGHJ5 (Fragment)		unreviewed	Evidence at transcript level
A0A5C2GMF2	IG c998_light_IGKV4-1_IGKJ2 (Fragment)		unreviewed	Evidence at transcript level
A0A5C2GMF9	IG c704_light_IGKV3-20_IGKJ3 (Fragment)		unreviewed	Evidence at transcript level
A0A5C2GMH8	IG c377_light_IGKV4-1_IGKJ4 (Fragment)		unreviewed	Evidence at transcript level
A0A5C2GMP2	IG c123_heavy_IGHV3-30_IGHD3-3_IGHJ3 (Fragment)		unreviewed	Evidence at transcript level
A0A5C2GMQ6	IG c840_light_IGKV3-11_IGKJ4 (Fragment)		unreviewed	Evidence at transcript level
A0A5C2GMR3	IG c478_heavy_IGHV1-2_IGHD1-26_IGHJ4 (Fragment)		unreviewed	Evidence at transcript level
A0A5C2GMS9	IG c1318_light_IGKV3-20_IGKJ2 (Fragment)		unreviewed	Evidence at transcript level
A0A5C2GMX0	IG c1157_light_IGLV3-19_IGLJ2 (Fragment)		unreviewed	Evidence at transcript level
A0A5C2GN97	IG c254_light_IGKV1D-13_IGKJ2 (Fragment)		unreviewed	Evidence at transcript level
A0A5C2GNK5	IG c806_light_IGKV4-1_IGKJ1 (Fragment)		unreviewed	Evidence at transcript level
A0A5C2GNN7	IG c1238_light_IGKV3-15_IGKJ1 (Fragment)		unreviewed	Evidence at transcript level
A0A5C2GNV0	IG c344_heavy_IGHV3-15_IGHD3-16_IGHJ5 (Fragment)		unreviewed	Evidence at transcript level
A0A5C2GNW1	IG c496_light_IGKV1-5_IGKJ1 (Fragment)		unreviewed	Evidence at transcript level
A0A5C2GNX4	IG c870_heavy_IGHV3-66_IGHD3-16_IGHJ1 (Fragment)		unreviewed	Evidence at transcript level
A0A5C2GP28	IG c154_light_IGKV3-20_IGKJ1 (Fragment)		unreviewed	Evidence at transcript level
A0A5C2GP42	IG c297_light_IGLV2-23_IGLJ2 (Fragment)		unreviewed	Evidence at transcript level
A0A5C2GP63	IG c499_light_IGKV3-11_IGKJ1 (Fragment)		unreviewed	Evidence at transcript level
A0A5C2GPB2	IG c810_light_IGLV1-40_IGLJ1 (Fragment)		unreviewed	Evidence at transcript level
A0A5C2GPF3	IG c1230_light_IGKV1-6_IGKJ1 (Fragment)		unreviewed	Evidence at transcript level
A0A5C2GPG2	IG c733_heavy_IGHV3-7_IGHD3-9_IGHJ5 (Fragment)		unreviewed	Evidence at transcript level
A0A5C2GPH4	IG c1282_heavy_IGHV3-23_IGHD3-3_IGHJ4 (Fragment)		unreviewed	Evidence at transcript level
A0A5C2GPN0	IG c874_heavy_IGHV4-39_IGHD3-10_IGHJ5 (Fragment)		unreviewed	Evidence at transcript level
A0A5C2GPR0	IG c574_light_IGKV1-9_IGKJ3 (Fragment)		unreviewed	Evidence at transcript level
A0A5C2GPT6	IG c411_light_IGKV3-20_IGKJ4 (Fragment)		unreviewed	Evidence at transcript level
A0A5C2GPU2	IG c600_heavy_IGHV3-23_IGHD6-25_IGHJ4 (Fragment)		unreviewed	Evidence at transcript level
A0A5C2GPU6	IG c643_light_IGKV3-15_IGKJ2 (Fragment)		unreviewed	Evidence at transcript level
A0A5C2GPW9	IG c696_light_IGLV1-51_IGLJ3 (Fragment)		unreviewed	Evidence at transcript level
A0A5C2GPZ5	IG c788_light_IGKV3-15_IGKJ1 (Fragment)		unreviewed	Evidence at transcript level
A0A5C2GQ09	IG c1178_light_IGKV1-6_IGKJ1 (Fragment)		unreviewed	Evidence at transcript level
A0A5C2GQ20	IG c1432_heavy_IGHV3-48_IGHD3-22_IGHJ6 (Fragment)		unreviewed	Evidence at transcript level
A0A5C2GQ55	IG c1526_heavy_IGHV3-7_IGHD3-3_IGHJ4 (Fragment)		unreviewed	Evidence at transcript level
A0A5C2GQE9	IG c1448_heavy_IGHV3-48_IGHD5-24_IGHJ1 (Fragment)		unreviewed	Evidence at transcript level
A0A5C2GQF6	IG c974_heavy_IGHV3-21_IGHD4-11_IGHJ3 (Fragment)		unreviewed	Evidence at transcript level
A0A5C2GQQ7	IG c1548_heavy_IGHV3-33_IGHD3-22_IGHJ4 (Fragment)		unreviewed	Evidence at transcript level
A0A5C2GR58	IG c1383_heavy_IGHV3-7_IGHD3-22_IGHJ5 (Fragment)		unreviewed	Evidence at transcript level
A0A5C2GR63	IG c77_light_IGKV3-15_IGKJ1 (Fragment)		unreviewed	Evidence at transcript level
A0A5C2GR94	IG c4_light_IGKV3-20_IGKJ3 (Fragment)		unreviewed	Evidence at transcript level
A0A5C2GRE5	IG c990_light_IGKV1D-17_IGKJ2 (Fragment)		unreviewed	Evidence at transcript level
A0A5C2GRG5	IG c376_light_IGLV3-21_IGLJ2 (Fragment)		unreviewed	Evidence at transcript level
A0A5C2GRI8	IG c75_light_IGKV2D-29_IGKJ1 (Fragment)		unreviewed	Evidence at transcript level
A0A5C2GRK2	IG c7_light_IGKV3-20_IGKJ5 (Fragment)		unreviewed	Evidence at transcript level
A0A5C2GRM1	IG c529_heavy_IGHV3-53_IGHD5-24_IGHJ4 (Fragment)		unreviewed	Evidence at transcript level
A0A5C2GRR4	IG c101_light_IGKV6D-21_IGKJ1 (Fragment)		unreviewed	Evidence at transcript level
A0A5C2GRR7	IG c1583_heavy_IGHV4-39_IGHD1-26_IGHJ3 (Fragment)		unreviewed	Evidence at transcript level
A0A5C2GRT6	IG c1424_heavy_IGHV3-64_IGHD2-21_IGHJ4 (Fragment)		unreviewed	Evidence at transcript level
A0A5C2GS00	IG c151_light_IGKV3-15_IGKJ1 (Fragment)		unreviewed	Evidence at transcript level
A0A5C2GS04	IG c304_light_IGKV3-15_IGKJ2 (Fragment)		unreviewed	Evidence at transcript level
A0A5C2GS13	IG c275_light_IGKV3-20_IGKJ2 (Fragment)		unreviewed	Evidence at transcript level
A0A5C2GS26	IG c1713_heavy_IGHV3-66_IGHD5-18_IGHJ5 (Fragment)		unreviewed	Evidence at transcript level
A0A5C2GS65	IG c374_light_IGKV3-20_IGKJ2 (Fragment)		unreviewed	Evidence at transcript level
A0A5C2GS75	IG c1184_light_IGKV3-11_IGKJ5 (Fragment)		unreviewed	Evidence at transcript level
A0A5C2GSD4	IG c1584_heavy_IGHV4-61_IGHD6-13_IGHJ4 (Fragment)		unreviewed	Evidence at transcript level
A0A5C2GSD7	IG c291_light_IGLV1-40_IGLJ2 (Fragment)		unreviewed	Evidence at transcript level
A0A5C2GSE2	IG c301_light_IGLV1-47_IGLJ2 (Fragment)		unreviewed	Evidence at transcript level
A0A5C2GSE6	IG c237_light_IGKV4-1_IGKJ4 (Fragment)		unreviewed	Evidence at transcript level
A0A5C2GSF7	IG c1614_heavy_IGHV3-30_IGHD6-19_IGHJ4 (Fragment)		unreviewed	Evidence at transcript level
A0A5C2GSH3	IG c1440_heavy_IGHV3-30_IGHD5-12_IGHJ4 (Fragment)		unreviewed	Evidence at transcript level
A0A5C2GSH7	IG c463_light_IGKV3-11_IGKJ4 (Fragment)		unreviewed	Evidence at transcript level
A0A5C2GSI8	IG c1654_heavy_IGHV3-30_IGHD3-10_IGHJ4 (Fragment)		unreviewed	Evidence at transcript level
A0A5C2GSK2	IG c464_light_IGLV2-8_IGLJ1 (Fragment)		unreviewed	Evidence at transcript level
A0A5C2GSK5	IG c1470_heavy_IGHV3-20_IGHD6-6_IGHJ4 (Fragment)		unreviewed	Evidence at transcript level
A0A5C2GSP8	IG c1510_heavy_IGHV3-7_IGHD5-12_IGHJ4 (Fragment)		unreviewed	Evidence at transcript level
A0A5C2GSR2	IG c441_light_IGLV2-14_IGLJ2 (Fragment)		unreviewed	Evidence at transcript level
A0A5C2GST1	IG c461_light_IGLV7-46_IGLJ3 (Fragment)		unreviewed	Evidence at transcript level
A0A5C2GSU2	IG c1_light_IGKV3D-15_IGKJ3 (Fragment)		unreviewed	Evidence at transcript level
A0A5C2GSW5	IG c417_light_IGLV3-21_IGLJ3 (Fragment)		unreviewed	Evidence at transcript level
A0A5C2GSX3	IG c615_light_IGKV1-5_IGKJ2 (Fragment)		unreviewed	Evidence at transcript level
A0A5C2GT12	IG c1844_heavy_IGHV3-23_IGHD3-22_IGHJ2 (Fragment)		unreviewed	Evidence at transcript level
A0A5C2GT19	IG c477_light_IGKV3-11_IGKJ4 (Fragment)		unreviewed	Evidence at transcript level
A0A5C2GT20	IG c1854_heavy_IGHV3-23_IGHD3-3_IGHJ6 (Fragment)		unreviewed	Evidence at transcript level
A0A5C2GT47	IG c517_light_IGKV3-15_IGKJ1 (Fragment)		unreviewed	Evidence at transcript level
A0A5C2GT62	IG c1690_heavy_IGHV3-21_IGHD5-18_IGHJ6 (Fragment)		unreviewed	Evidence at transcript level
A0A5C2GT66	IG c725_light_IGKV3-15_IGKJ1 (Fragment)		unreviewed	Evidence at transcript level
A0A5C2GTD5	IG c701_light_IGKV1-5_IGKJ2 (Fragment)		unreviewed	Evidence at transcript level
A0A5C2GTE7	IG c1109_heavy_IGHV5-51_IGHD4-23_IGHJ4 (Fragment)		unreviewed	Evidence at transcript level
A0A5C2GTF3	IG c825_light_IGLV1-40_IGLJ2 (Fragment)		unreviewed	Evidence at transcript level
A0A5C2GTG7	IG c1800_heavy_IGHV3-23_IGHD1-26_IGHJ3 (Fragment)		unreviewed	Evidence at transcript level
A0A5C2GTH1	IG c647_light_IGKV3-15_IGKJ2 (Fragment)		unreviewed	Evidence at transcript level
A0A5C2GTH2	IG c635_light_IGKV3-20_IGKJ3 (Fragment)		unreviewed	Evidence at transcript level
A0A5C2GTH3	IG c764_light_IGKV3-20_IGKJ3 (Fragment)		unreviewed	Evidence at transcript level
A0A5C2GTH9	IG c1510_light_IGKV3-15_IGKJ1 (Fragment)		unreviewed	Evidence at transcript level
A0A5C2GTI6	IG c43_light_IGKV3-15_IGKJ1 (Fragment)		unreviewed	Evidence at transcript level
A0A5C2GTL7	IG c83_light_IGLV8-61_IGLJ3 (Fragment)		unreviewed	Evidence at transcript level
A0A5C2GTQ2	IG c687_light_IGKV3-11_IGKJ2 (Fragment)		unreviewed	Evidence at transcript level
A0A5C2GTT7	IG c925_light_IGKV4-1_IGKJ2 (Fragment)		unreviewed	Evidence at transcript level
A0A5C2GTT8	IG c173_light_IGKV3-15_IGKJ5 (Fragment)		unreviewed	Evidence at transcript level
A0A5C2GTV7	IG c148_light_IGKV1-5_IGKJ2 (Fragment)		unreviewed	Evidence at transcript level
A0A5C2GTX5	IG c402_light_IGKV3-15_IGKJ1 (Fragment)		unreviewed	Evidence at transcript level
A0A5C2GTY0	IG c49_light_IGKV1D-13_IGKJ5 (Fragment)		unreviewed	Evidence at transcript level
A0A5C2GTZ2	IG c1163_light_IGKV2D-28_IGKJ3 (Fragment)		unreviewed	Evidence at transcript level
A0A5C2GU43	IG c273_light_IGKV4-1_IGKJ1 (Fragment)		unreviewed	Evidence at transcript level
A0A5C2GU53	IG c283_light_IGKV1-5_IGKJ3 (Fragment)		unreviewed	Evidence at transcript level
A0A5C2GU62	IG c1045_light_IGKV1-16_IGKJ4 (Fragment)		unreviewed	Evidence at transcript level
A0A5C2GU71	IG c1055_light_IGKV3-11_IGKJ5 (Fragment)		unreviewed	Evidence at transcript level
A0A5C2GU73	IG c857_light_IGLV3-21_IGLJ2 (Fragment)		unreviewed	Evidence at transcript level
A0A5C2GU97	IG c981_light_IGKV4-1_IGKJ2 (Fragment)		unreviewed	Evidence at transcript level
A0A5C2GUA2	IG c522_light_IGKV1-27_IGKJ3 (Fragment)		unreviewed	Evidence at transcript level
A0A5C2GUF6	IG c1145_light_IGLV3-21_IGLJ3 (Fragment)		unreviewed	Evidence at transcript level
A0A5C2GUG9	IG c1165_light_IGKV4-1_IGKJ3 (Fragment)		unreviewed	Evidence at transcript level
A0A5C2GUI7	IG c433_light_IGKV2D-29_IGKJ1 (Fragment)		unreviewed	Evidence at transcript level
A0A5C2GUK4	IG c1205_light_IGKV1-5_IGKJ4 (Fragment)		unreviewed	Evidence at transcript level
A0A5C2GUR1	IG c1265_light_IGLV3-25_IGLJ3 (Fragment)		unreviewed	Evidence at transcript level
A0A5C2GUS2	IG c339_light_IGLV1-36_IGLJ2 (Fragment)		unreviewed	Evidence at transcript level
A0A5C2GUY3	IG c337_heavy_IGHV3-30_IGHD3-3_IGHJ4 (Fragment)		unreviewed	Evidence at transcript level
A0A5C2GUY4	IG c1345_light_IGKV1-5_IGKJ1 (Fragment)		unreviewed	Evidence at transcript level
A0A5C2GV08	IG c1291_light_IGKV1-16_IGKJ1 (Fragment)		unreviewed	Evidence at transcript level
A0A5C2GV35	IG c1331_light_IGKV3-20_IGKJ1 (Fragment)		unreviewed	Evidence at transcript level
A0A5C2GV37	IG c1414_light_IGKV3-11_IGKJ5 (Fragment)		unreviewed	Evidence at transcript level
A0A5C2GV52	IG c1434_light_IGKV1-5_IGKJ2 (Fragment)		unreviewed	Evidence at transcript level
A0A5C2GV65	IG c683_light_IGKV3-20_IGKJ2 (Fragment)		unreviewed	Evidence at transcript level
A0A5C2GV66	IG c1455_light_IGKV1D-39_IGKJ1 (Fragment)		unreviewed	Evidence at transcript level
A0A5C2GV70	IG c1217_light_IGKV3-15_IGKJ4 (Fragment)		unreviewed	Evidence at transcript level
A0A5C2GV93	IG c1485_light_IGLV3-25_IGLJ2 (Fragment)		unreviewed	Evidence at transcript level
A0A5C2GVA0	IG c1247_light_IGKV1D-13_IGKJ4 (Fragment)		unreviewed	Evidence at transcript level
A0A5C2GVA3	IG c1494_light_IGKV3-15_IGKJ2 (Fragment)		unreviewed	Evidence at transcript level
A0A5C2GVA7	IG c792_light_IGKV1-5_IGKJ2 (Fragment)		unreviewed	Evidence at transcript level
A0A5C2GVB1	IG c1257_light_IGKV3-15_IGKJ4 (Fragment)		unreviewed	Evidence at transcript level
A0A5C2GVB6	IG c459_light_IGKV3-20_IGKJ3 (Fragment)		unreviewed	Evidence at transcript level
A0A5C2GVC0	IG c802_light_IGKV3-20_IGKJ5 (Fragment)		unreviewed	Evidence at transcript level
A0A5C2GVE2	IG c1534_light_IGKV3-20_IGKJ2 (Fragment)		unreviewed	Evidence at transcript level
A0A5C2GVE4	IG c1739_heavy_IGHV3-21_IGHD3-9_IGHJ5 (Fragment)		unreviewed	Evidence at transcript level
A0A5C2GVH6	IG c1317_light_IGLV2-14_IGLJ2 (Fragment)		unreviewed	Evidence at transcript level
A0A5C2GVJ9	IG c529_light_IGLV3-25_IGLJ2 (Fragment)		unreviewed	Evidence at transcript level
A0A5C2GVL7	IG c1521_heavy_IGHV5-51_IGHD2-21_IGHJ4 (Fragment)		unreviewed	Evidence at transcript level
A0A5C2GVP5	IG c893_light_IGLV1-40_IGLJ3 (Fragment)		unreviewed	Evidence at transcript level
A0A5C2GVP8	IG c922_light_IGLV1-44_IGLJ2 (Fragment)		unreviewed	Evidence at transcript level
A0A5C2GVT6	IG c609_light_IGKV3-11_IGKJ3 (Fragment)		unreviewed	Evidence at transcript level
A0A5C2GVU1	IG c1453_light_IGKV3-11_IGKJ5 (Fragment)		unreviewed	Evidence at transcript level
A0A5C2GVU6	IG c619_light_IGLV1-47_IGLJ3 (Fragment)		unreviewed	Evidence at transcript level
A0A5C2GVW9	IG c992_light_IGKV3-20_IGKJ4 (Fragment)		unreviewed	Evidence at transcript level
A0A5C2GVX4	IG c1735_light_IGKV3-20_IGKJ2 (Fragment)		unreviewed	Evidence at transcript level
A0A5C2GW09	IG c1641_light_IGKV1-6_IGKJ4 (Fragment)		unreviewed	Evidence at transcript level
A0A5C2GW23	IG c639_light_IGKV3-20_IGKJ2 (Fragment)		unreviewed	Evidence at transcript level
A0A5C2GW51	IG c1072_light_IGKV3-15_IGKJ3 (Fragment)		unreviewed	Evidence at transcript level
A0A5C2GW59	IG c1711_light_IGKV2D-28_IGKJ4 (Fragment)		unreviewed	Evidence at transcript level
A0A5C2GWK0	IG c1891_light_IGKV1-9_IGKJ5 (Fragment)		unreviewed	Evidence at transcript level
A0A5C2GWK5	IG c1607_light_IGKV1-9_IGKJ3 (Fragment)		unreviewed	Evidence at transcript level
A0A5C2GWP5	IG c90_light_IGKV1D-13_IGKJ4 (Fragment)		unreviewed	Evidence at transcript level
A0A5C2GWS3	IG c120_light_IGLV6-57_IGLJ2 (Fragment)		unreviewed	Evidence at transcript level
A0A5C2GWS8	IG c1677_light_IGLV4-69_IGLJ2 (Fragment)		unreviewed	Evidence at transcript level
A0A5C2GWU4	IG c1292_light_IGKV1-12_IGKJ3 (Fragment)		unreviewed	Evidence at transcript level
A0A5C2GWW5	IG c1312_light_IGLV1-40_IGLJ2 (Fragment)		unreviewed	Evidence at transcript level
A0A5C2GWX5	IG c1322_light_IGKV3-20_IGKJ2 (Fragment)		unreviewed	Evidence at transcript level
A0A5C2GX21	IG c1362_light_IGKV1-27_IGKJ5 (Fragment)		unreviewed	Evidence at transcript level
A0A5C2GX83	IG c1039_light_IGKV4-1_IGKJ2 (Fragment)		unreviewed	Evidence at transcript level
A0A5C2GX84	IG c1197_heavy_IGHV3-74_IGHD2-21_IGHJ6 (Fragment)		unreviewed	Evidence at transcript level
A0A5C2GXA1	IG c1583_light_IGKV2D-28_IGKJ2 (Fragment)		unreviewed	Evidence at transcript level
A0A5C2GXB1	IG c1877_light_IGKV1-5_IGKJ2 (Fragment)		unreviewed	Evidence at transcript level
A0A5C2GXB2	IG c1079_light_IGKV3-20_IGKJ2 (Fragment)		unreviewed	Evidence at transcript level
A0A5C2GXE9	IG c1119_light_IGLV6-57_IGLJ3 (Fragment)		unreviewed	Evidence at transcript level
A0A5C2GXG7	IG c390_light_IGKV1-9_IGKJ4 (Fragment)		unreviewed	Evidence at transcript level
A0A5C2GXM8	IG c1199_light_IGKV3-20_IGKJ2 (Fragment)		unreviewed	Evidence at transcript level
A0A5C2GXP2	IG c470_light_IGKV1-5_IGKJ1 (Fragment)		unreviewed	Evidence at transcript level
A0A5C2GXQ5	IG c1532_light_IGKV1-5_IGKJ2 (Fragment)		unreviewed	Evidence at transcript level
A0A5C2GXV9	IG c478_light_IGKV1D-13_IGKJ4 (Fragment)		unreviewed	Evidence at transcript level
A0A5C2GXX8	IG c498_light_IGKV4-1_IGKJ1 (Fragment)		unreviewed	Evidence at transcript level
A0A5C2GXY3	IG c1477_heavy_IGHV3-21_IGHD6-13_IGHJ4 (Fragment)		unreviewed	Evidence at transcript level
A0A5C2GY32	IG c630_light_IGKV3-11_IGKJ2 (Fragment)		unreviewed	Evidence at transcript level
A0A5C2GY39	IG c1299_light_IGKV4-1_IGKJ1 (Fragment)		unreviewed	Evidence at transcript level
A0A5C2GYC4	IG c1913_light_IGLV2-14_IGLJ2 (Fragment)		unreviewed	Evidence at transcript level
A0A5C2GYD7	IG c1399_light_IGKV1D-13_IGKJ5 (Fragment)		unreviewed	Evidence at transcript level
A0A5C2GYF2	IG c668_light_IGLV3-16_IGLJ3 (Fragment)		unreviewed	Evidence at transcript level
A0A5C2GYF3	IG c750_light_IGKV3-20_IGKJ1 (Fragment)		unreviewed	Evidence at transcript level
A0A5C2GYG9	IG c1429_light_IGKV1-5_IGKJ2 (Fragment)		unreviewed	Evidence at transcript level
A0A5C2GYK0	IG c1772_light_IGKV2D-28_IGKJ3 (Fragment)		unreviewed	Evidence at transcript level
A0A5C2GYW0	IG c930_light_IGKV2D-29_IGKJ1 (Fragment)		unreviewed	Evidence at transcript level
A0A5C2GYY3	IG c1589_light_IGKV2-24_IGKJ1 (Fragment)		unreviewed	Evidence at transcript level
A0A5C2GZ56	IG c1060_light_IGKV3-20_IGKJ2 (Fragment)		unreviewed	Evidence at transcript level
A0A5C2GZ77	IG c1090_light_IGKV1-12_IGKJ3 (Fragment)		unreviewed	Evidence at transcript level
A0A5C2GZ93	IG c988_light_IGKV3-20_IGKJ1 (Fragment)		unreviewed	Evidence at transcript level
A0A5C2GZB1	IG c1008_light_IGKV2D-28_IGKJ5 (Fragment)		unreviewed	Evidence at transcript level
A0A5C2GZG4	IG c96_light_IGKV3-15_IGKJ2 (Fragment)		unreviewed	Evidence at transcript level
A0A5C2GZJ0	IG c1200_light_IGKV1-16_IGKJ4 (Fragment)		unreviewed	Evidence at transcript level
A0A5C2GZN9	IG c1260_light_IGKV1-9_IGKJ1 (Fragment)		unreviewed	Evidence at transcript level
A0A5C2GZS9	IG c1899_light_IGLV1-47_IGLJ2 (Fragment)		unreviewed	Evidence at transcript level
A0A5C2GZT5	IG c1909_light_IGKV2D-28_IGKJ3 (Fragment)		unreviewed	Evidence at transcript level
A0A5C2H014	IG c1278_light_IGKV1-5_IGKJ1 (Fragment)		unreviewed	Evidence at transcript level
A0A5C2H050	IG c1318_light_IGKV1-5_IGKJ3 (Fragment)		unreviewed	Evidence at transcript level
A0A5C2H086	IG c346_light_IGKV3-15_IGKJ3 (Fragment)		unreviewed	Evidence at transcript level
A0A5C2H0B9	IG c1520_light_IGKV3-15_IGKJ2 (Fragment)		unreviewed	Evidence at transcript level
A0A5C2H0E8	IG c1550_light_IGKV3-15_IGKJ1 (Fragment)		unreviewed	Evidence at transcript level
A0A5C2H0F4	IG c416_light_IGKV3-20_IGKJ5 (Fragment)		unreviewed	Evidence at transcript level
A0A5C2H0L1	IG c1478_light_IGLV2-11_IGLJ2 (Fragment)		unreviewed	Evidence at transcript level
A0A5C2H0R4	IG c1660_light_IGKV3D-15_IGKJ2 (Fragment)		unreviewed	Evidence at transcript level
A0A5C2H1E9	IG c726_light_IGKV1-27_IGKJ1 (Fragment)		unreviewed	Evidence at transcript level
A0A5C2H1G0	IG c736_light_IGKV3-20_IGKJ1 (Fragment)		unreviewed	Evidence at transcript level
A0A5C2H1H7	IG c1768_light_IGKV3-20_IGKJ4 (Fragment)		unreviewed	Evidence at transcript level
A0A5C2H1Q2	IG c856_light_IGKV2D-28_IGKJ2 (Fragment)		unreviewed	Evidence at transcript level
A0A5C2H1W2	IG c1918_light_IGLV1-51_IGLJ3 (Fragment)		unreviewed	Evidence at transcript level
A0A5C2H1Y6	IG c956_light_IGLV2-14_IGLJ1 (Fragment)		unreviewed	Evidence at transcript level
A0A5C2H279	IG c1056_light_IGKV4-1_IGKJ4 (Fragment)		unreviewed	Evidence at transcript level
A0A5C2H2D3	IG c1126_light_IGKV3-15_IGKJ1 (Fragment)		unreviewed	Evidence at transcript level
A0A5C2H2K5	IG c1206_light_IGKV3-15_IGKJ4 (Fragment)		unreviewed	Evidence at transcript level
A0A5C2H2R0	IG c1266_light_IGLV2-11_IGLJ2 (Fragment)		unreviewed	Evidence at transcript level
A0A5C2H2V5	IG c1316_light_IGKV3-15_IGKJ4 (Fragment)		unreviewed	Evidence at transcript level
A0A5C2H351	IG c1416_light_IGKV3-15_IGKJ2 (Fragment)		unreviewed	Evidence at transcript level
A0A5C2H3K5	IG c1596_light_IGKV3-15_IGKJ2 (Fragment)		unreviewed	Evidence at transcript level
A0A5C2H3L0	IG c1606_light_IGKV4-1_IGKJ2 (Fragment)		unreviewed	Evidence at transcript level
A0A5C2H3U4	IG c1726_light_IGKV3-20_IGKJ1 (Fragment)		unreviewed	Evidence at transcript level
A0A5C2H411	IG c1826_light_IGKV2D-28_IGKJ3 (Fragment)		unreviewed	Evidence at transcript level
A0A5F9UJV3	AP-3 complex subunit beta	AP3B2	unreviewed	Evidence at protein level	FUNCTION: Subunit of non-clathrin- and clathrin-associated adaptor protein complex 3 (AP-3) that plays a role in protein sorting in the late-Golgi/trans-Golgi network (TGN) and/or endosomes. The AP complexes mediate both the recruitment of clathrin to membranes and the recognition of sorting signals within the cytosolic tails of transmembrane cargo molecules. AP-3 appears to be involved in the so…
A0A5F9UP49	45 kDa calcium-binding protein	SDF4	unreviewed	Evidence at protein level
A0A5F9YFS9	Signal peptidase complex subunit 1	SPCS1	unreviewed	Evidence at protein level
A0A5F9ZGX9	Protein PTHB1	BBS9	unreviewed	Evidence at protein level
A0A5F9ZH07	Tyrosine-protein kinase (Fragment)	JAK1	unreviewed	Evidence at protein level
A0A5F9ZH09	Outer dynein arm-docking complex subunit 2 (Fragment)	ODAD2	unreviewed	Evidence at protein level
A0A5F9ZHA4	cTAGE family member 4	CTAGE4	unreviewed	Predicted
A0A5F9ZHB4	Dipeptidase	DPEP3	unreviewed	Evidence at protein level
A0A5F9ZHD1	Protein yippee-like	YPEL1	unreviewed	Inferred from homology
A0A5F9ZHD5	Adenosylmethionine decarboxylase	AMD1	unreviewed	Evidence at protein level	FUNCTION: Essential for biosynthesis of the polyamines spermidine and spermine. Promotes maintenance and self-renewal of embryonic stem cells, by maintaining spermine levels. {ECO:0000256|ARBA:ARBA00002587}.
A0A5F9ZHF3	Protein TNT	C16orf82	unreviewed	Evidence at protein level
A0A5F9ZHJ0	Acetyl-CoA acetyltransferase, mitochondrial	ACAT1	unreviewed	Evidence at protein level
A0A5F9ZHL1	Acetyl-CoA acetyltransferase, mitochondrial	ACAT1	unreviewed	Evidence at protein level
A0A5F9ZHM4	L-lactate dehydrogenase	LDHB	unreviewed	Evidence at protein level
A0A5F9ZHN5	Ankyrin-2	ANK2	unreviewed	Evidence at protein level
A0A5F9ZHN7	Phosphatidylinositol-3-phosphatase SAC1	SACM1L	unreviewed	Evidence at protein level
A0A5F9ZI73	Ankyrin-2	ANK2	unreviewed	Evidence at protein level
A0A5H1ZRP4	Negative elongation factor B	NELFB	unreviewed	Evidence at protein level
A0A5H1ZRQ2	RNA helicase	DDX17	unreviewed	Evidence at protein level
A0A5H1ZRQ7	Immunoglobulin lambda constant 7 (Fragment)	IGLC7	unreviewed	Evidence at protein level
A0A5H1ZRS3	Phosphopyruvate hydratase	ENO4	unreviewed	Evidence at protein level
A0A5H2UIR8	MHC class I antigen	HLA-B	unreviewed	Inferred from homology
A0A5K1VW74	Non-specific serine/threonine protein kinase	AKT3	unreviewed	Evidence at protein level
A0A5K1VW76	Calcium/calmodulin-dependent protein kinase	CAMK2A	unreviewed	Evidence at protein level
A0A5K1VW95	Malate dehydrogenase	MDH1	unreviewed	Evidence at protein level
A0A5P8DLM8	ATP synthase protein 8	ATP8	unreviewed	Inferred from homology	FUNCTION: Mitochondrial membrane ATP synthase (F(1)F(0) ATP synthase or Complex V) produces ATP from ADP in the presence of a proton gradient across the membrane which is generated by electron transport complexes of the respiratory chain. F-type ATPases consist of two structural domains, F(1) - containing the extramembraneous catalytic core and F(0) - containing the membrane proton channel, linke…
A0A5P9RRP9	Cytochrome c oxidase subunit 1	COX1	unreviewed	Inferred from homology	FUNCTION: Component of the cytochrome c oxidase, the last enzyme in the mitochondrial electron transport chain which drives oxidative phosphorylation. The respiratory chain contains 3 multisubunit complexes succinate dehydrogenase (complex II, CII), ubiquinol-cytochrome c oxidoreductase (cytochrome b-c1 complex, complex III, CIII) and cytochrome c oxidase (complex IV, CIV), that cooperate to tran…
[truncated: 7,297 more rows]

## Sheet: Table S3 - Mouse
Accession	Protein Name	Gene Symbol	Reviewed status	Protein existence status	Human Accession	Function [CC]
A0A023J5X8	NADH-ubiquinone oxidoreductase chain 2	ND2	unreviewed	Inferred from homology	P03891	Core subunit of the mitochondrial membrane respiratory chain NADH dehydrogenase (Complex I) which catalyzes electron transfer from NADH through the respiratory chain, using ubiquinone as an electron acceptor. Essential for the catalytic activity and assembly of complex I. {ECO:0000256|RuleBase:RU003403}.
A0A023J652	ATP synthase subunit a	ATP6	unreviewed	Inferred from homology	P00846	Mitochondrial membrane ATP synthase (F(1)F(0) ATP synthase or Complex V) produces ATP from ADP in the presence of a proton gradient across the membrane which is generated by electron transport complexes of the respiratory chain. F-type ATPases consist of two structural domains, F(1) - containing the extramembraneous catalytic core and F(0) - containing the membrane proton channel, linked together…
A0A023J654	NADH-ubiquinone oxidoreductase chain 4	ND4	unreviewed	Inferred from homology	P03905	Core subunit of the mitochondrial membrane respiratory chain NADH dehydrogenase (Complex I) which catalyzes electron transfer from NADH through the respiratory chain, using ubiquinone as an electron acceptor. Essential for the catalytic activity and assembly of complex I. {ECO:0000256|RuleBase:RU003297}.
A0A023J6D3	Cytochrome c oxidase subunit 3	COX3	unreviewed	Inferred from homology	P00414	Component of the cytochrome c oxidase, the last enzyme in the mitochondrial electron transport chain which drives oxidative phosphorylation. The respiratory chain contains 3 multisubunit complexes succinate dehydrogenase (complex II, CII), ubiquinol-cytochrome c oxidoreductase (cytochrome b-c1 complex, complex III, CIII) and cytochrome c oxidase (complex IV, CIV), that cooperate to transfer elect…
A0A023J6F3	Cytochrome c oxidase subunit 2	COX2	unreviewed	Inferred from homology	P00403	Component of the cytochrome c oxidase, the last enzyme in the mitochondrial electron transport chain which drives oxidative phosphorylation. The respiratory chain contains 3 multisubunit complexes succinate dehydrogenase (complex II, CII), ubiquinol-cytochrome c oxidoreductase (cytochrome b-c1 complex, complex III, CIII) and cytochrome c oxidase (complex IV, CIV), that cooperate to transfer elect…
A0A023J6I7	Cytochrome c oxidase subunit 2	COX2	unreviewed	Inferred from homology	P00403	Component of the cytochrome c oxidase, the last enzyme in the mitochondrial electron transport chain which drives oxidative phosphorylation. The respiratory chain contains 3 multisubunit complexes succinate dehydrogenase (complex II, CII), ubiquinol-cytochrome c oxidoreductase (cytochrome b-c1 complex, complex III, CIII) and cytochrome c oxidase (complex IV, CIV), that cooperate to transfer elect…
A0A060GQ68	Y-linked serine-like protease (Fragment)	Prssly	unreviewed	Predicted	Q6UWB4
A0A068BEQ2	H2-K region protein 6	H2-Ke6	unreviewed	Evidence at transcript level	Q92506
A0A068BGR9	NADH dehydrogenase [ubiquinone] 1 alpha subcomplex subunit 7	Ndufa7	unreviewed	Evidence at transcript level	O95182	Accessory subunit of the mitochondrial membrane respiratory chain NADH dehydrogenase (Complex I), that is believed not to be involved in catalysis. Complex I functions in the transfer of electrons from NADH to the respiratory chain. The immediate electron acceptor for the enzyme is believed to be ubiquinone. {ECO:0000256|ARBA:ARBA00003195}.
A0A068BIT0	Solute carrier family 39	Slc39a7	unreviewed	Evidence at protein level	Q92504
A0A068EW80	Promyelocytic leukemia	Pml	unreviewed	Evidence at transcript level	P29590
A0A068WAQ5	Protein 4.1 (Fragment)	Epb41	unreviewed	Evidence at transcript level	P11171
A0A075B5V0	Immunoglobulin heavy variable 1-26 (Fragment)	Ighv1-26	unreviewed	Predicted	P23083
A0A075DCV7	Cytochrome c oxidase subunit 1	COX1	unreviewed	Inferred from homology	P00395	Component of the cytochrome c oxidase, the last enzyme in the mitochondrial electron transport chain which drives oxidative phosphorylation. The respiratory chain contains 3 multisubunit complexes succinate dehydrogenase (complex II, CII), ubiquinol-cytochrome c oxidoreductase (cytochrome b-c1 complex, complex III, CIII) and cytochrome c oxidase (complex IV, CIV), that cooperate to transfer elect…
A0A075DCW1	NADH-ubiquinone oxidoreductase chain 3	ND3	unreviewed	Inferred from homology	P03897	Core subunit of the mitochondrial membrane respiratory chain NADH dehydrogenase (Complex I) which catalyzes electron transfer from NADH through the respiratory chain, using ubiquinone as an electron acceptor. Essential for the catalytic activity of complex I. {ECO:0000256|RuleBase:RU003640}.
A0A077K846	GDP-Man:Man(3)GlcNAc(2)-PP-Dol alpha-1,2-mannosyltransferase	Alg11	unreviewed	Evidence at transcript level	Q2TAA5	Required for N-linked oligosaccharide assembly. {ECO:0000256|RuleBase:RU367051}.
A0A077S1H9	Lysozyme e	Spaca5	unreviewed	Evidence at protein level	Q96QH8
A0A077S2U3	Lysozyme b	Lyzl6	unreviewed	Evidence at protein level	O75951
A0A077S9N1	Lysozyme	Lyz1	unreviewed	Inferred from homology	P61626
A0A077S9Z4	Lysozyme	Lyzl1	unreviewed	Evidence at protein level	Q6UWQ5
A0A087WNM2	Transcription initiation factor TFIID subunit 9 (Fragment)	Taf9	unreviewed	Evidence at protein level	Q16594
A0A087WNN1	Flagellum-associated coiled-coil domain-containing protein 1	Flacc1	unreviewed	Predicted	Q96Q35
A0A087WNR4	Testis-expressed protein 35	Tex35	unreviewed	Predicted	Q5T0J7
A0A087WNR6	Cysteine protease (Fragment)	Atg4b	unreviewed	Evidence at protein level	Q9Y4P1	Cysteine protease that plays a key role in autophagy by mediating both proteolytic activation and delipidation of ATG8 family proteins. {ECO:0000256|RuleBase:RU363115}.
A0A087WNT2	Lymphocyte antigen 6E (Fragment)	Ly6e	unreviewed	Evidence at protein level	Q16553
A0A087WNT9	GPI ethanolamine phosphate transferase 1 (Fragment)	Pign	unreviewed	Evidence at protein level	O95427
A0A087WNU2	Membrane-spanning 4-domains, subfamily A, member 5	Ms4a5	unreviewed	Inferred from homology	Q9H3V2
A0A087WNV1	Arf-GAP domain and FG repeat-containing protein 1	Agfg1	unreviewed	Evidence at protein level	P52594
A0A087WNX7	Snf2-related CREBBP activator protein	Srcap	unreviewed	Evidence at protein level	Q6ZRS2
A0A087WNZ5	Lymphocyte antigen 6C1	Ly6c1	unreviewed	Evidence at protein level	No human homologue found
A0A087WNZ7	E3 ubiquitin-protein ligase TRIP12	Trip12	unreviewed	Evidence at protein level	Q14669	E3 ubiquitin-protein ligase involved in ubiquitin fusion degradation (UFD) pathway and regulation of DNA repair. Part of the ubiquitin fusion degradation (UFD) pathway, a process that mediates ubiquitination of protein at their N-terminus, regardless of the presence of lysine residues in target proteins. {ECO:0000256|RuleBase:RU369009}.
A0A087WPD9	Phospholipid scramblase	1700057G04Rik	unreviewed	Inferred from homology	O15162	May mediate accelerated ATP-independent bidirectional transbilayer migration of phospholipids upon binding calcium ions that results in a loss of phospholipid asymmetry in the plasma membrane. {ECO:0000256|RuleBase:RU363116}.
A0A087WPF8	Protein ABHD14B (Fragment)	Abhd14b	unreviewed	Evidence at protein level	Q96IU4
A0A087WPL3	Ras-specific guanine nucleotide-releasing factor RalGPS2 (Fragment)	Ralgps2	unreviewed	Evidence at protein level	Q86X27
A0A087WPW5	Kinectin	Ktn1	unreviewed	Evidence at protein level	Q86UP2
A0A087WQ65	Lymphocyte antigen 6E (Fragment)	Ly6e	unreviewed	Evidence at protein level	Q16553
A0A087WQ70	Glia-derived nexin (Fragment)	Serpine2	unreviewed	Evidence at protein level	P07093
A0A087WQ94	Tensin 1 (Fragment)	Tns1	unreviewed	Evidence at protein level	Q9HBL0
A0A087WQD8	TRAF3-interacting protein 1	Traf3ip1	unreviewed	Evidence at protein level	Q8TDR0
A0A087WQH1	LEM domain-containing protein 1	Lemd1	unreviewed	Predicted	Q68G75
A0A087WQH8	Probable UDP-sugar transporter protein SLC35A4	Slc35a4	unreviewed	Evidence at protein level	L0R6Q1
A0A087WQI3	Kinectin	Ktn1	unreviewed	Evidence at protein level	Q86UP2
A0A087WQK2	DnaJ heat shock protein family (Hsp40) member C5 gamma	Dnajc5g	unreviewed	Predicted	Q8N7S2
A0A087WQK5	alpha-1,2-Mannosidase	Edem3	unreviewed	Evidence at protein level	Q9BZQ6
A0A087WQS2	eIF5-mimic protein 2	Bzw1	unreviewed	Evidence at protein level	Q6P7P5
A0A087WQV4	Maturin	Mturn	unreviewed	Evidence at protein level	A7MBJ1
A0A087WR13	Dynein, axonemal, heavy chain 7C	Dnah7c	unreviewed	Evidence at protein level	Q8WXX0
A0A087WR57	Death-associated protein 1	Dap	unreviewed	Evidence at protein level	P51397
A0A087WRA7	Protein phosphatase 1 regulatory subunit 7 (Fragment)	Ppp1r7	unreviewed	Evidence at protein level	Q15435
A0A087WRD7	Protein STPG4	Stpg4	unreviewed	Predicted	Q8N801
A0A087WRG0	6-phosphofructo-2-kinase/fructose-2,6-bisphosphatase 2	Pfkfb2	unreviewed	Evidence at protein level	O60825
A0A087WRH2	Fas apoptotic inhibitory molecule 1 (Fragment)	Faim	unreviewed	Evidence at protein level	Q9NVQ4
A0A087WRI3	Cilia and flagella-associated protein 77	Cfap77	unreviewed	Evidence at protein level	Q6ZQR2
A0A087WRL7	Phospholipid scramblase (Fragment)	1700057G04Rik	unreviewed	Inferred from homology	O15162	May mediate accelerated ATP-independent bidirectional transbilayer migration of phospholipids upon binding calcium ions that results in a loss of phospholipid asymmetry in the plasma membrane. {ECO:0000256|RuleBase:RU363116}.
A0A087WRQ0	Centrosome and spindle pole-associated protein 1 (Fragment)	Cspp1	unreviewed	Evidence at protein level	Q1MSJ5
A0A087WRX4	Torsin-3A	Tor3a	unreviewed	Evidence at protein level	Q9H497
A0A087WRY3	Nuclear ubiquitous casein and cyclin-dependent kinase substrate 1	Nucks1	unreviewed	Evidence at protein level	Q9H1E3
A0A087WS07	Solute carrier family 26 member 6 (Fragment)	Slc26a6	unreviewed	Evidence at protein level	Q9BXS9
A0A087WS16	Collagen, type VI, alpha 3	Col6a3	unreviewed	Evidence at protein level	P12111
A0A087WS56	Fibronectin	Fn1	unreviewed	Evidence at protein level	P02751
A0A087WS96	SH3 domain-binding glutamic acid-rich-like protein	Sh3bgrl2	unreviewed	Evidence at protein level	Q9UJC5
A0A087WSD2	Membrane-spanning 4-domains, subfamily A, member 14	Ms4a14	unreviewed	Inferred from homology	Q96JA4
A0A087WSD3	Aspartyl aminopeptidase (Fragment)	Dnpep	unreviewed	Evidence at protein level	Q9ULA0
A0A087WSE6	Aspartyl aminopeptidase (Fragment)	Dnpep	unreviewed	Evidence at protein level	Q9ULA0
A0A087WSG3	Predicted gene 28269	Gm28269	unreviewed	Predicted	No human homologue found
A0A087WSL5	Tubulin alpha-4A chain (Fragment)	Tuba4a	unreviewed	Evidence at protein level	P68366
A0A087WSM1	Islet cell autoantigen 1-like protein	Ica1l	unreviewed	Evidence at protein level	Q8NDH6
A0A087WSN5	Phosphatidylinositol-glycan biosynthesis class X protein	Pigx	unreviewed	Evidence at protein level	Q8TBF5	Essential component of glycosylphosphatidylinositol-mannosyltransferase 1 which transfers the first of the 4 mannoses in the GPI-anchor precursors during GPI-anchor biosynthesis. {ECO:0000256|RuleBase:RU366056}.
A0A087WSR9	RIKEN cDNA 1700015G11 gene	1700015G11Rik	unreviewed	Predicted	H3BU77
A0A087WSU3	NADH-ubiquinone oxidoreductase 75 kDa subunit, mitochondrial (Fragment)	Ndufs1	unreviewed	Evidence at protein level	P28331
A0A087WSU5	Nucleolar protein 58 (Fragment)	Nop58	unreviewed	Evidence at protein level	Q9Y2X3
A0A0A0MQ68	Glutaryl-CoA dehydrogenase, mitochondrial	Gcdh	unreviewed	Evidence at protein level	Q92947
A0A0A0MQ70	Solute carrier family 25 member 35	Slc25a35	unreviewed	Evidence at protein level	Q3KQZ1
A0A0A0MQ76	Nucleolar protein 58	Nop58	unreviewed	Evidence at protein level	Q9Y2X3
A0A0A0MQ80	Vesicle-fusing ATPase	Spata5	unreviewed	Evidence at protein level	Q8NB90
A0A0A0MQ85	Cation channel sperm-associated protein 2	Catsper2	unreviewed	Predicted	Q96P56
A0A0A0MQA5	Tubulin alpha chain (Fragment)	Tuba4a	unreviewed	Evidence at protein level	P68366	Tubulin is the major constituent of microtubules, a cylinder consisting of laterally associated linear protofilaments composed of alpha- and beta-tubulin heterodimers. Microtubules grow by the addition of GTP-tubulin dimers to the microtubule end, where a stabilizing cap forms. Below the cap, tubulin dimers are in GDP-bound state, owing to GTPase activity of alpha-tubulin. {ECO:0000256|RuleBase:R…
A0A0A0MQD2	Y-box-binding protein 2	Ybx2	unreviewed	Evidence at protein level	Q9Y2T7
A0A0A0MQF2	Anoctamin	Ano1	unreviewed	Evidence at protein level	Q5XXA6
A0A0A0MQF6	Glyceraldehyde-3-phosphate dehydrogenase	Gapdh	unreviewed	Evidence at protein level	P04406
A0A0A0MQF7	RIKEN cDNA 1700025G04 gene	1700025G04Rik	unreviewed	Evidence at protein level	Q9H246
A0A0A0MQG7	Uroporphyrinogen decarboxylase (Fragment)	Urod	unreviewed	Evidence at protein level	P06132
A0A0A0MQM0	Eukaryotic translation initiation factor 5A (Fragment)	Eif5a	unreviewed	Evidence at protein level	P63241	mRNA-binding protein involved in translation elongation. Has an important function at the level of mRNA turnover, probably acting downstream of decapping. Critical for the efficient synthesis of peptide bonds between consecutive proline residues. Can resolve ribosomal stalling caused by consecutive prolines during translation. Involved in actin dynamics and cell cycle progression, mRNA decay and …
A0A0A0MQM2	Phosphoinositide phospholipase C	Plch1	unreviewed	Evidence at protein level	Q4KWH8
A0A0A0UCD5	Envelope protein		unreviewed	Predicted	P61550
A0A0A0VBV0	Cytochrome b (Fragment)	cytb	unreviewed	Inferred from homology	P00156	Component of the ubiquinol-cytochrome c reductase complex (complex III or cytochrome b-c1 complex) that is part of the mitochondrial respiratory chain. The b-c1 complex mediates electron transfer from ubiquinol to cytochrome c. Contributes to the generation of a proton gradient across the mitochondrial membrane that is then used for ATP synthesis. {ECO:0000256|ARBA:ARBA00002566, ECO:0000256|RuleB…
A0A0A1HAM8	80K protein	Marcks	unreviewed	Evidence at transcript level	P29966
A0A0A6YVP9	Dimethylaniline monooxygenase [N-oxide-forming] 1 (Fragment)	Fmo1	unreviewed	Evidence at protein level	Q01740
A0A0A6YVR9	SURF1-like protein (Fragment)	Surf1	unreviewed	Evidence at protein level	Q15526	Component of the MITRAC (mitochondrial translation regulation assembly intermediate of cytochrome c oxidase complex) complex, that regulates cytochrome c oxidase assembly. {ECO:0000256|RuleBase:RU363076}.
A0A0A6YVS2	Calcium load-activated calcium channel (Fragment)	Tmco1	unreviewed	Evidence at protein level	Q9UM00
A0A0A6YVW2	DDB1- and CUL4-associated factor 6 (Fragment)	Dcaf6	unreviewed	Evidence at protein level	Q58WW2
A0A0A6YW28	Ubiquitin carboxyl-terminal hydrolase	Usp4	unreviewed	Evidence at protein level	Q13107	Deubiquitinating enzyme that removes conjugated ubiquitin from specific proteins to regulate different cellular processes. {ECO:0000256|RuleBase:RU366025}.
A0A0A6YW80	N-alpha-acetyltransferase 15, NatA auxiliary subunit	Naa15	unreviewed	Evidence at protein level	Q9BXJ9
A0A0A6YWB0	Muscleblind-like protein 1	Mbnl1	unreviewed	Evidence at protein level	Q9NR56
A0A0A6YWC5	E3 ubiquitin-protein ligase COP1 (Fragment)	Cop1	unreviewed	Evidence at protein level	Q8NHY2
A0A0A6YWM5	Rab3 GTPase-activating protein non-catalytic subunit	Rab3gap2	unreviewed	Evidence at protein level	Q9H2M9
A0A0A6YWN9	Ubiquitin carboxyl-terminal hydrolase (Fragment)	Usp19	unreviewed	Evidence at protein level	O94966	Deubiquitinating enzyme that removes conjugated ubiquitin from specific proteins to regulate different cellular processes. {ECO:0000256|RuleBase:RU366025}.
A0A0A6YWP7	REST corepressor 3	Rcor3	unreviewed	Evidence at protein level	Q9P2K3
A0A0A6YWP9	Thioredoxin domain-containing protein 9 (Fragment)	Txndc9	unreviewed	Evidence at protein level	O14530
A0A0A6YX21	Vesicle transport protein	Sft2d2	unreviewed	Evidence at protein level	O95562	May be involved in fusion of retrograde transport vesicles derived from an endocytic compartment with the Golgi complex. {ECO:0000256|RuleBase:RU363111}.
A0A0A6YX50	Protoporphyrinogen oxidase (Fragment)	Ppox	unreviewed	Evidence at protein level	P50336	Catalyzes the 6-electron oxidation of protoporphyrinogen-IX to form protoporphyrin-IX. {ECO:0000256|ARBA:ARBA00002600, ECO:0000256|RuleBase:RU367069}.
A0A0A6YXB9	Fatty acid-binding protein 9	Fabp9	unreviewed	Evidence at protein level	Q0Z7S8
A0A0A6YXC8	Protein enabled homolog	Enah	unreviewed	Evidence at protein level	Q8N8S7
A0A0A6YXR0	Choline/ethanolaminephosphotransferase 1 (Fragment)	Cept1	unreviewed	Evidence at protein level	Q9Y6K0
A0A0A6YXV0	Acylamino-acid-releasing enzyme (Fragment)	Apeh	unreviewed	Evidence at protein level	P13798
A0A0A6YXW4	39S ribosomal protein L30, mitochondrial (Fragment)	Mrpl30	unreviewed	Evidence at protein level	Q8TCC3
A0A0A6YXY1	N-terminal Xaa-Pro-Lys N-methyltransferase 1 (Fragment)	Ntmt1	unreviewed	Evidence at protein level	Q9BV86
A0A0A6YY29	Calcyclin-binding protein (Fragment)	Cacybp	unreviewed	Evidence at protein level	Q9HB71
A0A0A6YY34	Glutathione peroxidase	Gpx1	unreviewed	Evidence at protein level	P07203
A0A0A6YY47	Neural cell adhesion molecule 1	Ncam1	unreviewed	Evidence at protein level	P13591	This protein is a cell adhesion molecule involved in neuron-neuron adhesion, neurite fasciculation, outgrowth of neurites, etc. {ECO:0000256|ARBA:ARBA00003000}.
A0A0A6YY75	Complement component receptor 1-like protein	Cr1l	unreviewed	Evidence at protein level	P17927
A0A0B4J1E2	SNW domain-containing protein 1	Snw1	unreviewed	Evidence at protein level	Q13573	Involved in pre-mRNA splicing. {ECO:0000256|RuleBase:RU367140}.
A0A0B6VMB2	MAb 31C6 heavy chain	HC	unreviewed	Predicted	P0DOX5
A0A0C6E3V3	HC protein	HC	unreviewed	Evidence at transcript level	P0DOX5
A0A0D3M042	Odorant binding protein 5	Obp1a	unreviewed	Evidence at transcript level	No human homologue found
A0A0F6AIX5	Lipid droplet-associated hydrolase	Ldah	unreviewed	Evidence at protein level	Q9H6V9
A0A0F6T326	Lymphocyte expansion molecule	Lexm	unreviewed	Evidence at transcript level	No human homologue found
A0A0F7IQ06	Alpha v integrin	Itgav	unreviewed	Evidence at transcript level	P06756
A0A0F7QZE4	MAb 110 heavy chain	HC	unreviewed	Evidence at transcript level	P0DOX5
A0A0G2JDD1	Solute carrier organic anion transporter family member	Slco1a5	unreviewed	Inferred from homology	P46721
A0A0G2JDE3	Adhesion G protein-coupled receptor L2	Adgrl2	unreviewed	Evidence at protein level	O95490
A0A0G2JDF7	Ubiquitin carboxyl-terminal hydrolase 30 (Fragment)	Usp30	unreviewed	Evidence at protein level	Q70CQ3
A0A0G2JDH9	Prominin-1	Prom1	unreviewed	Evidence at protein level	O43490
A0A0G2JDK3	Geranylgeranyl transferase type-2 subunit beta (Fragment)	Rabggtb	unreviewed	Evidence at protein level	P53611
A0A0G2JDP0	HCLS1-associated protein X-1	Hax1	unreviewed	Evidence at protein level	O00165	Recruits the Arp2/3 complex to the cell cortex and regulates reorganization of the cortical actin cytoskeleton via its interaction with KCNC3 and the Arp2/3 complex. Slows down the rate of inactivation of KCNC3 channels. Promotes GNA13-mediated cell migration. Involved in the clathrin-mediated endocytosis pathway. May be involved in internalization of ABC transporters such as ABCB11. May inhibit …
A0A0G2JDU7	Fascin	Fscn1	unreviewed	Evidence at protein level	Q16658
A0A0G2JDV6	Ubiquitin-associated protein 2-like	Ubap2l	unreviewed	Evidence at protein level	Q14157
A0A0G2JE29	Procollagen C-endopeptidase enhancer 1 (Fragment)	Pcolce	unreviewed	Evidence at protein level	Q15113
A0A0G2JE75	Bone morphogenetic protein 3	Bmp3	unreviewed	Evidence at protein level	P12645
A0A0G2JE92	Protein-tyrosine sulfotransferase (Fragment)	Tpst2	unreviewed	Evidence at protein level	O60704	Catalyzes the O-sulfation of tyrosine residues within acidic motifs of polypeptides, using 3'-phosphoadenylyl sulfate (PAPS) as cosubstrate. {ECO:0000256|ARBA:ARBA00003886, ECO:0000256|RuleBase:RU365018}.
A0A0G2JEB6	Cilia and flagella-associated protein 47	Cfap47	reviewed	Evidence at protein level	Q6ZTR5	Plays a role in flagellar formation and sperm motility. {ECO:0000269|PubMed:33472045}.
A0A0G2JEB7	Predicted gene, 17359	Gm17359	unreviewed	Predicted	Q96LM5
A0A0G2JEC4	Endophilin-B1	Sh3glb1	unreviewed	Evidence at protein level	Q5R8P5
A0A0G2JEG3	Solute carrier family 35 member F6	Slc35f6	unreviewed	Evidence at protein level	Q8N357
A0A0G2JEN7	Suppressor of tumorigenicity 7 protein-like (Fragment)	St7l	unreviewed	Inferred from homology	Q8TDW4
A0A0G2JEU1	Aldehyde dehydrogenase, mitochondrial	Aldh2	unreviewed	Evidence at protein level	P05091
A0A0G2JEV2	Histone H3-like centromeric protein A	Cenpa	unreviewed	Evidence at protein level	P49450
A0A0G2JEW4	Pre-mRNA-splicing factor 38B	Prpf38b	unreviewed	Evidence at protein level	Q5VTL8	May be required for pre-mRNA splicing. {ECO:0000256|RuleBase:RU367025}.
A0A0G2JF07	Complement factor I (Fragment)	Cfi	unreviewed	Evidence at protein level	P05156
A0A0G2JF44	Intraflagellar transport protein 22 homolog (Fragment)	Ift22	unreviewed	Evidence at protein level	Q9H7X7
A0A0G2JF71	Methionine aminopeptidase 1	Metap1	unreviewed	Evidence at protein level	P53582
A0A0G2JFB2	Tudor and KH domain-containing protein	Tdrkh	unreviewed	Evidence at protein level	Q9Y2W6
A0A0G2JFD6	Elongation of very long chain fatty acids protein	Elovl6	unreviewed	Evidence at protein level	Q9H5J4
A0A0G2JFE8	Elongation of very long chain fatty acids protein (Fragment)	Elovl6	unreviewed	Evidence at protein level	Q9H5J4
A0A0G2JFJ6	Integrator complex subunit 3	Ints3	unreviewed	Evidence at protein level	Q68E01
A0A0G2JFQ8	Membrane-associated phosphatidylinositol transfer protein 2	Pitpnm2	unreviewed	Evidence at protein level	Q9BZ72
A0A0G2JFV5	Leucine-rich repeat flightless-interacting protein 2	Lrrfip2	unreviewed	Evidence at protein level	Q9Y608
A0A0G2JFX7	RNA-binding protein 8A	Rbm8a	unreviewed	Evidence at protein level	Q27W01	Core component of the splicing-dependent multiprotein exon junction complex (EJC) deposited at splice junctions on mRNAs. {ECO:0000256|RuleBase:RU361239}.
A0A0G2JFY5	Far upstream element-binding protein 1	Fubp1	unreviewed	Evidence at protein level	Q96AE4
A0A0G2JFZ8	Nuclear pore membrane glycoprotein 210-like	Nup210l	unreviewed	Evidence at protein level	Q5VU65
A0A0G2JG52	Crystallin beta-gamma domain-containing 1	Crybg1	unreviewed	Evidence at protein level	Q9Y4K1
A0A0G2JG55	Ankyrin repeat domain-containing protein 13C	Ankrd13c	unreviewed	Evidence at protein level	Q8N6S4
A0A0G2JGA3	RanBP2-type domain-containing protein	Tex13d	unreviewed	Inferred from homology	A0A0J9YY54
A0A0G2JGD2	Protein S100-A4 (Fragment)	S100a4	unreviewed	Evidence at protein level	P26447
A0A0G2JGI9	Glycogen debranching enzyme	Agl	unreviewed	Evidence at protein level	P35573	Multifunctional enzyme acting as 1,4-alpha-D-glucan:1,4-alpha-D-glucan 4-alpha-D-glycosyltransferase and amylo-1,6-glucosidase in glycogen degradation. {ECO:0000256|ARBA:ARBA00003530}.
A0A0G2JGJ6	Predicted gene, 21190	Gm21190	unreviewed	Predicted	Q8TDM6
A0A0G2JGK7	Leucine-rich repeat-containing protein 43	Lrrc43	unreviewed	Predicted	Q8N309
A0A0G2JGL8	RNA helicase	Dhx30	unreviewed	Evidence at protein level	Q7L2E3
A0A0G2JGM6	Vitamin D-binding protein (Fragment)	Gc	unreviewed	Evidence at protein level	P02774	Involved in vitamin D transport and storage, scavenging of extracellular G-actin, enhancement of the chemotactic activity of C5 alpha for neutrophils in inflammation and macrophage activation. {ECO:0000256|ARBA:ARBA00002354}.
A0A0G2JGN4	Small nuclear ribonucleoprotein-associated protein B	Snrpb	unreviewed	Predicted	P14678
A0A0G2JGN7	Nucleoside-diphosphate kinase (Fragment)	Ak5	unreviewed	Evidence at protein level	Q9Y6K8
A0A0G2JGS4	Calcium/calmodulin-dependent protein kinase	Camk2d	unreviewed	Evidence at protein level	Q13557
A0A0G2JGT5	Eukaryotic translation initiation factor 4E (Fragment)	Eif4e	unreviewed	Evidence at protein level	P06730
A0A0G2JGT9	Mannosyl-oligosaccharide 1,2-alpha-mannosidase IB	Man1a2	unreviewed	Evidence at protein level	O60476
A0A0G2JGX4	Sodium/potassium-transporting ATPase subunit alpha	Atp1a3	unreviewed	Evidence at protein level	P13637
A0A0H2UH19	Histone-lysine N-methyltransferase EHMT1	Ehmt1	unreviewed	Evidence at protein level	Q9H9B1
A0A0H2UKB7	Intraflagellar transport protein 22 homolog (Fragment)	Ift22	unreviewed	Evidence at protein level	Q9H7X7
A0A0J9YTQ7	Translation initiation factor eIF-2B subunit delta (Fragment)	Eif2b4	unreviewed	Evidence at protein level	Q9UI10
A0A0J9YTR2	RIKEN cDNA 0610012G03 gene	0610012G03Rik	unreviewed	Evidence at protein level	Q69YL0
A0A0J9YTU8	Predicted gene 5767	Litafd	unreviewed	Inferred from homology	A0A1B0GVX0
A0A0J9YU39	Prolactin regulatory element-binding protein (Fragment)	Preb	unreviewed	Evidence at protein level	Q9HCU5	Guanine nucleotide exchange factor that specifically activates the small GTPase SAR1B. Mediates the recruitment of SAR1B and other COPII coat components to endoplasmic reticulum membranes and is therefore required for the formation of COPII transport vesicles from the ER. {ECO:0000256|RuleBase:RU369019}.; Was first identified based on its probable role in the regulation of pituitary gene transcri…
A0A0J9YU62	C-terminal-binding protein 1	Ctbp1	unreviewed	Evidence at protein level	Q13363
A0A0J9YUK4	Cytoplasmic protein NCK2 (Fragment)	Nck2	unreviewed	Evidence at protein level	O43639
A0A0J9YUM4	C-terminal-binding protein 1	Ctbp1	unreviewed	Evidence at protein level	Q13363
A0A0J9YUN6	Vitamin K epoxide reductase complex subunit 1-like protein 1 (Fragment)	Vkorc1l1	unreviewed	Evidence at protein level	Q8N0U8
A0A0J9YUP0	Phosphopyruvate hydratase	Eno4	unreviewed	Evidence at protein level	A6NNW6
A0A0J9YUT1	Protein ABHD11 (Fragment)	Abhd11	unreviewed	Predicted	Q8NFV4
A0A0J9YV03	Protein FAM187B	Fam187b	unreviewed	Inferred from homology	Q17R55
A0A0J9YV10	Zinc finger protein 512 (Fragment)	Zfp512	unreviewed	Evidence at protein level	Q96ME7
A0A0J9YV30	Paxillin	Pxn	unreviewed	Evidence at protein level	P49023
A0A0J9YVC1	Eukaryotic translation initiation factor 4 gamma 1 (Fragment)	Eif4g1	unreviewed	Evidence at protein level	Q04637
A0A0J9YVG9	Phosphopyruvate hydratase (Fragment)	Eno4	unreviewed	Evidence at protein level	A6NNW6
A0A0J9YVH4	E3 ubiquitin-protein ligase TM129	Tmem129	unreviewed	Inferred from homology	A0AVI4
A0A0M3HEP4	Testis-expressed protein 26	Tex26	unreviewed	Predicted	Q8N6G2
A0A0M3HEQ0	Thioredoxin-disulfide reductase	Txnrd2	unreviewed	Evidence at protein level	Q9NNW7
A0A0N4SUH4	Pumilio homolog 3	Pum3	unreviewed	Evidence at protein level	Q15397
A0A0N4SUN5	Nuclear receptor-interacting protein 2 (Fragment)	Nrip2	unreviewed	Evidence at protein level	Q9BQI9
A0A0N4SUU0	Pleckstrin homology domain-containing, family A member 5 (Fragment)	Plekha5	unreviewed	Evidence at protein level	Q9HAU0
A0A0N4SUV6	Selenocysteine-specific elongation factor	Eefsec	unreviewed	Evidence at protein level	P57772
A0A0N4SUX5	Phosphopyruvate hydratase	Eno2	unreviewed	Evidence at protein level	P09104
A0A0N4SUY1	Transmembrane protein 176B (Fragment)	Tmem176b	unreviewed	Evidence at protein level	Q3YBM2
A0A0N4SV32	Plasminogen activator inhibitor 1 RNA-binding protein	Serbp1	unreviewed	Evidence at protein level	Q8NC51
A0A0N4SV80	Zinc finger protein 638	Zfp638	unreviewed	Evidence at protein level	Q14966
A0A0N4SVM0	F-actin-capping protein subunit alpha (Fragment)	Capza2	unreviewed	Evidence at protein level	A0M8R8	F-actin-capping proteins bind in a Ca(2+)-independent manner to the fast growing ends of actin filaments (barbed end) thereby blocking the exchange of subunits at these ends. Unlike other capping proteins (such as gelsolin and severin), these proteins do not sever actin filaments. {ECO:0000256|RuleBase:RU365077}.
A0A0N4SVN7	FXYD domain-containing ion transport regulator	Fxyd4	unreviewed	Inferred from homology	P59646
A0A0N4SVQ0	Protease, serine 47	Prss47	unreviewed	Predicted	A8MTI9
A0A0N4SVS5	Predicted gene 9999	Gm9999	unreviewed	Predicted	No human homologue found
A0A0N4SVS8	Integrator complex subunit 13 (Fragment)	Ints13	unreviewed	Evidence at protein level	Q9NVM9
A0A0N4SVT1	RNA helicase (Fragment)	Ddx47	unreviewed	Evidence at protein level	Q9H0S4
A0A0N4SVT8	DnaJ homolog subfamily B member 8 (Fragment)	Dnajb8	unreviewed	Evidence at protein level	Q8NHS0
A0A0N4SVU2	Heat shock 70 kDa protein 4L (Fragment)	Hspa4l	unreviewed	Evidence at protein level	O95757
A0A0N4SW07	V-type proton ATPase subunit E 1 (Fragment)	Atp6v1e1	unreviewed	Evidence at protein level	P36543
A0A0N4SW28	Guanine nucleotide-binding protein subunit gamma	Gng12	unreviewed	Evidence at protein level	Q5RBQ0	Guanine nucleotide-binding proteins (G proteins) are involved as a modulator or transducer in various transmembrane signaling systems. The beta and gamma chains are required for the GTPase activity, for replacement of GDP by GTP, and for G protein-effector interaction. {ECO:0000256|RuleBase:RU004973}.
A0A0N4SW94	Myeloid-associated differentiation marker (Fragment)	Myadm	unreviewed	Evidence at protein level	Q96S97
A0A0N4SWA2	Broad substrate-specificity ATP-binding cassette transporter ABCG2 (Fragment)	Abcg2	unreviewed	Evidence at protein level	Q9UNQ0
A0A0N4SWD0	Secernin-1 (Fragment)	Scrn1	unreviewed	Evidence at protein level	Q12765
A0A0N4SWH3	Dysferlin	Dysf	unreviewed	Evidence at protein level	O75923
A0A0N4SWI4	Protein FAM136A	Fam136a	unreviewed	Evidence at protein level	Q96C01
A0A0R3P9C8	NADH dehydrogenase [ubiquinone] 1 alpha subcomplex subunit 9, mitochondrial	Ndufa9	unreviewed	Evidence at protein level	Q16795
A0A0R4IZW5	Cadherin-1	Cdh1	unreviewed	Evidence at protein level	P12830	Cadherins are calcium-dependent cell adhesion proteins. {ECO:0000256|RuleBase:RU004357}.; E-Cad/CTF2 promotes non-amyloidogenic degradation of Abeta precursors. Has a strong inhibitory effect on APP C99 and C83 production. {ECO:0000256|ARBA:ARBA00025086}.
A0A0R4IZY0	Thimet oligopeptidase	Thop1	unreviewed	Evidence at protein level	P52888
A0A0R4IZY2	Cytochrome P450	Cyp2d26	unreviewed	Evidence at protein level	P10635	Cytochromes P450 are a group of heme-thiolate monooxygenases. In liver microsomes, this enzyme is involved in an NADPH-dependent electron transport pathway. It oxidizes a variety of structurally unrelated compounds, including steroids, fatty acids, and xenobiotics. {ECO:0000256|RuleBase:RU368047}.
A0A0R4IZY9	tRNA-dihydrouridine(47) synthase [NAD(P)(+)]	Dus3l	unreviewed	Evidence at protein level	Q96G46
A0A0R4IZZ6	Formin-binding protein 4	Fnbp4	unreviewed	Evidence at protein level	Q8N3X1
A0A0R4J005	LIM and senescent cell antigen-like-containing domain protein	Lims1	unreviewed	Evidence at protein level	P48059	Adapter protein in a cytoplasmic complex linking beta-integrins to the actin cytoskeleton, bridges the complex to cell surface receptor tyrosine kinases and growth factor receptors. {ECO:0000256|PIRNR:PIRNR038003}.
A0A0R4J008	Histone deacetylase 2	Hdac2	unreviewed	Evidence at protein level	Q92769	Histone deacetylase that catalyzes the deacetylation of lysine residues on the N-terminal part of the core histones (H2A, H2B, H3 and H4). Histone deacetylation gives a tag for epigenetic repression and plays an important role in transcriptional regulation, cell cycle progression and developmental events. Histone deacetylases act via the formation of large multiprotein complexes. {ECO:0000256|PIR…
A0A0R4J010	Ciliary-associated calcium-binding coiled-coil protein 1	Cabcoco1	unreviewed	Evidence at protein level	Q8IVU9
A0A0R4J012	Protein LRATD1	Lratd1	unreviewed	Evidence at protein level	Q96KN4
A0A0R4J023	Methylglutaconyl-CoA hydratase, mitochondrial	Auh	unreviewed	Evidence at protein level	Q13825
A0A0R4J034	Pyridoxal-dependent decarboxylase domain-containing protein 1	Pdxdc1	unreviewed	Evidence at protein level	Q6P996
A0A0R4J039	Histidine-rich glycoprotein	Hrg	unreviewed	Evidence at protein level	P04196
A0A0R4J049	Protein arginine N-methyltransferase 5	Prmt5	unreviewed	Evidence at protein level	O14744	Arginine methyltransferase that can both catalyze the formation of omega-N monomethylarginine (MMA) and symmetrical dimethylarginine (sDMA). {ECO:0000256|PIRNR:PIRNR015894}.
A0A0R4J050	N-acyl-aliphatic-L-amino acid amidohydrolase	Acy1	unreviewed	Evidence at protein level	Q03154
A0A0R4J065	Cysteine protease	Atg4b	unreviewed	Evidence at protein level	Q9Y4P1	Cysteine protease that plays a key role in autophagy by mediating both proteolytic activation and delipidation of ATG8 family proteins. {ECO:0000256|RuleBase:RU363115}.
A0A0R4J066	Coenzyme Q-binding protein COQ10 homolog B, mitochondrial	Coq10b	unreviewed	Evidence at protein level	Q9H8M1	Required for the function of coenzyme Q in the respiratory chain. May serve as a chaperone or may be involved in the transport of Q6 from its site of synthesis to the catalytic sites of the respiratory complexes. {ECO:0000256|ARBA:ARBA00024947}.
A0A0R4J069	Selenocysteine lyase	Scly	unreviewed	Evidence at protein level	Q96I15
A0A0R4J076	RIKEN cDNA 1700019N19 gene	1700019N19Rik	unreviewed	Evidence at protein level	Q8WW14
A0A0R4J078	UBX domain-containing protein 4	Ubxn4	unreviewed	Evidence at protein level	Q92575
A0A0R4J083	Long-chain specific acyl-CoA dehydrogenase, mitochondrial	Acadl	unreviewed	Evidence at protein level	P28330
A0A0R4J084	SUN domain-containing protein 5	Sun5	unreviewed	Evidence at protein level	Q8TC36
A0A0R4J089	RIKEN cDNA 1700094D03 gene	Cfap141	unreviewed	Evidence at protein level	Q5VU69
A0A0R4J092	Beta-mannosidase	Manba	unreviewed	Evidence at protein level	O00462	Exoglycosidase that cleaves the single beta-linked mannose residue from the non-reducing end of all N-linked glycoprotein oligosaccharides. {ECO:0000256|ARBA:ARBA00003150}.
A0A0R4J094	Fumarylacetoacetate hydrolase domain-containing 2A	Fahd2a	unreviewed	Evidence at protein level	Q96GK7
A0A0R4J098	Zinc finger protein 326	Zfp326	unreviewed	Evidence at protein level	Q5BKZ1
A0A0R4J0A9	Low-density lipoprotein receptor-related protein	Lrp6	unreviewed	Evidence at protein level	O75581	Component of the Wnt-Fzd-LRP5-LRP6 complex that triggers beta-catenin signaling through inducing aggregation of receptor-ligand complexes into ribosome-sized signalsomes. {ECO:0000256|PIRNR:PIRNR036314}.
A0A0R4J0B0	Prominin-1	Prom1	unreviewed	Evidence at protein level	O43490
A0A0R4J0B2	Phospholipase B-like	Plbd1	unreviewed	Evidence at protein level	Q6P4A8	Putative phospholipase. {ECO:0000256|RuleBase:RU364138}.
A0A0R4J0B3	Serine/threonine-protein kinase	Ulk1	unreviewed	Evidence at protein level	O75385	Serine/threonine-protein kinase involved in autophagy in response to starvation. {ECO:0000256|PIRNR:PIRNR000580}.
A0A0R4J0B4	N-acylneuraminate cytidylyltransferase	Cmas	unreviewed	Evidence at protein level	Q8NFW8	Catalyzes the activation of N-acetylneuraminic acid (NeuNAc) to cytidine 5'-monophosphate N-acetylneuraminic acid (CMP-NeuNAc), a substrate required for the addition of sialic acid. Has some activity toward NeuNAc, N-glycolylneuraminic acid (Neu5Gc) or 2-keto-3-deoxy-D-glycero-D-galacto-nononic acid (KDN). {ECO:0000256|ARBA:ARBA00024902}.
A0A0R4J0B5	RUS family member 1	Rusf1	unreviewed	Evidence at protein level	Q96GQ5
A0A0R4J0B6	Broad substrate specificity ATP-binding cassette transporter ABCG2	Abcg2	unreviewed	Evidence at protein level	Q9UNQ0
A0A0R4J0B8	Endophilin-A3	Sh3gl3	unreviewed	Evidence at protein level	Q99963	Implicated in endocytosis. May recruit other proteins to membranes with high curvature. {ECO:0000256|ARBA:ARBA00024839}.
A0A0R4J0D3	Dolichyl-diphosphooligosaccharide--protein glycotransferase	Stt3b	unreviewed	Evidence at protein level	Q8TCJ2
A0A0R4J0F3	Protein phosphatase 1 regulatory subunit 32	Ppp1r32	unreviewed	Evidence at protein level	Q7Z5V6
A0A0R4J0G0	Phosphoenolpyruvate carboxykinase (GTP)	Pck2	unreviewed	Evidence at protein level	Q16822
A0A0R4J0G4	Ran-binding protein 10	Ranbp10	unreviewed	Evidence at protein level	Q6VN20
A0A0R4J0G6	Glutaminyl-peptide cyclotransferase	Qpct	unreviewed	Evidence at protein level	Q16769
A0A0R4J0H2	Coiled-coil domain-containing protein 33	Ccdc33	unreviewed	Predicted	Q8N5R6
A0A0R4J0I1	Serine protease inhibitor A3K	Serpina3k	unreviewed	Evidence at protein level	P01011
A0A0R4J0I6	Acyl-CoA dehydrogenase family member 11	Acad11	unreviewed	Evidence at protein level	Q709F0
A0A0R4J0I9	Prolow-density lipoprotein receptor-related protein 1	Lrp1	unreviewed	Evidence at protein level	Q07954
A0A0R4J0J8	Cytospin-A	Specc1l	unreviewed	Evidence at protein level	Q69YQ0	Involved in cytokinesis and spindle organization. May play a role in actin cytoskeleton organization and microtubule stabilization and hence required for proper cell adhesion and migration. {ECO:0000256|ARBA:ARBA00025131, ECO:0000256|RuleBase:RU367063}.
A0A0R4J0K8	E3 ubiquitin-protein ligase RNF139	Rnf139	unreviewed	Evidence at protein level	Q8WU17
A0A0R4J0L1	Beta-galactosidase	Glb1l2	unreviewed	Evidence at protein level	Q8IW92
A0A0R4J0L5	Conserved oligomeric Golgi complex subunit 6	Cog6	unreviewed	Evidence at protein level	Q9Y2V7	Required for normal Golgi function. {ECO:0000256|ARBA:ARBA00003627, ECO:0000256|RuleBase:RU365075}.
A0A0R4J0P1	Isobutyryl-CoA dehydrogenase, mitochondrial	Acad8	unreviewed	Evidence at protein level	Q9UKU7
A0A0R4J0P6	Poly(A)-specific ribonuclease PARN	Parn	unreviewed	Evidence at protein level	O95453
A0A0R4J0Q5	Lamin-B2	Lmnb2	unreviewed	Evidence at protein level	Q03252
A0A0R4J0R1	Vesicle-associated membrane protein 8	Vamp8	unreviewed	Evidence at protein level	Q5REQ5
A0A0R4J0S3	Reticulon-4-interacting protein 1, mitochondrial	Rtn4ip1	unreviewed	Evidence at protein level	Q8WWV3
A0A0R4J0S5	Beta-defensin	Defb12	unreviewed	Inferred from homology	Q8NG35	Has antibacterial activity. {ECO:0000256|RuleBase:RU231113}.
A0A0R4J0S8	Uroplakin-3b	Upk3b	unreviewed	Evidence at protein level	Q9BT76
A0A0R4J0T0	Iron-sulfur cluster co-chaperone protein HscB	Hscb	unreviewed	Evidence at protein level	Q8IWL3
A0A0R4J0T8	ADP-ribosylation factor GTPase-activating protein 3	Arfgap3	unreviewed	Evidence at protein level	Q9NP61
A0A0R4J0V5	DNA-directed RNA polymerase subunit	Polr2a	unreviewed	Evidence at protein level	P24928	DNA-dependent RNA polymerase catalyzes the transcription of DNA into RNA using the four ribonucleoside triphosphates as substrates. {ECO:0000256|RuleBase:RU004279}.
A0A0R4J0W6	Leucine-rich repeat-containing protein 40	Lrrc40	unreviewed	Evidence at protein level	Q9H9A6
A0A0R4J0X4	Speriolin	Spatc1	unreviewed	Predicted	Q76KD6
A0A0R4J0X7	Glyceraldehyde-3-phosphate dehydrogenase	Gapdhs	unreviewed	Evidence at protein level	O14556
A0A0R4J0Z1	Protein disulfide-isomerase A4	Pdia4	unreviewed	Evidence at protein level	P13667
A0A0R4J107	Acylamino-acid-releasing enzyme (Fragment)	Apeh	unreviewed	Evidence at protein level	P13798	This enzyme catalyzes the hydrolysis of the N-terminal peptide bond of an N-acetylated peptide to generate an N-acetylated amino acid and a peptide with a free N-terminus. It preferentially cleaves off Ac-Ala, Ac-Met and Ac-Ser. {ECO:0000256|ARBA:ARBA00024955}.
A0A0R4J109	Serine protease inhibitor Kazal-type 12	Spink12	unreviewed	Predicted	Q6UWN8
A0A0R4J119	Cytoplasmic FMR1-interacting protein	Cyfip1	unreviewed	Evidence at protein level	Q7L576
A0A0R4J124	SRSF protein kinase 2	Srpk2	unreviewed	Evidence at protein level	P78362
A0A0R4J131	Biotinidase	Btd	unreviewed	Evidence at protein level	P43251
A0A0R4J138	Arylsulfatase B	Arsb	unreviewed	Evidence at protein level	P15848
A0A0R4J140	Clustered mitochondria protein homolog	Cluh	unreviewed	Evidence at protein level	O75153	mRNA-binding protein involved in proper cytoplasmic distribution of mitochondria. Specifically binds mRNAs of nuclear-encoded mitochondrial proteins in the cytoplasm and regulates transport or translation of these transcripts close to mitochondria, playing a role in mitochondrial biogenesis. {ECO:0000256|HAMAP-Rule:MF_03013}.
A0A0R4J156	Renalase	Rnls	unreviewed	Evidence at protein level	Q5VYX0
A0A0R4J158	Serine protease inhibitor Kazal-type 11	Spink11	unreviewed	Predicted	Q1W4C9
A0A0R4J160	Disintegrin and metalloproteinase domain-containing protein 25	Adam25	unreviewed	Predicted	O43506
A0A0R4J175	Bromodomain-containing protein 9	Brd9	unreviewed	Evidence at protein level	Q9H8M2
A0A0R4J187	X-ray repair cross-complementing protein 6	Xrcc6	unreviewed	Evidence at protein level	P12956
A0A0R4J198	Succinyl-CoA:3-ketoacid-coenzyme A transferase	Oxct2b	unreviewed	Inferred from homology	Q9BYC2	Key enzyme for ketone body catabolism. Transfers the CoA moiety from succinate to acetoacetate. Formation of the enzyme-CoA intermediate proceeds via an unstable anhydride species formed between the carboxylate groups of the enzyme and substrate. {ECO:0000256|PIRNR:PIRNR000858}.
A0A0R4J1C4	Uncharacterized protein ZSWIM9	Zswim9	unreviewed	Evidence at protein level	Q86XI8
A0A0R4J1E2	Elongation factor 1-delta	Eef1d	unreviewed	Evidence at protein level	P29692
A0A0R4J1H0	E3 ubiquitin-protein ligase MARCHF5	Marchf5	unreviewed	Evidence at protein level	Q0X0A5
A0A0R4J1H2	Glycerate kinase	Glyctk	unreviewed	Evidence at protein level	Q8IVS8
A0A0R4J1H8	Protein Shroom3	Shroom3	unreviewed	Evidence at protein level	Q8TF72
A0A0R4J1I6	Nuclear pore membrane glycoprotein 210	Nup210	unreviewed	Evidence at protein level	Q8TEM1
A0A0R4J1J1	Probable hydrolase PNKD	Pnkd	unreviewed	Evidence at protein level	Q8N490
A0A0R4J1K3	Coiled-coil domain-containing protein 151	Odad3	unreviewed	Evidence at protein level	A5D8V7
A0A0R4J1N9	Transcription factor A, mitochondrial	Tfam	unreviewed	Evidence at protein level	Q00059
A0A0R4J1P4	Post-GPI attachment to proteins factor 2	Pgap2	unreviewed	Evidence at protein level	Q9UHJ9	Involved in the lipid remodeling steps of GPI-anchor maturation. Required for stable expression of GPI-anchored proteins at the cell surface. {ECO:0000256|ARBA:ARBA00024944}.
A0A0R4J1P5	Ankyrin repeat domain-containing protein 42	Ankrd42	unreviewed	Evidence at protein level	Q8N9B4
A0A0R4J1Q0	Enhancer of mRNA-decapping protein 4	Edc4	unreviewed	Evidence at protein level	Q6P2E9
A0A0R4J1R7	4a-hydroxytetrahydrobiopterin dehydratase	Pcbd2	unreviewed	Evidence at protein level	Q9H0N5
A0A0R4J1R9	ERI1 exoribonuclease 3 (Fragment)	Eri3	unreviewed	Evidence at protein level	O43414
A0A0R4J1T3	Serine/threonine-protein kinase TAO3 (Fragment)	Taok3	unreviewed	Evidence at protein level	Q9H2K8
A0A0R4J1V0	Na(+)/H(+) exchange regulatory cofactor NHE-RF3	Pdzk1	unreviewed	Evidence at protein level	Q5T2W1
A0A0R4J1X6	Uncharacterized aarF domain-containing protein kinase 2	Adck2	unreviewed	Evidence at protein level	Q7Z695
A0A0R4J1Y3	Probable tRNA N6-adenosine threonylcarbamoyltransferase	Osgep	unreviewed	Evidence at protein level	Q9NPF4	Component of the EKC/KEOPS complex that is required for the formation of a threonylcarbamoyl group on adenosine at position 37 (t(6)A37) in tRNAs that read codons beginning with adenine. The complex is probably involved in the transfer of the threonylcarbamoyl moiety of threonylcarbamoyl-AMP (TC-AMP) to the N6 group of A37. OSGEP likely plays a direct catalytic role in this reaction, but requires…
A0A0R4J1Z3	Transmembrane protein 33	Tmem33	unreviewed	Evidence at protein level	P57088
A0A0R4J203	D-amino-acid oxidase	Dao	unreviewed	Evidence at protein level	P14920
A0A0R4J243	Sin3 histone deacetylase corepressor complex component SDS3	Suds3	unreviewed	Evidence at protein level	Q9H7L9
A0A0R4J255	Outer dense fiber protein 4	Odf4	unreviewed	Evidence at protein level	Q2M2E3
A0A0R4J284	Dynein light chain Tctex-type 2A1	Dynlt2a1	unreviewed	Evidence at protein level	Q8IZS6
A0A0R4J2A3	Transketolase-like protein 2	Tktl2	unreviewed	Evidence at protein level	Q9H0I9
A0A0R4J2B2	BTB/POZ domain-containing protein KCTD12	Kctd12	unreviewed	Evidence at protein level	Q96CX2
A0A0R4J2D3	Transport and Golgi organization protein 1 homolog	Mia3	unreviewed	Evidence at protein level	Q5JRA6
A0A0U1RNF2	Leucine carboxyl methyltransferase 1	Lcmt1	unreviewed	Evidence at protein level	Q9UIC8	Methylates the carboxyl group of the C-terminal leucine residue of protein phosphatase 2A catalytic subunits to form alpha-leucine ester residues. {ECO:0000256|ARBA:ARBA00003455, ECO:0000256|PIRNR:PIRNR016305}.
A0A0U1RNJ8	Ly6/PLAUR domain-containing 11	Lypd11	unreviewed	Evidence at protein level	Q8N6Q3
A0A0U1RNL5	Hsp70-binding protein 1 (Fragment)	Hspbp1	unreviewed	Evidence at protein level	Q9NZL4
A0A0U1RNL7	Protein-serine/threonine kinase	Bckdk	unreviewed	Evidence at protein level	O14874
A0A0U1RNR7	Membrane frizzled-related protein	Mfrp	unreviewed	Predicted	Q9BY79
A0A0U1RNS1	SAGA-associated factor 29 (Fragment)	Sgf29	unreviewed	Evidence at protein level	Q96ES7
A0A0U1RNT6	S-adenosylmethionine synthase	Mat2a	unreviewed	Evidence at protein level	P31153	Catalyzes the formation of S-adenosylmethionine from methionine and ATP. {ECO:0000256|RuleBase:RU000541}.
A0A0U1RNW0	Non-specific serine/threonine protein kinase	Csnk1g1	unreviewed	Evidence at protein level	Q9HCP0
A0A0U1RP13	CDP-diacylglycerol--inositol 3-phosphatidyltransferase	Cdipt	unreviewed	Evidence at protein level	O14735
A0A0U1RP62	Selenoprotein S	Selenos	unreviewed	Evidence at protein level	Q9BQE4	Involved in the degradation process of misfolded endoplasmic reticulum (ER) luminal proteins. Participates in the transfer of misfolded proteins from the ER to the cytosol, where they are destroyed by the proteasome in a ubiquitin-dependent manner. Probably acts by serving as a linker between DERL1, which mediates the retrotranslocation of misfolded proteins into the cytosol, and the ATPase compl…
A0A0U1RP81	MICOS complex subunit MIC60	Immt	unreviewed	Evidence at protein level	Q16891	Component of the MICOS complex, a large protein complex of the mitochondrial inner membrane that plays crucial roles in the maintenance of crista junctions, inner membrane architecture, and formation of contact sites to the outer membrane. {ECO:0000256|RuleBase:RU363000}.
A0A0U1RPA0	Pleckstrin homology domain-containing family A member 7 (Fragment)	Plekha7	unreviewed	Evidence at protein level	Q6IQ23
A0A0U1RPB1	Optic atrophy 3 protein homolog	Opa3	unreviewed	Evidence at protein level	Q9H6K4	May play some role in mitochondrial processes. {ECO:0000256|ARBA:ARBA00003027}.
A0A0U1RPI0	RIKEN cDNA 1110004F10 gene (Fragment)	1110004F10Rik	unreviewed	Evidence at protein level	O00193
A0A0U1RPM3	PRA1 family protein	Rabac1	unreviewed	Evidence at protein level	Q9UI14
A0A0U1RPM8	Non-specific serine/threonine protein kinase	Csnk1g1	unreviewed	Evidence at protein level	Q9HCP0
A0A0U1RPV3	CDP-diacylglycerol--inositol 3-phosphatidyltransferase	Cdipt	unreviewed	Evidence at protein level	O14735
A0A0U1RQ18	Glucose-6-phosphate isomerase (Fragment)	Gpi1	unreviewed	Evidence at protein level	P06744
A0A0U1RQ20	Apoptosis-associated speck-like protein-containing a CARD (Fragment)	Pycard	unreviewed	Evidence at protein level	Q9ULZ3
A0A0X1KG60	E3 ubiquitin protein ligase	Rnf40	unreviewed	Evidence at protein level	O75150
A0A0X1KG67	ER membrane protein complex subunit 10	Emc10	unreviewed	Evidence at protein level	Q5UCC4
A0A125R9I3	Stimulator of interferon genes protein	Sting1	unreviewed	Evidence at transcript level	Q86WV6
A0A125T906	Light chain kappa	Igk	unreviewed	Evidence at transcript level	P0DOX7
A0A140LHA2	Mitotic checkpoint protein BUB3	Bub3	unreviewed	Evidence at protein level	O43684
A0A140LHB6	V-set and transmembrane domain-containing protein 2A (Fragment)	Vstm2a	unreviewed	Evidence at protein level	Q8TAG5
A0A140LHH1	Small VCP/p97-interacting protein	Svip	unreviewed	Predicted	No human homologue found
A0A140LHH9	Predicted gene, 35339	Gm35339	unreviewed	Predicted	No human homologue found
A0A140LHI3	Dynein axonemal heavy chain 2 (Fragment)	Dnah2	unreviewed	Evidence at protein level	Q9P225
A0A140LHN0	Protein YIF1 (Fragment)	Yif1b	unreviewed	Evidence at protein level	Q5BJH7	Has a role in transport between endoplasmic reticulum and Golgi. {ECO:0000256|RuleBase:RU368073}.
A0A140LHR3	Signal peptidase complex subunit 2	Spcs2	unreviewed	Evidence at protein level	Q15005	Component of the signal peptidase complex (SPC) which catalyzes the cleavage of N-terminal signal sequences from nascent proteins as they are translocated into the lumen of the endoplasmic reticulum. Enhances the enzymatic activity of SPC and facilitates the interactions between different components of the translocation site. {ECO:0000256|RuleBase:RU368033}.
A0A140LHU0	Disintegrin and metalloproteinase domain-containing protein 9	Adam9	unreviewed	Evidence at protein level	Q13443
A0A140LHY3	Mucolipin-1 (Fragment)	Mcoln1	unreviewed	Evidence at protein level	Q9GZU1
A0A140LI28	Family with sequence similarity 81, member B	Fam81b	unreviewed	Evidence at protein level	Q96LP2
A0A140LI54	Patatin-like phospholipase domain-containing protein 6	Pnpla6	unreviewed	Evidence at protein level	Q8IY17
A0A140LI98	Cytochrome b-c1 complex subunit 2, mitochondrial (Fragment)	Uqcrc2	unreviewed	Evidence at protein level	P22695
A0A140LIE2	Phosphatidylinositol N-acetylglucosaminyltransferase subunit Q	Pigq	unreviewed	Evidence at protein level	Q9BRB3
A0A140LIF0	5-demethoxyubiquinone hydroxylase, mitochondrial	Coq7	unreviewed	Evidence at protein level	Q99807	Catalyzes the hydroxylation of 2-polyprenyl-3-methyl-6-methoxy-1,4-benzoquinol (DMQH2) during ubiquinone biosynthesis. Has also a structural role in the COQ enzyme complex, stabilizing other COQ polypeptides. Involved in lifespan determination in a ubiquinone-independent manner. {ECO:0000256|HAMAP-Rule:MF_03194}.
A0A140LIJ0	DC-STAMP domain-containing 2	Dcst2	reviewed	Evidence at protein level	Q5T1A1	Essential sperm cell-surface protein required for sperm-egg fusion and fertilization. {ECO:0000269|PubMed:33871360, ECO:0000269|PubMed:35393517}.
A0A140LIJ4	Dynein, axonemal, heavy chain 14	Dnah14	unreviewed	Evidence at protein level	Q0VDD8
A0A140LIN9	Dynein axonemal heavy chain 3	Dnah3	unreviewed	Evidence at protein level	Q8TD57
A0A140LIP3	RIKEN cDNA 4933424G06 gene	4933424G06Rik	unreviewed	Predicted	A0A1B0GVN3
A0A140LIT5	Protein PET100 homolog, mitochondrial (Fragment)	Pet100	unreviewed	Evidence at protein level	P0DJ07
A0A140LIV1	Sperm flagellar protein 2	Spef2	unreviewed	Evidence at protein level	Q9C093
A0A140LIV7	Predicted gene, 35060	Tex51	unreviewed	Predicted	A0A1B0GUA7
A0A140LIX9	Cilia and flagella-associated protein 99	Cfap99	unreviewed	Evidence at protein level	D6REC4
A0A140LIY9	Glutamine-rich protein 2	Qrich2	unreviewed	Evidence at protein level	Q9H0J4
A0A140LJ45	Protein-L-histidine N-pros-methyltransferase (Fragment)	Mettl9	unreviewed	Evidence at protein level	Q9H1A3
A0A140LJB0	Espin	Espn	unreviewed	Evidence at protein level	B1AK53
A0A140LJE1	X-ray radiation resistance-associated protein 1	Xrra1	unreviewed	Predicted	Q6P2D8
A0A140LJF9	Aldehyde dehydrogenase family 3 member A2 (Fragment)	Aldh3a2	unreviewed	Evidence at protein level	P51648
A0A140LJJ5	A-kinase anchor protein 13	Akap13	unreviewed	Evidence at protein level	Q12802
A0A140T8N3	Immunoglobulin kappa chain variable 13-84 (Fragment)	Igkv13-84	unreviewed	Predicted	P01593
A0A140T8P5	Immunoglobulin kappa chain variable 8-24 (Fragment)	Igkv8-24	unreviewed	Predicted	P06312
A0A140T8R7	REST corepressor 1	Rcor1	unreviewed	Evidence at protein level	Q9UKL0
A0A140T8S4	Sperm acrosome membrane-associated protein 6 (Fragment)	Spaca6	unreviewed	Predicted	W5XKT8
A0A140T8T4	60S ribosomal protein L9	Rpl9-ps6	unreviewed	Inferred from homology	P32969
A0A140T8T7	Collagen alpha-5(VI) chain	Col6a5	unreviewed	Evidence at protein level	A8TX70
A0A141CM32	ATP synthase protein 8	ATP8	unreviewed	Inferred from homology	P03928	Mitochondrial membrane ATP synthase (F(1)F(0) ATP synthase or Complex V) produces ATP from ADP in the presence of a proton gradient across the membrane which is generated by electron transport complexes of the respiratory chain. F-type ATPases consist of two structural domains, F(1) - containing the extramembraneous catalytic core and F(0) - containing the membrane proton channel, linked together…
A0A158RFU0	Family with sequence similarity 102, member A	Fam102a	unreviewed	Evidence at transcript level	Q5T9C2
A0A158RFV1	Ribonucleoprotein, PTB-binding 1	Raver1	unreviewed	Evidence at transcript level	Q8IY67
A0A158SIT8	Proline-, glutamic acid- and leucine-rich protein 1	Pelp1	unreviewed	Inferred from homology	Q8IZL8
A0A159AK85	Fatty acid desaturase splice variant	Fads3	unreviewed	Evidence at transcript level	Q9Y5Q0
A0A171EBL2	E3 ubiquitin-protein ligase RNF213	Rnf213	unreviewed	Evidence at protein level	Q63HN8
A0A171KXD3	Protein arginine N-methyltransferase 1	Prmt1	unreviewed	Evidence at protein level	Q99873
A0A172Q395	CUB domain-containing protein 1 (Fragment)	Cdcp1	unreviewed	Evidence at transcript level	Q9H5V8
A0A1B0GQV3	BET1-like protein	Bet1l	unreviewed	Predicted	Q9NYM9
A0A1B0GQW0	ER lumen protein-retaining receptor	Kdelr1	unreviewed	Evidence at protein level	P24390
A0A1B0GQY9	Leucine-rich repeat-containing 29	Fbxl9	unreviewed	Evidence at protein level	Q8WV35
A0A1B0GR13	Cylicin, basic protein of sperm head cytoskeleton 1	Cylc1	unreviewed	Evidence at protein level	P35663
A0A1B0GR19	Reticulocalbin-3 (Fragment)	Rcn3	unreviewed	Evidence at protein level	Q96D15
A0A1B0GR50	U1 small nuclear ribonucleoprotein 70 kDa (Fragment)	Snrnp70	unreviewed	Evidence at protein level	P08621
A0A1B0GR51	E3 ubiquitin-protein ligase RNF170 (Fragment)	Rnf170	unreviewed	Evidence at protein level	Q96K19
A0A1B0GR60	Ferritin	Ftl1	unreviewed	Evidence at protein level	P02792	Stores iron in a soluble, non-toxic, readily available form. Important for iron homeostasis. Iron is taken up in the ferrous form and deposited as ferric hydroxides after oxidation. {ECO:0000256|RuleBase:RU361145}.
A0A1B0GR78	Stromal interaction molecule 1	Stim1	unreviewed	Evidence at protein level	Q13586
A0A1B0GR83	Predicted gene 11213	Tex53	unreviewed	Predicted	No human homologue found
A0A1B0GRA3	Phospholipid phosphatase 5	Plpp5	unreviewed	Evidence at protein level	Q8NEB5
A0A1B0GRA5	Stromal interaction molecule 1	Stim1	unreviewed	Evidence at protein level	Q13586
A0A1B0GRH1	60S ribosomal protein L13a	Rpl13a	unreviewed	Evidence at protein level	P40429
A0A1B0GRH3	Transforming acidic coiled-coil-containing protein 1 (Fragment)	Tacc1	unreviewed	Evidence at protein level	O75410
A0A1B0GRJ0	Rab11 family-interacting protein 1	Rab11fip1	unreviewed	Evidence at protein level	Q6WKZ4
A0A1B0GRJ5	Predicted gene 45799 (Fragment)	Gm45799	unreviewed	Evidence at protein level	Q9Y5J6
A0A1B0GRK0	Predicted gene 45521	Gm45521	unreviewed	Predicted	No human homologue found
A0A1B0GRK2	RNA polymerase I subunit H, antisense	Polr1has	unreviewed	Predicted	Q5SQS8
A0A1B0GRT6	Receptor-type tyrosine-protein phosphatase	Ptpre	unreviewed	Evidence at protein level	P23469
A0A1B0GRU3	Zinc finger CCCH domain-containing protein 4	Zc3h4	unreviewed	Evidence at protein level	Q9UPT8
A0A1B0GRV0	3'(2'),5'-bisphosphate nucleotidase 1	Bpnt1	unreviewed	Evidence at protein level	O95861
A0A1B0GRV5	Glycerol-3-phosphate acyltransferase 4 (Fragment)	Gpat4	unreviewed	Evidence at protein level	Q86UL3
A0A1B0GRV7	Nucleoside-diphosphate kinase	Gm17949	unreviewed	Inferred from homology	P00568
A0A1B0GS13	Apoptosis regulator BAX (Fragment)	Bax	unreviewed	Evidence at protein level	Q07812
A0A1B0GS44	Transmembrane protein 192	Tmem192	unreviewed	Evidence at protein level	Q8IY95
A0A1B0GS68	60S ribosomal protein L13a	Gm45713	unreviewed	Evidence at transcript level	P40429
A0A1B0GS72	Tetraspanin (Fragment)	Cd37	unreviewed	Evidence at protein level	P11049
A0A1B0GSD2	Transporter	Slc6a21	unreviewed	Evidence at protein level	Q9GZN6
A0A1B0GSG5	Ribonuclease inhibitor	Rnh1	unreviewed	Evidence at protein level	P13489	Ribonuclease inhibitor which inhibits RNASE1, RNASE2 and ANG. May play a role in redox homeostasis. {ECO:0000256|ARBA:ARBA00025561}.
A0A1B0GSH8	Predicted gene 45808 (Fragment)	Gm45808	unreviewed	Predicted	Q9UQ10
A0A1B0GSI1	Dedicator of cytokinesis protein 1	Dock1	unreviewed	Evidence at protein level	Q14185
A0A1B0GSJ7	Fibronectin type 3 and ankyrin repeat domains 1 protein	Fank1	unreviewed	Evidence at protein level	Q8TC84
A0A1B0GSM1	Ufm1-specific protease 2	Ufsp2	unreviewed	Evidence at protein level	Q9NUQ7
A0A1B0GSM3	Arfaptin-2	Arfip2	unreviewed	Evidence at protein level	P53365
A0A1B0GSQ4	5-oxoprolinase (Fragment)	Oplah	unreviewed	Evidence at protein level	O14841
A0A1B0GSU0	Aldehyde dehydrogenase family 16 member A1	Aldh16a1	unreviewed	Evidence at protein level	Q8IZ83
A0A1B0GSU2	Mitochondrial import inner membrane translocase subunit Tim10 B	Timm10b	unreviewed	Evidence at protein level	Q9Y5J6
A0A1B0GSV1	39S ribosomal protein L17, mitochondrial (Fragment)	Mrpl17	unreviewed	Evidence at protein level	Q9NRX2
A0A1B0GSX0	L-lactate dehydrogenase	Ldha	unreviewed	Evidence at protein level	P00338
A0A1B0GSX1	Predicted gene 11634	Ccdc200	unreviewed	Predicted	No human homologue found
A0A1B0GSX6	PDZ and LIM domain protein 3	Pdlim3	unreviewed	Evidence at protein level	Q53GG5
A0A1B0GSX7	Nuclear pore complex protein Nup98-Nup96	Nup98	unreviewed	Evidence at protein level	P52948
A0A1B0GT05	Predicted gene 45785	Gm45785	unreviewed	Predicted	Q9NYM9
A0A1B0GT24	Profilin	Pfn5	unreviewed	Inferred from homology	P35080
A0A1B0GT45	SPEM family member 3	Spem3	unreviewed	Predicted	A0A1B0GUW6
A0A1B0GX27	Branched-chain-amino-acid aminotransferase	Bcat2	unreviewed	Evidence at protein level	O15382
A0A1C7CYV0	Plastin-3 (Fragment)	Pls3	unreviewed	Evidence at protein level	P13797
A0A1D5RLD8	Glyceraldehyde-3-phosphate dehydrogenase	Gm10358	unreviewed	Evidence at protein level	P04406
A0A1D5RLI2	CKLF-like MARVEL transmembrane domain-containing protein 2A	Cmtm2a	unreviewed	Predicted	Q8TAZ6
A0A1D5RLK4	Spermatogenesis-associated protein 33	Spata33	unreviewed	Evidence at protein level	Q96N06
A0A1D5RLK8	Predicted gene, 36368	Gm36368	unreviewed	Predicted	P00995
A0A1D5RLL3	Protein EFR3 homolog A	Efr3a	unreviewed	Evidence at protein level	Q14156
A0A1D5RLL5	Axonemal dynein light chain domain-containing protein 1	Axdnd1	unreviewed	Evidence at protein level	No human homologue found
A0A1D5RLM8	Predicted gene 11639	Gm11639	unreviewed	Evidence at protein level	Q8N7B9
A0A1D5RLN7	Metallothionein-1	Mt1	unreviewed	Evidence at protein level	P13640
A0A1D5RLN8	Radial spoke head 10 homolog B (Fragment)	Rsph10b	unreviewed	Evidence at protein level	No human homologue found
A0A1D5RLP4	Spermatogenesis-associated protein 33	Spata33	unreviewed	Evidence at protein level	No human homologue found
A0A1D5RLS7	Vesicle-associated membrane protein 9	Vamp9	unreviewed	Inferred from homology	P51809
A0A1D5RLT3	CKLF-like MARVEL transmembrane domain-containing protein 2B (Fragment)	Cmtm2b	unreviewed	Predicted	Q8TAZ6
A0A1D5RLV0	Protein IWS1 homolog	Iws1	unreviewed	Evidence at protein level	Q96ST2
A0A1D5RLV7	WD repeat and FYVE domain-containing protein 3	Wdfy3	unreviewed	Evidence at protein level	Q8IZQ1
A0A1D5RM05	Dynein regulatory complex subunit 4	Gas8	unreviewed	Evidence at protein level	O95995
A0A1D5RM23	Cleavage and polyadenylation specificity factor subunit 5	Nudt21	unreviewed	Evidence at protein level	O43809	Component of the cleavage factor Im (CFIm) complex that functions as an activator of the pre-mRNA 3'-end cleavage and polyadenylation processing required for the maturation of pre-mRNA into functional mRNAs. CFIm contributes to the recruitment of multiprotein complexes on specific sequences on the pre-mRNA 3'-end, so called cleavage and polyadenylation signals (pA signals). Most pre-mRNAs contain…
A0A1D5RM53	CDIP transferase, opposite strand	Cdiptos	unreviewed	Predicted	No human homologue found
A0A1D5RM54	Maestro heat-like repeat family member 3	Mroh3	unreviewed	Predicted	Q68CQ1
A0A1D5RM61	Ankyrin and armadillo repeat-containing protein	Ankar	unreviewed	Predicted	Q7Z5J8
A0A1D5RM79	60S ribosomal protein L18a	Rpl18a	unreviewed	Evidence at protein level	Q02543
A0A1D5RM85	60S ribosomal protein L18a (Fragment)	Rpl18a	unreviewed	Evidence at protein level	Q02543
A0A1D5RM94	Dynein light intermediate chain	Dync1li2	unreviewed	Evidence at protein level	O43237	Acts as one of several non-catalytic accessory components of the cytoplasmic dynein 1 complex that are thought to be involved in linking dynein to cargos and to adapter proteins that regulate dynein function. Cytoplasmic dynein 1 acts as a motor for the intracellular retrograde motility of vesicles and organelles along microtubules. May play a role in binding dynein to membranous organelles or ch…
A0A1D5RMD1	IQ motif-containing N	Iqcn	unreviewed	Predicted	Q9H0B3
A0A1D5RME6	Pleckstrin homology domain-containing family A member 6 (Fragment)	Plekha6	unreviewed	Evidence at protein level	Q9Y2H5
A0A1D5RMH2	Potassium channel subfamily K member	Kcnk1	unreviewed	Evidence at protein level	O00180
A0A1D5RMI8	Alstrom syndrome protein 1 homolog	Alms1	unreviewed	Evidence at protein level	Q8TCU4
A0A1D5RML1	Dipeptidase (Fragment)	Dpep1	unreviewed	Evidence at protein level	P16444	Independently of its dipeptidase activity, acts as an adhesion receptor for neutrophil recruitment from bloodstream into inflamed lungs and liver. {ECO:0000256|ARBA:ARBA00029402}.
A0A1D8RIR4	Testis-specific GTPase	Rasef	unreviewed	Evidence at transcript level	Q8IZ41
A0A1D9BZF0	Germ cell nuclear acidic protein	Gcna	reviewed	Evidence at protein level	No human homologue found	May play a role in DNA-protein cross-links (DPCs) clearance through a SUMO-dependent recruitment to sites of DPCs, ensuring the genomic stability by protecting germ cells and early embryos from various sources of damage (PubMed:31839538). Can resolve the topoisomerase II (TOP2A) DPCs (PubMed:31839538). {ECO:0000269|PubMed:31839538}.
A0A1G5SK44	Schlafen family member 5	OTTMUSPWKG00059391	unreviewed	Inferred from homology	Q08AF3
A0A1G5SL39	Peroxisome assembly protein 12	OTTMUSCASG00059419	unreviewed	Inferred from homology	O00623	Required for protein import into peroxisomes. {ECO:0000256|ARBA:ARBA00003114, ECO:0000256|PIRNR:PIRNR038074}.
A0A1I7Q4A6	Centromere protein Q	Cenpq	unreviewed	Inferred from homology	Q7L2Z9
A0A1L1SQ51	Talin-2	Tln2	unreviewed	Evidence at protein level	Q9Y4G6
A0A1L1SQ92	Coiled-coil domain-containing protein 159	Ccdc159	unreviewed	Predicted	No human homologue found
A0A1L1SQA8	40S ribosomal protein S25	Rps25	unreviewed	Evidence at protein level	P62851
A0A1L1SQR4	Dedicator of cytokinesis protein 6	Dock6	unreviewed	Evidence at protein level	Q96HP0
A0A1L1SQS6	Outer dense fiber protein 3-like protein 1	Odf3l1	unreviewed	Predicted	Q8IXM7
A0A1L1SR15	POC1 centriolar protein homolog A	Poc1a	unreviewed	Evidence at protein level	Q8NBT0
A0A1L1SR19	Intraflagellar transport protein 46 homolog (Fragment)	Ift46	unreviewed	Evidence at protein level	Q9NQC8
A0A1L1SR47	Solute carrier family 6, member 16	Slc6a16	unreviewed	Predicted	Q9GZN6
A0A1L1SRF3	Prostate and testis-expressed protein 2 (Fragment)	Pate2	unreviewed	Predicted	Q6UY27
A0A1L1SRG5	Alpha-crystallin B chain (Fragment)	Cryab	unreviewed	Evidence at protein level	P02511
A0A1L1SRK1	5'-nucleotidase domain-containing protein 1 (Fragment)	Nt5dc1	unreviewed	Evidence at protein level	Q5TFE4
A0A1L1SRN0	6-pyruvoyl tetrahydrobiopterin synthase	Pts	unreviewed	Evidence at protein level	Q03393	Involved in the biosynthesis of tetrahydrobiopterin, an essential cofactor of aromatic amino acid hydroxylases. Catalyzes the transformation of 7,8-dihydroneopterin triphosphate into 6-pyruvoyl tetrahydropterin. {ECO:0000256|ARBA:ARBA00025266}.
A0A1L1SRX2	AMP deaminase	Ampd3	unreviewed	Evidence at protein level	Q01432
A0A1L1SS47	CCR4-NOT transcription complex subunit 10	Cnot10	unreviewed	Evidence at protein level	Q9H9A5	Component of the CCR4-NOT complex which is one of the major cellular mRNA deadenylases and is linked to various cellular processes including bulk mRNA degradation, miRNA-mediated repression, translational repression during translational initiation and general transcription regulation. {ECO:0000256|RuleBase:RU367083}.
A0A1L1SS76	WD repeat-containing protein 48 (Fragment)	Wdr48	unreviewed	Evidence at protein level	Q8TAF3
A0A1L1SS82	Coiled-coil domain-containing 7A	Ccdc7a	unreviewed	Predicted	Q96M83
A0A1L1SSA8	Transmembrane protein 205 (Fragment)	Tmem205	unreviewed	Evidence at protein level	Q6UW68
A0A1L1SSF2	ADP-dependent glucokinase	Adpgk	unreviewed	Evidence at protein level	Q9BRR6
A0A1L1SSF8	RIKEN cDNA 4931406C07 gene	4931406C07Rik	unreviewed	Evidence at protein level	Q9H0W9	Exhibits ester hydrolase activity on the substrate p-nitrophenyl acetate. {ECO:0000256|ARBA:ARBA00003864}.
A0A1L1SSH9	SPARC	Sparc	unreviewed	Evidence at protein level	P09486	Appears to regulate cell growth through interactions with the extracellular matrix and cytokines. Binds calcium and copper, several types of collagen, albumin, thrombospondin, PDGF and cell membranes. There are two calcium binding sites; an acidic domain that binds 5 to 8 Ca(2+) with a low affinity and an EF-hand loop that binds a Ca(2+) ion with a high affinity. {ECO:0000256|ARBA:ARBA00025574}.
A0A1L1SST5	Maspardin	Spg21	unreviewed	Evidence at protein level	Q9NZD8	May play a role as a negative regulatory factor in CD4-dependent T-cell activation. {ECO:0000256|ARBA:ARBA00002271}.
A0A1L1SSU2	DCN1-like protein (Fragment)	Dcun1d5	unreviewed	Evidence at protein level	Q9BTE7
A0A1L1ST22	CLIP-associating protein 2	Clasp2	unreviewed	Evidence at protein level	O75122
A0A1L1ST61	HIG1 domain family member 1A, mitochondrial (Fragment)	Higd1a	unreviewed	Evidence at protein level	Q5NVQ1
A0A1L1STC6	Nesprin-1	Syne1	unreviewed	Evidence at protein level	Q8NF91
A0A1L1STE4	Interleukin enhancer-binding factor 3	Ilf3	unreviewed	Evidence at protein level	Q12906
A0A1L1STE6	Isocitrate dehydrogenase [NAD] subunit, mitochondrial	Idh3a	unreviewed	Evidence at protein level	P50213
A0A1L1STL9	Predicted gene, 49661	Gm49661	unreviewed	Predicted	No human homologue found
A0A1L1STQ1	Cysteine and histidine-rich domain-containing protein 1	Chordc1	unreviewed	Evidence at protein level	Q9UHD1
A0A1L1SU40	Choline transporter-like protein (Fragment)	Slc44a2	unreviewed	Evidence at protein level	Q8IWA5	Choline transporter. {ECO:0000256|RuleBase:RU368066}.
A0A1L1SU87	Sperm surface protein Sp17 (Fragment)	Spa17	unreviewed	Evidence at protein level	Q15506	Sperm surface zona pellucida binding protein. Helps to bind spermatozoa to the zona pellucida with high affinity. Might function in binding zona pellucida and carbohydrates. {ECO:0000256|ARBA:ARBA00025518}.
A0A1L1SUI3	Solute carrier family 37 (glucose-6-phosphate transporter), member 4	Slc37a4	unreviewed	Evidence at protein level	O43826
A0A1L1SUN1	60S ribosomal protein L29 (Fragment)	Rpl29	unreviewed	Evidence at protein level	P47914
A0A1L1SUT5	RIKEN cDNA 4930563M21 gene (Fragment)	4930563M21Rik	unreviewed	Predicted	No human homologue found
A0A1L1SUU4	Secretory carrier-associated membrane protein (Fragment)	Scamp2	unreviewed	Evidence at protein level	O15127
A0A1L1SUX8	Thy-1 membrane glycoprotein (Fragment)	Thy1	unreviewed	Evidence at protein level	P04216	May play a role in cell-cell or cell-ligand interactions during synaptogenesis and other events in the brain. {ECO:0000256|ARBA:ARBA00003467}.
A0A1L1SV25	Alpha-actinin-4	Actn4	unreviewed	Evidence at protein level	O43707
A0A1L1SV27	Vacuolar protein sorting-associated protein 11 homolog (Fragment)	Vps11	unreviewed	Evidence at protein level	Q9H270
A0A1L1SV73	Ubiquitin carboxyl-terminal hydrolase 47	Usp47	unreviewed	Evidence at protein level	Q96K76
A0A1L1SV84	Kinetochore protein Spc24	Spc24	unreviewed	Evidence at protein level	Q8NBT2
A0A1L1SVG6	Choline transporter-like protein	Slc44a2	unreviewed	Evidence at protein level	Q8IWA5	Choline transporter. {ECO:0000256|RuleBase:RU368066}.
A0A1L1SVK0	Platelet-activating factor acetylhydrolase IB subunit alpha2 (Fragment)	Pafah1b2	unreviewed	Evidence at protein level	P68401
A0A1L7NR37	Arg/Abl-binding protein 2	Sorbs2	unreviewed	Evidence at transcript level	O94875
A0A1L7NR63	C-Cbl associated protein	Sorbs1	unreviewed	Evidence at transcript level	Q9BX66
A0A1S6GWG7	Uncharacterized protein	Dnaja4	unreviewed	Evidence at transcript level	Q8WW22
A0A1S6GWG9	Alpha-mannosidase	Man2c1	unreviewed	Evidence at transcript level	Q9NTJ4
A0A1S6GWH1	AAA domain-containing protein	Psmc5	unreviewed	Evidence at transcript level	P62194
A0A1S6GWH4	tRNA (cytosine(34)-C(5))-methyltransferase	Nsun2	unreviewed	Evidence at transcript level	Q08J23
A0A1S6GWH5	E1 ubiquitin-activating enzyme	Uba1	unreviewed	Evidence at transcript level	P22314
A0A1S6GWH6	UBC core domain-containing protein	Birc6	unreviewed	Evidence at transcript level	Q9NR09
A0A1S6GWI0	NADH dehydrogenase [ubiquinone] 1 alpha subcomplex subunit 8	Ndufa8	unreviewed	Evidence at transcript level	P51970
A0A1S6GWI2	Transmembrane protein 258	Tmem258	unreviewed	Evidence at transcript level	P61165	Subunit of the oligosaccharyl transferase (OST) complex that catalyzes the initial transfer of a defined glycan (Glc(3)Man(9)GlcNAc(2) in eukaryotes) from the lipid carrier dolichol-pyrophosphate to an asparagine residue within an Asn-X-Ser/Thr consensus motif in nascent polypeptide chains, the first step in protein N-glycosylation. N-glycosylation occurs cotranslationally and the complex associa…
A0A1S6GWJ5	Uncharacterized protein	Ints2	unreviewed	Evidence at transcript level	Q9H0H0
A0A1S6GWJ6	NOT2_3_5 domain-containing protein	Cnot2	unreviewed	Evidence at transcript level	Q9NZN8
A0A1S7D812	Exosome complex component CSL4 short isoform (Fragment)	Exosc1	unreviewed	Evidence at transcript level	Q9Y3B2
A0A1U9W195	NKR-P1C isoform 2	Klrb1c	unreviewed	Evidence at transcript level	Q12918
A0A1W2P6F6	Myosin light polypeptide 6	Myl6	unreviewed	Evidence at protein level	P60660
A0A1W2P6H6	Protein FAM228B (Fragment)	Fam228b	unreviewed	Inferred from homology	Q86W67
A0A1W2P6J7	Septin	Septin10	unreviewed	Evidence at protein level	Q9P0V9	Filament-forming cytoskeletal GTPase. {ECO:0000256|PIRNR:PIRNR006698}.
A0A1W2P6N1	U6 snRNA-associated Sm-like protein LSm7	Lsm7	unreviewed	Evidence at protein level	Q9UK45
A0A1W2P6R8	HCLS1-binding protein 3 (Fragment)	Hs1bp3	unreviewed	Evidence at protein level	Q53T59
A0A1W2P6U8	RIKEN cDNA 4932415D10 gene	4932415D10Rik	unreviewed	Predicted	Q68DN1
A0A1W2P6U9	Profilin	Pfn4	unreviewed	Inferred from homology	Q8NHR9
A0A1W2P6X8	Cytosolic 5'-nucleotidase 1B	Nt5c1b	unreviewed	Predicted	Q96P26
A0A1W2P6Y1	Zinc transporter ZIP9	Slc39a9	unreviewed	Inferred from homology	Q9NUM3	May act as a zinc-influx transporter. {ECO:0000256|ARBA:ARBA00024657, ECO:0000256|RuleBase:RU369011}.
A0A1W2P7A1	40S ribosomal protein S12	Rps12	unreviewed	Evidence at protein level	P25398
A0A1W2P7B5	Derlin	Derl3	unreviewed	Evidence at protein level	Q96Q80	Functional component of endoplasmic reticulum-associated degradation (ERAD) for misfolded lumenal proteins. May act by forming a channel that allows the retrotranslocation of misfolded proteins into the cytosol where they are ubiquitinated and degraded by the proteasome. {ECO:0000256|RuleBase:RU363059}.
A0A1W2P7B8	Melanocyte protein PMEL (Fragment)	Pmel	unreviewed	Predicted	P40967
A0A1W2P7J1	Coenzyme Q10A	Coq10a	unreviewed	Evidence at protein level	Q96MF6	Required for the function of coenzyme Q in the respiratory chain. May serve as a chaperone or may be involved in the transport of Q6 from its site of synthesis to the catalytic sites of the respiratory complexes. {ECO:0000256|ARBA:ARBA00024947}.
A0A1W2P7J2	Family with sequence similarity 71, member D (Fragment)	Garin2	unreviewed	Predicted	Q8N9W8
A0A1W2P7K6	Rab-3A-interacting protein	Rab3ip	unreviewed	Evidence at protein level	Q96QF0
A0A1W2P7K9	Cytosolic 5'-nucleotidase 1B	Nt5c1b	unreviewed	Predicted	Q96P26
A0A1W2P7Q6	Exportin-T	Xpot	unreviewed	Evidence at protein level	O43592	tRNA nucleus export receptor which facilitates tRNA translocation across the nuclear pore complex. {ECO:0000256|RuleBase:RU366037}.
A0A1W2P7S7	Cytosolic 5'-nucleotidase 1B (Fragment)	Nt5c1b	unreviewed	Predicted	Q96P26
A0A1W2P7S8	Predicted gene, 32717	Gm32717	unreviewed	Evidence at protein level	Q99459
A0A1W2P7U1	Ubiquitin-conjugating enzyme E2 R1	Cdc34	unreviewed	Evidence at protein level	P49427
A0A1W2P7V2	GLI pathogenesis-related 1-like 3	Glipr1l3	unreviewed	Inferred from homology	Q6UWM5
A0A1W2P7X0	Costars family protein ABRACL (Fragment)	Abracl	unreviewed	Evidence at protein level	Q9P1F3
A0A1W2P802	Profilin-4 (Fragment)	Pfn4	unreviewed	Inferred from homology	Q8NHR9
A0A1W2P817	Casein kinase I isoform gamma-2 (Fragment)	Csnk1g2	unreviewed	Evidence at protein level	P78368
A0A1W2P884	Centrosomal protein of 85 kDa-like	Cep85l	reviewed	Inferred from homology	Q5SZL2	Plays an essential role in neuronal cell migration. {ECO:0000269|PubMed:32097630}.
A0A1W6AWH1	Nurim	Nrm	unreviewed	Evidence at transcript level	Q8IXM6
A0A1Y7VIN4	TBC1 domain family member 7 (Fragment)	Tbc1d7	unreviewed	Evidence at protein level	Q9P0N9
A0A1Y7VIT9	Transmembrane and death domain 1	Tmdd1	unreviewed	Predicted	P0DPE3
A0A1Y7VJ48	Tubulin-specific chaperone A	Tbca	unreviewed	Evidence at protein level	O75347	Tubulin-folding protein; involved in the early step of the tubulin folding pathway. {ECO:0000256|ARBA:ARBA00003046}.
A0A1Y7VJB9	Dual-specificity protein phosphatase CDC14B	Cdc14b	unreviewed	Evidence at protein level	O60729
A0A1Y7VJE6	Predicted gene, 36864	Gm36864	unreviewed	Predicted	No human homologue found
A0A1Y7VJW9	Fibulin-5	Fbln5	unreviewed	Evidence at protein level	Q9UBX5
A0A1Y7VK72	Zinc finger CCCH domain-containing protein 14 (Fragment)	Zc3h14	unreviewed	Evidence at protein level	Q6PJT7	Involved in poly(A) tail length control in neuronal cells. Binds the polyadenosine RNA oligonucleotides. {ECO:0000256|RuleBase:RU369058}.
A0A1Y7VK90	Cytosolic 5'-nucleotidase 1B	Nt5c1b	unreviewed	Predicted	Q96P26
A0A1Y7VKA0	Isoamyl acetate-hydrolyzing esterase 1 homolog (Fragment)	Iah1	unreviewed	Evidence at protein level	Q2TAA2	Probable lipase. {ECO:0000256|ARBA:ARBA00024673}.
A0A1Y7VKW1	Protein FAM228A	Fam228a	unreviewed	Inferred from homology	Q86W67
A0A1Y7VL44	Tetratricopeptide repeat protein 7B	Ttc7b	unreviewed	Evidence at protein level	Q86TV6
A0A1Y7VLH9	Palmitoyltransferase	Zdhhc11	unreviewed	Inferred from homology	Q9H8X9
A0A1Y7VLK4	Doublecortin domain-containing protein 2C	Dcdc2c	unreviewed	Predicted	A8MYV0
A0A1Y7VLP0	ATP synthase membrane subunit 6.8PL (Fragment)	Atp5mpl	unreviewed	Evidence at protein level	P56378
A0A1Y7VLZ7	Phosphofurin acidic cluster sorting protein 2	Pacs2	unreviewed	Evidence at protein level	Q86VP3
A0A1Y7VM56	NAD-dependent protein deacylase sirtuin-5, mitochondrial	Sirt5	unreviewed	Evidence at protein level	Q9NXA8	NAD-dependent lysine demalonylase, desuccinylase and deglutarylase that specifically removes malonyl, succinyl and glutaryl groups on target proteins. Activates CPS1 and contributes to the regulation of blood ammonia levels during prolonged fasting: acts by mediating desuccinylation and deglutarylation of CPS1, thereby increasing CPS1 activity in response to elevated NAD levels during fasting. Ac…
A0A1Y7VM91	Ribitol-5-phosphate transferase	Fktn	unreviewed	Evidence at protein level	O75072
A0A1Y7VMH3	Serine/threonine-protein kinase VRK1	Vrk1	unreviewed	Evidence at protein level	Q99986
A0A1Y7VMI0	Leucine-rich repeat-containing 72	Lrrc72	unreviewed	Predicted	No human homologue found
A0A1Y7VN19	Dehydrogenase/reductase SDR family member 7 (Fragment)	Dhrs7	unreviewed	Evidence at protein level	Q9Y394
A0A1Y7VN40	Predicted gene, 30302	Gm30302	unreviewed	Predicted	Q5VVP1
A0A1Y7VN70	Glutaredoxin-related protein 5, mitochondrial	Glrx5	unreviewed	Evidence at protein level	Q86SX6
A0A1Y7VNF4	ERO1-like protein beta	Ero1b	unreviewed	Evidence at protein level	Q86YB8
A0A1Y7VNH4	Zinc finger FYVE domain-containing protein 21	Zfyve21	unreviewed	Evidence at protein level	Q9BQ24
A0A1Y7VNK2	Calmin (Fragment)	Clmn	unreviewed	Evidence at protein level	Q96JQ2
A0A1Y7VP32	Palmitoyltransferase ZDHHC11	Zdhhc11	unreviewed	Predicted	Q9H8X9
A0A1Z3MI45	Ifi204	Ifi204	unreviewed	Inferred from homology	Q16666
A0A1Z4EAV4	Beta-1,4-N-acetyl-galactosaminyl transferase 1	B4galnt1	unreviewed	Evidence at transcript level	Q00973
A0A217FL49	Uridine diphosphate glucose pyrophosphatase NUDT14	Nudt14	unreviewed	Evidence at protein level	O95848
A0A217FL53	GTP-binding protein 4	Gtpbp4	unreviewed	Evidence at protein level	Q9BZE4
A0A217FL60	EARP and GARP complex-interacting protein 1	Eipr1	unreviewed	Evidence at protein level	Q53HC9
A0A286R3P2	MHC class I antigen (Fragment)	H2	unreviewed	Evidence at transcript level	P01893
A0A286T4B5	Cytochrome c oxidase subunit 1	COX1	unreviewed	Inferred from homology	P00395	Component of the cytochrome c oxidase, the last enzyme in the mitochondrial electron transport chain which drives oxidative phosphorylation. The respiratory chain contains 3 multisubunit complexes succinate dehydrogenase (complex II, CII), ubiquinol-cytochrome c oxidoreductase (cytochrome b-c1 complex, complex III, CIII) and cytochrome c oxidase (complex IV, CIV), that cooperate to transfer elect…
A0A286YCL2	F-BAR domain only protein 2 (Fragment)	Fcho2	unreviewed	Evidence at protein level	Q0JRZ9
A0A286YCP6	Methyl-CpG-binding domain protein 1 (Fragment)	Mbd1	unreviewed	Evidence at protein level	Q9UIS9
A0A286YCQ8	Predicted gene, 47429	Gm47429	unreviewed	Predicted	No human homologue found
A0A286YCV0	Phospholipid-transporting ATPase	Atp9b	unreviewed	Evidence at protein level	O43861
A0A286YCX6	Trafficking protein particle complex 8	Trappc8	unreviewed	Evidence at protein level	Q9Y2L5
A0A286YCY6	cDNA sequence BC051142 (Fragment)	BC051142	unreviewed	Evidence at protein level	Q5SRN2
A0A286YCZ2	Regulator of microtubule dynamics protein 2 (Fragment)	Rmdn2	unreviewed	Evidence at protein level	Q96LZ7
A0A286YCZ6	Armadillo-like helical domain-containing 2	Armh2	unreviewed	Predicted	No human homologue found
A0A286YD43	Transcription factor AP-2-alpha	Tfap2a	unreviewed	Evidence at protein level	P05549
A0A286YDA2	Nucleolar and coiled-body phosphoprotein 1	Nolc1	unreviewed	Evidence at protein level	Q14978
A0A286YDB7	Translocon-associated protein subunit alpha (Fragment)	Ssr1	unreviewed	Evidence at protein level	P43307	TRAP proteins are part of a complex whose function is to bind calcium to the ER membrane and thereby regulate the retention of ER resident proteins. May be involved in the recycling of the translocation apparatus after completion of the translocation process or may function as a membrane-bound chaperone facilitating folding of translocated proteins. {ECO:0000256|ARBA:ARBA00025620, ECO:0000256|Rul…
A0A286YDB8	Elongator complex protein 3	Elp3	unreviewed	Evidence at protein level	Q9H9T3	Catalytic tRNA acetyltransferase subunit of the elongator complex, which is required for multiple tRNA modifications, including mcm5U (5-methoxycarbonylmethyl uridine), mcm5s2U (5-methoxycarbonylmethyl-2-thiouridine), and ncm5U (5-carbamoylmethyl uridine). In the elongator complex, acts as a tRNA uridine(34) acetyltransferase by mediating formation of carboxymethyluridine in the wobble base at po…
A0A286YDF5	Myoferlin	Myof	unreviewed	Evidence at protein level	Q9NZM1
A0A286YDU3	AP complex subunit sigma	Ap3s1	unreviewed	Evidence at protein level	Q2YDH6	Part of the AP-3 complex, an adaptor-related complex which is not clathrin-associated. The complex is associated with the Golgi region as well as more peripheral structures. It facilitates the budding of vesicles from the Golgi membrane and may be directly involved in trafficking to lysosomes. In concert with the BLOC-1 complex, AP-3 is required to target cargos into vesicles assembled at cell bo…
A0A286YDV6	Zinc transporter 5	Slc30a5	unreviewed	Evidence at protein level	Q8TAD4	Functions as a zinc transporter. {ECO:0000256|RuleBase:RU369017}.
A0A286YDZ4	cDNA sequence BC051142 (Fragment)	BC051142	unreviewed	Evidence at protein level	Q5SRN2
A0A286YDZ9	G kinase-anchoring protein 1 (Fragment)	Gkap1	unreviewed	Evidence at protein level	Q5VSY0
A0A286YE24	Nucleoporin 153 (Fragment)	Nup153	unreviewed	Evidence at protein level	P49790
A0A2C9F2B6	Mannose-binding protein A	Mbl1	unreviewed	Predicted	No human homologue found
A0A2I3BPG9	Ribosomal protein L36A, pseudogene 1	Rpl36a-ps1	unreviewed	Inferred from homology	D0VWQ4
A0A2I3BPJ2	Predicted gene, 30083	Gm30083	unreviewed	Inferred from homology	A6NF34
A0A2I3BPJ5	Kidney mitochondrial carrier protein 1 (Fragment)	Slc25a30	unreviewed	Evidence at protein level	Q5SVS4
A0A2I3BPP1	Tuberin	Tsc2	unreviewed	Evidence at protein level	P49815
A0A2I3BPS6	Inactive ubiquitin thioesterase OTULINL	Otulinl	unreviewed	Evidence at protein level	Q9NUU6
A0A2I3BPW0	Protein NDRG2 (Fragment)	Ndrg2	unreviewed	Evidence at protein level	Q9UN36	Contributes to the regulation of the Wnt signaling pathway. Down-regulates CTNNB1-mediated transcriptional activation of target genes. May be involved in neuron differentiation. {ECO:0000256|RuleBase:RU367129}.
A0A2I3BQE0	Non-specific serine/threonine protein kinase	Stk3	unreviewed	Evidence at protein level	Q13188
A0A2I3BQN2	Protein-glutamine gamma-glutamyltransferase K (Fragment)	Tgm1	unreviewed	Evidence at protein level	P22735
A0A2I3BQV5	Exportin-7	Xpo7	unreviewed	Evidence at protein level	Q9UIA9
A0A2I3BQY4	Glucosamine 6-phosphate N-acetyltransferase	Gnpnat1	unreviewed	Evidence at protein level	Q5RAL9
A0A2I3BQZ9	Amyloid-beta A4 protein	App	unreviewed	Evidence at protein level	P05067	Functions as a cell surface receptor and performs physiological functions on the surface of neurons relevant to neurite growth, neuronal adhesion and axonogenesis. {ECO:0000256|RuleBase:RU367156}.; N-APP binds TNFRSF21 triggering caspase activation and degeneration of both neuronal cell bodies (via caspase-3) and axons (via caspase-6). {ECO:0000256|ARBA:ARBA00003551}.; The gamma-CTF peptides as w…
A0A2I3BR17	Spermatogenesis-associated protein 3	Spata3	unreviewed	Predicted	Q8NHX4
A0A2I3BR32	Guanine nucleotide-binding protein-like 3 (Fragment)	Gnl3	unreviewed	Evidence at protein level	Q9BVP2
A0A2I3BR78	Exosome complex exonuclease RRP44	Dis3	unreviewed	Evidence at protein level	Q9Y2L1
A0A2I3BR81	5'-nucleotidase domain-containing 2	Nt5dc2	unreviewed	Evidence at protein level	Q9H857
A0A2I3BRA0	Acyl-CoA-binding domain-containing protein 7	Acbd7	unreviewed	Evidence at protein level	Q8N6N7
A0A2I3BRD1	TBC1 domain family member 23	Tbc1d23	unreviewed	Evidence at protein level	Q9NUY8
A0A2I3BRD9	Telomere-associated protein RIF1 (Fragment)	Rif1	unreviewed	Evidence at protein level	Q5UIP0
A0A2I3BRK9	MORN repeat-containing protein 2	Morn2	unreviewed	Predicted	No human homologue found
A0A2I3BRL8	Predicted gene 7324	Gm7324	unreviewed	Predicted	A5A6M3
A0A2I3BRP6	Triple functional domain protein	Trio	unreviewed	Evidence at protein level	O75962
A0A2I3BRQ3	Inter-alpha-trypsin inhibitor heavy chain H3	Itih3	unreviewed	Evidence at protein level	Q06033
A0A2I3BRR5	Transcription and mRNA export factor ENY2	Eny2	unreviewed	Evidence at protein level	Q3ZBJ0
A0A2I3BRS2	Cell growth regulator with RING finger domain protein 1	Cgrrf1	unreviewed	Evidence at protein level	Q99675
A0A2I3BRW0	Signal peptidase complex subunit 1	Spcs1	unreviewed	Evidence at protein level	Q9Y6A9
A0A2I3BRZ9	Predicted gene 5460 (Fragment)	Gm5460	unreviewed	Inferred from homology	A6NF34
A0A2I3BS41	Vinexin	Sorbs3	unreviewed	Evidence at protein level	O60504
A0A2L2P595	Discs large MAGUK scaffold protein 2 eta	Dlg2	unreviewed	Evidence at transcript level	Q15700
A0A2Q2AAE3	Cystatin-like 1	Cstl1	unreviewed	Predicted	Q9H114
A0A2R8VHC4	Nck-associated protein 1-like	Nckap1l	unreviewed	Evidence at protein level	P55160
A0A2R8VHF7	Cation channel sperm-associated auxiliary subunit TMEM249	Tmem249	reviewed	Evidence at protein level	Q2WGJ8	Auxiliary component of the CatSper complex, a complex involved in sperm cell hyperactivation. {ECO:0000269|PubMed:34225353}.
A0A2R8VHP2	Nicotinate phosphoribosyltransferase	Naprt	unreviewed	Evidence at protein level	Q6XQN6	Catalyzes the first step in the biosynthesis of NAD from nicotinic acid, the ATP-dependent synthesis of beta-nicotinate D-ribonucleotide from nicotinate and 5-phospho-D-ribose 1-phosphate. {ECO:0000256|RuleBase:RU365100}.
A0A2R8VHP3	Predicted pseudogene 5478	Gm5478	unreviewed	Evidence at protein level	P02538
A0A2R8VHR3	Mannan-binding lectin serine protease 1	Masp1	unreviewed	Evidence at protein level	P48740
A0A2R8VHR6	Keratin, type II cytoskeletal 80	Krt80	unreviewed	Evidence at protein level	Q6KB66
A0A2R8VHX0	Cysteine sulfinic acid decarboxylase	Csad	unreviewed	Evidence at protein level	Q9Y600
A0A2R8VI30	Leukocyte surface antigen CD47	Cd47	unreviewed	Evidence at protein level	Q08722
A0A2R8VI68	Coiled-coil domain-containing protein 134	Ccdc134	unreviewed	Evidence at protein level	Q9H6E4
A0A2R8VI94	Leukocyte surface antigen CD47	Cd47	unreviewed	Evidence at protein level	Q08722
A0A2R8VJU7	Septin 12	Septin12	unreviewed	Evidence at protein level	Q8IYM1
A0A2R8VJW0	Aconitate hydratase, mitochondrial (Fragment)	Aco2	unreviewed	Evidence at protein level	Q99798
A0A2R8VK70	Leukocyte surface antigen CD47	Cd47	unreviewed	Evidence at protein level	Q08722
A0A2R8VK76	Cleavage and polyadenylation-specificity factor subunit 1	Cpsf1	unreviewed	Evidence at protein level	Q10570
A0A2R8VKS6	Vacuolar protein sorting-associated protein 28 homolog	Vps28	unreviewed	Evidence at protein level	Q9UK41	Component of the ESCRT-I complex (endosomal sorting complex required for transport I), a regulator of vesicular trafficking process. {ECO:0000256|PIRNR:PIRNR017535}.
A0A2R8W6G1	E3 ubiquitin-protein ligase RBX1	Rbx1	unreviewed	Evidence at protein level	P62877
A0A2R8W6P0	Leukocyte surface antigen CD47	Cd47	unreviewed	Evidence at protein level	Q08722
A0A2R8W744	Aconitate hydratase, mitochondrial (Fragment)	Aco2	unreviewed	Evidence at protein level	Q99798
A0A2S0DFH5	Anti-HIV fusion peptide monocolonal anitbody light chain vFP5.01 (Fragment)		unreviewed	Predicted	P0DOX7
A0A2X0SSA9	ARHGAP1 (Fragment)	ARHGAP1	unreviewed	Predicted	Q07960
A0A2X0SYS9	ARHGAP18 (Fragment)	ARHGAP18	unreviewed	Predicted	Q8N392
A0A338P675	Crk-like protein (Fragment)	Crkl	unreviewed	Evidence at protein level	P46109
A0A338P6B4	DNA-directed RNA polymerases I, II, and III subunit RPABC3 (Fragment)	Polr2h	unreviewed	Evidence at protein level	P52434
A0A338P6D9	Translation initiation factor eIF-2B subunit epsilon (Fragment)	Eif2b5	unreviewed	Evidence at protein level	Q13144
A0A338P6E8	High mobility group protein HMG-I/HMG-Y	Hmga1	unreviewed	Evidence at protein level	P17096	HMG-I/Y bind preferentially to the minor groove of A+T rich regions in double-stranded DNA. It is suggested that these proteins could function in nucleosome phasing and in the 3'-end processing of mRNA transcripts. They are also involved in the transcription regulation of genes containing, or in close proximity to A+T-rich regions. {ECO:0000256|ARBA:ARBA00025155}.
A0A338P6G2	Coiled-coil domain-containing 188	Ccdc188	unreviewed	Predicted	H7C350
A0A338P6I2	DNA-directed RNA polymerases I, II, and III subunit RPABC3	Polr2h	unreviewed	Evidence at protein level	P52434	DNA-dependent RNA polymerase catalyzes the transcription of DNA into RNA using the four ribonucleoside triphosphates as substrates. Common component of RNA polymerases I, II and III which synthesize ribosomal RNA precursors, mRNA precursors and many functional non-coding RNAs, and small RNAs, such as 5S rRNA and tRNAs, respectively. {ECO:0000256|PIRNR:PIRNR000779}.
A0A338P6I9	Uncharacterized protein	Gm56451	unreviewed	Evidence at protein level	No human homologue found
A0A338P6K2	Myosin-11	Myh11	unreviewed	Evidence at protein level	P35749
A0A338P6L0	G protein-activated inward rectifier potassium channel 2	Kcnj6	unreviewed	Evidence at protein level	P48051
A0A338P6N4	Beta/gamma crystallin domain-containing protein 3	Crybg3	unreviewed	Evidence at protein level	Q68DQ2
A0A338P6N6	Transmembrane protein 41A	Tmem41a	unreviewed	Evidence at protein level	Q96HV5
A0A338P6P6	Arf-GAP with coiled-coil, ANK repeat and PH domain-containing protein 2	Acap2	unreviewed	Evidence at protein level	Q15057	GTPase-activating protein for the ADP ribosylation factor family. {ECO:0000256|RuleBase:RU369028}.
A0A338P6S3	Sphingomyelin phosphodiesterase 4	Smpd4	unreviewed	Evidence at protein level	Q9NXE4
A0A338P6U4	Presenilins-associated rhomboid-like protein, mitochondrial	Parl	unreviewed	Evidence at protein level	Q9H300
A0A338P726	Dol-P-Man:Man(5)GlcNAc(2)-PP-Dol alpha-1,3-mannosyltransferase	Alg3	unreviewed	Evidence at protein level	Q92685	Adds the first Dol-P-Man derived mannose in an alpha-1,3 linkage to Man(5)GlcNAc(2)-PP-Dol. {ECO:0000256|RuleBase:RU364047}.
A0A338P754	Cationic amino acid transporter 4	Slc7a4	unreviewed	Evidence at protein level	O43246
A0A338P769	Septin	Septin5	unreviewed	Evidence at protein level	Q99719	Filament-forming cytoskeletal GTPase. {ECO:0000256|PIRNR:PIRNR006698}.
A0A338P776	ATP synthase subunit O, mitochondrial (Fragment)	Atp5o	unreviewed	Evidence at protein level	P48047	Mitochondrial membrane ATP synthase (F(1)F(0) ATP synthase or Complex V) produces ATP from ADP in the presence of a proton gradient across the membrane which is generated by electron transport complexes of the respiratory chain. F-type ATPases consist of two structural domains, F(1) - containing the extramembraneous catalytic core and F(0) - containing the membrane proton channel, linked together…
A0A338P786	Ubiquitin-conjugating enzyme E2 L3 (Fragment)	Ube2l3	unreviewed	Evidence at protein level	P68036
A0A338P7B7	Dynein light chain Tctex-type 1A	Dynlt1a	unreviewed	Evidence at protein level	P63171
A0A338P7E3	Ribonuclease T2-B	Rnaset2b	unreviewed	Evidence at protein level	O00584
A0A338P7G3	ATP synthase peripheral stalk subunit OSCP (Fragment)	Atp5o	unreviewed	Evidence at protein level	P48047
A0A338P7H3	Predicted gene, 49711	Gm49711	unreviewed	Inferred from homology	P82932
A0A338P7H5	Alpha-2-HS-glycoprotein	Ahsg	unreviewed	Evidence at protein level	P02765
A0A338P7I3	Palmitoyltransferase	Zdhhc19	unreviewed	Inferred from homology	Q8WVZ1
A0A338P7I8	Coiled-coil domain-containing protein 116	Ccdc116	unreviewed	Predicted	Q8IYX3
A0A338P7L8	Charged multivesicular body protein 2b	Chmp2b	unreviewed	Evidence at protein level	Q5RAV2
A0A345IT93	Envelope polyprotein (Fragment)	env	unreviewed	Predicted	P61550
A0A348BSL7	Anoctamin	Ano1	unreviewed	Evidence at transcript level	Q5XXA6
A0A3B2W3Z0	Tudor domain-containing protein 6	Tdrd6	unreviewed	Evidence at protein level	O60522
A0A3B2W416	Thioredoxin domain-containing protein 2	Txndc2	unreviewed	Evidence at protein level	Q86VQ3
A0A3B2W458	Protein yippee-like 5 (Fragment)	Ypel5	unreviewed	Evidence at protein level	P62699
A0A3B2W479	Superoxide dismutase [Mn], mitochondrial (Fragment)	Sod2	unreviewed	Evidence at protein level	P04179	Destroys superoxide anion radicals which are normally produced within the cells and which are toxic to biological systems. {ECO:0000256|ARBA:ARBA00002170}.
A0A3B2W4C3	Transmembrane protein 232	Tmem232	unreviewed	Predicted	C9JQI7
A0A3B2W4D2	Pre-mRNA-splicing regulator WTAP (Fragment)	Wtap	unreviewed	Evidence at protein level	Q15007
A0A3B2W812	CD2-associated protein	Cd2ap	unreviewed	Evidence at protein level	Q9Y5K6
A0A3B2W837	Vesicle-associated membrane protein-associated protein A (Fragment)	Vapa	unreviewed	Evidence at protein level	Q5R601
A0A3B2W864	Predicted gene, 49804	Gm49804	unreviewed	Inferred from homology	P46783
A0A3B2W887	RIKEN cDNA 1700010I14 gene (Fragment)	1700010I14Rik	unreviewed	Predicted	No human homologue found
A0A3B2WAQ7	Ankyrin repeat and SAM domain containing 1	Anks1	unreviewed	Evidence at protein level	Q92625
A0A3B2WB60	Mitogen-activated protein kinase	Mapk14	unreviewed	Evidence at protein level	Q16539
A0A3B2WBH9	Tight junction protein ZO-2	Tjp2	unreviewed	Evidence at protein level	Q9UDY2
A0A3B2WCL5	Ran-binding protein 3	Ranbp3	unreviewed	Evidence at protein level	Q9H6Z4
A0A3B2WCQ3	T-complex protein 10b	Tcp10b	unreviewed	Inferred from homology	Q9HC77
A0A3B2WCZ8	Testis anion transporter 1	Slc26a8	unreviewed	Inferred from homology	Q96RN1
A0A3B2WDD2	Ribosomal protein	Rpl10a	unreviewed	Evidence at protein level	P62906
A0A3Q4EBU0	Transmembrane protein 217	Tmem217	unreviewed	Predicted	Q8N7C4
A0A3Q4EC24	Mitochondrial carrier homolog 1 (Fragment)	Mtch1	unreviewed	Evidence at protein level	Q9NZJ7
A0A3Q4EGD8	pre-mRNA 3' end-processing protein WDR33	Wdr33	unreviewed	Evidence at protein level	Q9C0J8
A0A3Q4EGI6	Tetratricopeptide repeat protein 27 (Fragment)	Ttc27	unreviewed	Evidence at protein level	Q6P3X3
A0A3Q4EGK1	Predicted gene, 50092	Gm50092	unreviewed	Predicted	No human homologue found
A0A3Q4EGL6	Sulfhydryl oxidase	Gfer	unreviewed	Evidence at protein level	P55789
A0A3Q4EGR2	Non-specific serine/threonine protein kinase	Rock1	unreviewed	Evidence at protein level	Q13464
A0A3Q4EHN7	WD repeat-containing protein 43	Wdr43	unreviewed	Evidence at protein level	Q15061
A0A3Q4EI12	Ras-related protein Rab-18	Rab18	unreviewed	Evidence at protein level	Q5R5H5
A0A3Q4L347	Cysteine dioxygenase	Cdo1	unreviewed	Evidence at protein level	Q16878	Catalyzes the oxidation of cysteine to cysteine sulfinic acid with addition of molecular dioxygen. {ECO:0000256|ARBA:ARBA00033725}.
A0A455R725	Izumo sperm-egg fusion protein 1	Izumo1	unreviewed	Evidence at transcript level	Q8IYV9
A0A494B8X0	Spermatogenesis-associated protein 24 (Fragment)	Spata24	unreviewed	Predicted	Q86W54
A0A494B8X2	E3 ubiquitin-protein ligase RNF14 (Fragment)	Rnf14	unreviewed	Evidence at protein level	Q9UBS8
A0A494B8X9	FHF complex subunit HOOK-interacting protein 2A	Fhip2a	unreviewed	Evidence at protein level	Q5W0V3
A0A494B8Y8	Protein YIF1	Yif1a	unreviewed	Evidence at protein level	O95070	Has a role in transport between endoplasmic reticulum and Golgi. {ECO:0000256|RuleBase:RU368073}.
A0A494B908	Glutathione S-transferase (Fragment)	Gstp1	unreviewed	Evidence at protein level	P09211	Conjugation of reduced glutathione to a wide number of exogenous and endogenous hydrophobic electrophiles. {ECO:0000256|RuleBase:RU368105}.
A0A494B968	Matrin-3 (Fragment)	Matr3	unreviewed	Predicted	P43243
A0A494B982	Guanine deaminase	Gda	unreviewed	Evidence at protein level	Q9Y2T3	Catalyzes the hydrolytic deamination of guanine, producing xanthine and ammonia. {ECO:0000256|RuleBase:RU366009}.
A0A494B9A5	Sulfotransferase (Fragment)	Ndst1	unreviewed	Evidence at protein level	P52848
A0A494B9A6	Mesothelin	Msln	unreviewed	Evidence at protein level	Q13421
A0A494B9B9	Succinate dehydrogenase assembly factor 2, mitochondrial	Sdhaf2	unreviewed	Evidence at protein level	Q9NX18	Plays an essential role in the assembly of succinate dehydrogenase (SDH), an enzyme complex (also referred to as respiratory complex II) that is a component of both the tricarboxylic acid (TCA) cycle and the mitochondrial electron transport chain, and which couples the oxidation of succinate to fumarate with the reduction of ubiquinone (coenzyme Q) to ubiquinol. Required for flavinylation (covale…
A0A494B9D7	N-alpha-acetyltransferase 40	Naa40	unreviewed	Evidence at protein level	Q86UY6
A0A494B9H1	Nucleotide exchange factor SIL1	Sil1	unreviewed	Evidence at protein level	Q9H173
A0A494B9K0	Spermatogenesis-associated protein 24 (Fragment)	Spata24	unreviewed	Predicted	Q86W54
A0A494B9U4	Farnesylated proteins-converting enzyme 2	Rce1	unreviewed	Evidence at protein level	Q9Y256
A0A494B9U9	Cation channel sperm-associated protein 1 (Fragment)	Catsper1	unreviewed	Predicted	Q8NEC5
A0A494B9Y9	Zinc finger protein-like 1	Zfpl1	unreviewed	Evidence at protein level	O95159	Required for cis-Golgi integrity and efficient ER to Golgi transport. {ECO:0000256|RuleBase:RU369078}.
A0A494BA05	Programmed cell death protein 4	Pdcd4	unreviewed	Evidence at protein level	Q53EL6
A0A494BA97	Osteoclast-stimulating factor 1	Ostf1	unreviewed	Evidence at protein level	Q92882
A0A494BAF9	Coiled-coil domain-containing protein 40	Ccdc40	unreviewed	Evidence at protein level	Q4G0X9
A0A494BAH5	Prefoldin subunit 1 (Fragment)	Pfdn1	unreviewed	Evidence at protein level	O60925	Binds specifically to cytosolic chaperonin (c-CPN) and transfers target proteins to it. Binds to nascent polypeptide chain and promotes folding in an environment in which there are many competing pathways for nonnative proteins. {ECO:0000256|ARBA:ARBA00024667}.
A0A494BAI5	Ferrochelatase	Fech	unreviewed	Evidence at protein level	P22830	Catalyzes the ferrous insertion into protoporphyrin IX. {ECO:0000256|ARBA:ARBA00002278, ECO:0000256|RuleBase:RU000607}.
A0A494BAL8	Farnesylated proteins-converting enzyme 2	Rce1	unreviewed	Evidence at protein level	Q9Y256
A0A494BAN5	Non-specific serine/threonine protein kinase (Fragment)	Csnk1g3	unreviewed	Evidence at protein level	Q9Y6M4
A0A494BAP2	Non-specific serine/threonine protein kinase	Csnk1g3	unreviewed	Evidence at protein level	Q9Y6M4
A0A494BAP9	Survival of motor neuron-related-splicing factor 30 (Fragment)	Smndc1	unreviewed	Evidence at protein level	O75940
A0A494BAQ9	Protein FAM170A	Fam170a	unreviewed	Evidence at protein level	A1A519
A0A494BAS6	Peroxisomal 2,4-dienoyl-CoA reductase [(3E)-enoyl-CoA-producing]	Decr2	unreviewed	Evidence at protein level	Q9NUI1
A0A494BAV5	Stearoyl-CoA desaturase 2	Scd2	unreviewed	Evidence at protein level	O00767
A0A494BAY0	Vacuolar protein sorting-associated protein 37C (Fragment)	Vps37c	unreviewed	Evidence at protein level	A5D8V6	Component of the ESCRT-I complex, a regulator of vesicular trafficking process. Required for the sorting of endocytic ubiquitinated cargos into multivesicular bodies. May be involved in cell growth and differentiation. {ECO:0000256|ARBA:ARBA00025010}.
A0A494BB01	N-acetylmuramoyl-L-alanine amidase	Pglyrp2	unreviewed	Evidence at protein level	Q96PD5
A0A494BB10	Predicted gene, 50478	Gm50478	unreviewed	Predicted	L0R819
A0A494BB26	HAUS augmin-like complex subunit 1	Haus1	unreviewed	Evidence at protein level	Q96CS2
A0A494BB95	Eukaryotic translation initiation factor 4C	Eif1a	unreviewed	Evidence at protein level	P47813	Seems to be required for maximal rate of protein biosynthesis. Enhances ribosome dissociation into subunits and stabilizes the binding of the initiator Met-tRNA(I) to 40 S ribosomal subunits. {ECO:0000256|ARBA:ARBA00025502, ECO:0000256|RuleBase:RU004365}.
A0A494BBA2	Steroid receptor RNA activator 1 (Fragment)	Sra1	unreviewed	Evidence at protein level	Q9HD15
A0A494BBA8	40S ribosomal protein S30	Fau	unreviewed	Evidence at protein level	P62861
A0A494BBG1	Adenine nucleotide translocase lysine N-methyltransferase	Antkmt	unreviewed	Evidence at protein level	Q9BQD7
A0A494BBG9	Multifunctional fusion protein	Fgf1	unreviewed	Evidence at protein level	P05230	Plays an important role in the regulation of cell survival, cell division, angiogenesis, cell differentiation and cell migration. Functions as potent mitogen in vitro. Acts as a ligand for FGFR1 and integrins. Binds to FGFR1 in the presence of heparin leading to FGFR1 dimerization and activation via sequential autophosphorylation on tyrosine residues which act as docking sites for interacting pro…
A0A494BBN4	Predicted gene 550	Gm550	unreviewed	Predicted	No human homologue found
A0A494BBN6	RIKEN cDNA 1700028J19 gene	1700028J19Rik	unreviewed	Predicted	No human homologue found
A0A494BBP5	Tumor necrosis factor receptor superfamily member 6	Fas	unreviewed	Evidence at protein level	P25445
A0A498WFS2	UBX domain-containing protein 1	Ubxn1	unreviewed	Evidence at protein level	Q04323
A0A498WGD8	Thioredoxin-like protein 1	Txnl1	unreviewed	Evidence at protein level	O43396
A0A498WGK2	Asparagine--tRNA ligase	Nars	unreviewed	Evidence at protein level	O43776
A0A498WGL8	Protein phosphatase Slingshot homolog 3	Ssh3	unreviewed	Evidence at protein level	Q8TE77
A0A4P3APB9	Non-specific serine/threonine protein kinase	Mapkapk2	unreviewed	Evidence at transcript level	P49137
A0A4U9FKB1	IgG3	Ighg3	unreviewed	Predicted	P01857
A0A571BDQ7	Riken cDNA 1810020O05 gene	1810020O05Rik	unreviewed	Predicted	No human homologue found
A0A571BDR6	Beta-defensin	Gm17416	unreviewed	Inferred from homology	Q96PH6	Has antibacterial activity. {ECO:0000256|RuleBase:RU231113}.
A0A571BE33	von Willebrand factor A domain-containing 3B	Vwa3b	unreviewed	Evidence at protein level	Q502W6
A0A571BEC9	Perilipin-4	Plin4	unreviewed	Evidence at protein level	Q96Q06
A0A571BEE2	Cylicin, basic protein of sperm head cytoskeleton 2	Cylc2	unreviewed	Predicted	Q14093
A0A571BEE9	IQ domain-containing protein F3	Iqcf3	unreviewed	Predicted	Q8IXL9
A0A571BEG0	Maestro heat-like repeat family member 5	Mroh5	unreviewed	Predicted	Q6ZUA9
A0A571BEG7	InaD-like protein	Patj	unreviewed	Evidence at protein level	Q8NI35
A0A571BEI2	AP2-associated protein kinase 1 (Fragment)	Aak1	unreviewed	Evidence at protein level	Q2M2I8
A0A571BEI4	RNA exonuclease 1 homolog	Rexo1	unreviewed	Evidence at protein level	Q8N1G1
A0A571BEK9	Squalene synthase	Fdft1	unreviewed	Evidence at protein level	P37268	Catalyzes the condensation of 2 farnesyl pyrophosphate (FPP) moieties to form squalene. {ECO:0000256|RuleBase:RU368088}.
A0A571BEL8	Lutropin subunit beta	Lhb	unreviewed	Predicted	No human homologue found
A0A571BEP7	E3 ubiquitin-protein ligase NEDD4	Nedd4	unreviewed	Evidence at protein level	P46934
A0A571BEV2	Predicted gene 8251	Gm8251	unreviewed	Predicted	Q8NDH2
A0A571BEV3	Glutamate-rich 6B	Erich6b	unreviewed	Predicted	No human homologue found
A0A571BF50	WD repeat domain 88	Wdr88	unreviewed	Predicted	Q6ZMY6
A0A571BF54	Voltage-gated potassium channel subunit beta-1	Kcnab2	unreviewed	Evidence at protein level	Q13303
A0A571BFA7	Protein FAM83H	Fam83h	unreviewed	Evidence at protein level	Q6ZRV2
A0A571BG01	Death domain-containing 1	Dthd1	unreviewed	Predicted	Q6ZMT9
A0A571BG24	LIM and calponin homology domains-containing protein 1	Limch1	unreviewed	Evidence at protein level	Q9UPQ0
A0A571BG73	Cilia- and flagella-associated protein 74	Cfap74	unreviewed	Predicted	Q9C0B2
A0A571BG95	Active breakpoint cluster region-related protein	Abr	unreviewed	Evidence at protein level	Q12979
A0A571BGC3	Dynein, axonemal, heavy chain 14	Dnah14	unreviewed	Inferred from homology	Q0VDD8
A0A5F8MP92	Exocyst complex component	Exoc6	unreviewed	Evidence at protein level	Q8TAG9	Component of the exocyst complex involved in the docking of exocytic vesicles with fusion sites on the plasma membrane. {ECO:0000256|PIRNR:PIRNR025007}.
A0A5F8MP96	Septin-4	Septin4	unreviewed	Evidence at protein level	O43236
A0A5F8MPE6	Uncharacterized protein CXorf58 homolog		reviewed	Predicted	No human homologue found
A0A5F8MPF3	F-actin monooxygenase	Mical3	unreviewed	Evidence at protein level	Q7RTP6
A0A5F8MPL9	Dedicator of cytokinesis protein 9	Dock9	unreviewed	Evidence at protein level	Q9BZ29
A0A5F8MPP4	Ubiquitin carboxyl-terminal hydrolase 25	Usp25	unreviewed	Evidence at protein level	Q9UHP3
A0A5F8MPP5	Cation channel sperm-associated auxiliary subunit epsilon 1	Catspere1	unreviewed	Inferred from homology	Q5SY80
A0A5F8MPS7	Lysosomal acid phosphatase	Acp2	unreviewed	Evidence at protein level	P11117
A0A5F8MPT5	Maestro heat-like repeat family member 4 (Fragment)	Mroh4	unreviewed	Predicted	Q6ZUA9
A0A5F8MPU3	C2 calcium-dependent domain-containing 6	C2cd6	reviewed	Evidence at protein level	Q53TS8	Auxiliary component of the CatSper complex, a complex involved in sperm cell hyperactivation. Sperm cell hyperactivation is needed for sperm motility which is essential late in the preparation of sperm for fertilization. Required for CatSper complex targeting and trafficking into the quadrilinear nanodomains. Targets the preassembled CatSper complexes to elongating flagella, where it links the ch…
A0A5F8MPV0	Regulator of G-protein-signaling-like 1	Rgsl1	unreviewed	Predicted	A5PLK6
A0A5F8MPV5	Outer dense fiber protein 3B	Odf3b	unreviewed	Evidence at protein level	A8MYP8
A0A5F8MPV7	Queuine tRNA-ribosyltransferase accessory subunit 2	Qtrt2	unreviewed	Evidence at protein level	Q9H974
A0A5F8MPV9	RIKEN cDNA 4930579F01 gene	4930579F01Rik	unreviewed	Predicted	Q53FE4
A0A5F8MPY0	Pigb opposite strand 1	Pigbos1	unreviewed	Predicted	A0A0B4J2F0
A0A5F8MPY2	60S acidic ribosomal protein P2	Rplp2-ps1	unreviewed	Inferred from homology	P05387	Plays an important role in the elongation step of protein synthesis. {ECO:0000256|ARBA:ARBA00003362}.
A0A5F8MQ25	Serine/threonine-protein phosphatase 6 regulatory subunit 2	Ppp6r2	unreviewed	Evidence at protein level	O75170
A0A5F8MQ75	Importin-8 (Fragment)	Ipo8	unreviewed	Evidence at protein level	O15397
A0A5F8MQD2	Ufm1-specific protease 1	Ufsp1	unreviewed	Evidence at protein level	Q6NVU6
A0A5H1ZRL3	Negative elongation factor B	Nelfb	unreviewed	Evidence at protein level	Q8WX92
A0A5H1ZRL7	Transformation-related protein 53-binding protein 1	Trp53bp1	unreviewed	Evidence at protein level	Q12888
A0A5H1ZRM9	Poly [ADP-ribose] polymerase (Fragment)	Parp10	unreviewed	Evidence at protein level	Q53GL7
A0A5H1ZRP0	Poly [ADP-ribose] polymerase (Fragment)	Parp3	unreviewed	Evidence at protein level	Q9Y6F1
A0A5K1VVS7	Protein unc-45 homolog A	Unc45a	unreviewed	Evidence at protein level	Q9H3U1
A0A654IEJ3	Gap junction protein	Gjb1	unreviewed	Inferred from homology	P08034	One gap junction consists of a cluster of closely packed pairs of transmembrane channels, the connexons, through which materials of low MW diffuse from one cell to a neighboring cell. {ECO:0000256|ARBA:ARBA00003922, ECO:0000256|RuleBase:RU000630}.
A0A668KL73	MYCBP-associated protein	Mycbpap	unreviewed	Evidence at protein level	Q8TBZ2
A0A668KLA9	Serine/threonine-protein phosphatase 2A 55 kDa regulatory subunit B	Ppp2r2b	unreviewed	Evidence at protein level	Q00005
A0A668KLB5	Choline transporter-like protein	Slc44a5	unreviewed	Inferred from homology	Q8NCS7	Choline transporter. {ECO:0000256|RuleBase:RU368066}.
A0A668KLC6	Microtubule-associated protein	Map2	unreviewed	Evidence at protein level	P11137
A0A668KLE6	Afadin (Fragment)	Afdn	unreviewed	Evidence at protein level	P55196
A0A668KLF4	Testis-specific gene 10 protein	Tsga10	unreviewed	Evidence at protein level	Q9BZW7
A0A668KLV9	A-kinase anchor protein 12	Akap12	unreviewed	Evidence at protein level	Q02952
A0A668KM50	RIKEN cDNA A930007A09 gene	A930007A09Rik	unreviewed	Predicted	C9JI98
A0A6B9SLG6	Keratin 75 splice variant	Krt75	unreviewed	Evidence at transcript level	O95678
A0A6I8MWW4	Deoxyribonuclease	Dnase1l1	unreviewed	Evidence at protein level	P49184
A0A6I8MWZ0	Peptidylprolyl isomerase (Fragment)	Fkbp15	unreviewed	Evidence at protein level	Q5T1M5
A0A6I8MWZ8	Metaxin-1	Mtx1	unreviewed	Evidence at protein level	Q13505
A0A6I8MX07	Golgin subfamily A member 2	Golga2	unreviewed	Evidence at protein level	Q08379
A0A6I8MX08	Girdin	Ccdc88a	unreviewed	Evidence at protein level	Q3V6T2
A0A6I8MX27	L-lactate dehydrogenase	Ldhb	unreviewed	Evidence at protein level	P07195
A0A6M8TZJ8	ATP synthase subunit a	ATP6	unreviewed	Inferred from homology	P00846	Mitochondrial membrane ATP synthase (F(1)F(0) ATP synthase or Complex V) produces ATP from ADP in the presence of a proton gradient across the membrane which is generated by electron transport complexes of the respiratory chain. F-type ATPases consist of two structural domains, F(1) - containing the extramembraneous catalytic core and F(0) - containing the membrane proton channel, linked together…
A0A6Q6PUT5	Pre-mRNA-processing factor 40 homolog A (Fragment)	Prpf40a	unreviewed	Evidence at protein level	O75400
A0A7D9N0L4	IQ motif and ankyrin repeat domain-containing protein 1	Iqank1	unreviewed	Evidence at protein level	A8MXQ7
A0A7G9TMG4	Gag	gag	unreviewed	Predicted	Q7LDI9	The products of the Gag polyproteins of infectious retroviruses perform highly complex orchestrated tasks during the assembly, budding, maturation, and infection stages of the viral replication cycle. During viral assembly, the proteins form membrane associations and self-associations that ultimately result in budding of an immature virion from the infected cell. Gag precursors also function duri…
A0A7H1MFL8	ABPA2	Abpa2	unreviewed	Predicted	No human homologue found
A0A7H1MFM1	ABPA12b	Abpa12b	unreviewed	Predicted	No human homologue found
A0A7N9VR94	AHNAK nucleoprotein 2	Ahnak2	unreviewed	Evidence at protein level	Q8IVF2
A0A7N9VT24	IQ domain-containing protein F3	Iqcf3	unreviewed	Predicted	P0C7M6
A0A7P0A161	Transmembrane protein 134	Tmem134	unreviewed	Evidence at protein level	Q9H6X4
A0A7P0A164	IQ domain-containing protein F3	Iqcf3	unreviewed	Predicted	P0C7M6
A0A7R7YCL1	GDNF receptor alpha 1e	Gfra1	unreviewed	Evidence at transcript level	P56159
A0A7S8ZXC7	Gag-Pol polyprotein		unreviewed	Inferred from homology	P63132
A0A8I4SYN6	H3.4 histone	H3f4	unreviewed	Inferred from homology	Q16695
A0FF38	Glucose-6-phosphate 1-dehydrogenase	G6pd2	unreviewed	Inferred from homology	P11413	Catalyzes the rate-limiting step of the oxidative pentose-phosphate pathway, which represents a route for the dissimilation of carbohydrates besides glycolysis. {ECO:0000256|RuleBase:RU362120}.
A0JLN1	Srp72 protein (Fragment)	Srp72	unreviewed	Evidence at transcript level	O76094
A0JLQ7	PCI domain-containing protein 2 (Fragment)	Pcid2	unreviewed	Evidence at transcript level	Q5JVF3
A0JLT5	Mybbp1a protein (Fragment)	Mybbp1a	unreviewed	Evidence at transcript level	Q9BQG0
A0JLY1	Protein CFAP210	Cfap210	reviewed	Evidence at transcript level	Q0VFZ6	Microtubule inner protein (MIP) part of the dynein-decorated doublet microtubules (DMTs) in cilia axoneme, which is required for motile cilia beating. {ECO:0000250|UniProtKB:E1BJL9}.
A0JNS9	Histone H2B	H2bc1	unreviewed	Evidence at transcript level	Q96A08
A0JNY7	Eukaryotic translation initiation factor 4, gamma 2	Eif4g2	unreviewed	Evidence at transcript level	P78344
A0JP43	EF-hand calcium-binding domain-containing protein 5	Efcab5	reviewed	Evidence at protein level	A4FU69
A0JP44	Palmitoyltransferase	Zdhhc2	unreviewed	Evidence at transcript level	Q9UIJ5
A0MNP4	CDW13/WDR61	Wdr61	unreviewed	Evidence at protein level	Q9GZS3
A0PJE6	Pccb protein (Fragment)	Pccb	unreviewed	Evidence at transcript level	P05166
A0PJK9	Uncharacterized protein	5730455P16Rik	unreviewed	Evidence at transcript level	Q9HAS0
A0PK78	Coiled-coil domain-containing protein 25	Ccdc25	unreviewed	Evidence at protein level	Q86WR0
A0ZVB6	TBP-associated factor 170	Btaf1	unreviewed	Evidence at transcript level	O14981
A1A4A7	Pgam5 protein (Fragment)	Pgam5	unreviewed	Evidence at transcript level	Q96HS1
A1A4T2	Alpha glucosidase 2 alpha neutral subunit	Ganab	unreviewed	Evidence at protein level	Q14697
A1A539	Claudin domain containing 2	Cldnd2	unreviewed	Evidence at transcript level	Q8NHS1
A1BN54	Alpha actinin 1a	Actn1	unreviewed	Evidence at protein level	P12814
A1E2H8	Ionized calcium binding adapter molecule 1 (Fragment)	Aif1	unreviewed	Evidence at transcript level	P55008
A1EGX6	Fibrous sheath CABYR-binding protein	Fscb	reviewed	Evidence at protein level	Q5H9T9	May be involved in the later stages of fibrous sheath biogenesis and spermatozoa capacitation. Inhibits ROPN1 and ROPN1L SUMOylation. Binds calcium. {ECO:0000269|PubMed:17855365, ECO:0000269|PubMed:27398160}.
A1ILG8	Chorein	Vps13c	unreviewed	Evidence at transcript level	Q709C8
A1L0V4	Histone H3 (Fragment)	Hist1h3i	unreviewed	Evidence at transcript level	P68431
A1L2Z3	ER membrane protein complex subunit 1	Emc1	unreviewed	Evidence at transcript level	Q8N766
A1L332	Phospholipid-transporting ATPase	Atp8a1	unreviewed	Evidence at transcript level	Q9Y2Q0
A1L3C1	Golgi associated RAB2 interactor protein 5A	Garin5a	reviewed	Evidence at protein level	Q6IPT2	RAB2B effector protein which promotes cytosolic DNA-induced innate immune responses. Regulates IFN responses against DNA viruses by regulating the CGAS-STING signaling axis. {ECO:0000269|PubMed:28930687}.
A1L3C1-2	Isoform 2 of Golgi associated RAB2 interactor protein 5A	Garin5a	reviewed	Evidence at protein level	Q6IPT2	RAB2B effector protein which promotes cytosolic DNA-induced innate immune responses. Regulates IFN responses against DNA viruses by regulating the CGAS-STING signaling axis. {ECO:0000269|PubMed:28930687}.
A1L3T6	A kinase (PRKA) anchor protein 4	Akap4	unreviewed	Evidence at transcript level	Q5JQC9
A2A432	Cullin-4B	Cul4b	reviewed	Evidence at protein level	Q13620	Core component of multiple cullin-RING-based E3 ubiquitin-protein ligase complexes which mediate the ubiquitination and subsequent proteasomal degradation of target proteins. The functional specificity of the E3 ubiquitin-protein ligase complex depends on the variable substrate recognition subunit. CUL4B may act within the complex as a scaffold protein, contributing to catalysis through positioni…
A2A484	Zinc finger, MYND-type-containing 8	Zmynd8	unreviewed	Evidence at protein level	Q9ULU4
A2A4I9	Amine oxidase	Aoc2	unreviewed	Inferred from homology	O75106
A2A4J1	Proteasome activator complex subunit 3 (Fragment)	Psme3	unreviewed	Evidence at protein level	P61289
A2A4P3	Predicted gene, 27029	Gm27029	unreviewed	Inferred from homology	Q9BTE6
A2A513	Keratin, type I cytoskeletal 10	Krt10	unreviewed	Evidence at protein level	P13645
A2A520	Dynein axonemal heavy chain 17	Dnah17	unreviewed	Evidence at protein level	Q9UFH2
A2A533	F-box/LRR-repeat protein 20 (Fragment)	Fbxl20	unreviewed	Evidence at protein level	Q58DG6
A2A559	Post-GPI attachment to proteins factor 3	Pgap3	reviewed	Evidence at transcript level	Q96FM1	Involved in the lipid remodeling steps of GPI-anchor maturation. Lipid remodeling steps consist in the generation of 2 saturated fatty chains at the sn-2 position of GPI-anchors proteins. Required for phospholipase A2 activity that removes an acyl-chain at the sn-2 position of GPI-anchors during the remodeling of GPI (By similarity). {ECO:0000250}.
A2A5H1	WAP four-disulfide core domain protein 8	Wfdc8	unreviewed	Predicted	Q8IUA0
A2A5H7	Protein WFDC11	Wfdc11	reviewed	Inferred from homology	Q8NEX6
A2A5R2	Brefeldin A-inhibited guanine nucleotide-exchange protein 2	Arfgef2	reviewed	Evidence at protein level	Q9Y6D5	Promotes guanine-nucleotide exchange on ARF1 and ARF3 and to a lower extent on ARF5 and ARF6. Promotes the activation of ARF1/ARF5/ARF6 through replacement of GDP with GTP. Involved in the regulation of Golgi vesicular transport. Required for the integrity of the endosomal compartment. Involved in trafficking from the trans-Golgi network (TGN) to endosomes and is required for membrane association…
A2A5V2	SH3 domain-binding protein 1	Sh3bp1	unreviewed	Evidence at protein level	Q9Y3L3
A2A690	Protein TANC2	Tanc2	reviewed	Evidence at protein level	Q9HCD6	Scaffolding protein in the dendritic spines which acts as immobile postsynaptic posts able to recruit KIF1A-driven dense core vesicles to dendritic spines. {ECO:0000250|UniProtKB:F1LTE0}.
A2A6C4	Signal peptide peptidase-like 2C	Sppl2c	reviewed	Evidence at protein level	Q8IUH8	Sperm-specific intramembrane-cleaving aspartic protease (I-CLiP) that cleaves distinct tail-anchored proteins and SNARE proteins (PubMed:35960805, PubMed:30733280, PubMed:32048434). In elongated spermatids, modulates intracellular Ca(2+) homeostasis by controlling PLN abundance through proteolytic cleavage (PubMed:30733280). During spermatogenesis, processes SNARE proteins and impacts vesicular t…
A2A6H0	LIM and SH3 domain protein 1 (Fragment)	Lasp1	unreviewed	Evidence at protein level	Q14847
A2A6J7	Lymphocyte-specific protein 1	Lsp1	unreviewed	Evidence at protein level	P33241
A2A6K0	Troponin I, fast skeletal muscle (Fragment)	Tnni2	unreviewed	Evidence at protein level	P48788
A2A6M1	Vacuolar-sorting protein SNF8	Snf8	unreviewed	Evidence at protein level	Q96H20	Component of the endosomal sorting complex required for transport II (ESCRT-II), which is required for multivesicular body (MVB) formation and sorting of endosomal cargo proteins into MVBs. {ECO:0000256|PIRNR:PIRNR017215}.
A2A6Q5	Cell division cycle protein 27 homolog	Cdc27	reviewed	Evidence at protein level	P30260	Component of the anaphase promoting complex/cyclosome (APC/C), a cell cycle-regulated E3 ubiquitin ligase that controls progression through mitosis and the G1 phase of the cell cycle. The APC/C complex acts by mediating ubiquitination and subsequent degradation of target proteins: it mainly mediates the formation of 'Lys-11'-linked polyubiquitin chains and, to a lower extent, the formation of 'Ly…
A2A6U5	Septin-9 (Fragment)	Septin9	unreviewed	Evidence at protein level	Q9UHD8
A2A716	Oxysterol-binding protein	Osbpl7	unreviewed	Evidence at protein level	Q9BZF2
A2A7B5	PR domain-containing 2, with ZNF domain	Prdm2	unreviewed	Evidence at protein level	Q13029
A2A7G9	F-box only protein 6 (Fragment)	Fbxo6	unreviewed	Evidence at protein level	Q9NRD1
A2A7Z4	Transcription factor BTF3	Btf3l4	unreviewed	Evidence at protein level	P20290
A2A841	Protein 4.1	Epb41	unreviewed	Evidence at protein level	P11171
A2A8L5	Receptor-type tyrosine-protein phosphatase F	Ptprf	reviewed	Evidence at protein level	P10586	Possible cell adhesion receptor. It possesses an intrinsic protein tyrosine phosphatase activity (PTPase) and dephosphorylates EPHA2 regulating its activity (By similarity). {ECO:0000250}.
A2A8S2	Protein YIPF (Fragment)	Yipf1	unreviewed	Evidence at protein level	Q9Y548
A2A8T9	EF-hand calcium-binding domain-containing protein 14	Efcab14	unreviewed	Evidence at protein level	O75071
A2A998	Complement component C8 alpha chain	C8a	unreviewed	Evidence at protein level	P07357
A2A9H6	Predicted gene 884	Gm884	unreviewed	Evidence at protein level	A6NM11
A2A9I0	Golgi SNAP receptor complex member 2	Gosr2	unreviewed	Evidence at protein level	O14653
A2A9K3	Centrosomal protein of 85 kDa	Cep85	unreviewed	Evidence at protein level	Q6P2H3
A2A9M4	Dedicator of cytokinesis protein 7	Dock7	unreviewed	Evidence at protein level	Q96N67
A2A9Q2	Nardilysin, N-arginine dibasic convertase, NRD convertase 1	Nrd1	unreviewed	Evidence at protein level	O43847
A2A9V7	Mitochondrial thiamine pyrophosphate carrier (Fragment)	Slc25a19	unreviewed	Evidence at protein level	Q9HC21
A2A9X5	5'(3')-deoxyribonucleotidase, cytosolic type	Nt5c	unreviewed	Evidence at protein level	Q8TCD5
A2AAN3	Exocyst complex component 7 (Fragment)	Exoc7	unreviewed	Evidence at protein level	Q9UPT5
A2AB81	E3 ubiquitin-protein ligase TRIM17	Trim17	unreviewed	Predicted	Q9Y577
A2ABQ5	Centrosomal protein of 112 kDa (Fragment)	Cep112	unreviewed	Evidence at protein level	Q8N8E3
A2ABV5	Mediator of RNA polymerase II transcription subunit 14	Med14	reviewed	Evidence at protein level	O60244	Component of the Mediator complex, a coactivator involved in the regulated transcription of nearly all RNA polymerase II-dependent genes. Mediator functions as a bridge to convey information from gene-specific regulatory proteins to the basal RNA polymerase II transcription machinery. Mediator is recruited to promoters by direct interactions with regulatory proteins and serves as a scaffold for t…
A2ABZ8	Tether-containing UBX domain for GLUT4 (Fragment)	Aspscr1	unreviewed	Evidence at protein level	Q9BZE9
A2AC16	L-xylulose reductase	Dcxr	unreviewed	Evidence at protein level	Q7Z4W1
A2AC93	Dynein axonemal intermediate chain 2	Dnai2	reviewed	Evidence at protein level	Q9GZS0	Part of the dynein complex of respiratory cilia. {ECO:0000250}.
A2ACG7	Dolichyl-diphosphooligosaccharide--protein glycosyltransferase subunit 2	Rpn2	unreviewed	Evidence at protein level	P04844	Subunit of the oligosaccharyl transferase (OST) complex that catalyzes the initial transfer of a defined glycan (Glc(3)Man(9)GlcNAc(2) in eukaryotes) from the lipid carrier dolichol-pyrophosphate to an asparagine residue within an Asn-X-Ser/Thr consensus motif in nascent polypeptide chains, the first step in protein N-glycosylation. N-glycosylation occurs cotranslationally and the complex associa…
A2ACP1	Tetratricopeptide repeat protein 39A	Ttc39a	reviewed	Evidence at transcript level	Q5SRH9
A2ACZ1	Probable rRNA-processing protein EBP2 (Fragment)	Ebna1bp2	unreviewed	Evidence at protein level	Q99848	Required for the processing of the 27S pre-rRNA. {ECO:0000256|ARBA:ARBA00003387}.
A2AD84	Serine/threonine-protein kinase 26	Stk26	unreviewed	Evidence at protein level	Q9P289
A2ADA5	tRNA pseudouridine synthase-like 1	Pusl1	reviewed	Evidence at protein level	Q8N0Z8
A2ADH1	Magnesium transporter protein 1	Magt1	unreviewed	Evidence at protein level	Q9H0U3
A2ADY9	Protein DDI1 homolog 2	Ddi2	reviewed	Evidence at protein level	Q5TDH0	Aspartic protease that mediates the cleavage of NFE2L1/NRF1 at 'Leu-104', thereby promoting release of NFE2L1/NRF1 from the endoplasmic reticulum membrane. Ubiquitination of NFE2L1/NRF1 is a prerequisite for cleavage, suggesting that DDI2 specifically recognizes and binds ubiquitinated NFE2L1/NRF1. Seems to act as a proteasomal shuttle which links the proteasome and replication fork proteins like…
A2AE27	AMP deaminase	Ampd2	unreviewed	Evidence at protein level	Q01433
A2AEC2	Transcription elongation factor A protein-like 3 (Fragment)	Tceal3	unreviewed	Evidence at protein level	Q969E4
A2AEM2	Chloride channel CLIC-like protein 1	Clcc1	unreviewed	Evidence at protein level	Q96S66
A2AER4	UDP-galactose translocator	Slc35a2	unreviewed	Evidence at protein level	P78381
A2AER8	Polyglutamine-binding protein 1 (Fragment)	Pqbp1	unreviewed	Evidence at protein level	A1YFA7
A2AEW9	GRIP1-associated protein 1	Gripap1	unreviewed	Evidence at protein level	Q4V328
A2AEX6	Four and a half LIM domains protein 1	Fhl1	unreviewed	Evidence at protein level	Q13642
A2AF73	Fibrous sheath-interacting protein 2-like	Fsip2l	unreviewed	Predicted	Q5CZC0
A2AFI3	RNA-binding motif protein, X chromosome	Rbmx	unreviewed	Evidence at protein level	A5A6M3
A2AFJ8	Rho guanine nucleotide exchange factor 6	Arhgef6	unreviewed	Evidence at protein level	Q15052
A2AFP4	RAB9, member RAS oncogene family (Fragment)	Rab9	unreviewed	Evidence at protein level	P51151
A2AFQ2	3-hydroxyacyl-CoA dehydrogenase type-2	Hsd17b10	unreviewed	Evidence at protein level	Q99714
A2AFS3	Endosome/lysosome-associated apoptosis and autophagy regulator 1	Elapor1	reviewed	Evidence at protein level	Q6UXG2	May protect cells from cell death by inducing cytosolic vacuolization and up-regulating the autophagy pathway. May play a role in apoptosis and cell proliferation through its interaction with HSPA5. {ECO:0000250|UniProtKB:Q6UXG2}.
A2AFS9	Testis-expressed 13A	Tex13a	unreviewed	Inferred from homology	Q9BXU3
A2AFW6	Mitochondrial carrier homolog 2	Mtch2	unreviewed	Evidence at protein level	Q5R5M0
A2AGL8	E3 ubiquitin-protein ligase RNF128	Rnf128	unreviewed	Evidence at protein level	Q8TEB7
A2AGQ2	MAP kinase-activating death domain protein	Madd	unreviewed	Evidence at protein level	Q8WXG6
A2AGS6	Tumor protein p53-inducible protein 11 (Fragment)	Trp53i11	unreviewed	Evidence at protein level	O14683
A2AGT5	Cytoskeleton-associated protein 5	Ckap5	reviewed	Evidence at protein level	Q14008	Binds to the plus end of microtubules and regulates microtubule dynamics and microtubule organization. Acts as processive microtubule polymerase. Promotes cytoplasmic microtubule nucleation and elongation. Plays a major role in organizing spindle poles. In spindle formation protects kinetochore microtubules from depolymerization by KIF2C and has an essential role in centrosomal microtubule assemb…
A2AHC5	Ferritin	Fthl17b	unreviewed	Inferred from homology	P02794	Stores iron in a soluble, non-toxic, readily available form. Important for iron homeostasis. Iron is taken up in the ferrous form and deposited as ferric hydroxides after oxidation. {ECO:0000256|RuleBase:RU361145}.
A2AIH4	Phosphatidylinositol N-acetylglucosaminyltransferase subunit A	Piga	unreviewed	Evidence at protein level	P37287
A2AIL4	NADH dehydrogenase (ubiquinone) complex I, assembly factor 6	Ndufaf6	reviewed	Evidence at protein level	Q330K2	Involved in the assembly of mitochondrial NADH:ubiquinone oxidoreductase complex (complex I) at early stages. May play a role in the biogenesis of complex I subunit MT-ND1. {ECO:0000250|UniProtKB:Q330K2}.
A2AIM4	Tropomyosin beta chain	Tpm2	unreviewed	Evidence at protein level	P07951
A2AIW0	Endosome-associated-trafficking regulator 1	Entr1	reviewed	Evidence at protein level	Q96C92	May be involved in modulation of TNF response. May be involved in presentation of TNFRSF1A on the cell surface (PubMed:16332174). Involved in the endosome-to-plasma membrane trafficking and recycling of SNX27-retromer-dependent cargo proteins, such as GLUT1. Involved in the regulation of cytokinesis; the function may involve PTPN13 and GIT1 (By similarity). {ECO:0000250|UniProtKB:Q96C92, ECO:0000…
A2AJ15	Endoplasmic reticulum mannosyl-oligosaccharide 1,2-alpha-mannosidase	Man1b1	reviewed	Evidence at protein level	Q9UKM7	Involved in glycoprotein quality control targeting of misfolded glycoproteins for degradation. It primarily trims a single alpha-1,2-linked mannose residue from Man(9)GlcNAc(2) to produce Man(8)GlcNAc(2), but at high enzyme concentrations, as found in the ER quality control compartment (ERQC), it further trims the carbohydrates to Man(5-6)GlcNAc(2) (By similarity). {ECO:0000250}.
A2AJ26	ATP-binding cassette sub-family A member 2	Abca2	unreviewed	Evidence at protein level	Q9BZC7
A2AJ28	Chloride intracellular channel protein 3	Clic3	unreviewed	Evidence at protein level	O95833
A2AJ72	Far upstream element (FUSE)-binding protein 3	Fubp3	unreviewed	Evidence at protein level	Q96I24
A2AJ88	Patatin-like phospholipase domain-containing protein 7	Pnpla7	reviewed	Evidence at protein level	Q6ZV29	Lysophospholipase which preferentially deacylates unsaturated lysophosphatidylcholine (C18:1), generating glycerophosphocholine (PubMed:18086666, PubMed:28887301). Can also deacylate, to a lesser extent, lysophosphatidylethanolamine (C18:1), lysophosphatidyl-L-serine (C18:1) and lysophosphatidic acid (C16:0) (PubMed:22326266, PubMed:18086666, PubMed:28887301). {ECO:0000269|PubMed:18086666, ECO:00…
A2AJB1	Coiled-coil domain-containing protein 183	Ccdc183	reviewed	Evidence at transcript level	A5D8V7
A2AJB7	Epididymal-specific lipocalin-5	Lcn5	reviewed	Evidence at protein level	Q6UWW0	Associates with spermatozoa in the epididymal fluid but does not bind tightly to them. Binds both all-trans and 13-cis retinoic acid. May act as a retinoid carrier protein which is required for epididymal function and/or sperm maturation. {ECO:0000269|PubMed:1591332, ECO:0000269|PubMed:1591333}.
A2AJB9	LCN6 isoform alpha	Lcn6	unreviewed	Evidence at transcript level	P62502
A2AJG4	Meiosis-expressed gene 1 protein (Fragment)	Meig1	unreviewed	Evidence at protein level	Q5JSS6	Essential for spermiogenesis. {ECO:0000256|ARBA:ARBA00003351}.
A2AJQ3	Probable C-mannosyltransferase DPY19L4	Dpy19l4	reviewed	Evidence at transcript level	Q7Z388	Probable C-mannosyltransferase that mediates C-mannosylation of tryptophan residues on target proteins. {ECO:0000250}.
A2AK37	Expressed sequence AA467197 (Fragment)	AA467197	unreviewed	Evidence at protein level	Q9C002
A2AKD7	Alpha-1-syntrophin	Snta1	unreviewed	Evidence at protein level	Q13424
A2AKE7	Actin-like protein 10	Actl10	reviewed	Inferred from homology	Q5JWF8
A2AKI5	Integrin alpha-V	Itgav	unreviewed	Evidence at protein level	P06756
A2AKN8	Major urinary protein 5	Mup8	unreviewed	Inferred from homology	Q8WX39
A2AKQ8	Tetratricopeptide repeat protein 30A2	Ttc30a2	reviewed	Evidence at protein level	Q8N4P2	Required for polyglutamylation of axonemal tubulin. Plays a role in anterograde intraflagellar transport (IFT), the process by which cilia precursors are transported from the base of the cilium to the site of their incorporation at the tip. {ECO:0000250}.
A2AL50	Alkylglycerone-phosphate synthase	Agps	unreviewed	Evidence at protein level	O00116	Catalyzes the exchange of an acyl for a long-chain alkyl group and the formation of the ether bond in the biosynthesis of ether phospholipids. {ECO:0000256|RuleBase:RU363113}.
A2ALA4	Mediator of RNA polymerase II transcription subunit 22 (Fragment)	Med22	unreviewed	Evidence at protein level	Q15528	Component of the Mediator complex, a coactivator involved in the regulated transcription of nearly all RNA polymerase II-dependent genes. Mediator functions as a bridge to convey information from gene-specific regulatory proteins to the basal RNA polymerase II transcription machinery. Mediator is recruited to promoters by direct interactions with regulatory proteins and serves as a scaffold for t…
A2ALF2	DnaJ (Hsp40) homolog, subfamily C, member 8	Dnajc8	unreviewed	Evidence at protein level	O75937
A2ALN0	ATP-binding cassette sub-family D member 1	Abcd1	unreviewed	Evidence at protein level	P33897
A2ALU4	Protein Shroom2	Shroom2	reviewed	Evidence at protein level	Q13796	May be involved in endothelial cell morphology changes during cell spreading. In the retinal pigment epithelium, may regulate the biogenesis of melanosomes and promote their association with the apical cell surface by inducing gamma-tubulin redistribution. {ECO:0000269|PubMed:16684770, ECO:0000269|PubMed:16987870}.
A2ALW2	Zinc finger with KRAB and SCAN domains 16	Zkscan16	unreviewed	Evidence at protein level	Q8TF39
A2ALW5	DnaJ homolog subfamily C member 25	Dnajc25	reviewed	Evidence at protein level	Q9H1X3
A2AMC3	GDP-fucose protein O-fucosyltransferase 1	Pofut1	unreviewed	Evidence at protein level	Q6EV69
A2AMD2	Ankyrin repeat domain 60	Ankrd60	unreviewed	Predicted	No human homologue found
A2AMH4	Choline transporter-like protein	Slc44a1	unreviewed	Evidence at protein level	Q8WWI5	Choline transporter. {ECO:0000256|RuleBase:RU368066}.
A2AMI7	Eukaryotic translation initiation factor 4 gamma 3 (Fragment)	Eif4g3	unreviewed	Evidence at protein level	O43432
A2AMU9	Ribosome assembly factor mrt4	Mrto4	unreviewed	Evidence at protein level	Q9UKD2	Component of the ribosome assembly machinery. Nuclear paralog of the ribosomal protein P0, it binds pre-60S subunits at an early stage of assembly in the nucleolus, and is replaced by P0 in cytoplasmic pre-60S subunits and mature 80S ribosomes. {ECO:0000256|ARBA:ARBA00004046, ECO:0000256|RuleBase:RU364039}.
A2AMZ4	NADH dehydrogenase [ubiquinone] 1 alpha subcomplex assembly factor 8	Ndufaf8	reviewed	Evidence at protein level	A1L188	Involved in the assembly of mitochondrial NADH:ubiquinone oxidoreductase complex (complex I, MT-ND1). Required to stabilize NDUFAF5. {ECO:0000250|UniProtKB:A1L188}.
A2AN08	E3 ubiquitin-protein ligase UBR4	Ubr4	reviewed	Evidence at protein level	Q5T4S7	E3 ubiquitin-protein ligase which is a component of the N-end rule pathway. Recognizes and binds to proteins bearing specific N-terminal residues that are destabilizing according to the N-end rule, leading to their ubiquitination and subsequent degradation. Together with clathrin, forms meshwork structures involved in membrane morphogenesis and cytoskeletal organization. Regulates integrin-mediat…
A2ANN9	RIKEN cDNA 1110017D15 gene	1110017D15Rik	unreviewed	Predicted	Q8NCR6
A2AP29	Antiviral innate immune response receptor RIG-I (Fragment)	Rigi	unreviewed	Evidence at protein level	O95786
A2AP31	NADH dehydrogenase [ubiquinone] 1 beta subcomplex subunit 6	Ndufb6	unreviewed	Evidence at protein level	O95139	Accessory subunit of the mitochondrial membrane respiratory chain NADH dehydrogenase (Complex I), that is believed not to be involved in catalysis. Complex I functions in the transfer of electrons from NADH to the respiratory chain. The immediate electron acceptor for the enzyme is believed to be ubiquinone. {ECO:0000256|ARBA:ARBA00003195}.
A2AP78	High mobility group protein B3 (Fragment)	Hmgb3	unreviewed	Evidence at protein level	O15347
A2AP82	Transcription initiation factor TFIID subunit 9B	Taf9b	unreviewed	Evidence at protein level	Q5R7P7
A2APA5	Protein FAM209	Fam209	reviewed	Evidence at protein level	Q5JX71	Required for sperm acrosome biogenesis. {ECO:0000269|PubMed:34471926}.
A2APY7	Arginine-hydroxylase NDUFAF5, mitochondrial	Ndufaf5	reviewed	Evidence at protein level	Q5TEU4	Arginine hydroxylase involved in the assembly of mitochondrial NADH:ubiquinone oxidoreductase complex (complex I, MT-ND1) at early stages. Acts by mediating hydroxylation of 'Arg-111' of NDUFS7. May also have methyltransferase activity. {ECO:0000250|UniProtKB:Q5TEU4}.
A2APZ1	RIKEN cDNA 1700001O22 gene	1700001O22Rik	unreviewed	Predicted	No human homologue found
A2AQ07	Tubulin beta-1 chain	Tubb1	reviewed	Evidence at protein level	Q9H4B7	Tubulin is the major constituent of microtubules, a cylinder consisting of laterally associated linear protofilaments composed of alpha- and beta-tubulin heterodimers. Microtubules grow by the addition of GTP-tubulin dimers to the microtubule end, where a stabilizing cap forms. Below the cap, tubulin dimers are in GDP-bound state, owing to GTPase activity of alpha-tubulin.
A2AQ17	Complex I intermediate-associated protein 30, mitochondrial	Ndufaf1	unreviewed	Evidence at protein level	Q9Y375	As part of the MCIA complex, involved in the assembly of the mitochondrial complex I. {ECO:0000256|ARBA:ARBA00029396}.
A2AQ25	Sickle tail protein	Skt	reviewed	Evidence at protein level	Q5T5P2	Required for normal development of intervertebral disks. {ECO:0000269|PubMed:16204209}.
A2AQ56	Transmembrane protein 62	Tmem62	unreviewed	Evidence at protein level	Q0P6H9
A2AQA7	RNA helicase aquarius	Aqr	unreviewed	Evidence at protein level	O60306	Intron-binding spliceosomal protein required to link pre-mRNA splicing and snoRNP (small nucleolar ribonucleoprotein) biogenesis. Plays a key role in position-dependent assembly of intron-encoded box C/D small snoRNP, splicing being required for snoRNP assembly. May act by helping the folding of the snoRNA sequence. Binds to intron of pre-mRNAs in a sequence-independent manner, contacting the reg…
A2AQD6	Protein ITPRID2	Itprid2	unreviewed	Evidence at protein level	P28290
A2AQJ7	Transmembrane protein 87A	Tmem87a	unreviewed	Evidence at protein level	Q8NBN3
A2AQK4	Histamine N-methyltransferase	Hnmt	unreviewed	Evidence at protein level	P50135	Inactivates histamine by N-methylation. Plays an important role in degrading histamine and in regulating the airway response to histamine. {ECO:0000256|ARBA:ARBA00003587}.
A2ARV4	Low-density lipoprotein receptor-related protein 2	Lrp2	reviewed	Evidence at protein level	P98164	Multiligand endocytic receptor. Acts together with CUBN to mediate endocytosis of high-density lipoproteins (PubMed:10766831). Mediates receptor-mediated uptake of polybasic drugs such as aprotinin, aminoglycosides and polymyxin B (By similarity). In the kidney, mediates the tubular uptake and clearance of leptin (PubMed:22841573). Also mediates transport of leptin across the blood-brain barrier …
A2ARV5	Low-density lipoprotein receptor-related protein 2	Lrp2	unreviewed	Evidence at protein level	P98164
A2ARZ3	Fibrous sheath-interacting protein 2	Fsip2	reviewed	Evidence at protein level	Q5CZC0	Plays a role in spermatogenesis. {ECO:0000250|UniProtKB:Q5CZC0}.
A2AS03	Helicase with zinc finger domain 2	Helz2	unreviewed	Evidence at protein level	Q9BYK8
A2AS47	Plakophilin-4	Pkp4	unreviewed	Evidence at protein level	Q99569
A2AS89	Agmatinase, mitochondrial	Agmat	reviewed	Evidence at protein level	Q9BSE5
A2ASA8	Inositol 1,4,5-trisphosphate receptor-interacting protein-like 1	Itpripl1	reviewed	Evidence at transcript level	Q6GPH6
A2ASR8	Polycomb complex protein BMI-1 (Fragment)	Bmi1	unreviewed	Evidence at protein level	P35226
A2ASZ8	Calcium-binding mitochondrial carrier protein SCaMC-2	Slc25a25	reviewed	Evidence at protein level	Q6KCM7	Calcium-dependent mitochondrial solute carrier. Mitochondrial solute carriers shuttle metabolites, nucleotides, and cofactors through the mitochondrial inner membrane. May act as a ATP-Mg/Pi exchanger that mediates the transport of Mg-ATP in exchange for phosphate, catalyzing the net uptake or efflux of adenine nucleotides into or from the mitochondria (By similarity). {ECO:0000250}.
A2AT02	NSFL1 cofactor p47	Nsfl1c	unreviewed	Evidence at protein level	Q5RBG3
A2AT37	Regulator of nonsense transcripts 2	Upf2	reviewed	Evidence at protein level	Q9HAU5	Involved in nonsense-mediated decay (NMD) of mRNAs containing premature stop codons by associating with the nuclear exon junction complex (EJC). Recruited by UPF3B associated with the EJC core at the cytoplasmic side of the nuclear envelope and the subsequent formation of an UPF1-UPF2-UPF3 surveillance complex (including UPF1 bound to release factors at the stalled ribosome) is believed to activa…
A2AT93	Phospholipase C, beta 4 (Fragment)	Plcb4	unreviewed	Evidence at protein level	Q15147
A2ATP6	Myelin expression factor 2	Myef2	unreviewed	Evidence at protein level	Q9P2K5
A2ATR8	Plasma protease C1 inhibitor	Serping1	unreviewed	Evidence at protein level	P05155
A2ATT5	ADP-sugar pyrophosphatase (Fragment)	Nudt5	unreviewed	Evidence at protein level	Q9UKK9
A2ATU0	2-oxoadipate dehydrogenase complex component E1	Dhtkd1	reviewed	Evidence at protein level	Q96HY7	2-oxoadipate dehydrogenase (E1a) component of the 2-oxoadipate dehydrogenase complex (OADHC). Participates in the first step, rate limiting for the overall conversion of 2-oxoadipate (alpha-ketoadipate) to glutaryl-CoA and CO(2) catalyzed by the whole OADHC. Catalyzes the irreversible decarboxylation of 2-oxoadipate via the thiamine diphosphate (ThDP) cofactor and subsequent transfer of the decar…
A2AU35	Proteasome inhibitor PI31 subunit	Psmf1	unreviewed	Evidence at protein level	Q92530	Plays an important role in control of proteasome function. Inhibits the hydrolysis of protein and peptide substrates by the 20S proteasome. Also inhibits the activation of the proteasome by the proteasome regulatory proteins PA700 and PA28. {ECO:0000256|ARBA:ARBA00024805}.
A2AU71	Armadillo repeat-containing protein 3	Armc3	unreviewed	Evidence at protein level	Q5W041
A2AU72	Armadillo repeat-containing protein 3	Armc3	reviewed	Evidence at protein level	Q5W041
A2AUC6	Bardet-Biedl syndrome 5 protein homolog	Bbs5	unreviewed	Evidence at protein level	Q8N3I7	The BBSome complex is thought to function as a coat complex required for sorting of specific membrane proteins to the primary cilia. The BBSome complex is required for ciliogenesis but is dispensable for centriolar satellite function. This ciliogenic function is mediated in part by the Rab8 GDP/GTP exchange factor, which localizes to the basal body and contacts the BBSome. Rab8(GTP) enters the pr…
A2AUC9	Kelch-like protein 41	Klhl41	reviewed	Evidence at protein level	O60662	Involved in skeletal muscle development and differentiation. Regulates proliferation and differentiation of myoblasts and plays a role in myofibril assembly by promoting lateral fusion of adjacent thin fibrils into mature, wide myofibrils. Required for pseudopod elongation in transformed cells. {ECO:0000269|PubMed:18178185, ECO:0000269|PubMed:21368295, ECO:0000269|PubMed:22562206}.
A2AUD5	Tumor protein D54	Tpd52l2	unreviewed	Evidence at protein level	O43399
A2AUE1	DnaJ homolog subfamily C member 5 (Fragment)	Dnajc5	unreviewed	Evidence at protein level	Q9H3Z4
A2AUK7	Band 4.1-like protein 1	Epb41l1	unreviewed	Evidence at protein level	Q9H4G0
A2AUT1	Kinetochore protein SPC25 (Fragment)	Spc25	unreviewed	Evidence at protein level	Q9HBM1	Acts as a component of the essential kinetochore-associated NDC80 complex, which is required for chromosome segregation and spindle checkpoint activity. {ECO:0000256|RuleBase:RU367150}.
A2AV96	Cyclic nucleotide-binding domain-containing protein 2	Cnbd2	unreviewed	Predicted	Q96M20
A2AVJ7	Ribosome-binding protein 1	Rrbp1	unreviewed	Evidence at protein level	Q9P2E9
A2AVR2	Maestro heat-like repeat-containing protein family member 7	Mroh7	reviewed	Inferred from homology	Q68CQ1
A2AVR9	Dynein light chain roadblock	Dynlrb1	unreviewed	Evidence at protein level	Q9NP97	Acts as one of several non-catalytic accessory components of the cytoplasmic dynein 1 complex that are thought to be involved in linking dynein to cargos and to adapter proteins that regulate dynein function. Cytoplasmic dynein 1 acts as a motor for the intracellular retrograde motility of vesicles and organelles along microtubules. {ECO:0000256|ARBA:ARBA00025362, ECO:0000256|PIRNR:PIRNR009998}.
A2AWA9	Rab GTPase-activating protein 1	Rabgap1	reviewed	Evidence at protein level	Q9Y3P9	May act as a GTPase-activating protein of RAB6A. May play a role in microtubule nucleation by centrosome. May participate in a RAB6A-mediated pathway involved in the metaphase-anaphase transition (By similarity). {ECO:0000250|UniProtKB:Q9Y3P9}.
A2AWI7	Endophilin-B2	Sh3glb2	unreviewed	Evidence at protein level	Q9NR46
A2BDX2	Dolichol-phosphate mannosyltransferase subunit 1	Dpm1	unreviewed	Evidence at protein level	O60762	Transfers mannose from GDP-mannose to dolichol monophosphate to form dolichol phosphate mannose (Dol-P-Man) which is the mannosyl donor in pathways leading to N-glycosylation, glycosyl phosphatidylinositol membrane anchoring, and O-mannosylation of proteins; catalytic subunit of the dolichol-phosphate mannose (DPM) synthase complex. {ECO:0000256|ARBA:ARBA00002636}.
A2BDX3	Adenylyltransferase and sulfurtransferase MOCS3	Mocs3	reviewed	Evidence at protein level	O95396	Plays a central role in 2-thiolation of mcm(5)S(2)U at tRNA wobble positions of cytosolic tRNA(Lys), tRNA(Glu) and tRNA(Gln). Also essential during biosynthesis of the molybdenum cofactor. Acts by mediating the C-terminal thiocarboxylation of sulfur carriers URM1 and MOCS2A. Its N-terminus first activates URM1 and MOCS2A as acyl-adenylates (-COAMP), then the persulfide sulfur on the catalytic cys…
A2BE28	Ribosomal biogenesis protein LAS1L	Las1l	reviewed	Evidence at protein level	Q9Y4W2	Involved in the biogenesis of the 60S ribosomal subunit. Required for maturation of the 28S rRNA (By similarity). Functions as a component of the Five Friends of Methylated CHTOP (5FMC) complex; the 5FMC complex is recruited to ZNF148 by methylated CHTOP, leading to desumoylation of ZNF148 and subsequent transactivation of ZNF148 target genes. {ECO:0000250, ECO:0000269|PubMed:22872859}.
A2BE93	Protein SET (Fragment)	Set	unreviewed	Evidence at protein level	Q01105
A2BFF8	Cytoplasmic dynein 1 intermediate chain 2	Dync1i2	unreviewed	Evidence at protein level	Q13409
A2BG94	CTAG2-like 2	Ctag2l2	unreviewed	Inferred from homology	Q14657
A2BGJ5	Zinc finger, MYND domain-containing 12	Zmynd12	unreviewed	Evidence at transcript level	Q9H0C1
A2BH40	AT-rich interactive domain-containing protein 1A	Arid1a	reviewed	Evidence at protein level	O14497	Involved in transcriptional activation and repression of select genes by chromatin remodeling (alteration of DNA-nucleosome topology). Component of SWI/SNF chromatin remodeling complexes that carry out key enzymatic activities, changing chromatin structure by altering DNA-histone contacts within a nucleosome in an ATP-dependent manner. Binds DNA non-specifically (PubMed:22952240, PubMed:26601204)…
A2BHN6	F-box only protein 3	Fbxo3	unreviewed	Evidence at protein level	Q9UK99
A2CF83	RIKEN cDNA 0610010K14 gene	0610010K14Rik	unreviewed	Evidence at protein level	Q8IXM2
A2CF85	Arachidonate 12-lipoxygenase	Alox12	unreviewed	Evidence at protein level	P18054
A2CF88	Arachidonate 15-lipoxygenase	Alox15	unreviewed	Evidence at protein level	P16050
A2CG35	Ras-related protein Rab-12	Rab12	unreviewed	Evidence at protein level	Q6IQ22
A2CG76	Histone-lysine N-methyltransferase EHMT2	Ehmt2	unreviewed	Evidence at protein level	Q96KQ7
A2RRJ4	Exportin 5	Xpo5	unreviewed	Evidence at transcript level	Q9HAV4
A2RRJ6	RING-type E3 ubiquitin transferase	Mib1	unreviewed	Evidence at transcript level	Q86YT6
A2RRK3	Non-specific serine/threonine protein kinase	Slk	unreviewed	Evidence at transcript level	Q9H2G2
A2RRK7	Bcr protein	Bcr	unreviewed	Evidence at transcript level	P11274
A2RRY8	Spermatogenesis-associated serine-rich protein 1	Spats1	reviewed	Evidence at protein level	Q496A3
A2RRY8-2	Isoform 2 of Spermatogenesis-associated serine-rich protein 1	Spats1	reviewed	Evidence at protein level	Q496A3
A2RS45	Sodium channel, nonvoltage-gated 1 beta	Scnn1b	unreviewed	Evidence at protein level	P51168
A2RS68	U1 small nuclear ribonucleoprotein 70 kDa	Snrnp70	unreviewed	Evidence at transcript level	P08621
A2RS96	Transmembrane emp24 domain-containing protein 5	Tmed5	unreviewed	Evidence at protein level	Q9Y3A6	Potential role in vesicular protein trafficking, mainly in the early secretory pathway. Required for the maintenance of the Golgi apparatus; involved in protein exchange between Golgi stacks during assembly. Probably not required for COPI-vesicle-mediated retrograde transport. {ECO:0000256|ARBA:ARBA00025281}.
A2RSJ4	UHRF1-binding protein 1-like	Bltp3b	reviewed	Evidence at protein level	A0JNW5	Tube-forming lipid transport protein which mediates the transfer of lipids between membranes at organelle contact sites. Required for retrograde traffic of vesicle clusters in the early endocytic pathway to the Golgi complex. {ECO:0000250|UniProtKB:A0JNW5}.
A2RSQ1	Beta-galactosidase-1-like protein 3	Glb1l3	reviewed	Evidence at protein level	Q8NCI6
A2RSS6	Aspartylglucosaminidase	Aga	unreviewed	Evidence at protein level	P20933
A2RSX7	tRNA wybutosine-synthesizing protein 5	Tyw5	reviewed	Evidence at transcript level	A2RUC4	tRNA hydroxylase that acts as a component of the wybutosine biosynthesis pathway. Wybutosine is a hyper modified guanosine with a tricyclic base found at the 3'-position adjacent to the anticodon of eukaryotic phenylalanine tRNA. Catalyzes the hydroxylation of 7-(a-amino-a-carboxypropyl)wyosine (yW-72) into undermodified hydroxywybutosine (OHyW*). OHyW* being further transformed into hydroxywybut…
A2RT28	Methionine--tRNA ligase, mitochondrial	Mars2	unreviewed	Evidence at protein level	Q96GW9
A2RT60	Serine protease HTRA4	Htra4	reviewed	Evidence at transcript level	P83105	Serine protease. {ECO:0000250}.
A2RTF1	Cation channel sperm-associated auxiliary subunit beta	Catsperb	reviewed	Evidence at protein level	Q9H7T0	Auxiliary component of the CatSper complex, a complex involved in sperm cell hyperactivation (PubMed:34225353, PubMed:17478420). Sperm cell hyperactivation is needed for sperm motility which is essential late in the preparation of sperm for fertilization (PubMed:17478420). {ECO:0000269|PubMed:17478420, ECO:0000269|PubMed:34225353}.
A2RTH5	Leucine carboxyl methyltransferase 1	Lcmt1	unreviewed	Evidence at protein level	Q9UIC8	Methylates the carboxyl group of the C-terminal leucine residue of protein phosphatase 2A catalytic subunits to form alpha-leucine ester residues. {ECO:0000256|ARBA:ARBA00003455, ECO:0000256|PIRNR:PIRNR016305}.
A2RTI3	Legumain	Lgmn	unreviewed	Evidence at protein level	Q99538
A2VCS1	Mitochondrial ribosomal protein L48	Mrpl48	unreviewed	Evidence at transcript level	Q96GC5
A2VDF8	Dynein light intermediate chain (Fragment)	Dync1li1	unreviewed	Evidence at transcript level	Q9Y6G9	Acts as one of several non-catalytic accessory components of the cytoplasmic dynein 1 complex that are thought to be involved in linking dynein to cargos and to adapter proteins that regulate dynein function. Cytoplasmic dynein 1 acts as a motor for the intracellular retrograde motility of vesicles and organelles along microtubules. May play a role in binding dynein to membranous organelles or ch…
A2VDG1	Eif2c1 protein (Fragment)	Ago1	unreviewed	Evidence at transcript level	Q8CJG1
A3E4B0	Cytochrome c oxidase subunit 2	COX2	unreviewed	Inferred from homology	P00403	Component of the cytochrome c oxidase, the last enzyme in the mitochondrial electron transport chain which drives oxidative phosphorylation. The respiratory chain contains 3 multisubunit complexes succinate dehydrogenase (complex II, CII), ubiquinol-cytochrome c oxidoreductase (cytochrome b-c1 complex, complex III, CIII) and cytochrome c oxidase (complex IV, CIV), that cooperate to transfer elect…
A3FIN4	Phospholipid-transporting ATPase FetA	Atp8b5	reviewed	Evidence at transcript level	P98198	P4-ATPase flippase which catalyzes the hydrolysis of ATP coupled to the transport of aminophospholipids from the outer to the inner leaflet of various membranes and ensures the maintenance of asymmetric distribution of phospholipids. Phospholipid translocation seems also to be implicated in vesicle formation and in uptake of lipid signaling molecules. May play a role in phospholid transport acros…
A3KG93	Lysine-specific histone demethylase	Kdm1a	unreviewed	Evidence at protein level	O60341	Histone demethylase that can demethylate both 'Lys-4' (H3K4me) and 'Lys-9' (H3K9me) of histone H3, thereby acting as a coactivator or a corepressor, depending on the context. Acts by oxidizing the substrate by FAD to generate the corresponding imine that is subsequently hydrolyzed. Acts as a corepressor by mediating demethylation of H3K4me, a specific tag for epigenetic transcriptional activation…
A3KGG8	Small kinetochore-associated protein	Knstrn	unreviewed	Evidence at protein level	Q9Y448
A3KGR0	Beta-defensin	Defb29	unreviewed	Evidence at transcript level	Q30KL1	Has antibacterial activity. {ECO:0000256|RuleBase:RU231113}.
A3KGV9	Outer dense fiber protein 2	Odf2	unreviewed	Evidence at protein level	Q5BJF6
A3KGW0	Outer dense fiber protein 2	Odf2	unreviewed	Evidence at protein level	Q5BJF6
A3KME9	Padi2 protein (Fragment)	Padi2	unreviewed	Evidence at transcript level	Q9Y2J8
A3KML4	Larp7 protein (Fragment)	Larp7	unreviewed	Evidence at transcript level	Q4G0J3
A3KML5	V-type proton ATPase proteolipid subunit	Atp6v0c	unreviewed	Evidence at protein level	P27449	Proton-conducting pore forming of the V0 complex of vacuolar(H+)-ATPase (V-ATPase), a multisubunit enzyme composed of a peripheral complex (V1) that hydrolyzes ATP and a membrane integral complex (V0) that translocates protons. V-ATPase is responsible for acidifying and maintaining the pH of intracellular compartments and in some cell types, is targeted to the plasma membrane, where it is respons…
A3KMP2	Tetratricopeptide repeat protein 38	Ttc38	reviewed	Evidence at protein level	Q5R3I4
A3R461	NADH-ubiquinone oxidoreductase chain 4	ND4	unreviewed	Inferred from homology	P03905	Core subunit of the mitochondrial membrane respiratory chain NADH dehydrogenase (Complex I) which catalyzes electron transfer from NADH through the respiratory chain, using ubiquinone as an electron acceptor. Essential for the catalytic activity and assembly of complex I. {ECO:0000256|RuleBase:RU003297}.
A3RLD5	Gamma-crystallin C	Crygc	unreviewed	Evidence at transcript level	P07315
A4FTZ0	Ubiquitin thioesterase OTU1	Yod1	unreviewed	Evidence at transcript level	Q5VVQ6	Hydrolase that can remove conjugated ubiquitin from proteins and participates in endoplasmic reticulum-associated degradation (ERAD) for misfolded lumenal proteins. May act by triming the ubiquitin chain on the associated substrate to facilitate their threading through the VCP/p97 pore. Cleaves both polyubiquitin and di-ubiquitin. {ECO:0000256|RuleBase:RU367104}.
A4FUP9	Glycosyltransferase 1 domain-containing protein 1	Glt1d1	reviewed	Evidence at transcript level	Q96MS3
A4FUS0	Eif2b3 protein	Eif2b3	unreviewed	Evidence at transcript level	Q9NR50
A4FUU9	Selenoprotein O (Fragment)	Selenoo	unreviewed	Evidence at transcript level	Q9BVL4
A4FUW1	4932417H02Rik protein (Fragment)	Rptor	unreviewed	Evidence at transcript level	Q8N122
A4IF57	Golga4 protein (Fragment)	Golga4	unreviewed	Evidence at transcript level	Q13439
A4QPC5	Chymase	Cma1	unreviewed	Evidence at protein level	P23946
A5CVE4	Stromal interaction molecule 2	Stim2	unreviewed	Evidence at protein level	Q9P246
A5GZX3	Lactoylglutathione lyase	Glo1	unreviewed	Evidence at protein level	Q04760	Catalyzes the conversion of hemimercaptal, formed from methylglyoxal and glutathione, to S-lactoylglutathione. {ECO:0000256|RuleBase:RU361179}.
A5H0M4	GSARP1	Poteg	unreviewed	Evidence at transcript level	Q9BXX2
A6H5Y3	Methionine synthase	Mtr	reviewed	Evidence at protein level	Q99707	Catalyzes the transfer of a methyl group from methylcob(III)alamin (MeCbl) to homocysteine, yielding enzyme-bound cob(I)alamin and methionine in the cytosol. MeCbl is an active form of cobalamin (vitamin B12) used as a cofactor for methionine biosynthesis. Cob(I)alamin form is regenerated to MeCbl by a transfer of a methyl group from 5-methyltetrahydrofolate. The processing of cobalamin in the cy…
A6H5Z3	Exocyst complex component 6B	Exoc6b	reviewed	Evidence at protein level	Q9Y2D4	Component of the exocyst complex involved in the docking of exocytic vesicles with fusion sites on the plasma membrane. {ECO:0000250}.
A6H611	Mitochondrial intermediate peptidase	Mipep	reviewed	Evidence at protein level	Q99797	Cleaves proteins, imported into the mitochondrion, to their mature size. {ECO:0000250}.
A6H630	Damage-control phosphatase ARMT1	Armt1	reviewed	Evidence at protein level	Q9H993	Metal-dependent phosphatase that shows phosphatase activity against several substrates, including fructose-1-phosphate and fructose-6-phosphate (By similarity). Its preference for fructose-1-phosphate, a strong glycating agent that causes DNA damage rather than a canonical yeast metabolite, suggests a damage-control function in hexose phosphate metabolism (By similarity). Has also been shown to h…
A6H639	Dynein regulatory complex subunit 5	Tcte1	reviewed	Evidence at protein level	Q5JU00	Component of the nexin-dynein regulatory complex (N-DRC) a key regulator of ciliary/flagellar motility which maintains the alignment and integrity of the distal axoneme and regulates microtubule sliding in motile axonemes. May play a role in the assembly of N-DRC (By similarity). Required for sperm motility (PubMed:28630322). {ECO:0000250|UniProtKB:A8HMZ4, ECO:0000269|PubMed:28630322}.
A6H656	Outer dense fiber protein 1	Odf1	unreviewed	Evidence at transcript level	Q14990	Component of the outer dense fibers (ODF) of spermatozoa. ODF are filamentous structures located on the outside of the axoneme in the midpiece and principal piece of the mammalian sperm tail and may help to maintain the passive elastic structures and elastic recoil of the sperm tail. {ECO:0000256|ARBA:ARBA00001979}.
A6H663	BCL2-associated athanogene 3	Bag3	unreviewed	Evidence at transcript level	O95817
A6H666	Cytochrome c oxidase subunit 8C, mitochondrial	Cox8c	reviewed	Inferred from homology	Q7Z4L0	Component of the cytochrome c oxidase, the last enzyme in the mitochondrial electron transport chain which drives oxidative phosphorylation. The respiratory chain contains 3 multisubunit complexes succinate dehydrogenase (complex II, CII), ubiquinol-cytochrome c oxidoreductase (cytochrome b-c1 complex, complex III, CIII) and cytochrome c oxidase (complex IV, CIV), that cooperate to transfer elect…
A6H685	Inactive serine protease 54	Prss54	unreviewed	Evidence at transcript level	Q6PEW0
A6H690	IQ and AAA domain-containing protein 1-like	Iqca1l	reviewed	Evidence at protein level	A6NCM1
A6H694	Leucine-rich repeat-containing protein 63	Lrrc63	reviewed	Evidence at transcript level	No human homologue found
A6H6A4	Leucine-rich repeat and IQ domain-containing protein 4	Lrriq4	reviewed	Evidence at transcript level	A6NIV6
A6H6A9	Rab GTPase-activating protein 1-like	Rabgap1l	reviewed	Evidence at protein level	Q5R372	GTP-hydrolysis activating protein (GAP) for small GTPase RAB22A, converting active RAB22A-GTP to the inactive form RAB22A-GDP (By similarity). Plays a role in endocytosis and intracellular protein transport. Recruited by ANK2 to phosphatidylinositol 3-phosphate (PI3P)-positive early endosomes, where it inactivates RAB22A, and promotes polarized trafficking to the leading edge of the migrating cel…
A6H6E9	Tetratricopeptide repeat protein 23-like	Ttc23l	reviewed	Evidence at transcript level	Q6PF05
A6H6H4	Thymosin beta	Tmsb10	unreviewed	Evidence at protein level	P63312	Plays an important role in the organization of the cytoskeleton. Binds to and sequesters actin monomers (G actin) and therefore inhibits actin polymerization. {ECO:0000256|PIRNR:PIRNR001828}.
A6H6Q4	Uncharacterized protein C19orf71 homolog	Tektip1	reviewed	Evidence at transcript level	A6NCJ1	Microtubule inner protein (MIP) part of the dynein-decorated doublet microtubules (DMTs) in cilia axoneme, which is required for motile cilia beating. Located at the center of the tektin bundle where may function to recruit tektins or stabilize the bundle. {ECO:0000250|UniProtKB:Q2M2T2}.
A6H6T1	Serine protease 40	Prss40	reviewed	Evidence at transcript level	A8MTI9	May play an important role in the sperm/egg interaction; released during the acrosome reaction. {ECO:0000269|PubMed:9588171}.
A6MDD3	CD109 antigen	Cd109	unreviewed	Evidence at protein level	Q6YHK3
A6NAT7	Alpha20-takusan	Gm3739	unreviewed	Evidence at transcript level	No human homologue found
A6PW47	Mediator of RNA polymerase II transcription subunit 24	Med24	unreviewed	Evidence at protein level	O75448
A6PWD2	Forkhead-associated domain-containing protein 1	Fhad1	reviewed	Evidence at transcript level	No human homologue found
A6PWV3	Izumo sperm-egg fusion protein 3	Izumo3	reviewed	Evidence at protein level	Q5VZ72
A6PWX9	Ubiquinol-cytochrome-c reductase complex assembly factor 1	Uqcc1	unreviewed	Evidence at protein level	Q9NVA1
A6X8Z9	Testis-specific expressed protein 55	Tex55	reviewed	Evidence at transcript level	Q96M34
A6X919	Probable C-mannosyltransferase DPY19L1	Dpy19l1	reviewed	Evidence at protein level	Q2PZI1	Probable C-mannosyltransferase that mediates C-mannosylation of tryptophan residues on target proteins. {ECO:0000250}.
A6X941	Fermitin family homolog 2 (Fragment)	Fermt2	unreviewed	Evidence at protein level	Q96AC1
A6ZI44	Fructose-bisphosphate aldolase	Aldoa	unreviewed	Evidence at protein level	P04075
A6ZI46	Fructose-bisphosphate aldolase	Aldoart1	unreviewed	Evidence at protein level	P04075
A6ZI47	Fructose-bisphosphate aldolase	Aldoart2	unreviewed	Evidence at protein level	P04075
A7E215	Non-specific serine/threonine protein kinase (Fragment)	Rps6ka3	unreviewed	Evidence at transcript level	P51812
A7U7N0	Prion-like protein		unreviewed	Inferred from homology	Q9UKY0
A7UAK5	6-phosphofructo-2-kinase/fructose-2, 6-biphosphatase 3 splice variant 2	Pfkfb3	unreviewed	Evidence at protein level	Q16875
A7UKX1	Claudin	Cldn1	unreviewed	Evidence at transcript level	O95832	Plays a major role in tight junction-specific obliteration of the intercellular space, through calcium-independent cell-adhesion activity. {ECO:0000256|RuleBase:RU060637}.
A7UQY4	Uncharacterized protein		unreviewed	Evidence at transcript level	Q9P2K5
A7VJ98	Glia maturation factor	Gmfb	unreviewed	Evidence at transcript level	P60983
A7VK12	Alpha1-chimerin	Chn1	unreviewed	Evidence at transcript level	P15882
A7VMV2	L-gulonate 3-dehydrogenase	Cryl1	unreviewed	Evidence at protein level	Q9Y2S2
A8C756	Thyroid adenoma-associated protein homolog	Thada	reviewed	Evidence at protein level	Q6YHU6
A8DIL0	Galectin	Lgals8	unreviewed	Evidence at protein level	O00214
A8DUK4	Beta-globin	Hbb-bs	unreviewed	Evidence at protein level	P68871
A8DUK7	Beta-globin	Hbbt1	unreviewed	Inferred from homology	P68871
A8DUL0	Beta-globin	Hbbt1	unreviewed	Inferred from homology	P68871
A8DUN2	Beta-globin	Hbbt1	unreviewed	Inferred from homology	P68871
A8DUP7	Beta-globin	Hbbt1	unreviewed	Inferred from homology	P68871
A8DUV1	Alpha-globin	Hbat1	unreviewed	Inferred from homology	P69905
A8IP69	14-3-3 protein gamma subtype	Ywhag	unreviewed	Evidence at protein level	P61981
A8QW50	Mucin 21 (Fragment)	Muc21	unreviewed	Evidence at transcript level	Q5SSG8
A8W660	N-terminal amino-acid N(alpha)-acetyltransferase NatA	Naa11	unreviewed	Evidence at protein level	Q9BSU3
A8Y5H7	SEC14-like protein 1	Sec14l1	reviewed	Evidence at protein level	Q92503	May play a role in innate immunity by inhibiting the antiviral RIG-I signaling pathway. In this pathway, functions as a negative regulator of RIGI, the cytoplasmic sensor of viral nucleic acids. Prevents the interaction of RIGI with MAVS/IPS1, an important step in signal propagation. May also regulate the SLC18A3 and SLC5A7 cholinergic transporters. {ECO:0000250|UniProtKB:Q92503}.
A8Y5J3	Integrator complex subunit 11	Ints11	unreviewed	Evidence at protein level	Q5TA45
A8Y5L4	Cilia- and flagella-associated protein 61	Cfap61	unreviewed	Evidence at protein level	Q8NHU2
A9CLV6	Axotomy induced glycoprotein 2	Serinc1	unreviewed	Evidence at protein level	Q9NRX5
A9Q751	Cilia- and flagella-associated protein 221	Cfap221	reviewed	Evidence at protein level	Q4G0U5	May play a role in cilium morphogenesis. {ECO:0000305|PubMed:18039845}.
A9UIX0	NADH-ubiquinone oxidoreductase chain 4	ND4	unreviewed	Inferred from homology	P03905	Core subunit of the mitochondrial membrane respiratory chain NADH dehydrogenase (Complex I) which catalyzes electron transfer from NADH through the respiratory chain, using ubiquinone as an electron acceptor. Essential for the catalytic activity and assembly of complex I. {ECO:0000256|RuleBase:RU003297}.
B0FTY3	NudC-like protein	Nudcd3	unreviewed	Evidence at transcript level	Q8IVD9
B0G0Y1	cDNA fis, clone TRACH2008583,highly similar to CYTOCHROME P450 4A8	Cyp4a12b	unreviewed	Evidence at transcript level	Q02928
B0LAB0	Eukaryotic translation elongation factor 1 epsilon 1 (Fragment)	Eef1e1	unreviewed	Evidence at transcript level	O43324
B0LAC7	Myosin light polypeptide 6 alkali smooth muscle and non-muscle protein (Fragment)	Myl6	unreviewed	Evidence at transcript level	P60660
B0LAE4	ADP-ribosylation factor-like 6 interacting protein 1 (Fragment)	Arl6ip1	unreviewed	Evidence at transcript level	Q15041
B0LDS3	Stimulator of prostatic adenocarcinoma-specific T-cells-1	Sh3glb2	unreviewed	Evidence at transcript level	Q9NR46
[truncated: 7,533 more rows]

## Sheet: Table S4 - Pig
Accession	Protein Name	Gene Symbol	Reviewed status	Protein existence status	Human Accession	Function [CC]
[truncated: 3,297 more rows]

[truncated: 6 more sheets: Table S5 - Bos, Table S6 - Crocodile, Table S7 - Rabbit, Table S8 - Dolphin, Table S9 - Sheep, Table S10 - Koala]
