# Supplementary material for: Towards a kingdom of reproductive life - the core sperm proteome
Source: Reproduction. 2025 May 10;169(6):e250105. doi: 10.1530/REP-25-0105 (PMC12070448; doi:10.1530/REP-25-0105)
Supplement: Supplementary file 3 [file supplemental_table_14.xlsx]

## Sheet: Sheet1
Accession	Protein Name	Gene	Human	Mouse	Boar	Bull	Croc	Rabbit	Dolphin	Ram	Koala	UniProt_locatisation	HPA_locatisation
B1B5Y4	in lung and esophageal cancer protein 1	DLEC1	Yes
Q9Y238	in lung and esophageal cancer protein 1	DLEC1	Yes	Yes	Yes	Yes	Yes			Yes
Q9UGM3	in malignant brain tumors 1 protein	DMBT1	Yes		Yes	Yes	Yes	Yes	Yes	Yes
Q92506	(3R)-3-hydroxyacyl-CoA dehydrogenase	HSD17B8		Yes	Yes	Yes	Yes
Q96M02	(E2-independent) E3 ubiquitin-conjugating enzyme FATS	C10orf90	Yes	Yes
Q9C0C9	(E3-independent) E2 ubiquitin-conjugating enzyme	UBE2O	Yes	Yes				Yes				Nucleus
B3KNE7	(human) hypothetical protein		Yes
B3KQE9	(human) hypothetical protein		Yes
Q7RTP6	[F-actin]-monooxygenase MICAL3	MICAL3	Yes	Yes								Nucleus
A0A804HLD4	[histone H3]-lysine(4) N-methyltransferase	KMT2C	Yes									Nucleus
B0QZ99	[histone H3]-lysine(4) N-trimethyltransferase	SMYD3	Yes
Q15120	[Pyruvate dehydrogenase	PDK3	Yes	Yes	Yes	Yes			Yes			Nucleus
Q15119	[Pyruvate dehydrogenase	PDK2		Yes		Yes						Nucleus
Q15118	[Pyruvate dehydrogenase	PDK1	Yes	Yes	Yes	Yes
Q9P0J1	[Pyruvate dehydrogenase [acetyl-transferring]]-phosphatase 1, mitochondrial	PDP1		Yes	Yes	Yes	Yes
B3KPZ7	[Pyruvate dehydrogenase [acetyl-transferring]]-phosphatase 1, mitochondrial		Yes									Mitochondria
Q9P2J9	[Pyruvate dehydrogenase [acetyl-transferring]]-phosphatase 2, mitochondrial	PDP2		Yes
Q68D16	[tau protein] kinase	DKFZp686D0638	Yes
Q8WUW2	1-acyl-sn-glycerol-3-phosphate acyltransferase	AGPAT2	Yes
Q71VH6	1-acyl-sn-glycerol-3-phosphate acyltransferase		Yes
Q99943	1-acyl-sn-glycerol-3-phosphate acyltransferase alpha	AGPAT1		Yes
O15120	1-acyl-sn-glycerol-3-phosphate acyltransferase beta	AGPAT2		Yes	Yes	Yes
Q9NRZ5	1-acyl-sn-glycerol-3-phosphate acyltransferase delta	AGPAT4		Yes
Q9NUQ2	1-acyl-sn-glycerol-3-phosphate acyltransferase epsilon	AGPAT5	Yes	Yes	Yes	Yes	Yes					Nucleus
Q9NRZ7	1-acyl-sn-glycerol-3-phosphate acyltransferase gamma	AGPAT3	Yes	Yes	Yes	Yes	Yes					Nucleus
A0A2U3TZT9	1-acylglycerol-3-phosphate O-acyltransferase ABHD5	ABHD5	Yes									Nucleus
A0A8E4IIP3	1-acylglycerol-3-phosphate O-acyltransferase ABHD5	ABHD5	Yes
Q8WTS1	1-acylglycerol-3-phosphate O-acyltransferase ABHD5	ABHD5		Yes								Nucleus
Q01970	1-phosphatidylinositol 4,5-bisphosphate phosphodiesterase beta-3	PLCB3		Yes								Nucleus
Q15147	1-phosphatidylinositol 4,5-bisphosphate phosphodiesterase beta-4	PLCB4		Yes				Yes
P51178	1-phosphatidylinositol 4,5-bisphosphate phosphodiesterase delta-1	PLCD1		Yes
Q8N3E9	1-phosphatidylinositol 4,5-bisphosphate phosphodiesterase delta-3	PLCD3					Yes					Nucleus
Q9BRC7	1-phosphatidylinositol 4,5-bisphosphate phosphodiesterase delta-4	PLCD4	Yes	Yes	Yes	Yes			Yes	Yes		Nucleus
Q4KWH8	1-phosphatidylinositol 4,5-bisphosphate phosphodiesterase eta-1	PLCH1		Yes
P19174	1-phosphatidylinositol 4,5-bisphosphate phosphodiesterase gamma-1	PLCG1	Yes				Yes					Nucleus
P16885	1-phosphatidylinositol 4,5-bisphosphate phosphodiesterase gamma-2	PLCG2		Yes
Q86YW0	1-phosphatidylinositol 4,5-bisphosphate phosphodiesterase zeta-1	PLCZ1		Yes	Yes	Yes	Yes	Yes	Yes			Nucleus
B4DUF1	1,4-alpha-glucan branching enzyme		Yes
Q04446	1,4-alpha-glucan-branching enzyme	GBE1	Yes	Yes				Yes			Yes
E9PK93	1,5-anhydro-D-fructose reductase	AKR1E2	Yes
Q96JD6	1,5-anhydro-D-fructose reductase	AKR1E2	Yes	Yes		Yes
S4R3N1	10 kDa heat shock protein, mitochondrial	HSPE1-MOB4	Yes
P61603	10 kDa heat shock protein, mitochondrial	HSPE1		Yes
P61604	10 kDa heat shock protein, mitochondrial	HSPE1			Yes	Yes	Yes	Yes	Yes		Yes
Q9UNM1	10 kDa heat shock protein, mitochondrial	EPFP1	Yes
A0A384N6A4	10 kDa heat shock protein, mitochondrial		Yes
P28845	11-beta-hydroxysteroid dehydrogenase 1	HSD11B1		Yes
Q15029	116 kDa U5 small nuclear ribonucleoprotein component	EFTUD2		Yes				Yes				Nucleus
B3KX19	116 kDa U5 small nuclear ribonucleoprotein component		Yes									Nucleus
A6NJ78	12S rRNA N4-methylcytidine	METTL15		Yes
Q9NRX4	14 kDa phosphohistidine phosphatase	PHPT1	Yes	Yes	Yes	Yes	Yes	Yes			Yes	Nucleus
P31946	14-3-3 protein beta/alpha	YWHAB	Yes		Yes	Yes		Yes		Yes		Nucleus
A4K2U9	14-3-3 protein beta/alpha [Cleaved into: 14-3-3 protein beta/alpha, N-terminally processed]	YWHAB		Yes
P62258	14-3-3 protein epsilon	YWHAE		Yes	Yes	Yes	Yes	Yes		Yes	Yes	Nucleus
V9HW98	14-3-3 protein epsilon	HEL2	Yes
Q04917	14-3-3 protein eta	YWHAH		Yes
P61981	14-3-3 protein gamma	YWHAG	Yes	Yes		Yes	Yes	Yes		Yes		Nucleus
B4DE78	14-3-3 protein gamma		Yes
P31947	14-3-3 protein sigma	SFN	Yes	Yes								Nucleus
P27348	14-3-3 protein theta	YWHAQ	Yes	Yes	Yes	Yes	Yes	Yes		Yes	Yes	Nucleus
D0PNI1	14-3-3 protein zeta/delta	YWHAZ	Yes									Nucleus
E7ESK7	14-3-3 protein zeta/delta	YWHAZ	Yes
P63103	14-3-3 protein zeta/delta	YWHAZ		Yes
P63104	14-3-3 protein zeta/delta	YWHAZ	Yes		Yes	Yes	Yes	Yes	Yes	Yes	Yes	Nucleus
P15428	15-hydroxyprostaglandin dehydrogenase [NAD(+)]	HPGD		Yes								Nucleus
Q9BPX1	17-beta-hydroxysteroid dehydrogenase 14	HSD17B14			Yes
O43719	17S U2 SnRNP complex component HTATSF1	HTATSF1		Yes								Nucleus
Q9C0C2	182 kDa tankyrase-1-binding protein	TNKS1BP1		Yes								Nucleus
Q9BZG8	2-(3-amino-3-carboxypropyl)histidine synthase subunit 1	DPH1		Yes								Nucleus
Q9BQC3	2-(3-amino-3-carboxypropyl)histidine synthase subunit 2	DPH2	Yes	Yes
Q3SYC2	2-acylglycerol O-acyltransferase 2	MOGAT2						Yes
O75600	2-amino-3-ketobutyrate coenzyme A ligase, mitochondrial	GCAT		Yes			Yes		Yes			Nucleus
Q96SZ5	2-aminoethanethiol dioxygenase	ADO		Yes	Yes	Yes	Yes
Q9H2A2	2-aminomuconic semialdehyde dehydrogenase	ALDH8A1	Yes
C9JJM7	2-hydroxyacyl-CoA lyase 1	HACL1	Yes
F8WCH9	2-hydroxyacyl-CoA lyase 1	HACL1	Yes
Q9UJ83	2-hydroxyacyl-CoA lyase 1	HACL1	Yes	Yes								Nucleus
A1L0T0	2-hydroxyacyl-CoA lyase 2	ILVBL	Yes	Yes
H0YB34	2-iminobutanoate/2-iminopropanoate deaminase	RIDA	Yes									Mitochondria, Nucleus
P52758	2-iminobutanoate/2-iminopropanoate deaminase	RIDA		Yes	Yes	Yes	Yes	Yes				Nucleus
Q5HYK3	2-methoxy-6-polyprenyl-1,4-benzoquinol methylase, mitochondrial	COQ5		Yes
Q96HY7	2-oxoadipate dehydrogenase complex component E1	DHTKD1	Yes	Yes	Yes	Yes
Q6N063	2-oxoglutarate and iron-dependent oxygenase domain-containing protein 2	OGFOD2	Yes	Yes
Q6PK18	2-oxoglutarate and iron-dependent oxygenase domain-containing protein 3	OGFOD3		Yes
Q9H9V9	2-oxoglutarate and iron-dependent oxygenase JMJD4	JMJD4	Yes									Nucleus
E9PDF2	2-oxoglutarate dehydrogenase complex component E1	OGDH	Yes									Mitochondria, Nucleus
E9PFG7	2-oxoglutarate dehydrogenase complex component E1	OGDH	Yes									Mitochondria, Nucleus
Q02218	2-oxoglutarate dehydrogenase complex component E1	OGDH	Yes	Yes	Yes	Yes	Yes	Yes	Yes		Yes	Nucleus
Q9ULD0	2-oxoglutarate dehydrogenase-like, mitochondrial	OGDHL	Yes	Yes	Yes		Yes	Yes
F5H5P2	2-oxoisovalerate dehydrogenase subunit alpha		Yes									Mitochondria
P12694	2-oxoisovalerate dehydrogenase subunit alpha, mitochondrial	BCKDHA		Yes			Yes		Yes
P21953	2-oxoisovalerate dehydrogenase subunit beta, mitochondrial	BCKDHB		Yes			Yes		Yes			Nucleus
B7Z4T2	2-phosphoxylose phosphatase 1	PXYLP1	Yes
Q8TE99	2-phosphoxylose phosphatase 1	PXYLP1		Yes
E5RJD2	2,4-dienoyl-CoA reductase [(3E)-enoyl-CoA-producing]	DECR1	Yes
Q16698	2,4-dienoyl-CoA reductase [(3E)-enoyl-CoA-producing], mitochondrial	DECR1		Yes	Yes		Yes		Yes			Nucleus
P00973	2'-5'-oligoadenylate synthase 1	OAS1		Yes								Nucleus
P09543	2',3'-cyclic-nucleotide 3'-phosphodiesterase	CNP		Yes	Yes	Yes				Yes
Q6L8Q7	2',5'-phosphodiesterase 12	PDE12	Yes	Yes
Q9NYL5	24-hydroxycholesterol 7-alpha-hydroxylase	CYP39A1		Yes
Q99460	26S proteasome non-ATPase regulatory subunit 1	PSMD1	Yes	Yes	Yes	Yes	Yes	Yes	Yes	Yes	Yes	Nucleus
B2R6D0	26S proteasome non-ATPase regulatory subunit 1		Yes
O75832	26S proteasome non-ATPase regulatory subunit 10	PSMD10	Yes	Yes								Nucleus
F1LMZ8	26S proteasome non-ATPase regulatory subunit 11	Psmd11		Yes
O00231	26S proteasome non-ATPase regulatory subunit 11	PSMD11	Yes		Yes	Yes	Yes	Yes		Yes		Nucleus
O00232	26S proteasome non-ATPase regulatory subunit 12	PSMD12	Yes	Yes	Yes	Yes	Yes	Yes		Yes	Yes	Nucleus
Q9UNM6	26S proteasome non-ATPase regulatory subunit 13	PSMD13	Yes	Yes	Yes	Yes	Yes	Yes		Yes	Yes	Nucleus
Q53GN6	26S proteasome non-ATPase regulatory subunit 13		Yes
O00487	26S proteasome non-ATPase regulatory subunit 14	PSMD14	Yes	Yes	Yes	Yes	Yes	Yes		Yes	Yes	Nucleus
Q13200	26S proteasome non-ATPase regulatory subunit 2	PSMD2	Yes	Yes	Yes	Yes	Yes	Yes		Yes	Yes	Nucleus
O43242	26S proteasome non-ATPase regulatory subunit 3	PSMD3	Yes	Yes	Yes	Yes	Yes	Yes	Yes	Yes	Yes	Nucleus
P55036	26S proteasome non-ATPase regulatory subunit 4	PSMD4	Yes	Yes	Yes	Yes	Yes	Yes		Yes		Nucleus
Q5VWC4	26S proteasome non-ATPase regulatory subunit 4	PSMD4	Yes									Nucleus
Q16401	26S proteasome non-ATPase regulatory subunit 5	PSMD5	Yes	Yes	Yes	Yes		Yes			Yes	Nucleus
A8K4T6	26S proteasome non-ATPase regulatory subunit 5		Yes
Q15008	26S proteasome non-ATPase regulatory subunit 6	PSMD6	Yes	Yes	Yes	Yes	Yes	Yes		Yes		Nucleus
P51665	26S proteasome non-ATPase regulatory subunit 7	PSMD7	Yes	Yes	Yes	Yes	Yes	Yes		Yes		Nucleus
P48556	26S proteasome non-ATPase regulatory subunit 8	PSMD8	Yes	Yes	Yes	Yes	Yes	Yes				Nucleus
O00233	26S proteasome non-ATPase regulatory subunit 9	PSMD9	Yes	Yes	Yes	Yes	Yes	Yes				Nucleus
P62333	26S proteasome regulatory subunit 10B	PSMC6		Yes	Yes	Yes	Yes	Yes		Yes	Yes	Nucleus
P62191	26S proteasome regulatory subunit 4	PSMC1		Yes	Yes	Yes	Yes	Yes		Yes		Nucleus
P17980	26S proteasome regulatory subunit 6A	PSMC3	Yes	Yes	Yes	Yes	Yes	Yes	Yes	Yes	Yes	Nucleus
P43686	26S proteasome regulatory subunit 6B	PSMC4	Yes	Yes	Yes	Yes	Yes	Yes	Yes	Yes		Nucleus
P35998	26S proteasome regulatory subunit 7	PSMC2		Yes	Yes	Yes	Yes	Yes	Yes	Yes		Nucleus
A0A140VK70	26S proteasome regulatory subunit 7		Yes
P62194	26S proteasome regulatory subunit 8	PSMC5		Yes
P62195	26S proteasome regulatory subunit 8	PSMC5	Yes		Yes	Yes	Yes	Yes	Yes	Yes	Yes	Nucleus
A0A140VJS3	26S proteasome regulatory subunit 8		Yes									Nucleus
Q59GS3	26S proteasome regulatory subunit 8		Yes									Nucleus
Q13442	28 kDa heat- and acid-stable phosphoprotein	PDAP1		Yes
P46087	28S rRNA	NOP2		Yes								Nucleus
Q9H2F3	3 beta-hydroxysteroid dehydrogenase type 7	HSD3B7		Yes
P14060	3 beta-hydroxysteroid dehydrogenase/Delta 5-->4-isomerase type 1	HSD3B1			Yes							Nucleus
Q15125	3-beta-hydroxysteroid-Delta(8),Delta(7)-isomerase	EBP		Yes								Nucleus
K7ERC8	3-dehydrosphinganine reductase	KDSR	Yes
P04035	3-hydroxy-3-methylglutaryl-coenzyme A reductase	HMGCR		Yes
A0A140VK76	3-hydroxyacyl-CoA dehydrogenase		Yes									Mitochondria, Nucleus
B3KTT6	3-hydroxyacyl-CoA dehydrogenase		Yes									Mitochondria
Q99714	3-hydroxyacyl-CoA dehydrogenase type-2	HSD17B10		Yes	Yes	Yes	Yes	Yes	Yes
C9IY88	3-hydroxyanthranilate 3,4-dioxygenase	HAAO	Yes
P31937	3-hydroxyisobutyrate dehydrogenase, mitochondrial	HIBADH	Yes	Yes	Yes	Yes	Yes	Yes	Yes
B9A058	3-hydroxyisobutyryl-CoA hydrolase	HIBCH	Yes									Mitochondria
A0A140VJL0	3-hydroxyisobutyryl-CoA hydrolase		Yes									Mitochondria
Q6NVY1	3-hydroxyisobutyryl-CoA hydrolase, mitochondrial	HIBCH		Yes	Yes	Yes	Yes	Yes	Yes
P56937	3-keto-steroid reductase/17-beta-hydroxysteroid dehydrogenase 7	HSD17B7	Yes	Yes
P42765	3-ketoacyl-CoA thiolase, mitochondrial	ACAA2	Yes	Yes	Yes	Yes	Yes	Yes			Yes
P09110	3-ketoacyl-CoA thiolase, peroxisomal	ACAA1		Yes
Q06136	3-ketodihydrosphingosine reductase	KDSR		Yes
P25325	3-mercaptopyruvate sulfurtransferase	MPST	Yes	Yes		Yes	Yes	Yes	Yes
A0A0K2GN21	3-methyl-2-oxobutanoate dehydrogenase	BCKDHB	Yes
B7ZB80	3-methyl-2-oxobutanoate dehydrogenase		Yes
P18405	3-oxo-5-alpha-steroid 4-dehydrogenase 1	SRD5A1		Yes			Yes
P31213	3-oxo-5-alpha-steroid 4-dehydrogenase 2	SRD5A2		Yes
Q8N4T8	3-oxoacyl-[acyl-carrier-protein] reductase	CBR4	Yes	Yes	Yes	Yes	Yes
Q9NWU1	3-oxoacyl-[acyl-carrier-protein] synthase, mitochondrial	OXSM	Yes	Yes	Yes	Yes	Yes		Yes
O15530	3-phosphoinositide-dependent protein kinase 1	PDPK1	Yes	Yes								Nucleus
Q9BYK8	3'-5' exoribonuclease HELZ2	HELZ2		Yes								Nucleus
Q9H6S0	3'-5' RNA helicase YTHDC2	YTHDC2	Yes	Yes
K7ENX7	3',5'-cyclic-AMP phosphodiesterase	PDE4A	Yes
V9HWF9	3'(2'),5'-bisphosphate nucleotidase 1	HEL20	Yes
A6NF51	3'(2'),5'-bisphosphate nucleotidase 1	BPNT1	Yes									Mitochondria
O95861	3'(2'),5'-bisphosphate nucleotidase 1	BPNT1		Yes	Yes	Yes	Yes	Yes
P80404	4-aminobutyrate aminotransferase, mitochondrial	ABAT		Yes
B7Z1V4	4-aminobutyrate aminotransferase, mitochondrial		Yes									Mitochondria
P51993	4-galactosyl-N-acetylglucosaminide 3-alpha-L-fucosyltransferase FUT6	FUT6	Yes
Q86XE5	4-hydroxy-2-oxoglutarate aldolase, mitochondrial	HOGA1		Yes
A0A0B4J1R4	4-hydroxyphenylpyruvate dioxygenase	HPD	Yes
P32754	4-hydroxyphenylpyruvate dioxygenase	HPD		Yes
Q96IR7	4-hydroxyphenylpyruvate dioxygenase-like protein	HPDL		Yes
P49189	4-trimethylaminobutyraldehyde dehydrogenase	ALDH9A1	Yes	Yes	Yes	Yes	Yes	Yes	Yes
Q9NVE7	4'-phosphopantetheine phosphatase	PANK4					Yes					Nucleus
B4DHW9	4'-phosphopantetheine phosphatase		Yes
P23610	40-kDa huntingtin-associated protein	F8A1;	Yes	Yes								Nucleus
K7EQJ5	40S ribosomal protein S15	RPS15	Yes
I3L3P7	40S ribosomal protein S15a	RPS15A	Yes
H3BN98	40S ribosomal protein S15a		Yes
A0A2R8Y849	40S ribosomal protein S24	RPS24	Yes
B2R491	40S ribosomal protein S4	RPS4X	Yes
A2A3R6	40S ribosomal protein S6	RPS6	Yes
A0A2R8Y623	40S ribosomal protein S7	RPS7	Yes
Q5JR94	40S ribosomal protein S8	RPS8	Yes
A0A5F9UP49	45 kDa calcium-binding protein	SDF4	Yes
Q9BRK5	45 kDa calcium-binding protein	SDF4		Yes	Yes	Yes	Yes
Q6LEE2	4a-carbinolamine dehydratase		Yes
Q49A71	5-demethoxyubiquinone hydroxylase, mitochondrial	COQ7	Yes									Mitochondria
Q99807	5-demethoxyubiquinone hydroxylase, mitochondrial	COQ7		Yes	Yes							Nucleus
P49914	5-formyltetrahydrofolate cyclo-ligase	MTHFS	Yes	Yes
O43598	5-hydroxymethyl-dUMP N-hydrolase	DNPH1	Yes	Yes								Nucleus
Q96CB9	5-methylcytosine rRNA methyltransferase NSUN4	NSUN4		Yes			Yes
O14841	5-oxoprolinase	OPLAH	Yes	Yes	Yes	Yes	Yes		Yes	Yes	Yes
A0A087WY99	5-oxoprolinase, ATP-hydrolysing	OPLAH	Yes
Q8IUZ5	5-phosphohydroxy-L-lysine phospho-lyase	PHYKPL	Yes	Yes	Yes
Q86YA3	5'-3' DNA helicase ZGRF1	ZGRF1					Yes					Nucleus
Q8IV08	5'-3' exonuclease PLD3	PLD3		Yes
Q96BZ4	5'-3' exonuclease PLD4	PLD4		Yes								Nucleus
B4E0B9	5'-3' exoribonuclease		Yes									Nucleus
Q8IZH2	5'-3' exoribonuclease 1	XRN1	Yes									Nucleus
Q9H0D6	5'-3' exoribonuclease 2	XRN2		Yes								Nucleus
Q13131	5'-AMP-activated protein kinase catalytic subunit alpha-1	PRKAA1	Yes	Yes								Nucleus
A0MZF5	5'-AMP-activated protein kinase catalytic subunit alpha-2	PRKAA2	Yes
P54646	5'-AMP-activated protein kinase catalytic subunit alpha-2	PRKAA2						Yes				Nucleus
Q9Y478	5'-AMP-activated protein kinase subunit beta-1	PRKAB1	Yes	Yes								Nucleus
B4DVP2	5'-AMP-activated protein kinase subunit beta-1		Yes
P54619	5'-AMP-activated protein kinase subunit gamma-1	PRKAG1		Yes	Yes		Yes	Yes				Nucleus
Q9UGJ0	5'-AMP-activated protein kinase subunit gamma-2	PRKAG2		Yes		Yes						Nucleus
Q7Z4H3	5'-deoxynucleotidase HDDC2	HDDC2		Yes	Yes	Yes
A0A140VJK7	5'-deoxynucleotidase HDDC2		Yes
P21589	5'-nucleotidase	NT5E		Yes		Yes			Yes	Yes		Nucleus
X6RM59	5'-nucleotidase	NT5C3A	Yes									Nucleus
B2RBH2	5'-nucleotidase		Yes
Q5TFE4	5'-nucleotidase domain-containing protein 1	NT5DC1	Yes	Yes					Yes
Q9H857	5'-nucleotidase domain-containing protein 2	NT5DC2	Yes	Yes
Q86UY8	5'-nucleotidase domain-containing protein 3	NT5DC3		Yes			Yes
J3KRC4	5', 3'-nucleotidase, cytosolic	NT5C	Yes
Q8TCD5	5'(3')-deoxyribonucleotidase, cytosolic type	NT5C	Yes	Yes	Yes							Nucleus
Q9NPB1	5'(3')-deoxyribonucleotidase, mitochondrial	NT5M		Yes	Yes
Q00013	55 kDa erythrocyte membrane protein	MPP1		Yes
P16118	6-phosphofructo-2-kinase/fructose-2,6-bisphosphatase 1	PFKFB1						Yes
O60825	6-phosphofructo-2-kinase/fructose-2,6-bisphosphatase 2	PFKFB2	Yes	Yes	Yes		Yes				Yes	Nucleus
Q16875	6-phosphofructo-2-kinase/fructose-2,6-bisphosphatase 3	PFKFB3		Yes								Nucleus
Q16877	6-phosphofructo-2-kinase/fructose-2,6-bisphosphatase 4	PFKFB4	Yes	Yes
B4E162	6-phosphofructokinase type A		Yes
P52209	6-phosphogluconate dehydrogenase, decarboxylating	PGD	Yes	Yes	Yes	Yes	Yes	Yes	Yes		Yes	Nucleus
B4DL86	6-phosphogluconate dehydrogenase, decarboxylating		Yes
O95336	6-phosphogluconolactonase	PGLS		Yes	Yes		Yes				Yes
A0A0K0K1K7	6-phosphogluconolactonase	HEL-S-304	Yes
Q03393	6-pyruvoyl tetrahydrobiopterin synthase	PTS		Yes
B3GQS7	60 kDa heat shock protein, mitochondrial	HSPD1	Yes
B9VP19	60 kDa heat shock protein, mitochondrial	HSPD1	Yes
B9VP24	60 kDa heat shock protein, mitochondrial	HSPD1	Yes
P10809	60 kDa heat shock protein, mitochondrial	HSPD1	Yes	Yes	Yes	Yes	Yes	Yes	Yes		Yes	Midpiece, Flagellum
B7Z532	60 kDa heat shock protein, mitochondrial		Yes
B7Z597	60 kDa heat shock protein, mitochondrial		Yes
Q96D46	60S ribosomal export protein NMD3	NMD3	Yes									Nucleus
H0YKD8	60S ribosomal protein L28	RPL28	Yes
Q5T8U3	60S ribosomal protein L7a	RPL7A	Yes
Q9UBM7	7-dehydrocholesterol reductase	DHCR7		Yes	Yes							Nucleus
A8K0D2	7-dehydrocholesterol reductase		Yes
Q969T7	7-methylguanosine phosphate-specific 5'-nucleotidase	NT5C3B	Yes	Yes		Yes
P08253	72 kDa type IV collagenase	MMP2			Yes	Yes						Nucleus
V9HWB4	78 kDa glucose-regulated protein	HEL-S-89n	Yes
Q7L2J0	7SK snRNA methylphosphate capping enzyme	MEPCE		Yes								Nucleus
Q6ZVK8	8-oxo-dGDP phosphatase NUDT18	NUDT18	Yes	Yes	Yes	Yes
O60733	85/88 kDa calcium-independent phospholipase A2	PLA2G6	Yes	Yes	Yes	Yes						Nucleus
Q76LX8	A disintegrin and metalloproteinase with thrombospondin motifs 13	ADAMTS13	Yes
Q92667	A-kinase anchor protein 1, mitochondrial	AKAP1		Yes		Yes
O43572	A-kinase anchor protein 10, mitochondrial	AKAP10	Yes
Q9UKA4	A-kinase anchor protein 11	AKAP11	Yes				Yes					Nucleus
Q02952	A-kinase anchor protein 12	AKAP12	Yes	Yes	Yes			Yes
Q12802	A-kinase anchor protein 13	AKAP13		Yes								Nucleus
Q86UN6	A-kinase anchor protein 14	AKAP14	Yes	Yes	Yes	Yes	Yes	Yes				Axoneme
O75969	A-kinase anchor protein 3	AKAP3		Yes	Yes	Yes	Yes	Yes	Yes	Yes	Yes	Acrosome, Midpiece, Principal piece, Flagellum, Nucleus	Principal piece
Q5JQC9	A-kinase anchor protein 4	AKAP4	Yes	Yes	Yes	Yes	Yes		Yes	Yes	Yes	Midpiece, Connecting piece, Principal piece, End piece, Flagellum, Nucleus
O43823	A-kinase anchor protein 8	AKAP8		Yes								Nucleus
Q9ULX6	A-kinase anchor protein 8-like	AKAP8L		Yes								Nucleus
Q99996	A-kinase anchor protein 9	AKAP9		Yes
B4DGE2	A-kinase interacting protein 1	AKIP1	Yes									Nucleus
Q86TW2	AarF domain-containing protein kinase 1	ADCK1		Yes		Yes	Yes
A0A1V0E3X9	ABC-type antigen peptide transporter		Yes
A0A1V0E415	ABC-type antigen peptide transporter		Yes
Q9NP78	ABC-type oligopeptide transporter ABCB9	ABCB9		Yes
A0A6M3QDX7	ABCB5		Yes
Q6P2Q0	ABCB9 protein	ABCB9	Yes
A0A7I2YQW9	Abhydrolase domain containing 17A, depalmitoylase	ABHD17A	Yes									Nucleus
Q8IZP0	Abl interactor 1	ABI1	Yes	Yes								Nucleus
E1Y3Y7	ABO glycosyltransferase	ABO	Yes
Q86V21	Acetoacetyl-CoA synthetase	AACS	Yes	Yes				Yes
Q9BWD1	Acetyl-CoA acetyltransferase, cytosolic	ACAT2	Yes	Yes	Yes	Yes	Yes	Yes
A0A5F9ZHJ0	Acetyl-CoA acetyltransferase, mitochondrial	ACAT1	Yes									Mitochondria
A0A5F9ZHL1	Acetyl-CoA acetyltransferase, mitochondrial	ACAT1	Yes									Mitochondria
P24752	Acetyl-CoA acetyltransferase, mitochondrial	ACAT1	Yes	Yes	Yes	Yes	Yes	Yes	Yes
A0A0B4J2A4	Acetyl-CoA acyltransferase 2	ACAA2	Yes									Mitochondria
Q59GW6	acetyl-CoA C-acetyltransferase		Yes
Q13085	Acetyl-CoA carboxylase 1	ACACA		Yes								Nucleus
O00763	Acetyl-CoA carboxylase 2	ACACB	Yes		Yes	Yes				Yes		Nucleus
A0A024R2M6	Acetyl-Coenzyme A acyltransferase 1	ACAA1	Yes
Q6DKJ3	Acetyl-coenzyme A synthetase	ACSS2	Yes
Q9NUB1	Acetyl-coenzyme A synthetase 2-like, mitochondrial	ACSS1		Yes	Yes	Yes	Yes		Yes
Q9NR19	Acetyl-coenzyme A synthetase, cytoplasmic	ACSS2		Yes				Yes				Nucleus
O00400	Acetyl-coenzyme A transporter 1	SLC33A1	Yes	Yes	Yes	Yes
P22303	Acetylcholinesterase	ACHE			Yes							Nucleus
B4DN81	Acetylserotonin O-methyltransferase		Yes
A0A7P0TBE2	Acetyltransferase component of pyruvate dehydrogenase complex	DLAT	Yes									Mitochondria
B4DJX1	Acetyltransferase component of pyruvate dehydrogenase complex		Yes									Mitochondria
A0A1B0GTM3	Acid ceramidase	ASAH1	Yes
A0A1B0GW68	Acid ceramidase	ASAH1	Yes
Q13510	Acid ceramidase	ASAH1		Yes	Yes	Yes						Nucleus
A0PJ86	acid phosphatase	ACPP	Yes
Q6ZNF0	Acid phosphatase type 7	ACP7				Yes
Q92485	Acid sphingomyelinase-like phosphodiesterase 3b	SMPDL3B	Yes	Yes
O43427	Acidic fibroblast growth factor intracellular-binding protein	FIBP	Yes	Yes			Yes					Nucleus
E9PPH5	Acidic leucine-rich nuclear phosphoprotein 32 family member	ANP32E	Yes									Nucleus
A0A384P5U2	Acidic leucine-rich nuclear phosphoprotein 32 family member		Yes									Nucleus
Q53F35	Acidic leucine-rich nuclear phosphoprotein 32 family member		Yes									Nucleus
P39687	Acidic leucine-rich nuclear phosphoprotein 32 family member A	ANP32A		Yes								Nucleus
Q92688	Acidic leucine-rich nuclear phosphoprotein 32 family member B	ANP32B		Yes								Nucleus
Q9BTT0	Acidic leucine-rich nuclear phosphoprotein 32 family member E	ANP32E		Yes								Nucleus
Q9BV57	Acireductone dioxygenase	ADI1	Yes	Yes							Yes	Nucleus
A2A274	Aconitase 2	ACO2	Yes
O75944	Aconitate hydratase, mitochondrial	ACON	Yes
A0A7I2V586	Aconitate hydratase, mitochondrial	ACO2	Yes									Mitochondria
Q71UF1	Aconitate hydratase, mitochondrial	ACO2	Yes									Mitochondria
Q99798	Aconitate hydratase, mitochondrial	ACO2	Yes	Yes	Yes	Yes	Yes	Yes	Yes
B2RBW5	Aconitate hydratase, mitochondrial		Yes									Mitochondria
B4DLY4	Aconitate hydratase, mitochondrial		Yes									Mitochondria
B4DZ08	Aconitate hydratase, mitochondrial		Yes									Mitochondria
P10323	Acrosin	ACR	Yes	Yes	Yes	Yes	Yes	Yes	Yes	Yes	Yes	Acrosome, Nucleus
Q8NEB7	Acrosin-binding protein	ACRBP	Yes	Yes	Yes	Yes	Yes	Yes	Yes	Yes		Acrosome, Nucleus
B2R6Z8	Acrosin-binding protein		Yes									Acrosome
Q9ULL0	Acrosomal protein KIAA1210	KIAA1210		Yes								Acrosome
P26436	Acrosomal protein SP-10	ACRV1	Yes	Yes	Yes	Yes		Yes		Yes		Acrosome	Acrosome
Q8N556	Actin filament-associated protein 1	AFAP1	Yes			Yes
O00401	Actin nucleation-promoting factor WASL	WASL	Yes	Yes								Nucleus
O14639	Actin-binding LIM protein 1	ABLIM1		Yes									Connecting piece, midpiece
Q6H8Q1	Actin-binding LIM protein 2	ABLIM2				Yes
Q9Y6W5	Actin-binding protein WASF2	WASF2		Yes		Yes
Q86TU7	Actin-histidine N-methyltransferase	SETD3		Yes								Nucleus
Q562L3	Actin-like protein	ACT	Yes
Q562L9	Actin-like protein	ACT	Yes
Q562M3	Actin-like protein	ACT	Yes
Q562V5	Actin-like protein	ACT	Yes
Q562Z4	Actin-like protein	ACT	Yes
Q5JWF8	Actin-like protein 10	ACTL10	Yes	Yes	Yes	Yes			Yes
O96019	Actin-like protein 6A	ACTL6A		Yes								Nucleus
Q9Y615	Actin-like protein 7A	ACTL7A	Yes	Yes	Yes	Yes	Yes	Yes	Yes	Yes		Acrosome, Nucleus	Acrosome
Q9Y614	Actin-like protein 7B	ACTL7B	Yes	Yes	Yes	Yes		Yes	Yes	Yes		Nucleus
Q8TC94	Actin-like protein 9	ACTL9	Yes	Yes	Yes	Yes	Yes	Yes	Yes			Acrosome, Perinuclear theca	Acrosome, Equatorial segment
Q9NZ32	Actin-related protein 10	ACTR10	Yes	Yes		Yes							Perinuclear theca, Connecting piece, Flagellar centriole, midpiece, Principal piece
A7MB62	Actin-related protein 2	ACTR2		Yes
P61160	Actin-related protein 2	ACTR2	Yes		Yes	Yes	Yes	Yes				Nucleus
A4D275	Actin-related protein 2/3 complex subunit	ARPC1B	Yes									Nucleus
Q92747	Actin-related protein 2/3 complex subunit 1A	ARPC1A	Yes	Yes			Yes	Yes			Yes	Nucleus
O15143	Actin-related protein 2/3 complex subunit 1B	ARPC1B		Yes		Yes						Nucleus
O15144	Actin-related protein 2/3 complex subunit 2	ARPC2	Yes	Yes		Yes		Yes				Nucleus
O15145	Actin-related protein 2/3 complex subunit 3	ARPC3	Yes	Yes		Yes		Yes				Nucleus
P59998	Actin-related protein 2/3 complex subunit 4	ARPC4	Yes	Yes				Yes			Yes	Nucleus
A0A024R897	Actin-related protein 2/3 complex subunit 5	ARPC5L	Yes
O15511	Actin-related protein 2/3 complex subunit 5	ARPC5	Yes	Yes		Yes						Nucleus
Q5R4M1	Actin-related protein 2/3 complex subunit 5-like protein	ARPC5L		Yes
Q9BPX5	Actin-related protein 2/3 complex subunit 5-like protein	ARPC5L			Yes			Yes
P61157	Actin-related protein 3	ACTR3		Yes
P61158	Actin-related protein 3	ACTR3				Yes	Yes	Yes			Yes	Nucleus
Q59FV6	Actin-related protein 3		Yes									Nucleus
Q9P1U1	Actin-related protein 3B	ACTR3B	Yes		Yes
Q8TDG2	Actin-related protein T1	ACTRT1		Yes	Yes	Yes						Nucleus
Q8TDY3	Actin-related protein T2	ACTRT2	Yes	Yes	Yes	Yes	Yes		Yes		Yes
Q9BYD9	Actin-related protein T3	ACTRT3	Yes	Yes	Yes	Yes		Yes	Yes		Yes	Nucleus	Acrosome
P68032	Actin, alpha cardiac muscle 1	ACTC1	Yes	Yes	Yes	Yes	Yes
P68133	Actin, alpha skeletal muscle	ACTA1		Yes			Yes	Yes			Yes
B7Z6P1	Actin, alpha skeletal muscle		Yes
P62736	Actin, aortic smooth muscle	ACTA2		Yes		Yes
A0A2R8Y793	Actin, cytoplasmic 1	ACTB	Yes
O18840	Actin, cytoplasmic 1	ACTB		Yes
P60709	Actin, cytoplasmic 1	ACTB	Yes		Yes	Yes	Yes		Yes	Yes	Yes	Nucleus
Q562N0	Actin, cytoplasmic 1	ACT	Yes
Q53G99	Actin, cytoplasmic 1		Yes
V9HVZ7	Actin, cytoplasmic 2	HEL-176	Yes
A2BDB0	Actin, cytoplasmic 2	actg1		Yes
K7EM38	Actin, cytoplasmic 2	ACTG1	Yes
P63261	Actin, cytoplasmic 2	ACTG1			Yes	Yes	Yes	Yes				Nucleus
P63267	Actin, gamma-enteric smooth muscle	ACTG2	Yes	Yes	Yes	Yes	Yes			Yes
A0A7R6M8N3	Actinin alpha 2	ACTN2	Yes
P53999	Activated RNA polymerase II transcriptional coactivator p15	SUB1		Yes			Yes					Nucleus
Q59G24	Activated RNA polymerase II transcriptional coactivator p15		Yes									Nucleus
A0A1G4P1I6	Activated tyrosine kinase PDGFRB	NDEL1-PDGFRB	Yes
Q15650	Activating signal cointegrator 1	TRIP4	Yes				Yes					Nucleus
Q8N9N2	Activating signal cointegrator 1 complex subunit 1	ASCC1		Yes								Nucleus
Q9H1I8	Activating signal cointegrator 1 complex subunit 2	ASCC2	Yes	Yes								Nucleus
Q8N3C0	Activating signal cointegrator 1 complex subunit 3	ASCC3	Yes	Yes								Nucleus
B4DKH3	Activating transcription factor 7 interacting protein 2	ATF7IP2	Yes
O95433	Activator of 90 kDa heat shock protein ATPase homolog 1	AHSA1	Yes	Yes			Yes	Yes
Q12979	Active breakpoint cluster region-related protein	ABR	Yes	Yes				Yes
Q9H2P0	Activity-dependent neuroprotector homeobox protein	ADNP		Yes								Nucleus
A0A679KA99	ACX136		Yes
O14561	Acyl carrier protein, mitochondrial	NDUFAB1	Yes	Yes	Yes	Yes						Nucleus
O60427	Acyl-CoA	FADS1		Yes
O95864	Acyl-CoA 6-desaturase	FADS2	Yes	Yes
Q6JQN1	Acyl-CoA dehydrogenase family member 10	ACAD10		Yes	Yes		Yes
Q709F0	Acyl-CoA dehydrogenase family member 11	ACAD11	Yes	Yes			Yes					Nucleus
A0A7P0TB58	Acyl-CoA dehydrogenase family member 9	ACAD9	Yes									Mitochondria
A0A3B3ISK9	Acyl-CoA synthetase family member 3	ACSF3	Yes									Mitochondria
A0A0B4J1R2	Acyl-CoA synthetase short-chain family member 3, mitochondrial	ACSS3	Yes									Mitochondria
Q9H6R3	Acyl-CoA synthetase short-chain family member 3, mitochondrial	ACSS3		Yes		Yes			Yes
K7EKP8	Acyl-CoA thioesterase 7	ACOT7	Yes
A0A7I2V2Y9	Acyl-CoA-binding domain-containing protein 5	ACBD5	Yes									Nucleus
Q5T8D3	Acyl-CoA-binding domain-containing protein 5	ACBD5		Yes								Nucleus
Q9BR61	Acyl-CoA-binding domain-containing protein 6	ACBD6		Yes								Nucleus
Q8N6N7	Acyl-CoA-binding domain-containing protein 7	ACBD7		Yes
B8ZWD1	Acyl-CoA-binding protein	DBI	Yes
P07108	Acyl-CoA-binding protein	DBI		Yes	Yes	Yes	Yes
Q92604	Acyl-CoA:lysophosphatidylglycerol acyltransferase 1	LPGAT1	Yes	Yes
Q8N6M3	Acyl-coenzyme A diphosphatase FITM2	FITM2	Yes
A8MXV4	Acyl-coenzyme A diphosphatase NUDT19	NUDT19	Yes	Yes			Yes
Q53FZ2	Acyl-coenzyme A synthetase ACSM3, mitochondrial	ACSM3		Yes			Yes
Q86TX2	Acyl-coenzyme A thioesterase 1	ACOT1		Yes			Yes
Q8WXI4	Acyl-coenzyme A thioesterase 11	ACOT11	Yes			Yes
Q5R833	Acyl-coenzyme A thioesterase 13	ACOT13		Yes
Q9NPJ3	Acyl-coenzyme A thioesterase 13	ACOT13	Yes		Yes	Yes	Yes	Yes	Yes			Nucleus
P49753	Acyl-coenzyme A thioesterase 2, mitochondrial	ACOT2		Yes	Yes	Yes	Yes				Yes
Q3I5F7	Acyl-coenzyme A thioesterase 6	ACOT6		Yes
O14734	Acyl-coenzyme A thioesterase 8	ACOT8	Yes	Yes
Q9Y305	Acyl-coenzyme A thioesterase 9, mitochondrial	ACOT9	Yes	Yes	Yes	Yes		Yes	Yes
Q68D91	Acyl-coenzyme A thioesterase MBLAC2	MBLAC2	Yes	Yes	Yes	Yes		Yes		Yes
Q5T1C6	Acyl-coenzyme A thioesterase THEM4	THEM4	Yes	Yes		Yes
A0A087X1K9	Acyl-protein thioesterase 1	LYPLA1	Yes									Nucleus
E5RGR0	Acyl-protein thioesterase 1	LYPLA1	Yes									Nucleus
O75608	Acyl-protein thioesterase 1	LYPLA1	Yes	Yes	Yes	Yes	Yes	Yes	Yes	Yes	Yes	Nucleus
O95372	Acyl-protein thioesterase 2	LYPLA2		Yes			Yes	Yes				Nucleus
P13798	Acylamino-acid-releasing enzyme	APEH	Yes	Yes	Yes		Yes	Yes			Yes	Nucleus
C9JLK2	Acylaminoacyl-peptide hydrolase	APEH	Yes
E9PC15	Acylglycerol kinase, mitochondrial	AGK	Yes									Mitochondria
Q53H12	Acylglycerol kinase, mitochondrial	AGK		Yes	Yes	Yes
U3KQL2	acylphosphatase	ACYP2	Yes
G3V2U7	Acylphosphatase	ACYP1	Yes
P07311	Acylphosphatase-1	ACYP1		Yes	Yes	Yes	Yes	Yes
P14621	Acylphosphatase-2	ACYP2	Yes	Yes			Yes
C9J9B4	ADAM metallopeptidase domain 10	ADAM10	Yes
Q8TBZ7	ADAM metallopeptidase domain 30	ADAM30	Yes
A0A0G2JPC8	ADAM metallopeptidase domain 32	ADAM32	Yes
C9JK28	ADAM metallopeptidase domain 7	ADAM7	Yes
A0A7I2YQ97	ADAM metallopeptidase domain 9	ADAM9	Yes
E5RI60	ADAM metallopeptidase with thrombospondin type 1 motif 1	ADAMTS1	Yes
A0A7P0T9B9	ADAMTS like 1	ADAMTSL1	Yes
A0A0S2Z3Q4	Adapter molecule crk	CRK	Yes
P46108	Adapter molecule crk	CRK	Yes	Yes	Yes							Nucleus
O75368	Adapter SH3BGRL	SH3BGRL		Yes			Yes	Yes				Nucleus
Q8NC96	Adaptin ear-binding coat-associated protein 1	NECAP1		Yes
Q9NVZ3	Adaptin ear-binding coat-associated protein 2	NECAP2	Yes	Yes
A0A8I5KY83	Adaptor related protein complex 2 subunit alpha 2	AP2A2	Yes
E7ER80	Adaptor related protein complex 3 subunit mu 2	AP3M2	Yes
B1ALD2	Adaptor related protein complex 4 subunit beta 1	AP4B1	Yes
A0A0S2Z5J4	Adaptor-related protein complex 3 beta 1 subunit isoform 1	AP3B1	Yes									Mitochondria
E7ENY0	Adducin 1	ADD1	Yes
Q53FL4	Adducin 3 isoform a variant		Yes
Q9BQD7	Adenine nucleotide translocase lysine N-methyltransferase	ANTKMT		Yes
P07741	Adenine phosphoribosyltransferase	APRT	Yes	Yes	Yes	Yes	Yes	Yes	Yes			Nucleus
O95996	Adenomatous polyposis coli protein 2	APC2			Yes
Q8TB61	Adenosine 3'-phospho 5'-phosphosulfate transporter 1	SLC35B2	Yes	Yes
B3KVY9	Adenosine 3'-phospho 5'-phosphosulfate transporter 1		Yes
Q9H1N7	Adenosine 3'-phospho 5'-phosphosulfate transporter 2	SLC35B3		Yes
A0A384NPU2	Adenosine 5'-monophosphoramidase HINT1	HINT1	Yes									Nucleus
D6RE99	Adenosine 5'-monophosphoramidase HINT1	HINT1	Yes
P49773	Adenosine 5'-monophosphoramidase HINT1	HINT1		Yes	Yes	Yes	Yes				Yes	Nucleus
Q9BX68	Adenosine 5'-monophosphoramidase HINT2	HINT2		Yes	Yes	Yes	Yes		Yes
Q9NQE9	Adenosine 5'-monophosphoramidase HINT3	HINT3	Yes	Yes	Yes	Yes	Yes					Nucleus
F5GWI4	Adenosine deaminase	ADA	Yes
P00813	Adenosine deaminase	ADA			Yes		Yes
Q96M93	Adenosine deaminase domain-containing protein 1	ADAD1	Yes	Yes								Nucleus
Q8NCV1	Adenosine deaminase domain-containing protein 2	ADAD2	Yes									Nucleus
Q6DHV7	Adenosine deaminase-like protein	ADAL	Yes
P55263	Adenosine kinase	ADK	Yes	Yes								Nucleus
A0A7P0TB79	Adenosine monophosphate deaminase 2	AMPD2	Yes
V5YQL4	Adenosylhomocysteinase	FGFR2-AHCYL1	Yes
A0A024R0A8	Adenosylhomocysteinase	AHCYL1	Yes
P23526	Adenosylhomocysteinase	AHCY	Yes	Yes	Yes	Yes	Yes	Yes	Yes			Nucleus
Q1RMG2	Adenosylhomocysteinase	AHCY	Yes
Q96HN2	Adenosylhomocysteinase 3	AHCYL2		Yes		Yes	Yes
H0Y8B3	Adenosylhomocysteinase like 2	AHCYL2	Yes
A0A5F9ZHD5	adenosylmethionine decarboxylase	AMD1	Yes
Q5VXN5	Adenosylmethionine decarboxylase 1	AMD1	Yes
A0A0K0K1J8	Adenylate cyclase type 10	HEL-S-7a	Yes									Mitochondria, Nucleus
Q96PN6	Adenylate cyclase type 10	ADCY10		Yes		Yes	Yes	Yes		Yes		Nucleus
O60266	Adenylate cyclase type 3	ADCY3			Yes
O43306	Adenylate cyclase type 6	ADCY6		Yes
P40145	Adenylate cyclase type 8	ADCY8		Yes
O60503	Adenylate cyclase type 9	ADCY9					Yes
A0A140VK93	Adenylate kinase 2, mitochondrial	AK2	Yes									Midpiece, Flagellum, Mitochondria
P54819	Adenylate kinase 2, mitochondrial	AK2		Yes	Yes	Yes	Yes					Midpiece, Flagellum
P27144	Adenylate kinase 4, mitochondrial	AK4	Yes	Yes
Q96M32	Adenylate kinase 7	AK7	Yes	Yes	Yes	Yes	Yes	Yes	Yes	Yes			Principal piece
Q96MA6	Adenylate kinase 8	AK8	Yes	Yes	Yes	Yes	Yes	Yes	Yes	Yes		Axoneme, Flagellum	Flagellar centriole, midpiece, Principal piece, End piece
Q5TCS8	Adenylate kinase 9	AK9	Yes	Yes	Yes	Yes	Yes	Yes	Yes			Nucleus	Calyx
P00568	Adenylate kinase isoenzyme 1	AK1		Yes	Yes	Yes	Yes	Yes	Yes	Yes	Yes	Flagellum	Annulus
Q5T9B7	Adenylate kinase isoenzyme 1	AK1	Yes
Q6FGX9	Adenylate kinase isoenzyme 1	AK1	Yes									Flagellum
Q9Y6K8	Adenylate kinase isoenzyme 5	AK5		Yes			Yes
Q9Y3D8	Adenylate kinase isoenzyme 6	AK6	Yes				Yes					Nucleus
A0A7P0T9A7	Adenylosuccinate lyase	ADSL	Yes
P30566	Adenylosuccinate lyase	ADSL		Yes			Yes				Yes
Q8N142	Adenylosuccinate synthetase isozyme 1	ADSS1		Yes		Yes		Yes	Yes
P30520	Adenylosuccinate synthetase isozyme 2	ADSS2		Yes			Yes	Yes
A0A024R5Q7	Adenylosuccinate synthetase isozyme 2	ADSS	Yes									Mitochondria
B4E1L0	Adenylosuccinate synthetase isozyme 2	ADSS	Yes
D3DPU2	Adenylyl cyclase-associated protein	CAP1	Yes
Q01518	Adenylyl cyclase-associated protein 1	CAP1	Yes	Yes		Yes		Yes			Yes
B4DI38	Adenylyl cyclase-associated protein 1		Yes
P40123	Adenylyl cyclase-associated protein 2	CAP2		Yes
O95396	Adenylyltransferase and sulfurtransferase MOCS3	MOCS3	Yes	Yes				Yes
P48960	Adhesion G protein-coupled receptor E5	ADGRE5	Yes	Yes
Q86Y34	Adhesion G protein-coupled receptor G3	ADGRG3		Yes
O94910	Adhesion G protein-coupled receptor L1	ADGRL1		Yes
O95490	Adhesion G protein-coupled receptor L2	ADGRL2		Yes
Q9HAR2	Adhesion G protein-coupled receptor L3	ADGRL3				Yes
Q5T601	Adhesion G-protein coupled receptor F1	ADGRF1			Yes
A0A0S2Z517	Adhesion G-protein coupled receptor G1	GPR56	Yes
Q9Y653	Adhesion G-protein coupled receptor G1	ADGRG1		Yes
Q8IZP9	Adhesion G-protein coupled receptor G2	ADGRG2		Yes				Yes
Q96K78	Adhesion G-protein coupled receptor G7	ADGRG7		Yes
Q9HDC9	Adipocyte plasma membrane-associated protein	APMAP	Yes	Yes	Yes	Yes
H0Y829	Adipogenin	ADIG	Yes
Q5T7M4	Adipolin	C1QTNF12		Yes
Q15848	Adiponectin	ADIPOQ			Yes
A0A024RAA7	Adiponectin B	ADIB	Yes
Q96A54	Adiponectin receptor protein 1	ADIPOR1		Yes
Q9GZN8	Adipose-secreted signaling protein	ADISSP	Yes	Yes		Yes
E5RHT6	ADP ribosylation factor GTPase activating protein 1	ARFGAP1	Yes
B4DZG7	ADP ribosylation factor like GTPase 1	ARL1	Yes
A0A7P0T9C1	ADP ribosylation factor like GTPase 13B	ARL13B	Yes
E9PRK7	ADP ribosylation factor like GTPase 14 effector protein	ARL14EP	Yes
A0A1W2PS79	ADP ribosylation factor like GTPase 9	ARL9	Yes
Q9BRR6	ADP-dependent glucokinase	ADPGK	Yes	Yes
Q9BQ69	ADP-ribose glycohydrolase MACROD1	MACROD1	Yes	Yes	Yes	Yes						Nucleus
A1Z1Q3	ADP-ribose glycohydrolase MACROD2	MACROD2		Yes			Yes					Nucleus
Q9Y530	ADP-ribose glycohydrolase OARD1	OARD1					Yes					Nucleus
Q9BW91	ADP-ribose pyrophosphatase, mitochondrial	NUDT9		Yes	Yes	Yes	Yes	Yes				Nucleus
V9GYR6	ADP-ribose/CDP-alcohol diphosphatase, manganese dependent	ADPRM	Yes
H0Y9Q9	ADP-ribosyl cyclase/cyclic ADP-ribose hydrolase	BST1	Yes
B2R880	ADP-ribosyl cyclase/cyclic ADP-ribose hydrolase 1		Yes
Q10588	ADP-ribosyl cyclase/cyclic ADP-ribose hydrolase 2	BST1		Yes						Yes
A4D0Z3	ADP-ribosylation factor	ARF5	Yes
P84077	ADP-ribosylation factor 1	ARF1		Yes	Yes		Yes	Yes	Yes
F5H423	ADP-ribosylation factor 1		Yes
P61204	ADP-ribosylation factor 3	ARF3	Yes	Yes	Yes	Yes	Yes			Yes	Yes
P18085	ADP-ribosylation factor 4	ARF4	Yes	Yes	Yes	Yes	Yes	Yes	Yes
P84083	ADP-ribosylation factor 5	Arf5		Yes
P84085	ADP-ribosylation factor 5	ARF5				Yes
P62330	ADP-ribosylation factor 6	ARF6	Yes	Yes	Yes	Yes	Yes	Yes		Yes
Q8N6T3	ADP-ribosylation factor GTPase-activating protein 1	ARFGAP1		Yes
Q8N6H7	ADP-ribosylation factor GTPase-activating protein 2	ARFGAP2		Yes			Yes	Yes
Q9NP61	ADP-ribosylation factor GTPase-activating protein 3	ARFGAP3	Yes	Yes
B7Z4Q0	ADP-ribosylation factor GTPase-activating protein 3		Yes
Q9UJY5	ADP-ribosylation factor-binding protein GGA1	GGA1	Yes	Yes								Nucleus
Q9UJY4	ADP-ribosylation factor-binding protein GGA2	GGA2		Yes
Q9NZ52	ADP-ribosylation factor-binding protein GGA3	GGA3		Yes			Yes
P40616	ADP-ribosylation factor-like protein 1	ARL1	Yes	Yes	Yes	Yes		Yes	Yes
Q5H913	ADP-ribosylation factor-like protein 13A	ARL13A	Yes	Yes									Acrosome, Connecting piece, midpiece, Principal piece
Q3SXY8	ADP-ribosylation factor-like protein 13B	ARL13B		Yes		Yes				Yes		Axoneme	Acrosome, Equatorial segment, midpiece, Principal piece, End piece
Q9NXU5	ADP-ribosylation factor-like protein 15	ARL15		Yes			Yes
Q53YD8	ADP-ribosylation factor-like protein 2	hCG_23373	Yes									Nucleus
P36404	ADP-ribosylation factor-like protein 2	ARL2		Yes		Yes	Yes					Nucleus	Equatorial segment, Flagellar centriole, midpiece
Q9Y2Y0	ADP-ribosylation factor-like protein 2-binding protein	ARL2BP		Yes								Nucleus
B4DQD8	ADP-ribosylation factor-like protein 2-binding protein		Yes									Mitochondria, Nucleus
P36405	ADP-ribosylation factor-like protein 3	ARL3	Yes	Yes	Yes	Yes	Yes	Yes				Nucleus
P40617	ADP-ribosylation factor-like protein 4A	ARL4A	Yes		Yes	Yes						Nucleus
P56559	ADP-ribosylation factor-like protein 4C	ARL4C		Yes								Nucleus
Q9Y689	ADP-ribosylation factor-like protein 5A	ARL5A	Yes	Yes
C9IZ13	ADP-ribosylation factor-like protein 6	ARL6	Yes
Q9H0F7	ADP-ribosylation factor-like protein 6	ARL6	Yes	Yes			Yes					Axoneme
Q15041	ADP-ribosylation factor-like protein 6-interacting protein 1	ARL6IP1		Yes
A0A0C4DG62	ADP-ribosylation factor-like protein 6-interacting protein 4	ARL6IP4	Yes									Nucleus
F8WCT1	ADP-ribosylation factor-like protein 6-interacting protein 4	ARL6IP4	Yes									Nucleus
Q8N6S5	ADP-ribosylation factor-like protein 6-interacting protein 6	ARL6IP6		Yes								Nucleus
Q96BM9	ADP-ribosylation factor-like protein 8A	ARL8A		Yes
Q66HA6	ADP-ribosylation factor-like protein 8B	Arl8b		Yes
Q9NVJ2	ADP-ribosylation factor-like protein 8B	ARL8B	Yes		Yes	Yes		Yes		Yes
B4E1J8	ADP-ribosylation factor-like protein 8B		Yes
Q6T311	ADP-ribosylation factor-like protein 9	ARL9	Yes	Yes	Yes	Yes
Q13795	ADP-ribosylation factor-related protein 1	ARFRP1		Yes
A0A384P5U7	ADP-ribosylation factor-related protein 1		Yes
P54922	ADP-ribosylhydrolase ARH1	ADPRH		Yes
Q9NX46	ADP-ribosylhydrolase ARH3	ADPRS	Yes	Yes	Yes	Yes	Yes				Yes	Nucleus
B4DHV5	ADP-ribosylhydrolase ARH3		Yes
Q9UKK9	ADP-sugar pyrophosphatase	NUDT5		Yes	Yes							Nucleus
Q6I9V5	ADP/ATP translocase	SLC25A6	Yes									Mitochondria
A0A0S2Z3H3	ADP/ATP translocase	SLC25A4	Yes									Mitochondria
P12235	ADP/ATP translocase 1	SLC25A4		Yes	Yes	Yes	Yes	Yes	Yes
P05141	ADP/ATP translocase 2	SLC25A5	Yes	Yes	Yes	Yes	Yes	Yes	Yes			Nucleus
P12236	ADP/ATP translocase 3	SLC25A6			Yes	Yes			Yes			Nucleus
Q9H0C2	ADP/ATP translocase 4	SLC25A31	Yes	Yes	Yes	Yes	Yes	Yes	Yes	Yes	Yes	Nucleus
P10109	Adrenodoxin, mitochondrial	FDX1	Yes	Yes	Yes	Yes	Yes
Q9UHB7	AF4/FMR2 family member 4	AFF4	Yes									Nucleus
P55196	Afadin	AFDN		Yes								Nucleus
Q9Y2D8	Afadin- and alpha-actinin-binding protein	SSX2IP	Yes	Yes								Nucleus
A8MQ02	Afadin, adherens junction formation factor	AFDN	Yes									Nucleus
P43652	Afamin	AFM	Yes
Q8WV93	AFG1-like ATPase	AFG1L	Yes	Yes	Yes	Yes	Yes
A0A8I5KVV1	AFG3 like matrix AAA peptidase subunit 2	AFG3L2	Yes									Mitochondria
O43488	Aflatoxin B1 aldehyde reductase member 2	AKR7A2	Yes	Yes			Yes
Q8NHP1	Aflatoxin B1 aldehyde reductase member 4	AKR7L			Yes	Yes
Q6ULP2	Aftiphilin	AFTPH	Yes									Nucleus
O00253	Agouti-related protein	AGRP	Yes
P42127	Agouti-signaling protein	ASIP	Yes	Yes									Flagellar centriole, midpiece
Q6NUM7	AGPAT5 protein	AGPAT5	Yes
Q4JM47	AGR2	AGR2	Yes
O00468	Agrin [Cleaved into: Agrin N-terminal 110 kDa subunit; Agrin C-terminal 110 kDa subunit; Agrin C-terminal 90 kDa fragment	AGRN	Yes	Yes		Yes
O00170	AH receptor-interacting protein	AIP		Yes								Nucleus
B7ZW30	AIDA protein	AIDA	Yes
A0A2X0SF55	AKAP13	AKAP13	Yes
Q9H9L7	Akirin-1	AKIRIN1				Yes						Nucleus
Q4R5E1	AKT-interacting protein	AKTIP		Yes
Q9H8T0	AKT-interacting protein	AKTIP	Yes									Nucleus
Q9NRG9	Aladin	AAAS	Yes	Yes	Yes	Yes	Yes		Yes			Nucleus	End piece
P24298	Alanine aminotransferase 1	GPT			Yes		Yes
Q8TD30	Alanine aminotransferase 2	GPT2		Yes				Yes
Q9BYV1	Alanine--glyoxylate aminotransferase 2, mitochondrial	AGXT2			Yes
A0A6Q8PF33	Alanine--tRNA ligase	AARS1	Yes
P49588	Alanine--tRNA ligase, cytoplasmic	AARS1	Yes	Yes	Yes		Yes	Yes			Yes	Nucleus
Q5JTZ9	Alanine--tRNA ligase, mitochondrial	AARS2		Yes
Q9BTE6	Alanyl-tRNA editing protein Aarsd1	AARSD1	Yes	Yes								Nucleus
B7WNR0	Albumin	ALB	Yes
P02768	Albumin	ALB		Yes	Yes	Yes	Yes	Yes	Yes	Yes	Yes	Nucleus
A8K9P0	Albumin		Yes
B2RBS8	Albumin		Yes
B4DPP6	Albumin		Yes
B4DPR2	Albumin		Yes
F6KPG5	Albumin		Yes
Q56G89	Albumin		Yes
P00326	Alcohol dehydrogenase 1C	ADH1C		Yes								Nucleus
P11766	Alcohol dehydrogenase class-3	ADH5		Yes	Yes	Yes	Yes	Yes			Yes
V9HVX6	Aldehyde dehydrogenase 1A1	HEL-9	Yes
P00352	Aldehyde dehydrogenase 1A1	ALDH1A1		Yes	Yes		Yes				Yes
A0A1B0GTG2	Aldehyde dehydrogenase 7 family member A1	ALDH7A1	Yes									Mitochondria
Q8IZ83	Aldehyde dehydrogenase family 16 member A1	ALDH16A1	Yes	Yes			Yes				Yes
P51648	Aldehyde dehydrogenase family 3 member A2	ALDH3A2	Yes	Yes	Yes		Yes
P43353	Aldehyde dehydrogenase family 3 member B1	ALDH3B1	Yes	Yes						Yes
P30837	Aldehyde dehydrogenase X, mitochondrial	ALDH1B1	Yes	Yes								Nucleus
P30838	Aldehyde dehydrogenase, dimeric NADP-preferring	ALDH3A1		Yes
P05091	Aldehyde dehydrogenase, mitochondrial	ALDH2		Yes	Yes	Yes	Yes	Yes	Yes
Q53FB6	Aldehyde dehydrogenase, mitochondrial		Yes									Mitochondria
Q06278	Aldehyde oxidase	AOX1	Yes					Yes
P14550	Aldo-keto reductase family 1 member A1	AKR1A1	Yes	Yes			Yes	Yes			Yes
E9PCX2	Aldo-keto reductase family 1 member B1	AKR1B1	Yes
P15121	Aldo-keto reductase family 1 member B1	AKR1B1	Yes	Yes	Yes	Yes	Yes	Yes	Yes		Yes	Nucleus
O60218	Aldo-keto reductase family 1 member B10	AKR1B10		Yes			Yes
Q04828	Aldo-keto reductase family 1 member C1	AKR1C1		Yes				Yes
P42330	Aldo-keto reductase family 1 member C3	AKR1C3		Yes								Nucleus
P17516	Aldo-keto reductase family 1 member C4	AKR1C4		Yes
A0A7P0T9X2	ALG5 dolichyl-phosphate beta-glucosyltransferase	ALG5	Yes
A0A7P0T912	Alkaline ceramidase	ACER3	Yes
Q9NUN7	Alkaline ceramidase 3	ACER3		Yes
B2R6Q2	Alkaline phosphatase		Yes									Mitochondria
P05186	Alkaline phosphatase, tissue-nonspecific isozyme	ALPL		Yes	Yes	Yes		Yes		Yes
O00116	Alkyldihydroxyacetonephosphate synthase, peroxisomal	AGPS	Yes	Yes
Q6UW56	All-trans retinoic acid-induced differentiation factor	ATRAID		Yes		Yes						Nucleus
Q6NUM9	All-trans-retinol 13,14-reductase	RETSAT	Yes	Yes								Nucleus
P55008	Allograft inflammatory factor 1	AIF1		Yes								Nucleus
Q9BQI0	Allograft inflammatory factor 1-like	AIF1L						Yes
A0A087WV20	ALMS1 centrosome and basal body associated protein	ALMS1	Yes
H7C1D9	ALMS1 centrosome and basal body associated protein	ALMS1	Yes
Q6PD74	Alpha- and gamma-adaptin-binding protein p34	AAGAB	Yes									Nucleus
B2RC53	Alpha-(1,3)-fucosyltransferase		Yes
Q495W5	Alpha-(1,3)-fucosyltransferase 11	FUT11		Yes
P22083	Alpha-(1,3)-fucosyltransferase 4	FUT4		Yes
Q6EV77	Alpha-(1,6)-fucosyltransferase	FUT8		Yes
Q9BYC5	Alpha-(1,6)-fucosyltransferase	FUT8	Yes		Yes		Yes
P02763	Alpha-1-acid glycoprotein 1	ORM1	Yes	Yes
P19652	Alpha-1-acid glycoprotein 2	ORM2	Yes					Yes
P01011	Alpha-1-antichymotrypsin	SERPINA3		Yes	Yes							Nucleus
P01009	Alpha-1-antitrypsin	SERPINA1	Yes	Yes	Yes	Yes		Yes	Yes		Yes
P20848	Alpha-1-antitrypsin-related protein	SERPINA2		Yes				Yes
Q13424	Alpha-1-syntrophin	SNTA1		Yes
A0A804HL61	alpha-1,2-Mannosidase	MAN1B1	Yes
Q9H6U8	Alpha-1,2-mannosyltransferase ALG9	ALG9		Yes
A0A7P0Z449	Alpha-1,3-glucosyltransferase	ALG8	Yes
H0YDV4	Alpha-1,3-glucosyltransferase	ALG8	Yes
B4DHV8	Alpha-1,3-glucosyltransferase		Yes
P26572	Alpha-1,3-mannosyl-glycoprotein 2-beta-N-acetylglucosaminyltransferase	MGAT1	Yes	Yes	Yes
Q9UBM8	Alpha-1,3-mannosyl-glycoprotein 4-beta-N-acetylglucosaminyltransferase C	MGAT4C		Yes
A6NG13	Alpha-1,3-mannosyl-glycoprotein 4-beta-N-acetylglucosaminyltransferase-like protein MGAT4D	MGAT4D		Yes
Q9H553	Alpha-1,3/1,6-mannosyltransferase ALG2	ALG2		Yes			Yes
E9PK47	Alpha-1,4 glucan phosphorylase	PYGL	Yes
B2RB32	Alpha-1,4 glucan phosphorylase		Yes
Q59GM9	Alpha-1,4 glucan phosphorylase		Yes
Q10469	Alpha-1,6-mannosyl-glycoprotein 2-beta-N-acetylglucosaminyltransferase	MGAT2		Yes
P04217	Alpha-1B-glycoprotein	A1BG	Yes
P08697	Alpha-2-antiplasmin	SERPINF2	Yes	Yes	Yes			Yes		Yes
P02765	Alpha-2-HS-glycoprotein	AHSG	Yes	Yes	Yes	Yes
B7Z556	Alpha-2-HS-glycoprotein		Yes
P01023	Alpha-2-macroglobulin	A2M	Yes	Yes		Yes					Yes
P30533	Alpha-2-macroglobulin receptor-associated protein	LRPAP1		Yes		Yes
A8K2U0	Alpha-2-macroglobulin-like protein 1	A2ML1					Yes
P61647	Alpha-2,8-sialyltransferase 8F	ST8SIA6		Yes			Yes
A0A024R694	Alpha-actinin-1	ACTN1	Yes
A0A7I2V4Y4	Alpha-actinin-1	ACTN1	Yes
P12814	Alpha-actinin-1	ACTN1		Yes	Yes			Yes
Q08043	Alpha-actinin-3	ACTN3		Yes
A0A0S2Z3G9	Alpha-actinin-4	ACTN4	Yes
F5GXS2	Alpha-actinin-4	ACTN4	Yes
O43707	Alpha-actinin-4	ACTN4		Yes		Yes	Yes	Yes				Nucleus
P35611	Alpha-adducin	ADD1		Yes								Nucleus
P49419	Alpha-aminoadipic semialdehyde dehydrogenase	ALDH7A1	Yes	Yes	Yes	Yes	Yes	Yes	Yes		Yes	Nucleus
Q9UDR5	Alpha-aminoadipic semialdehyde synthase, mitochondrial	AASS		Yes	Yes	Yes	Yes					Nucleus
B7ZMD7	Alpha-amylase	AMY1A	Yes
P19961	Alpha-amylase 2B	AMY2B			Yes
Q9UBT7	Alpha-catulin	CTNNAL1					Yes
P61162	Alpha-centractin	ACTR1A		Yes
P61163	Alpha-centractin	ACTR1A	Yes		Yes	Yes	Yes	Yes		Yes	Yes
B4DM97	Alpha-centractin		Yes
B4DMT4	Alpha-centractin		Yes
P02511	Alpha-crystallin B chain	CRYAB	Yes	Yes		Yes		Yes				Nucleus
P06733	Alpha-enolase	ENO1	Yes	Yes	Yes	Yes	Yes	Yes	Yes	Yes	Yes	Nucleus
P06280	Alpha-galactosidase A	GLA	Yes	Yes	Yes
Q16352	Alpha-internexin	INA		Yes		Yes
P82909	Alpha-ketoglutarate dehydrogenase component 4	KGD4	Yes	Yes	Yes	Yes
Q3KRA9	Alpha-ketoglutarate-dependent dioxygenase alkB homolog 6	ALKBH6			Yes							Nucleus
Q9BT30	Alpha-ketoglutarate-dependent dioxygenase alkB homolog 7, mitochondrial	ALKBH7	Yes	Yes
P35475	Alpha-L-iduronidase	IDUA	Yes
P00709	Alpha-lactalbumin	LALBA			Yes	Yes
B4E0K9	Alpha-mannosidase		Yes
B7Z754	Alpha-mannosidase		Yes
Q16706	Alpha-mannosidase 2	MAN2A1	Yes	Yes		Yes
Q9NTJ4	Alpha-mannosidase 2C1	MAN2C1	Yes	Yes	Yes	Yes	Yes		Yes	Yes		Nucleus
P49641	Alpha-mannosidase 2x	MAN2A2	Yes	Yes				Yes
Q9UHK6	Alpha-methylacyl-CoA racemase	AMACR		Yes	Yes	Yes	Yes
Q9H4F1	Alpha-N-acetyl-neuraminyl-2,3-beta-galactosyl-1,3-N-acetyl-galactosaminide alpha-2,6-sialyltransferase	ST6GALNAC4		Yes
P17050	Alpha-N-acetylgalactosaminidase	NAGA	Yes	Yes	Yes	Yes	Yes	Yes			Yes
Q9UJ37	Alpha-N-acetylgalactosaminide alpha-2,6-sialyltransferase 2	ST6GALNAC2		Yes					Yes
Q969X2	Alpha-N-acetylgalactosaminide alpha-2,6-sialyltransferase 6	ST6GALNAC6									Yes
Q14769	Alpha-N-acetylglucosaminidase	ufHSD2	Yes
P54802	Alpha-N-acetylglucosaminidase	NAGLU	Yes	Yes		Yes		Yes
O43173	Alpha-N-acetylneuraminate alpha-2,8-sialyltransferase ST8SIA3	ST8SIA3		Yes
Q9NVD7	Alpha-parvin	PARVA		Yes								Nucleus
P47710	Alpha-S1-casein [Cleaved into: Casoxin-D]	CSN1S1				Yes
P54920	Alpha-soluble NSF attachment protein	NAPA	Yes	Yes	Yes	Yes	Yes	Yes		Yes
P37840	Alpha-synuclein	SNCA		Yes		Yes						Nucleus
P40222	Alpha-taxilin	TXLNA	Yes	Yes
O75443	Alpha-tectorin	TECTA				Yes
Q9BTX7	Alpha-tocopherol transfer protein-like	TTPAL	Yes
B7Z5C8	Alpha-tubulin N-acetyltransferase 1	ATAT1	Yes
Q96GS6	Alpha/beta hydrolase domain-containing protein 17A	ABHD17A		Yes		Yes						Nucleus
Q5VST6	Alpha/beta hydrolase domain-containing protein 17B	ABHD17B	Yes	Yes
A0A384MEH9	Alpha/beta hydrolase domain-containing protein 17B		Yes
Q6PCB6	Alpha/beta hydrolase domain-containing protein 17C	ABHD17C		Yes
Q60I27	ALS2 C-terminal-like protein	ALS2CL				Yes			Yes
Q96Q42	Alsin	ALS2		Yes	Yes							Nucleus
A0A7P0T9U5	Alsin Rho guanine nucleotide exchange factor ALS2	ALS2	Yes
L0R5A1	Alternative protein CSF2RB	CSF2RB	Yes
Q9HB66	Alternative protein MKKS	LOC128706665	Yes
L0R6S1	Alternative protein TMEM237	TMEM237	Yes
E9PB61	Aly/REF export factor	ALYREF	Yes									Nucleus
Q06203	Amidophosphoribosyltransferase	PPAT		Yes
Q53H22	Amidophosphoribosyltransferase		Yes
P51168	Amiloride-sensitive sodium channel subunit beta	SCNN1B		Yes
A2RRH1	Amine oxidase	IL4I1	Yes
Q53EZ0	Amine oxidase		Yes									Mitochondria
O75106	Amine oxidase [copper-containing] 2	AOC2		Yes
Q16853	Amine oxidase [copper-containing] 3	AOC3		Yes
P21397	Amine oxidase [flavin-containing] A	MAOA		Yes	Yes	Yes	Yes	Yes			Yes
P27338	Amine oxidase [flavin-containing] B	MAOB	Yes	Yes	Yes
M0QXM4	Amino acid transporter	SLC1A5	Yes
B7Z9M1	Amino acid transporter		Yes
P08195	Amino acid transporter heavy chain SLC3A2	SLC3A2		Yes	Yes	Yes		Yes	Yes	Yes	Yes	Nucleus
Q12904	Aminoacyl tRNA synthase complex-interacting multifunctional protein 1	AIMP1	Yes	Yes			Yes	Yes				Nucleus
Q13155	Aminoacyl tRNA synthase complex-interacting multifunctional protein 2	AIMP2	Yes	Yes			Yes	Yes				Nucleus
Q03154	Aminoacylase-1	ACY1		Yes							Yes
A0A7P0T9N4	Aminoadipate-semialdehyde synthase	AASS	Yes
A4D0W4	Aminoadipate-semialdehyde synthase	AASS	Yes									Mitochondria
P48728	Aminomethyltransferase, mitochondrial	AMT		Yes			Yes					Nucleus
A0A7I2V3W8	Aminopeptidase	NPEPPS	Yes
E9PLK3	Aminopeptidase	NPEPPS	Yes
A0A0A7E6P9	Aminopeptidase	ERAP1	Yes
Q59E93	Aminopeptidase		Yes
Q9H4A4	Aminopeptidase B	RNPEP	Yes	Yes	Yes		Yes
P15144	Aminopeptidase N	ANPEP		Yes	Yes			Yes	Yes		Yes
B4DPH5	Aminopeptidase N		Yes
Q02094	Ammonium transporter Rh type A	RHAG		Yes
Q9UBD6	Ammonium transporter Rh type C	RHCG		Yes		Yes		Yes		Yes
P23109	AMP deaminase 1	AMPD1		Yes
Q01433	AMP deaminase 2	AMPD2		Yes
Q01432	AMP deaminase 3	AMPD3	Yes	Yes
X5D2S2	AMP-activated protein kinase beta 2 non-catalytic subunit isoform B	PRKAB2	Yes
Q7Z5R6	Amyloid beta A4 precursor protein-binding family B member 1-interacting protein	APBB1IP	Yes
B7Z4G8	Amyloid beta precursor like protein 1	APLP1	Yes									Nucleus
Q06481	Amyloid beta precursor like protein 2	APLP2	Yes	Yes	Yes	Yes						Nucleus
A0A075B7G8	Amyloid beta precursor protein binding family B member 1	APBB1	Yes
O96018	Amyloid-beta A4 precursor protein-binding family A member 3	APBA3		Yes
B4DGD0	Amyloid-beta A4 protein		Yes									Nucleus
A0A0A0MRG2	Amyloid-beta precursor protein	APP	Yes									Nucleus
P05067	Amyloid-beta precursor protein	APP		Yes	Yes	Yes		Yes				Nucleus
Q8TCF1	AN1-type zinc finger protein 1	ZFAND1		Yes
Q6FI81	Anamorsin	CIAPIN1	Yes	Yes		Yes	Yes					Nucleus
Q9H1A4	Anaphase-promoting complex subunit 1	ANAPC1	Yes	Yes								Nucleus
Q9NYG5	Anaphase-promoting complex subunit 11	ANAPC11			Yes							Nucleus
Q9UJX6	Anaphase-promoting complex subunit 2	ANAPC2	Yes	Yes								Nucleus
Q5RE52	Anaphase-promoting complex subunit 5	ANAPC5		Yes
P10275	Androgen receptor	AR		Yes								Nucleus
Q96IZ2	Androgen-dependent TFPI-regulating protein	ADTRP			Yes
Q9NVV5	Androgen-induced gene 1 protein	AIG1					Yes
Q8N7X0	Androglobin	ADGB	Yes	Yes	Yes	Yes	Yes	Yes				Midpiece, Annulus, Flagellum	midpiece
C9JTS3	Angio associated migratory cell protein	AAMP	Yes
Q13685	Angio-associated migratory cell protein	AAMP		Yes			Yes
W0UV28	Angiogenin	RAA1	Yes									Nucleus
P03950	Angiogenin	ANG			Yes	Yes						Nucleus
Q8IY63	Angiomotin-like protein 1	AMOTL1	Yes
B4E3G9	Angiopoietin-1		Yes
Q9Y264	Angiopoietin-4	ANGPT4						Yes
O95841	Angiopoietin-related protein 1	ANGPTL1					Yes
Q9BY76	Angiopoietin-related protein 4	ANGPTL4	Yes
A0A7I2V3X6	Angiotensin-converting enzyme	ACE2	Yes
P12821	Angiotensin-converting enzyme	ACE	Yes	Yes	Yes	Yes		Yes	Yes	Yes	Yes	Midpiece, Flagellum
A0A7P0Z441	Angiotensinogen	AGT	Yes
P01019	Angiotensinogen	AGT		Yes
E2RVJ0	Anion exchange protein	SLC4A1	Yes
A0A220T1R9	ANKLE2	ANKLE2	Yes
Q9P0K7	Ankycorbin	RAI14		Yes								Nucleus
A0A5F9ZHN5	Ankyrin 2	ANK2	Yes
A0A5F9ZI73	Ankyrin 2	ANK2	Yes
Q7Z5J8	Ankyrin and armadillo repeat-containing protein	ANKAR	Yes	Yes	Yes	Yes	Yes
Q8N961	Ankyrin repeat and BTB/POZ domain-containing protein 2	ABTB2	Yes
Q9NU02	Ankyrin repeat and EF-hand domain-containing protein 1	ANKEF1	Yes	Yes	Yes	Yes	Yes
Q9P2G1	Ankyrin repeat and IBR domain-containing protein 1	ANKIB1	Yes
Q86XL3	Ankyrin repeat and LEM domain-containing protein 2	ANKLE2		Yes
J3KQ21	Ankyrin repeat and MYND domain containing 1	ANKMY1	Yes
Q9P2S6	Ankyrin repeat and MYND domain-containing protein 1	ANKMY1		Yes	Yes	Yes	Yes
Q8IV38	Ankyrin repeat and MYND domain-containing protein 2	ANKMY2		Yes
Q92625	Ankyrin repeat and SAM domain-containing protein 1A	ANKS1A		Yes								Nucleus
Q8WXK4	Ankyrin repeat and SOCS box protein 12	ASB12			Yes
Q8WXJ9	Ankyrin repeat and SOCS box protein 17	ASB17	Yes
Q8WWX0	Ankyrin repeat and SOCS box protein 5	ASB5			Yes
Q96DX5	Ankyrin repeat and SOCS box protein 9	ASB9	Yes	Yes
A0A3B3ITU5	Ankyrin repeat and sterile alpha motif domain containing 1A	ANKS1A	Yes									Nucleus
E9PIL2	Ankyrin repeat domain 42	ANKRD42	Yes									Nucleus
H7C209	Ankyrin repeat domain 44	ANKRD44	Yes
Q8IZ07	Ankyrin repeat domain-containing protein 13A	ANKRD13A	Yes	Yes
Q8N6S4	Ankyrin repeat domain-containing protein 13C	ANKRD13C		Yes
Q6P6B7	Ankyrin repeat domain-containing protein 16	ANKRD16			Yes							Nucleus
O75179	Ankyrin repeat domain-containing protein 17	ANKRD17	Yes	Yes								Nucleus
Q9UPS8	Ankyrin repeat domain-containing protein 26	ANKRD26		Yes			Yes
Q96NW4	Ankyrin repeat domain-containing protein 27	ANKRD27					Yes
Q9BXX2	Ankyrin repeat domain-containing protein 30B	ANKRD30B		Yes
Q8N283	Ankyrin repeat domain-containing protein 35	ANKRD35	Yes
Q8N9B4	Ankyrin repeat domain-containing protein 42	ANKRD42		Yes		Yes						Nucleus
Q5TZF3	Ankyrin repeat domain-containing protein 45	ANKRD45	Yes	Yes	Yes		Yes
Q8WVL7	Ankyrin repeat domain-containing protein 49	ANKRD49		Yes								Nucleus
Q8N9V6	Ankyrin repeat domain-containing protein 53	ANKRD53	Yes	Yes		Yes
Q9BZ19	Ankyrin repeat domain-containing protein 60	ANKRD60	Yes
A6NGH8	Ankyrin repeat domain-containing protein 61	ANKRD61		Yes								Nucleus
Q92527	Ankyrin repeat domain-containing protein 7	ANKRD7	Yes									Nucleus
Q96BM1	Ankyrin repeat domain-containing protein 9	ANKRD9				Yes
Q8WWH4	Ankyrin repeat, SAM and basic leucine zipper domain-containing protein 1	ASZ1	Yes
P16157	Ankyrin-1	ANK1		Yes
Q01484	Ankyrin-2	ANK2		Yes									Acrosome
Q12955	Ankyrin-3	ANK3		Yes
A0A0S2Z2Z6	Annexin	ANXA6	Yes									Mitochondria
A0A0S2Z377	Annexin	ANXA6	Yes
A8K2L6	Annexin		Yes
B2R7L2	Annexin		Yes
B4DT77	Annexin		Yes
Q59EP1	Annexin		Yes
P04083	Annexin A1	ANXA1	Yes	Yes	Yes	Yes	Yes	Yes				Nucleus
A0A4D5RBK2	Annexin A1		Yes
P50995	Annexin A11	ANXA11	Yes	Yes	Yes			Yes	Yes			Nucleus
P27216	Annexin A13	ANXA13		Yes								Nucleus
P07355	Annexin A2	ANXA2	Yes	Yes	Yes	Yes	Yes	Yes	Yes		Yes	Nucleus
P12429	Annexin A3	ANXA3	Yes	Yes			Yes	Yes				Nucleus
P09525	Annexin A4	ANXA4	Yes	Yes			Yes	Yes			Yes	Nucleus
P08758	Annexin A5	ANXA5	Yes	Yes	Yes	Yes		Yes	Yes
P08133	Annexin A6	ANXA6		Yes		Yes
P20073	Annexin A7	ANXA7		Yes				Yes				Nucleus
P13928	Annexin A8	ANXA8		Yes		Yes
O76027	Annexin A9	ANXA9		Yes								Nucleus
A0A7P0TBI1	Anoctamin	ANO6	Yes
A0A804HL91	Anoctamin	ANO5	Yes
E9PNA7	Anoctamin-1	ANO1	Yes
Q5XXA6	Anoctamin-1	ANO1		Yes								Nucleus
Q9NW15	Anoctamin-10	ANO10	Yes	Yes	Yes		Yes	Yes
Q75V66	Anoctamin-5	ANO5		Yes	Yes					Yes
Q4KMQ2	Anoctamin-6	ANO6		Yes
Q6IWH7	Anoctamin-7	ANO7					Yes
P23352	Anosmin-1	ANOS1	Yes
O95994	Anterior gradient protein 2 homolog	AGR2		Yes			Yes
Q8TD06	Anterior gradient protein 3	AGR3				Yes
Q9H6X2	Anthrax toxin receptor 1	ANTXR1				Yes
A6NF34	Anthrax toxin receptor-like	ANTXRL	Yes	Yes	Yes	Yes
A2KBC4	Anti-TN-C scFv		Yes
Q03518	Antigen peptide transporter 1	TAP1		Yes
Q03519	Antigen peptide transporter 2	TAP2		Yes								Nucleus
P03973	Antileukoproteinase	SLPI	Yes	Yes
P01008	Antithrombin-III	SERPINC1	Yes	Yes
O95786	Antiviral innate immune response receptor RIG-I	RIGI		Yes
Q96A70	Antizyme inhibitor 2	AZIN2		Yes			Yes					Nucleus
Q68DI0	AP complex subunit beta	DKFZp781K0743	Yes
A8K916	AP complex subunit beta		Yes
M0R0N4	AP complex subunit sigma	AP2S1	Yes
A6NH01	AP complex subunit sigma	AP1S2	Yes
A0A2R8YGH5	AP complex subunit sigma	AP1S1	Yes
B7Z853	AP complex subunit sigma		Yes
Q10567	AP-1 complex subunit beta-1	AP1B1	Yes	Yes	Yes	Yes	Yes	Yes
B3KXW5	AP-1 complex subunit gamma		Yes
O43747	AP-1 complex subunit gamma-1	AP1G1		Yes	Yes	Yes	Yes	Yes
O75843	AP-1 complex subunit gamma-like 2	AP1G2	Yes	Yes
K7EJL1	AP-1 complex subunit mu-1	AP1M1	Yes
Q2KJ81	AP-1 complex subunit mu-1	AP1M1		Yes
Q9BXS5	AP-1 complex subunit mu-1	AP1M1			Yes	Yes	Yes	Yes
Q9Y6Q5	AP-1 complex subunit mu-2	AP1M2	Yes	Yes							Yes
P61966	AP-1 complex subunit sigma-1A	AP1S1		Yes				Yes
P56377	AP-1 complex subunit sigma-2	AP1S2		Yes		Yes		Yes
Q96PC3	AP-1 complex subunit sigma-3	AP1S3		Yes
Q63HQ0	AP-1 complex-associated regulatory protein	AP1AR	Yes
O95782	AP-2 complex subunit alpha-1	AP2A1	Yes	Yes		Yes	Yes	Yes	Yes
O94973	AP-2 complex subunit alpha-2	AP2A2	Yes	Yes		Yes					Yes
P62944	AP-2 complex subunit beta	Ap2b1		Yes
P63010	AP-2 complex subunit beta	AP2B1				Yes	Yes	Yes	Yes		Yes
C9JPV8	AP-2 complex subunit mu	AP2M1	Yes
P84091	AP-2 complex subunit mu	Ap2m1		Yes
Q96CW1	AP-2 complex subunit mu	AP2M1	Yes
P53680	AP-2 complex subunit sigma	AP2S1	Yes	Yes	Yes	Yes
A0A5F9UJV3	AP-3 complex subunit beta	AP3B2	Yes
O00203	AP-3 complex subunit beta-1	AP3B1		Yes				Yes
O14617	AP-3 complex subunit delta-1	AP3D1	Yes	Yes		Yes
Q5R478	AP-3 complex subunit mu-1	AP3M1		Yes
Q9Y2T2	AP-3 complex subunit mu-1	AP3M1	Yes					Yes
B4DRN6	AP-3 complex subunit mu-1		Yes
P53677	AP-3 complex subunit mu-2	AP3M2		Yes
Q2YDH6	AP-3 complex subunit sigma-1	AP3S1		Yes
Q92572	AP-3 complex subunit sigma-1	AP3S1	Yes		Yes	Yes		Yes
Q9Y6B7	AP-4 complex subunit beta-1	AP4B1				Yes
Q9UPM8	AP-4 complex subunit epsilon-1	AP4E1	Yes
O00189	AP-4 complex subunit mu-1	AP4M1	Yes
Q9Y587	AP-4 complex subunit sigma-1	AP4S1	Yes			Yes		Yes
Q9NUS5	AP-5 complex subunit sigma-1	AP5S1	Yes									Nucleus
O43299	AP-5 complex subunit zeta-1	AP5Z1		Yes								Nucleus
A0A096LP25	AP2 associated kinase 1	AAK1	Yes
E9PG46	AP2 associated kinase 1	AAK1	Yes
Q2M2I8	AP2-associated protein kinase 1	AAK1		Yes
Q6PK82	AP3D1 protein	AP3D1	Yes
K7ELQ3	APC regulator of WNT signaling pathway 2	APC2	Yes
G3QY98	Apolipoprotein A-I	APOA1		Yes
P02647	Apolipoprotein A-I	APOA1	Yes		Yes
P02652	Apolipoprotein A-II	APOA2		Yes						Yes
V9GYM3	Apolipoprotein A-II	APOA2	Yes
V9GYS1	Apolipoprotein A-II	APOA2	Yes
P06727	Apolipoprotein A-IV	APOA4	Yes	Yes
Q13784	Apolipoprotein A-IV	APOA4	Yes
M4VR43	Apolipoprotein B editing enzyme catalytic polypeptide-like 3F	APOBEC3F	Yes
Q59GY0	Apolipoprotein B mRNA editing enzyme, catalytic polypeptide-like 3C variant		Yes
Q0VD83	Apolipoprotein B receptor	APOBR		Yes
P04114	Apolipoprotein B-100	APOB		Yes						Yes
P02654	Apolipoprotein C-I	APOC1	Yes	Yes
A3KPE2	Apolipoprotein C-III	APOC3	Yes
P02656	Apolipoprotein C-III	APOC3		Yes
C9JF17	Apolipoprotein D	APOD	Yes
P05090	Apolipoprotein D	APOD	Yes	Yes			Yes
P02649	Apolipoprotein E	APOE	Yes	Yes			Yes				Yes	Nucleus
Q8TCZ8	Apolipoprotein E	APOE	Yes
Q9BQE5	Apolipoprotein L2	APOL2	Yes
O95445	Apolipoprotein M	APOM		Yes
Q9BZR8	Apoptosis facilitator Bcl-2-like protein 14	BCL2L14	Yes	Yes	Yes	Yes
Q9BZZ5	Apoptosis inhibitor 5	API5	Yes	Yes								Nucleus
Q07812	Apoptosis regulator BAX	BAX	Yes	Yes			Yes					Nucleus
Q9ULZ3	Apoptosis-associated speck-like protein containing a CARD	PYCARD	Yes	Yes								Nucleus
O95831	Apoptosis-inducing factor 1, mitochondrial	AIFM1	Yes	Yes	Yes	Yes	Yes		Yes			Nucleus	Connecting piece
O15033	Apoptosis-resistant E3 ubiquitin protein ligase 1	AREL1		Yes
Q9UKV3	Apoptotic chromatin condensation inducer in the nucleus	ACIN1	Yes	Yes			Yes					Nucleus
C9JLV4	Apoptotic peptidase activating factor 1	APAF1	Yes
O14727	Apoptotic protease-activating factor 1	APAF1						Yes				Nucleus
Q6LDS3	APS protein	APS	Yes
Q5T5M1	Aquaporin 7	AQP7	Yes
P29972	Aquaporin-1	AQP1		Yes								Nucleus
Q8NBQ7	Aquaporin-11	AQP11	Yes	Yes	Yes		Yes
P41181	Aquaporin-2	AQP2	Yes
P55064	Aquaporin-5	AQP5	Yes		Yes			Yes
O14520	Aquaporin-7	AQP7		Yes	Yes	Yes			Yes	Yes	Yes
O43315	Aquaporin-9	AQP9		Yes									midpiece
I3L1D5	Arachidonate 15-lipoxygenase type B	ALOX15B	Yes
A0A087WW23	Arachidonate 5-lipoxygenase-activating protein	ALOX5AP	Yes									Nucleus
P20292	Arachidonate 5-lipoxygenase-activating protein	ALOX5AP	Yes	Yes								Nucleus
A0A8C8KCK5	Arachidonate--CoA ligase	ACSL5	Yes
Q86W34	Archaemetzincin-2	AMZ2		Yes	Yes	Yes
Q9Y2X7	ARF GTPase-activating protein GIT1	GIT1		Yes
Q14161	ARF GTPase-activating protein GIT2	GIT2		Yes								Nucleus
P52594	Arf-GAP domain and FG repeat-containing protein 1	AGFG1		Yes								Nucleus
O95081	Arf-GAP domain and FG repeat-containing protein 2	AGFG2		Yes				Yes
A0A0U1RQT1	Arf-GAP with coiled-coil, ANK repeat and PH domain-containing protein	ACAP2	Yes
Q15027	Arf-GAP with coiled-coil, ANK repeat and PH domain-containing protein 1	ACAP1		Yes
Q15057	Arf-GAP with coiled-coil, ANK repeat and PH domain-containing protein 2	ACAP2		Yes
Q96P50	Arf-GAP with coiled-coil, ANK repeat and PH domain-containing protein 3	ACAP3					Yes
Q9UPQ3	Arf-GAP with GTPase, ANK repeat and PH domain-containing protein 1	AGAP1		Yes
Q96P48	Arf-GAP with Rho-GAP domain, ANK repeat and PH domain-containing protein 1	ARAP1		Yes								Nucleus
Q9ULH1	Arf-GAP with SH3 domain, ANK repeat and PH domain-containing protein 1	ASAP1	Yes	Yes
O43150	Arf-GAP with SH3 domain, ANK repeat and PH domain-containing protein 2	ASAP2	Yes
P53367	Arfaptin-1	ARFIP1	Yes	Yes		Yes
P53365	Arfaptin-2	ARFIP2	Yes	Yes								Nucleus
P05089	Arginase-1	ARG1	Yes	Yes	Yes			Yes				Nucleus
P78540	Arginase-2, mitochondrial	ARG2		Yes	Yes	Yes	Yes		Yes		Yes
Q2TA42	Arginine and glutamate-rich protein 1	ARGLU1		Yes
A0A8I5KP51	arginine--tRNA ligase	RARS2	Yes
A0A8I5KWC6	arginine--tRNA ligase	RARS2	Yes
P54136	Arginine--tRNA ligase, cytoplasmic	RARS1	Yes	Yes			Yes	Yes			Yes	Nucleus
B3KR61	Arginine-hydroxylase NDUFAF5, mitochondrial	NDUFAF5	Yes
Q5TEU4	Arginine-hydroxylase NDUFAF5, mitochondrial	NDUFAF5	Yes	Yes	Yes	Yes
P04424	Argininosuccinate lyase	ASL	Yes	Yes	Yes
A0A0S2Z3B0	Argininosuccinate lyase isoform 3	ASL	Yes
P00966	Argininosuccinate synthase	ASS1		Yes			Yes					Nucleus
Q5T6L4	Argininosuccinate synthase	ASS1	Yes									Mitochondria, Nucleus
A0A8I5KZ24	Arginyl-tRNA--protein transferase 1	ATE1	Yes
O95260	Arginyl-tRNA--protein transferase 1	ATE1		Yes								Nucleus
Q6ICQ8	ARHG protein	ARHG	Yes
A0A2X0TVR3	ARHGAP12	ARHGAP12	Yes
A0A2X0SF71	ARHGAP17	ARHGAP17	Yes
A0A2X0SFA4	ARHGEF1	ARHGEF1	Yes
A0A2X0SFF5	ARHGEF12	ARHGEF12	Yes
K7EQH1	Arkadia	ARK2N	Yes
Q5T2E7	Armadillo like helical domain containing 3	ARMH3	Yes
A0A0J9YXE4	Armadillo repeat containing 10	ARMC10	Yes
H7BXQ8	Armadillo repeat containing 10	ARMC10	Yes
B4DXS3	Armadillo repeat containing 3	ARMC3	Yes
F5H3X1	Armadillo repeat containing 6	ARMC6	Yes
Q9NVT9	Armadillo repeat-containing protein 1	ARMC1	Yes	Yes
Q8N2F6	Armadillo repeat-containing protein 10	ARMC10		Yes	Yes	Yes
Q5T9G4	Armadillo repeat-containing protein 12	ARMC12	Yes	Yes	Yes	Yes	Yes	Yes	Yes			Nucleus
Q5W041	Armadillo repeat-containing protein 3	ARMC3	Yes	Yes	Yes	Yes	Yes	Yes	Yes
Q6NXE6	Armadillo repeat-containing protein 6	ARMC6	Yes	Yes	Yes	Yes	Yes
G5E9V6	Armadillo repeat-containing protein 8	ARMC8	Yes
Q8IUR7	Armadillo repeat-containing protein 8	ARMC8	Yes	Yes	Yes	Yes				Yes		Nucleus
Q9P291	Armadillo repeat-containing X-linked protein 1	ARMCX1		Yes
Q7L311	Armadillo repeat-containing X-linked protein 2	ARMCX2		Yes
Q9UH62	Armadillo repeat-containing X-linked protein 3	ARMCX3		Yes								Nucleus
Q6PIY5	Armadillo-like helical domain containing protein 1	ARMH1	Yes
H3BNL8	Armadillo-like helical domain-containing protein 2	ARMH2	Yes
Q5T2E6	Armadillo-like helical domain-containing protein 3	ARMH3		Yes
H7C0A3	ARPC4-TTLL3 readthrough	ARPC4-TTLL3	Yes
Q7Z6K5	Arpin	ARPIN	Yes
A6NEK1	Arrestin domain-containing protein 5	ARRDC5	Yes	Yes	Yes	Yes	Yes		Yes	Yes
Q9HBK9	Arsenite methyltransferase	AS3MT		Yes
A0A0A0MSP6	Arsenite-resistance protein 2	SRRT	Yes									Nucleus
D2CVN5	Aryl hydrocarbon receptor-interacting protein AIP722	AIP	Yes
Q9HAQ5	arylamine N-acetyltransferase	NAT1	Yes
P18440	Arylamine N-acetyltransferase 1	NAT1		Yes
P15289	Arylsulfatase A	ARSA		Yes	Yes	Yes		Yes	Yes				midpiece
P15848	Arylsulfatase B	ARSB		Yes
J9JIG6	Arylsulfatase G	ARSG	Yes
Q6UWY0	Arylsulfatase K	ARSK		Yes	Yes
L0R819	ASNSD1 upstream open reading frame protein	ASDURF		Yes
P08243	Asparagine synthetase [glutamine-hydrolyzing]	ASNS	Yes	Yes
O43776	Asparagine--tRNA ligase, cytoplasmic	NARS1	Yes	Yes		Yes	Yes
Q96I59	Asparaginyl-tRNA synthetase	NARS2		Yes		Yes						Nucleus
E9PRK2	Asparaginyl-tRNA synthetase 2, mitochondrial	NARS2	Yes
A8K482	Aspartate aminotransferase		Yes
B3KUZ8	Aspartate aminotransferase		Yes
P17174	Aspartate aminotransferase, cytoplasmic	GOT1	Yes	Yes	Yes	Yes	Yes	Yes	Yes			Nucleus
P00505	Aspartate aminotransferase, mitochondrial	GOT2		Yes	Yes	Yes	Yes	Yes	Yes		Yes
P14868	Aspartate--tRNA ligase, cytoplasmic	DARS1	Yes	Yes		Yes	Yes	Yes		Yes	Yes
Q6PI48	Aspartate--tRNA ligase, mitochondrial	DARS2	Yes	Yes	Yes	Yes	Yes					Nucleus
Q6PGQ1	Aspartate-rich protein 1	DRICH1	Yes
P45381	Aspartoacylase	ASPA	Yes									Nucleus
E5RIA4	Aspartyl aminopeptidase	DNPEP	Yes
Q9ULA0	Aspartyl aminopeptidase	DNPEP		Yes	Yes	Yes	Yes	Yes	Yes	Yes		Nucleus
A0A3B3IS54	Aspartyl-tRNA synthetase 2, mitochondrial	DARS2	Yes
Q12797	Aspartyl/asparaginyl beta-hydroxylase	ASPH	Yes	Yes	Yes	Yes
Q9BXN1	Asporin	ASPN		Yes
Q15121	Astrocytic phosphoprotein PEA-15	PEA15	Yes	Yes			Yes	Yes				Nucleus
X6RCR8	AT-rich interaction domain 4B	ARID4B	Yes									Nucleus
O14497	AT-rich interactive domain-containing protein 1A	ARID1A		Yes								Nucleus
Q8NFD5	AT-rich interactive domain-containing protein 1B	ARID1B		Yes								Nucleus
Q68CP9	AT-rich interactive domain-containing protein 2	ARID2		Yes								Nucleus
P29374	AT-rich interactive domain-containing protein 4A	ARID4A						Yes				Nucleus
Q9UBB4	Ataxin-10	ATXN10	Yes	Yes				Yes
Q8WWM7	Ataxin-2-like protein	ATXN2L		Yes								Nucleus
P54252	Ataxin-3	ATXN3		Yes		Yes						Nucleus
Q9H3M9	Ataxin-3-like protein	ATXN3L	Yes									Nucleus
Q96GX2	Ataxin-7-like protein 3B	ATXN7L3B	Yes
Q17RG0	ATG16L1 protein	ATG16L1	Yes
A0A3S8NFS6	ATIII-T1		Yes
F5H6I7	Atlastin GTPase 3	ATL3	Yes
Q8WXF7	Atlastin-1	ATL1	Yes			Yes				Yes
Q8NHH9	Atlastin-2	ATL2	Yes	Yes
Q6DD88	Atlastin-3	ATL3	Yes	Yes	Yes	Yes	Yes		Yes	Yes
A0A0A0MT16	ATP binding cassette subfamily A member 13	ABCA13	Yes
A0A3B3ITW3	ATP binding cassette subfamily D member 3	ABCD3	Yes
P24539	ATP synthase F(0) complex subunit B1, mitochondrial	ATP5PB	Yes	Yes	Yes	Yes	Yes	Yes	Yes		Yes	Nucleus
P05496	ATP synthase F(0) complex subunit C1, mitochondrial	ATP5MC1	Yes	Yes				Yes
Q06055	ATP synthase F(0) complex subunit C2, mitochondrial	ATP5MC2					Yes
P48201	ATP synthase F(0) complex subunit C3, mitochondrial	ATP5MC3			Yes				Yes
A0A344AJ76	ATP synthase F0 subunit 6	ATP6	Yes									Mitochondria
Q96IX5	ATP synthase membrane subunit K, mitochondrial	ATP5MK	Yes	Yes	Yes	Yes	Yes		Yes
Q5TC12	ATP synthase mitochondrial F1 complex assembly factor 1	ATPAF1		Yes
C9J2Q2	ATP synthase mitochondrial F1 complex assembly factor 2	ATPAF2	Yes									Mitochondria
Q8N5M1	ATP synthase mitochondrial F1 complex assembly factor 2	ATPAF2	Yes	Yes		Yes	Yes				Yes	Nucleus
P03928	ATP synthase protein 8	MT-ATP8		Yes	Yes	Yes
Q4GAR3	ATP synthase protein 8	ATPase	Yes									Mitochondria
A0A059RNH1	ATP synthase protein 8	ATP8	Yes									Mitochondria
A0A096WXL7	ATP synthase protein 8	ATP8	Yes									Mitochondria
A0A5P8DLM8	ATP synthase protein 8	ATP8	Yes									Mitochondria
A0A6M8U9V1	ATP synthase protein 8	ATP8	Yes									Mitochondria
A6Z519	ATP synthase protein 8	ATP8	Yes									Mitochondria
B7ZJ43	ATP synthase protein 8	ATP8	Yes									Mitochondria
U3KX66	ATP synthase protein 8	ATP8	Yes									Mitochondria
Q3S924	ATP synthase protein 8		Yes									Mitochondria
P00846	ATP synthase subunit a	MT-ATP6		Yes	Yes	Yes			Yes
A0A342Y3K8	ATP synthase subunit a	ATP6	Yes									Mitochondria
A0A7H1D2C2	ATP synthase subunit a	ATP6	Yes									Mitochondria
A6YWX8	ATP synthase subunit a	ATP6	Yes									Mitochondria
L7SKU1	ATP synthase subunit a	ATP6	Yes									Mitochondria
Q4F459	ATP synthase subunit a	ATP6	Yes									Mitochondria
A0A3G9II42	ATP synthase subunit a		Yes									Mitochondria
A5A6H5	ATP synthase subunit alpha, mitochondrial	ATP5F1A		Yes
P25705	ATP synthase subunit alpha, mitochondrial	ATP5F1A	Yes		Yes	Yes	Yes	Yes	Yes	Yes	Yes		End piece
P56378	ATP synthase subunit ATP5MJ, mitochondrial	ATP5MJ	Yes	Yes	Yes	Yes
V9HW31	ATP synthase subunit beta	HEL-S-271	Yes									Mitochondria
Q0QEN7	ATP synthase subunit beta	ATP5B	Yes
F8W0P7	ATP synthase subunit beta, mitochondrial	ATP5F1B	Yes									Mitochondria
P06576	ATP synthase subunit beta, mitochondrial	ATP5F1B		Yes	Yes	Yes	Yes	Yes	Yes		Yes	Nucleus
O75947	ATP synthase subunit d, mitochondrial	ATP5PD	Yes	Yes	Yes	Yes	Yes	Yes	Yes		Yes
P30049	ATP synthase subunit delta, mitochondrial	ATP5F1D	Yes	Yes	Yes	Yes			Yes				Connecting piece, Flagellar centriole, Principal piece
P56385	ATP synthase subunit e, mitochondrial	ATP5ME	Yes	Yes	Yes	Yes	Yes	Yes	Yes
P56381	ATP synthase subunit epsilon, mitochondrial	ATP5F1E	Yes	Yes	Yes	Yes	Yes	Yes
C9JU26	ATP synthase subunit f, mitochondrial	ATP5MF	Yes									Mitochondria, Nucleus
P56134	ATP synthase subunit f, mitochondrial	ATP5MF		Yes	Yes	Yes	Yes	Yes	Yes		Yes	Nucleus
O75964	ATP synthase subunit g, mitochondrial	ATP5MG	Yes	Yes	Yes	Yes	Yes	Yes	Yes		Yes		Principal piece
B4DL14	ATP synthase subunit gamma		Yes
Q8TAS0	ATP synthase subunit gamma		Yes
P36542	ATP synthase subunit gamma, mitochondrial	ATP5F1C		Yes	Yes	Yes	Yes	Yes	Yes		Yes
P48047	ATP synthase subunit O, mitochondrial	ATP5PO	Yes	Yes	Yes	Yes	Yes	Yes	Yes		Yes	Nucleus
A0A3B3ITX4	ATP synthase subunit O, mitochondrial		Yes									Mitochondria
Q99766	ATP synthase subunit s, mitochondrial	DMAC2L	Yes	Yes	Yes	Yes	Yes	Yes
P18859	ATP synthase-coupling factor 6, mitochondrial	ATP5PF		Yes	Yes	Yes	Yes						Flagellar centriole, End piece
Q6IB54	ATP synthase-coupling factor 6, mitochondrial	ATP5J	Yes									Mitochondria
Q86UQ4	ATP-binding cassette sub-family A member 13	ABCA13				Yes
Q9BZC7	ATP-binding cassette sub-family A member 2	ABCA2		Yes
Q9NRK6	ATP-binding cassette sub-family B member 10, mitochondrial	ABCB10	Yes	Yes		Yes
Q2M3G0	ATP-binding cassette sub-family B member 5	ABCB5		Yes				Yes
Q9NP58	ATP-binding cassette sub-family B member 6	ABCB6	Yes	Yes	Yes			Yes				Nucleus	midpiece, Principal piece
Q5T3U5	ATP-binding cassette sub-family C member 10	ABCC10		Yes
Q96J65	ATP-binding cassette sub-family C member 12	ABCC12		Yes		Yes	Yes			Yes
O15438	ATP-binding cassette sub-family C member 3	ABCC3		Yes
O15439	ATP-binding cassette sub-family C member 4	ABCC4			Yes							Nucleus
O15440	ATP-binding cassette sub-family C member 5	ABCC5					Yes
P33897	ATP-binding cassette sub-family D member 1	ABCD1		Yes
Q9UBJ2	ATP-binding cassette sub-family D member 2	ABCD2		Yes
P28288	ATP-binding cassette sub-family D member 3	ABCD3		Yes
P61221	ATP-binding cassette sub-family E member 1	ABCE1	Yes	Yes	Yes	Yes		Yes
Q8NE71	ATP-binding cassette sub-family F member 1	ABCF1	Yes	Yes								Nucleus
Q9UG63	ATP-binding cassette sub-family F member 2	ABCF2		Yes
Q9NUQ8	ATP-binding cassette sub-family F member 3	ABCF3	Yes	Yes				Yes
Q9H172	ATP-binding cassette sub-family G member 4	ABCG4	Yes
Q9H221	ATP-binding cassette sub-family G member 8	ABCG8						Yes
Q4G0Q4	ATP-binding cassette, sub-family B	ABCB4	Yes
A0A090N7X1	ATP-binding cassette, sub-family F	ABCF2	Yes
P53396	ATP-citrate synthase	ACLY		Yes	Yes	Yes		Yes		Yes	Yes	Nucleus	Principal piece
A0A7P0T906	ATP-dependent	NAXD	Yes									Mitochondria
A0A7P0T9D8	ATP-dependent	NAXD	Yes									Mitochondria
Q8IW45	ATP-dependent	NAXD		Yes	Yes	Yes	Yes
F8VTQ3	ATP-dependent 6-phosphofructokinase	PFKM	Yes
P17858	ATP-dependent 6-phosphofructokinase, liver type	PFKL	Yes	Yes		Yes			Yes		Yes
P08237	ATP-dependent 6-phosphofructokinase, muscle type	PFKM	Yes	Yes	Yes	Yes		Yes				Principal piece, Flagellum, Nucleus
Q01813	ATP-dependent 6-phosphofructokinase, platelet type	PFKP	Yes	Yes		Yes	Yes	Yes		Yes	Yes	Nucleus
O76031	ATP-dependent Clp protease ATP-binding subunit clpX-like, mitochondrial	CLPX		Yes		Yes	Yes					Nucleus
Q16740	ATP-dependent Clp protease proteolytic subunit, mitochondrial	CLPP	Yes	Yes	Yes	Yes	Yes
Q9H611	ATP-dependent DNA helicase PIF1	PIF1	Yes									Nucleus
P46063	ATP-dependent DNA helicase Q1	RECQL		Yes								Nucleus
Q9H2U1	ATP-dependent DNA/RNA helicase DHX36	DHX36	Yes	Yes				Yes				Nucleus
A0A384N652	ATP-dependent RNA helicase		Yes
Q08211	ATP-dependent RNA helicase A	DHX9	Yes	Yes			Yes					Nucleus
A0A7I2V4F0	ATP-dependent RNA helicase DDX1	DDX1	Yes									Mitochondria, Nucleus
Q92499	ATP-dependent RNA helicase DDX1	DDX1		Yes	Yes			Yes			Yes	Nucleus
Q9NVP1	ATP-dependent RNA helicase DDX18	DDX18		Yes								Nucleus
Q9NUU7	ATP-dependent RNA helicase DDX19A	DDX19A		Yes				Yes				Nucleus
Q9UMR2	ATP-dependent RNA helicase DDX19B	DDX19B	Yes	Yes			Yes					Nucleus
Q9GZR7	ATP-dependent RNA helicase DDX24	DDX24		Yes								Nucleus
Q9UHL0	ATP-dependent RNA helicase DDX25	DDX25	Yes	Yes								Nucleus
O00148	ATP-dependent RNA helicase DDX39A	DDX39A	Yes	Yes								Nucleus
O00571	ATP-dependent RNA helicase DDX3X	DDX3X	Yes	Yes	Yes	Yes		Yes			Yes	Nucleus
O15523	ATP-dependent RNA helicase DDX3Y	DDX3Y	Yes	Yes								Nucleus
Q86XP3	ATP-dependent RNA helicase DDX42	DDX42		Yes								Nucleus
Q9BQ39	ATP-dependent RNA helicase DDX50	DDX50		Yes								Nucleus
O43143	ATP-dependent RNA helicase DHX15	DHX15		Yes								Nucleus
Q7Z478	ATP-dependent RNA helicase DHX29	DHX29	Yes	Yes
H7BXY3	ATP-dependent RNA helicase DHX30	DHX30	Yes									Mitochondria
Q7L2E3	ATP-dependent RNA helicase DHX30	DHX30		Yes								Nucleus
Q14562	ATP-dependent RNA helicase DHX8	DHX8		Yes								Nucleus
Q8IYB8	ATP-dependent RNA helicase SUPV3L1, mitochondrial	SUPV3L1		Yes					Yes			Nucleus
B7Z611	ATP-dependent RNA helicase SUPV3L1, mitochondrial		Yes									Mitochondria
P08183	ATP-dependent translocase ABCB1	ABCB1		Yes		Yes			Yes
Q96TA2	ATP-dependent zinc metalloprotease YME1L1	YME1L1		Yes								Nucleus
Q99712	ATP-sensitive inward rectifier potassium channel 15	KCNJ15		Yes
A0A2R8YDN7	ATPase 13A3	ATP13A3	Yes
Q9ULI0	ATPase family AAA domain-containing protein 2B	ATAD2B		Yes								Nucleus
Q9NVI7	ATPase family AAA domain-containing protein 3A	ATAD3A	Yes	Yes	Yes		Yes						Acrosome
Q5T9A4	ATPase family AAA domain-containing protein 3B	ATAD3B				Yes							Acrosome
Q8NB90	ATPase family gene 2 protein homolog A	AFG2A		Yes
Q9BVQ7	ATPase family gene 2 protein homolog B	AFG2B	Yes									Nucleus
A5PJI5	ATPase GET3	GET3		Yes
O43681	ATPase GET3	GET3	Yes			Yes	Yes	Yes				Nucleus
Q5RFJ9	ATPase inhibitor, mitochondrial	ATP5IF1		Yes
Q9UII2	ATPase inhibitor, mitochondrial	ATP5IF1	Yes		Yes	Yes	Yes
A0A0A0MT26	ATPase Na+/K+ transporting subunit alpha 3	ATP1A3	Yes
Q96S55	ATPase WRNIP1	WRNIP1		Yes								Nucleus
H0Y8R8	ATR serine/threonine kinase	ATR	Yes
O75882	Attractin	ATRN	Yes
Q8NI60	Atypical kinase COQ8A, mitochondrial	COQ8A		Yes
Q96D53	Atypical kinase COQ8B, mitochondrial	COQ8B		Yes
Q9UQB9	Aurora kinase C	AURKC	Yes									Nucleus
B5BUB5	Autoantigen La	SSB	Yes									Nucleus
Q9H1Y0	Autophagy protein 5	ATG5		Yes								Axoneme
B3KMH8	Autophagy protein 5		Yes
A0A1B0GXJ3	Autophagy related 13	ATG13	Yes
F8VVA0	Autophagy-related protein 101	ATG101	Yes
Q676U5	Autophagy-related protein 16-1	ATG16L1		Yes								Axoneme, Midpiece, Flagellum	Equatorial segment, midpiece, Principal piece
Q2TAZ0	Autophagy-related protein 2 homolog A	ATG2A	Yes
Q96BY7	Autophagy-related protein 2 homolog B	ATG2B	Yes
Q7Z3C6	Autophagy-related protein 9A	ATG9A	Yes					Yes
Q13822	Autotaxin	ENPP2		Yes
O75061	Auxilin	DNAJC6		Yes
B8ZZW5	AVL9 cell migration associated	AVL9	Yes
Q5T1B0	Axonemal dynein light chain domain-containing protein 1	AXDND1	Yes
O14645	Axonemal dynein light intermediate polypeptide 1	DNALI1	Yes	Yes	Yes	Yes	Yes	Yes	Yes	Yes	Yes	Axoneme, Flagellum
P20160	Azurocidin	AZU1	Yes
Q5W0U4	B box and SPRY domain-containing protein	BSPRY		Yes		Yes
Q4VC05	B-cell CLL/lymphoma 7 protein family member A	BCL7A		Yes								Nucleus
O95999	B-cell lymphoma/leukemia 10	BCL10		Yes								Nucleus
A4D0R4	B-cell receptor-associated protein	BCAP29	Yes
Q53HT6	B-cell receptor-associated protein		Yes
Q9UHQ4	B-cell receptor-associated protein 29	BCAP29		Yes	Yes	Yes		Yes
P51572	B-cell receptor-associated protein 31	BCAP31	Yes	Yes	Yes	Yes		Yes
Q9UPM9	B9 domain-containing protein 1	B9D1	Yes			Yes							Acrosome, Equatorial segment, midpiece, Principal piece, End piece
Q9BPU9	B9 domain-containing protein 2	B9D2	Yes	Yes								Nucleus
A2NX48	Bactericidal permeability-increasing protein	BPI'	Yes
P17213	Bactericidal permeability-increasing protein	BPI	Yes	Yes				Yes		Yes
A0A3B3IUB9	Baculoviral IAP repeat containing 6	BIRC6	Yes
Q9NR09	Baculoviral IAP repeat-containing protein 6	BIRC6	Yes	Yes								Nucleus
Q6FI97	BAF53A protein	BAF53A	Yes
A0A1B0GX79	BAG cochaperone 6	BAG6	Yes
Q99933	BAG family molecular chaperone regulator 1	BAG1	Yes	Yes								Nucleus
O95816	BAG family molecular chaperone regulator 2	BAG2	Yes	Yes	Yes					Yes			midpiece, Principal piece
O95817	BAG family molecular chaperone regulator 3	BAG3		Yes								Nucleus
O95429	BAG family molecular chaperone regulator 4	BAG4			Yes							Nucleus
A0A024R6M6	BAG family molecular chaperone regulator 5	BAG5	Yes
Q9UL15	BAG family molecular chaperone regulator 5	BAG5		Yes	Yes	Yes	Yes		Yes			Nucleus
P02730	Band 3 anion transport protein	SLC4A1		Yes
Q9H4G0	Band 4.1-like protein 1	EPB41L1		Yes
O43491	Band 4.1-like protein 2	EPB41L2		Yes								Nucleus
Q9Y2J2	Band 4.1-like protein 3	EPB41L3		Yes
Q9HCM4	Band 4.1-like protein 5	EPB41L5	Yes	Yes								Nucleus
I3L4C2	BAR/IMD domain-containing adapter protein 2	BAIAP2	Yes
Q9UQB8	BAR/IMD domain-containing adapter protein 2	BAIAP2		Yes	Yes							Nucleus
B4DMV0	BAR/IMD domain-containing adapter protein 2		Yes
Q9UHR4	BAR/IMD domain-containing adapter protein 2-like 1	BAIAP2L1	Yes	Yes								Nucleus
Q8NFJ9	Bardet-Biedl syndrome 1 protein	BBS1	Yes	Yes		Yes						Axoneme
Q8TAM1	Bardet-Biedl syndrome 10 protein	BBS10	Yes
Q9BXC9	Bardet-Biedl syndrome 2 protein	BBS2		Yes
A0A804HJV0	Bardet-Biedl syndrome 2 protein homolog	BBS2	Yes
A0A0S2Z626	Bardet-Biedl syndrome 5 isoform 1	BBS5	Yes									Axoneme
Q8N3I7	Bardet-Biedl syndrome 5 protein	BBS5		Yes		Yes						Axoneme	Acrosome, Perinuclear theca
Q8IWZ6	Bardet-Biedl syndrome 7 protein	BBS7	Yes	Yes		Yes						Axoneme, Nucleus
A0A5F9ZGX9	Bardet-Biedl syndrome 9	BBS9	Yes
O75531	Barrier-to-autointegration factor	BANF1		Yes	Yes	Yes	Yes	Yes	Yes			Nucleus
Q9H503	Barrier-to-autointegration factor-like protein	BANF2		Yes	Yes	Yes	Yes					Nucleus
Q8ND07	Basal body-orientation factor 1	BBOF1	Yes	Yes	Yes	Yes	Yes					Axoneme, Flagellum
A0A087WXM8	Basal cell adhesion molecule	BCAM	Yes
P50895	Basal cell adhesion molecule	BCAM		Yes
P98160	Basement membrane-specific heparan sulfate proteoglycan core protein	HSPG2		Yes
Q04118	Basic salivary proline-rich protein 3	PRB3	Yes
A0A087WUV8	Basigin	BSG	Yes
A0A7P0TA85	Basigin	BSG	Yes
P35613	Basigin	BSG		Yes	Yes	Yes			Yes	Yes		Acrosome	midpiece, Principal piece, End piece
F5GY04	Basonuclin 1	BNC1	Yes									Nucleus
H3BR84	Battenin	CLN3	Yes
Q13286	Battenin	CLN3				Yes				Yes		Nucleus
F8VSI7	Bax inhibitor 1	TMBIM6	Yes
P55061	Bax inhibitor 1	TMBIM6		Yes	Yes			Yes				Nucleus
A8MTZ0	BBSome-interacting protein 1	BBIP1		Yes
K7ESE9	BCAS3 microtubule associated cell migration factor	BCAS3	Yes
Q9H6U6	BCAS3 microtubule associated cell migration factor	BCAS3		Yes								Nucleus
Q16611	Bcl-2 homologous antagonist/killer	BAK1		Yes
Q9NYF8	Bcl-2-associated transcription factor 1	BCLAF1		Yes								Nucleus
A0A7I2V597	Bcl-2-like protein 1	BCL2L1	Yes									Mitochondria, Nucleus
Q07817	Bcl-2-like protein 1	BCL2L1		Yes			Yes					Nucleus	Acrosome
O43521	Bcl-2-like protein 11	BCL2L11		Yes
Q9BXK5	Bcl-2-like protein 13	BCL2L13		Yes		Yes		Yes				Nucleus
Q5TBC7	Bcl-2-like protein 15	BCL2L15		Yes								Nucleus
Q6W2J9	BCL-6 corepressor	BCOR			Yes				Yes			Nucleus
Q8WXU1	BCL2-associated X protein	BAX	Yes
B2RB43	BCL2-like 13	BCL2L13	Yes
A0A7I2V383	BCL2L2-PABPN1 readthrough	BCL2L2-PABPN1	Yes									Mitochondria
H0Y554	BCR activator of RhoGEF and GTPase	BCR	Yes
O75544	BDP-1 protein		Yes
W0FFG4	Beclin-1		Yes									Mitochondria, Nucleus
O76090	Bestrophin-1	BEST1		Yes
H7C1N3	Bet1 golgi vesicular membrane trafficking protein	BET1	Yes
B8ZZS0	Bet1 golgi vesicular membrane trafficking protein like	BET1L	Yes
O15155	BET1 homolog	BET1		Yes
Q9NYM9	BET1-like protein	BET1L		Yes
Q13884	Beta-1-syntrophin	SNTB1		Yes
Q02742	Beta-1,3-galactosyl-O-glycosyl-glycoprotein beta-1,6-N-acetylglucosaminyltransferase	GCNT1	Yes	Yes	Yes
Q9P109	Beta-1,3-galactosyl-O-glycosyl-glycoprotein beta-1,6-N-acetylglucosaminyltransferase 4	GCNT4		Yes				Yes
Q96L58	Beta-1,3-galactosyltransferase 6	B3GALT6		Yes
Q6Y288	Beta-1,3-glucosyltransferase	B3GLCT	Yes	Yes
Q8NES3	Beta-1,3-N-acetylglucosaminyltransferase lunatic fringe	LFNG									Yes
Q00973	Beta-1,4 N-acetylgalactosaminyltransferase 1	B4GALNT1		Yes
Q8NHY0	Beta-1,4 N-acetylgalactosaminyltransferase 2	B4GALNT2		Yes
B4DLB8	Beta-1,4-galactosyltransferase		Yes
P15291	Beta-1,4-galactosyltransferase 1	B4GALT1		Yes	Yes	Yes		Yes
O60512	Beta-1,4-galactosyltransferase 3	B4GALT3		Yes
O60513	Beta-1,4-galactosyltransferase 4	B4GALT4	Yes	Yes	Yes	Yes
O43505	Beta-1,4-glucuronyltransferase 1	B4GAT1		Yes
B3KQQ7	Beta-1,4-glucuronyltransferase 1		Yes
E9PHD9	Beta-1,4-N-acetyl-galactosaminyltransferase 3	B4GALNT3	Yes
Q6L9W6	Beta-1,4-N-acetylgalactosaminyltransferase 3	B4GALNT3	Yes
P02749	Beta-2-glycoprotein 1	APOH		Yes
B4DPN0	Beta-2-glycoprotein 1		Yes
D9IWP9	Beta-2-glycoprotein 1		Yes
P16213	Beta-2-microglobulin	B2M		Yes
B4E0X1	Beta-2-microglobulin		Yes
P61769	Beta-2-microglobulin [Cleaved into: Beta-2-microglobulin form pI 5.3]	B2M			Yes			Yes
Q13425	Beta-2-syntrophin	SNTB2		Yes	Yes		Yes					Nucleus
A0A510GJR4	Beta-actin	ACTB	Yes
Q562R1	Beta-actin-like protein 2	ACTBL2	Yes	Yes				Yes
P35612	Beta-adducin	ADD2		Yes
Q96KN2	Beta-Ala-His dipeptidase	CNDP1	Yes
E9PM35	Beta-arrestin-1	ARRB1	Yes									Nucleus
K7ENA6	Beta-arrestin-2	ARRB2	Yes
P05814	Beta-casein	CSN2				Yes				Yes
Q8WYA6	Beta-catenin-like protein 1	CTNNBL1		Yes								Nucleus
P42025	Beta-centractin	ACTR1B	Yes	Yes	Yes
A0A494C1K0	Beta-defensin	DEFB112	Yes
A0A384MR21	Beta-defensin		Yes
Q5GRF9	Beta-defensin		Yes
Q5GRG0	Beta-defensin		Yes
P60022	Beta-defensin 1	DEFB1		Yes	Yes	Yes						Midpiece, Flagellum
A4H200	Beta-defensin 103A	DEFB103A		Yes
Q8WTQ1	Beta-defensin 104	DEFB104A								Yes
Q8NG35	Beta-defensin 105	DEFB105A	Yes	Yes		Yes				Yes
Q8N104	Beta-defensin 106	DEFB106A	Yes							Yes		Nucleus
A4H211	Beta-defensin 106A	DEFB106A		Yes
Q8IZN7	Beta-defensin 107	DEFB107A		Yes
Q8NET1	Beta-defensin 108B	DEFB108B				Yes
Q30KQ9	Beta-defensin 110	DEFB110		Yes
Q30KQ8	Beta-defensin 112	DEFB112			Yes	Yes
Q30KQ7	Beta-defensin 113	DEFB113		Yes		Yes
Q30KQ5	Beta-defensin 115	DEFB115		Yes		Yes		Yes		Yes
Q30KL1	Beta-defensin 116	DEFB116		Yes
Q30KQ4	Beta-defensin 116	DEFB116				Yes
Q8N690	Beta-defensin 119	DEFB119		Yes		Yes
A4H235	Beta-defensin 123	DEFB123		Yes
Q8N688	Beta-defensin 123	DEFB123	Yes			Yes		Yes
Q8NES8	Beta-defensin 124	DEFB124		Yes
Q8N687	Beta-defensin 125	DEFB125		Yes	Yes
Q9BYW3	Beta-defensin 126	DEFB126	Yes	Yes		Yes		Yes		Yes
Q7Z7B8	Beta-defensin 128	DEFB128		Yes	Yes				Yes
Q30KK0	Beta-defensin 129	DEFB129		Yes
Q9H1M3	Beta-defensin 129	DEFB129	Yes		Yes	Yes		Yes
P0DP73	Beta-defensin 130B	DEFB130B		Yes	Yes	Yes		Yes	Yes
P59861	Beta-defensin 131A	DEFB131A	Yes	Yes	Yes	Yes		Yes		Yes
Q7Z7B7	Beta-defensin 132	DEFB132	Yes
Q30KP9	Beta-defensin 135	DEFB135		Yes	Yes	Yes		Yes		Yes
P13929	Beta-enolase	ENO3	Yes	Yes	Yes	Yes
P16278	Beta-galactosidase	GLB1	Yes	Yes	Yes	Yes	Yes	Yes	Yes	Yes	Yes
A0A679KTH4	beta-galactosidase	EmGFP-LacZ-E2F-TdTom	Yes
Q6UWU2	Beta-galactosidase-1-like protein	GLB1L		Yes	Yes	Yes		Yes	Yes
Q8IW92	Beta-galactosidase-1-like protein 2	GLB1L2		Yes	Yes	Yes	Yes	Yes
Q8NCI6	Beta-galactosidase-1-like protein 3	GLB1L3		Yes	Yes	Yes		Yes
P15907	Beta-galactoside alpha-2,6-sialyltransferase 1	ST6GAL1	Yes	Yes		Yes
A0A2S1CVU8	Beta-globin	HBB	Yes
O95412	Beta-globin	HBB	Yes
P08236	Beta-glucuronidase	GUSB	Yes	Yes		Yes		Yes
B2R6X2	Beta-glucuronidase		Yes
A0A024RAJ6	Beta-hexosaminidase	HEXB	Yes
A0A0S2Z3W3	Beta-hexosaminidase subunit alpha	HEXA	Yes
P06865	Beta-hexosaminidase subunit alpha	HEXA		Yes	Yes	Yes	Yes	Yes
Q9BVJ8	Beta-hexosaminidase subunit alpha	HEXA	Yes
P07686	Beta-hexosaminidase subunit beta	HEXB	Yes	Yes	Yes	Yes		Yes		Yes	Yes	Acrosome
O00462	Beta-mannosidase	MANBA	Yes	Yes		Yes
P08118	Beta-microseminoprotein	MSMB			Yes	Yes					Yes	Nucleus
B2R597	Beta-microseminoprotein		Yes
J3QKL0	beta-N-acetylhexosaminidase	HEXD	Yes
P01138	Beta-nerve growth factor	NGF				Yes		Yes
Q9Y5Z0	Beta-secretase 2	BACE2	Yes
Q9H115	Beta-soluble NSF attachment protein	NAPB				Yes		Yes
Q16143	Beta-synuclein	SNCB		Yes	Yes
A0A0J9YWL0	Beta/gamma crystallin domain-containing protein 1	CRYBG1	Yes
Q9Y4K1	Beta/gamma crystallin domain-containing protein 1	CRYBG1		Yes
Q93088	Betaine--homocysteine S-methyltransferase 1	BHMT		Yes	Yes	Yes	Yes			Yes		Nucleus
P55957	BH3-interacting domain death agonist	BID		Yes	Yes
B3KT21	BH3-interacting domain death agonist		Yes									Mitochondria
O43252	Bifunctional 3'-phosphoadenosine 5'-phosphosulfate synthase 1	PAPSS1		Yes
Q5R6G2	Bifunctional arginine demethylase and lysyl-hydroxylase JMJD6	JMJD6		Yes
Q6NYC1	Bifunctional arginine demethylase and lysyl-hydroxylase JMJD6	JMJD6				Yes						Nucleus
Q13057	Bifunctional coenzyme A synthase	COASY	Yes	Yes	Yes	Yes	Yes	Yes	Yes		Yes
P34913	Bifunctional epoxide hydrolase 2 [Includes: Cytosolic epoxide hydrolase 2	EPHX2	Yes	Yes			Yes
P07814	Bifunctional glutamate/proline--tRNA ligase	EPRS1	Yes	Yes			Yes	Yes			Yes
P52848	Bifunctional heparan sulfate N-deacetylase/N-sulfotransferase 1	NDST1		Yes
P52849	Bifunctional heparan sulfate N-deacetylase/N-sulfotransferase 2	NDST2		Yes
Q9H903	Bifunctional methylenetetrahydrofolate dehydrogenase/cyclohydrolase 2, mitochondrial	MTHFD2L		Yes	Yes	Yes
P13995	Bifunctional methylenetetrahydrofolate dehydrogenase/cyclohydrolase, mitochondrial [Includes: NAD-dependent methylenetetrahydrofolate dehydrogenase	MTHFD2		Yes
P0C870	Bifunctional peptidase and	JMJD7	Yes									Nucleus
E9PBS1	Bifunctional phosphoribosylaminoimidazole carboxylase/phosphoribosylaminoimidazole succinocarboxamide synthetase	PAICS	Yes
P22234	Bifunctional phosphoribosylaminoimidazole carboxylase/phosphoribosylaminoimidazole succinocarboxamide synthetase	PAICS	Yes	Yes		Yes
Q96T60	Bifunctional polynucleotide phosphatase/kinase	PNKP		Yes								Nucleus
P31939	Bifunctional purine biosynthesis protein ATIC	ATIC	Yes	Yes		Yes	Yes				Yes
B2R7P8	Bifunctional purine biosynthesis protein ATIC		Yes
B4DP06	Bifunctional purine biosynthesis protein ATIC		Yes
Q9Y223	Bifunctional UDP-N-acetylglucosamine 2-epimerase/N-acetylmannosamine kinase	GNE		Yes
P21810	Biglycan	BGN		Yes
B4DDQ2	Biglycan		Yes
Q14032	Bile acid-CoA:amino acid N-acyltransferase	BAAT									Yes
P53004	Biliverdin reductase A	BLVRA		Yes		Yes	Yes
A0A140VJF4	Biliverdin reductase A		Yes
Q075Z2	Binder of sperm protein homolog 1	BSPH1	Yes	Yes	Yes	Yes		Yes		Yes
P78537	Biogenesis of lysosome-related organelles complex 1 subunit 1	BLOC1S1	Yes	Yes			Yes
Q6QNY0	Biogenesis of lysosome-related organelles complex 1 subunit 3	BLOC1S3		Yes
Q9NUP1	Biogenesis of lysosome-related organelles complex 1 subunit 4	BLOC1S4		Yes
Q8TDH9	Biogenesis of lysosome-related organelles complex 1 subunit 5	BLOC1S5		Yes			Yes
Q96IK1	Biorientation of chromosomes in cell division protein 1	BOD1	Yes	Yes								Nucleus
Q8IYS8	Biorientation of chromosomes in cell division protein 1-like 2	BOD1L2	Yes
A0A8C8QSB1	Biotin--protein ligase	HLCS	Yes
P43251	Biotinidase	BTD	Yes	Yes	Yes
P49789	Bis(5'-adenosyl)-triphosphatase	FHIT		Yes		Yes	Yes					Nucleus
Q9Y6X5	Bis(5'-adenosyl)-triphosphatase ENPP4	ENPP4	Yes	Yes
P50583	Bis(5'-nucleosyl)-tetraphosphatase [asymmetrical]	NUDT2	Yes	Yes	Yes	Yes	Yes	Yes
O75503	Bis(monoacylglycero)phosphate synthase CLN5	CLN5	Yes	Yes		Yes
P07738	Bisphosphoglycerate mutase	BPGM	Yes	Yes		Yes	Yes	Yes			Yes
Q9Y346	BJ-HCC-26 tumor antigen		Yes									Mitochondria
Q13867	Bleomycin hydrolase	BLMH	Yes	Yes	Yes		Yes	Yes				Nucleus
B4DXF3	Bleomycin hydrolase		Yes
K7ENY0	BLOC-1 related complex subunit 8	BORCS8	Yes
Q969J3	BLOC-1-related complex subunit 5	BORCS5		Yes
Q96GS4	BLOC-1-related complex subunit 6	BORCS6		Yes
Q96B45	BLOC-1-related complex subunit 7	BORCS7		Yes
Q96FH0	BLOC-1-related complex subunit 8	BORCS8		Yes
Q86YV9	BLOC-2 complex member HPS6	HPS6		Yes
P18577	Blood group Rh(CE) polypeptide	RHCE		Yes
Q8NE79	Blood vessel epicardial substance	BVES							Yes
H3BRF6	BMERB domain containing 1	BMERB1	Yes
Q9Y3E2	BolA-like protein 1	BOLA1		Yes		Yes
Q9H3K6	BolA-like protein 2	BOLA2	Yes	Yes		Yes		Yes	Yes			Nucleus
Q53S33	BolA-like protein 3	BOLA3	Yes	Yes	Yes	Yes						Nucleus
Q6UWU4	Bombesin receptor-activated protein C6orf89	C6orf89	Yes									Nucleus
Q10589	Bone marrow stromal antigen 2	BST2	Yes	Yes
P13497	Bone morphogenetic protein 1	BMP1	Yes
P12645	Bone morphogenetic protein 3	BMP3		Yes
P34820	Bone morphogenetic protein 8B	BMP8B	Yes				Yes
O00238	Bone morphogenetic protein receptor type-1B	BMPR1B		Yes
Q13876	Bone-derived growth factor	BPGF-1	Yes
Q969V3	BOS complex subunit NCLN	NCLN	Yes	Yes			Yes
Q15155	BOS complex subunit NOMO1	NOMO1		Yes			Yes
Q5JPE7	BOS complex subunit NOMO2	NOMO2	Yes
Q9BVK8	BOS complex subunit TMEM147	TMEM147	Yes	Yes								Nucleus
Q9NP55	BPI fold-containing family A member 1	BPIFA1						Yes		Yes
Q9BQP9	BPI fold-containing family A member 3	BPIFA3	Yes	Yes	Yes	Yes		Yes	Yes
Q8TDL5	BPI fold-containing family B member 1	BPIFB1	Yes
Q8N4F0	BPI fold-containing family B member 2	BPIFB2	Yes
P80723	Brain acid soluble protein 1	BASP1	Yes	Yes	Yes	Yes		Yes		Yes		Nucleus
P23560	Brain-derived neurotrophic factor	BDNF				Yes
Q9GZN4	Brain-specific serine protease 4	PRSS22	Yes		Yes
O14874	Branched-chain alpha-ketoacid dehydrogenase kinase	BCKDK		Yes
B3KSI3	Branched-chain-amino-acid aminotransferase	BCAT2	Yes									Mitochondria
P54687	Branched-chain-amino-acid aminotransferase, cytosolic	BCAT1				Yes	Yes
O15382	Branched-chain-amino-acid aminotransferase, mitochondrial	BCAT2	Yes	Yes	Yes				Yes			Nucleus
J3KNN7	BRCA1 associated protein	BRAP	Yes
A0A087WWJ9	BRCA1-A complex subunit Abraxas 1	ABRAXAS1	Yes									Nucleus
Q6PJG6	BRCA1-associated ATM activator 1	BRAT1	Yes									Nucleus
Q99728	BRCA1-associated RING domain protein 1	BARD1			Yes							Nucleus
B4DUS0	BRCA2 and CDKN1A-interacting protein		Yes									Nucleus
P11274	Breakpoint cluster region protein	BCR		Yes
Q9HCU9	Breast cancer metastasis-suppressor 1	BRMS1		Yes								Nucleus
P38398	Breast cancer type 1 susceptibility protein	BRCA1					Yes					Nucleus
P51587	Breast cancer type 2 susceptibility protein	BRCA2		Yes								Nucleus
Q9Y6D6	Brefeldin A-inhibited guanine nucleotide-exchange protein 1	ARFGEF1		Yes	Yes							Nucleus
Q9Y6D5	Brefeldin A-inhibited guanine nucleotide-exchange protein 2	ARFGEF2	Yes	Yes								Axoneme
Q5TH69	Brefeldin A-inhibited guanine nucleotide-exchange protein 3	ARFGEF3		Yes
Q59F90	Brevican core protein		Yes
Q8WY22	BRI3-binding protein	BRI3BP	Yes	Yes	Yes	Yes			Yes	Yes
Q2LD37	Bridge-like lipid transfer protein family member 1	BLTP1		Yes								Nucleus
K7EQ86	Bridge-like lipid transfer protein family member 2	BLTP2	Yes
Q14667	Bridge-like lipid transfer protein family member 2	BLTP2		Yes
Q6BDS2	Bridge-like lipid transfer protein family member 3A	BLTP3A		Yes
A0JNW5	Bridge-like lipid transfer protein family member 3B	BLTP3B		Yes
Q9UBW5	Bridging integrator 2	BIN2	Yes	Yes
S4R418	Bridging integrator 2	BIN2	Yes
M0R2K3	BRISC and BRCA1-A complex member 1	BABAM1	Yes									Nucleus
Q9NWV8	BRISC and BRCA1-A complex member 1	BABAM1		Yes								Nucleus
Q8WN70	BRISC and BRCA1-A complex member 2	BABAM2		Yes
Q9NXR7	BRISC and BRCA1-A complex member 2	BABAM2	Yes					Yes				Nucleus
Q15018	BRISC complex subunit Abraxas 2	ABRAXAS2	Yes	Yes								Nucleus
Q5VW32	BRO1 domain-containing protein BROX	BROX	Yes	Yes				Yes				Nucleus
I7JB59	Broad substrate specificity ATP-binding cassette transporter ABCG2	ABCG2	Yes									Mitochondria
Q9UNQ0	Broad substrate specificity ATP-binding cassette transporter ABCG2	ABCG2		Yes		Yes						Nucleus
Q9NRL2	Bromodomain adjacent to zinc finger domain protein 1A	BAZ1A	Yes	Yes								Nucleus
Q9UIF9	Bromodomain adjacent to zinc finger domain protein 2A	BAZ2A		Yes								Nucleus
Q9NSI6	Bromodomain and WD repeat-containing protein 1	BRWD1		Yes								Axoneme, Nucleus
A0A0G2JHL0	Bromodomain-containing protein 2	BRD2	Yes									Nucleus
A0A140T9E9	Bromodomain-containing protein 2	BRD2	Yes									Nucleus
O60885	Bromodomain-containing protein 4	BRD4	Yes	Yes	Yes							Nucleus
Q9NPI1	Bromodomain-containing protein 7	BRD7		Yes								Nucleus
Q9H0E9	Bromodomain-containing protein 8	BRD8	Yes	Yes								Nucleus
Q9H8M2	Bromodomain-containing protein 9	BRD9		Yes								Nucleus
Q9NW68	BSD domain-containing protein 1	BSDC1	Yes	Yes	Yes
J3KNY7	BTB	KLHL28	Yes
Q32M84	BTB/POZ domain-containing protein 16	BTBD16	Yes	Yes	Yes	Yes	Yes
A6NE02	BTB/POZ domain-containing protein 17	BTBD17				Yes
Q96KE9	BTB/POZ domain-containing protein 6	BTBD6	Yes
Q96Q07	BTB/POZ domain-containing protein 9	BTBD9	Yes
Q96CX2	BTB/POZ domain-containing protein KCTD12	KCTD12		Yes			Yes
Q9BQ13	BTB/POZ domain-containing protein KCTD14	KCTD14	Yes					Yes
Q68DU8	BTB/POZ domain-containing protein KCTD16	KCTD16	Yes
Q4G0X4	BTB/POZ domain-containing protein KCTD21	KCTD21		Yes
Q96MP8	BTB/POZ domain-containing protein KCTD7	KCTD7		Yes
O43670	BUB3-interacting and GLEBS motif-containing protein ZNF207	ZNF207		Yes								Nucleus
F8WCN7	BUD31 homolog	BUD31	Yes									Nucleus
Q7KYR7	Butyrophilin subfamily 2 member A1	BTN2A1	Yes
Q13895	Bystin	BYSL		Yes								Nucleus
Q53FN7	BZW1 protein variant		Yes
F5H2F4	C-1-tetrahydrofolate synthase, cytoplasmic	MTHFD1	Yes
P11586	C-1-tetrahydrofolate synthase, cytoplasmic	MTHFD1		Yes			Yes				Yes
B7Z809	C-1-tetrahydrofolate synthase, cytoplasmic		Yes
P32248	C-C chemokine receptor type 7	CCR7								Yes
P13500	C-C motif chemokine 2	CCL2				Yes
O60271	C-Jun-amino-terminal kinase-interacting protein 4	SPAG9	Yes	Yes	Yes			Yes				Acrosome
Q99417	c-Myc-binding protein	MYCBP		Yes	Yes	Yes	Yes					Nucleus
A0A087WV05	c-Myc-binding protein		Yes									Mitochondria, Nucleus
Q5VVP7	C-reactive protein	CRP	Yes
P02741	C-reactive protein [Cleaved into: C-reactive protein(1-205)]	CRP		Yes						Yes
H3BU69	C-terminal Src kinase	CSK	Yes
Q13363	C-terminal-binding protein 1	CTBP1		Yes								Nucleus
P56545	C-terminal-binding protein 2	CTBP2		Yes								Nucleus
H7BZJ9	C-type lectin domain containing 16A	CLEC16A	Yes
Q9UHP7	C-type lectin domain family 2 member D	CLEC2D				Yes				Yes
E9PHK0	C-type lectin domain family 3 member B	CLEC3B	Yes
Q9ULY5	C-type lectin domain family 4 member E	CLEC4E				Yes
Q9BXN2	C-type lectin domain family 7 member A	CLEC7A					Yes
P23582	C-type natriuretic peptide [Cleaved into: CNP-22; CNP-29; CNP-53]	NPPC			Yes	Yes				Yes
I3L333	C-X-C motif chemokine 16	CXCL16	Yes
Q9H2A7	C-X-C motif chemokine 16	CXCL16	Yes
Q496Y1	C10orf118 protein	C10orf118	Yes
Q8WYI2	C12orf10 protein	MST024	Yes
Q96CT6	C12orf10 protein	C12orf10	Yes
Q96EU7	C1GALT1-specific chaperone 1	C1GALT1C1	Yes	Yes
A0A7P0T8V8	C2 domain containing 3 centriole elongation regulator	C2CD3	Yes
Q9Y426	C2 domain-containing protein 2	C2CD2		Yes								Nucleus
Q86YS7	C2 domain-containing protein 5	C2CD5	Yes	Yes
Q0P682	C20orf132 protein	C20orf132	Yes
B7ZML9	C20orf96 protein	C20orf96	Yes
A0A494C0S9	C3 and PZP-like alpha-2-macroglobulin domain-containing protein 8	CPAMD8	Yes
B7ZM15	C3orf30 protein	C3orf30	Yes
P04003	C4b-binding protein alpha chain	C4BPA		Yes				Yes	Yes
P20851	C4b-binding protein beta chain	C4BPB	Yes
A0A0G2JM37	C6orf10	TSBP1	Yes
A0A0G2JN90	C6orf10	TSBP1	Yes
A0A1U9X7D2	C6orf10		Yes
A0A1U9X7D5	C6orf10		Yes
A0A2R8Y5K2	C9orf72-SMCR8 complex subunit	C9orf72	Yes
O75844	CAAX prenyl protease 1 homolog	ZMPSTE24	Yes	Yes	Yes		Yes					Nucleus
Q9Y256	CAAX prenyl protease 2	RCE1		Yes
E2ITE2	CABYRc		Yes
E2ITE1	CABYRc/d		Yes
Q9HCU4	Cadherin EGF LAG seven-pass G-type receptor 2	CELSR2	Yes
P12830	Cadherin-1	CDH1		Yes	Yes	Yes	Yes	Yes
Q9UII7	Cadherin-1		Yes
P55290	Cadherin-13	CDH13		Yes
Q12864	Cadherin-17	CDH17		Yes								Nucleus
P19022	Cadherin-2	CDH2	Yes
Q9UJ99	Cadherin-22	CDH22			Yes
P22223	Cadherin-3	CDH3		Yes
P55283	Cadherin-4	CDH4	Yes
Q59EA3	Cadherin-5		Yes
Q9ULB4	Cadherin-9	CDH9			Yes
H9KVD9	Calaxin	CLXN	Yes
Q9HAE3	Calaxin	CLXN		Yes	Yes	Yes	Yes	Yes		Yes
H3BN14	Calbindin 2	CALB2	Yes
Q5R7F0	Calcineurin B homologous protein 1	CHP1		Yes
Q96BS2	Calcineurin B homologous protein 3	TESC	Yes	Yes								Nucleus
P63098	Calcineurin subunit B type 1	PPP3R1					Yes					Nucleus
Q96LZ3	Calcineurin subunit B type 2	PPP3R2	Yes	Yes						Yes		Midpiece, Flagellum
E9PDJ2	Calcipressin-1	RCAN1	Yes
P53805	Calcipressin-1	RCAN1					Yes					Nucleus
A0PJX0	Calcium and integrin-binding family member 4	CIB4	Yes	Yes
Q99828	Calcium and integrin-binding protein 1	CIB1		Yes								Nucleus
A0A140VK09	Calcium and integrin-binding protein 1		Yes									Nucleus
J3QQK7	Calcium binding tyrosine phosphorylation regulated	CABYR	Yes
A0A024RC21	Calcium binding tyrosine-(Y)-phosphorylation regulated	CABYR	Yes									Nucleus
Q9UGQ2	Calcium channel flower homolog	CACFD1	Yes
A0A0C4DGY2	Calcium dependent secretion activator	CADPS	Yes
F1T0E5	Calcium dependent secretion activator	CADPS	Yes
Q8IWX8	Calcium homeostasis endoplasmic reticulum protein	CHERP	Yes	Yes								Nucleus
B7Z591	Calcium load-activated calcium channel	TMCO1	Yes									Mitochondria
Q9UM00	Calcium load-activated calcium channel	TMCO1		Yes	Yes				Yes
H3BQY0	Calcium regulated heat stable protein 1	CARHSP1	Yes
Q96D31	Calcium release-activated calcium channel protein 1	ORAI1		Yes
Q8NE86	Calcium uniporter protein, mitochondrial	MCU	Yes	Yes	Yes
Q9NWR8	Calcium uniporter regulatory subunit MCUb, mitochondrial	MCUB			Yes							Nucleus
A0A0U1RRK1	Calcium uptake protein 1, mitochondrial	MICU1	Yes
Q9BPX6	Calcium uptake protein 1, mitochondrial	MICU1		Yes	Yes
Q8IYU8	Calcium uptake protein 2, mitochondrial	MICU2	Yes	Yes	Yes
A8K7I4	Calcium-activated chloride channel regulator 1	CLCA1		Yes		Yes
Q9P1Z2	Calcium-binding and coiled-coil domain-containing protein 1	CALCOCO1		Yes				Yes				Nucleus
Q13137	Calcium-binding and coiled-coil domain-containing protein 2	CALCOCO2	Yes									Nucleus
Q96KC9	Calcium-binding and spermatid-specific protein 1	CABS1	Yes	Yes								Acrosome, Principal piece, Flagellum
Q29RI6	Calcium-binding protein 39	CAB39		Yes
Q9Y376	Calcium-binding protein 39	CAB39	Yes		Yes	Yes		Yes
Q9H9S4	Calcium-binding protein 39-like	CAB39L		Yes
O75952	Calcium-binding tyrosine phosphorylation-regulated protein	CABYR	Yes	Yes	Yes	Yes	Yes	Yes	Yes	Yes	Yes	Principal piece, Flagellum, Nucleus	Principal piece
Q9NP80	Calcium-independent phospholipase A2-gamma	PNPLA8		Yes	Yes	Yes
Q9Y2V2	Calcium-regulated heat-stable protein 1	CARHSP1	Yes	Yes	Yes	Yes				Yes
O75177	Calcium-responsive transactivator	SS18L1		Yes								Nucleus
Q68DH9	Calcium-transporting ATPase	DKFZp686M088	Yes
A8K8U3	Calcium-transporting ATPase		Yes
A8K9K1	Calcium-transporting ATPase		Yes
P98194	Calcium-transporting ATPase type 2C member 1	ATP2C1	Yes	Yes
O75185	Calcium-transporting ATPase type 2C member 2	ATP2C2								Yes
E9PBG7	calcium/calmodulin-dependent protein kinase	CAMK2D	Yes
A0A5K1VW76	calcium/calmodulin-dependent protein kinase	CAMK2A	Yes
A8K6N9	calcium/calmodulin-dependent protein kinase		Yes
B7Z2B0	calcium/calmodulin-dependent protein kinase		Yes
B0YIY3	Calcium/calmodulin-dependent protein kinase I, isoform CRA_a	CAMK1	Yes
Q14012	Calcium/calmodulin-dependent protein kinase type 1	CAMK1		Yes			Yes					Nucleus
Q8IU85	Calcium/calmodulin-dependent protein kinase type 1D	CAMK1D				Yes						Nucleus
Q9UQM7	Calcium/calmodulin-dependent protein kinase type II subunit alpha	CAMK2A			Yes							Nucleus	Perinuclear theca, Calyx, Connecting piece, Principal piece, End piece
Q13557	Calcium/calmodulin-dependent protein kinase type II subunit delta	CAMK2D	Yes	Yes								Nucleus	Perinuclear theca, Calyx, Connecting piece, Principal piece, End piece
Q13555	Calcium/calmodulin-dependent protein kinase type II subunit gamma	CAMK2G		Yes	Yes							Nucleus	Perinuclear theca, Calyx, Connecting piece, Principal piece, End piece
Q16566	Calcium/calmodulin-dependent protein kinase type IV	CAMK4	Yes	Yes	Yes	Yes	Yes		Yes			Nucleus
Q9HB71	Calcyclin-binding protein	CACYBP	Yes	Yes				Yes			Yes	Nucleus
Q13938	Calcyphosin	CAPS	Yes									Nucleus
D6RF97	Calcyphosine like	CAPSL	Yes
Q05682	Caldesmon	CALD1		Yes
Q13939	Calicin	CCIN	Yes	Yes	Yes	Yes	Yes	Yes	Yes			Perinuclear theca, Calyx, Nucleus	Perinuclear theca, Calyx
Q96HY3	CALM1 protein	CALM1	Yes
O14967	Calmegin	CLGN	Yes	Yes	Yes	Yes		Yes	Yes			Nucleus
Q96JQ2	Calmin	CLMN	Yes	Yes	Yes	Yes	Yes	Yes		Yes		Nucleus
G3V479	Calmodulin 1	CALM1	Yes
P0DP23	Calmodulin-1	CALM1		Yes	Yes	Yes	Yes	Yes	Yes	Yes		Midpiece, Flagellum, Nucleus
P0DP25	Calmodulin-3	CALM3	Yes									Midpiece, Flagellum, Nucleus
P27482	Calmodulin-like protein 3	CALML3	Yes
Q9NZT1	Calmodulin-like protein 5	CALML5	Yes
Q53H37	Calmodulin-like skin protein variant		Yes
Q08AD1	Calmodulin-regulated spectrin-associated protein 2	CAMSAP2	Yes
Q9P1Y5	Calmodulin-regulated spectrin-associated protein 3	CAMSAP3		Yes								Axoneme, Nucleus
P27824	Calnexin	CANX	Yes	Yes	Yes	Yes		Yes				Nucleus
P04632	Calpain small subunit 1	CAPNS1	Yes	Yes	Yes	Yes		Yes	Yes	Yes	Yes
P07384	Calpain-1 catalytic subunit	CAPN1		Yes			Yes
Q9UMQ6	Calpain-11	CAPN11	Yes	Yes	Yes	Yes		Yes				Acrosome	Acrosome, Equatorial segment, midpiece, Principal piece, End piece
O75808	Calpain-15	CAPN15			Yes
P17655	Calpain-2 catalytic subunit	CAPN2		Yes				Yes			Yes	Nucleus	Connecting piece, midpiece, Principal piece
B2RCM3	Calpain-2 catalytic subunit		Yes
B4E1R7	Calpain-2 catalytic subunit		Yes
Q59EF6	Calpain-2 catalytic subunit		Yes
O15484	Calpain-5	CAPN5		Yes	Yes
Q9Y6W3	Calpain-7	CAPN7	Yes									Nucleus
A0A0C4DGB5	Calpastatin	CAST	Yes
P20810	Calpastatin	CAST		Yes	Yes
A8K8C4	Calpastatin		Yes
K7ES69	Calponin 2	CNN2	Yes
P51911	Calponin-1	CNN1		Yes
Q5RFN6	Calponin-2	CNN2		Yes
Q15417	Calponin-3	CNN3		Yes				Yes
P27797	Calreticulin	CALR		Yes	Yes	Yes	Yes	Yes	Yes	Yes		Acrosome, Nucleus
Q53G71	Calreticulin		Yes
Q96L12	Calreticulin-3	CALR3	Yes	Yes								Nucleus
F5H5D7	Calsyntenin 3	CLSTN3	Yes
O94985	Calsyntenin-1	CLSTN1			Yes							Nucleus
Q9H4D0	Calsyntenin-2	CLSTN2	Yes
O43852	Calumenin	CALU	Yes	Yes	Yes		Yes
Q9Y233	cAMP and cAMP-inhibited cGMP 3',5'-cyclic phosphodiesterase 10A	PDE10A		Yes	Yes	Yes	Yes	Yes	Yes	Yes
E9PB41	cAMP responsive element modulator	CREM	Yes									Nucleus
P17612	cAMP-dependent protein kinase catalytic subunit alpha	PRKACA		Yes	Yes	Yes	Yes	Yes	Yes	Yes	Yes	Acrosome, Midpiece, Flagellum, Nucleus
P22694	cAMP-dependent protein kinase catalytic subunit beta	PRKACB	Yes	Yes		Yes	Yes	Yes				Nucleus
P22612	cAMP-dependent protein kinase catalytic subunit gamma	PRKACG	Yes									Nucleus
P51817	cAMP-dependent protein kinase catalytic subunit PRKX	PRKX				Yes						Nucleus
Q9C010	cAMP-dependent protein kinase inhibitor beta	PKIB		Yes								Nucleus
Q9Y2B9	cAMP-dependent protein kinase inhibitor gamma	PKIG					Yes					Nucleus
P10644	cAMP-dependent protein kinase type I-alpha regulatory subunit	PRKAR1A	Yes	Yes	Yes	Yes	Yes	Yes	Yes	Yes	Yes	Connecting piece
P31321	cAMP-dependent protein kinase type I-beta regulatory subunit	PRKAR1B			Yes	Yes	Yes		Yes
P13861	cAMP-dependent protein kinase type II-alpha regulatory subunit	PRKAR2A	Yes	Yes	Yes	Yes	Yes	Yes	Yes	Yes
A8KAH7	cAMP-dependent protein kinase type II-alpha regulatory subunit		Yes
E7EUJ7	Cancer antigen 1	CAGE1	Yes
Q9BSD7	Cancer-related nucleoside-triphosphatase	NTPCR	Yes	Yes
Q5JQC4	Cancer/testis antigen 47A	CT47A1	Yes
Q8WUE5	Cancer/testis antigen 55	CT55		Yes								Acrosome, Flagellum
P0C2W7	Cancer/testis antigen family 47 member B1	CT47B1	Yes
A0A0U1RQG5	Cancer/testis antigen family 47 member C1	CT47C1	Yes
P30622	CAP-Gly domain-containing linker protein 1	CLIP1	Yes	Yes			Yes	Yes				Nucleus
Q9UDT6	CAP-Gly domain-containing linker protein 2	CLIP2		Yes								Nucleus
Q8N3C7	CAP-Gly domain-containing linker protein 4	CLIP4			Yes							Nucleus
Q5R981	Cap-specific mRNA	CMTR1		Yes
F5H1N7	Capping protein inhibiting regulator of actin dynamics	CRACD	Yes
Q6ZU35	Capping protein-inhibiting regulator of actin dynamics	CRACD		Yes				Yes
Q14444	Caprin-1	CAPRIN1	Yes	Yes				Yes
P31327	Carbamoyl-phosphate synthase [ammonia], mitochondrial	CPS1	Yes	Yes	Yes		Yes					Nucleus
A0A0S2Z5P0	Carbohydrate sulfotransferase	CHST9	Yes
Q8NCH0	Carbohydrate sulfotransferase 14	CHST14	Yes
Q7LFX5	Carbohydrate sulfotransferase 15	CHST15	Yes
Q7LGC8	Carbohydrate sulfotransferase 3	CHST3	Yes
V9HWE3	Carbonic anhydrase	HEL-S-11	Yes
B4DUH8	Carbonic anhydrase		Yes
P00915	Carbonic anhydrase 1	CA1		Yes
O43570	Carbonic anhydrase 12	CA12		Yes
P00918	Carbonic anhydrase 2	CA2	Yes	Yes	Yes	Yes	Yes	Yes	Yes
P07451	Carbonic anhydrase 3	CA3		Yes		Yes	Yes
P22748	Carbonic anhydrase 4	CA4	Yes	Yes			Yes
Q9Y2D0	Carbonic anhydrase 5B, mitochondrial	CA5B		Yes
O75493	Carbonic anhydrase-related protein 11	CA11	Yes							Yes
A0A384NL53	Carbonyl reductase		Yes
P16152	Carbonyl reductase [NADPH] 1	CBR1		Yes	Yes	Yes	Yes	Yes
O75828	Carbonyl reductase [NADPH] 3	CBR3	Yes	Yes								Nucleus
Q6UWW8	Carboxylesterase 3	CES3		Yes
Q6NT32	Carboxylesterase 5A	CES5A	Yes	Yes	Yes	Yes		Yes		Yes
Q4G0E9	Carboxylic ester hydrolase	CES2	Yes
O75612	Carboxylic ester hydrolase		Yes
Q96DG6	Carboxymethylenebutenolidase homolog	CMBL	Yes
B3KW79	Carboxypeptidase		Yes
A4D1M3	Carboxypeptidase A4	CPA4	Yes
Q9UI42	Carboxypeptidase A4	CPA4									Yes
Q8WXQ8	Carboxypeptidase A5	CPA5	Yes	Yes	Yes	Yes		Yes
P15086	Carboxypeptidase B	CPB1	Yes
Q96IY4	Carboxypeptidase B2	CPB2	Yes		Yes
O75976	Carboxypeptidase D	CPD	Yes	Yes	Yes	Yes		Yes
P16870	Carboxypeptidase E	CPE		Yes	Yes			Yes			Yes
A0A384N679	Carboxypeptidase E		Yes
P14384	Carboxypeptidase M	CPM	Yes	Yes		Yes		Yes
P15169	Carboxypeptidase N catalytic chain	CPN1	Yes	Yes
P22792	Carboxypeptidase N subunit 2	CPN2	Yes
Q8IVL8	Carboxypeptidase O	CPO	Yes
Q9Y646	Carboxypeptidase Q	CPQ		Yes	Yes	Yes		Yes		Yes
Q66K79	Carboxypeptidase Z	CPZ					Yes
A0A384MDV6	Carboxypeptidase Z, isoform CRA_b	CPZ	Yes
Q13985	Carcinoembryonic antigen	CEA	Yes
P13688	Carcinoembryonic antigen-related cell adhesion molecule 1	CEACAM1	Yes	Yes						Yes
A0A158VVK3	Carcinoembryonic antigen-related cell adhesion molecule 19 transcript variant 73	CEACM19	Yes
Q3KPI0	Carcinoembryonic antigen-related cell adhesion molecule 21	CEACAM21				Yes				Yes
A0A024R0K5	Carcinoembryonic antigen-related cell adhesion molecule 5	CEACAM5	Yes
Q0Z7S6	Carcinoembryonic antigen-related cell adhesion molecule 8	CEACAM8	Yes
Q16619	Cardiotrophin-1	CTF1				Yes
A6PVN3	Carnitine O-acetyltransferase	CRAT	Yes
P43155	Carnitine O-acetyltransferase	CRAT	Yes	Yes	Yes	Yes	Yes		Yes
C9J3D7	Carnitine O-octanoyltransferase	CROT	Yes
P50416	Carnitine O-palmitoyltransferase 1, liver isoform	CPT1A		Yes		Yes	Yes		Yes
A5PLL0	Carnitine O-palmitoyltransferase 1, muscle isoform	CPT1B	Yes									Mitochondria
Q92523	Carnitine O-palmitoyltransferase 1, muscle isoform	CPT1B	Yes	Yes	Yes	Yes		Yes	Yes		Yes
Q53FV7	Carnitine O-palmitoyltransferase 1, muscle isoform		Yes									Mitochondria
P23786	Carnitine O-palmitoyltransferase 2, mitochondrial	CPT2	Yes	Yes	Yes	Yes	Yes					Nucleus
Q53G79	Carnitine O-palmitoyltransferase 2, mitochondrial		Yes									Mitochondria
B3KU49	Carnitine palmitoyltransferase 1C, isoform CRA_d	CPT1C	Yes
Q9NQ79	Cartilage acidic protein 1	CRTAC1	Yes
Q8IUL8	Cartilage intermediate layer protein 2	CILP2				Yes
P49747	Cartilage oligomeric matrix protein	COMP		Yes
Q53FR6	Cartilage oligomeric matrix protein variant		Yes
P48729	Casein kinase I isoform alpha	CSNK1A1	Yes	Yes	Yes	Yes		Yes	Yes			Nucleus
Q8N752	Casein kinase I isoform alpha-like	CSNK1A1L	Yes									Nucleus
H7BYT1	Casein kinase I isoform delta	CSNK1D	Yes
P48730	Casein kinase I isoform delta	CSNK1D			Yes							Nucleus
P49674	Casein kinase I isoform epsilon	CSNK1E		Yes								Nucleus
A0A0U1RQY7	Casein kinase I isoform gamma-1	CSNK1G1	Yes
Q9HCP0	Casein kinase I isoform gamma-1	CSNK1G1		Yes	Yes		Yes					Nucleus
P78368	Casein kinase I isoform gamma-2	CSNK1G2	Yes	Yes	Yes	Yes			Yes	Yes		Nucleus
Q9Y6M4	Casein kinase I isoform gamma-3	CSNK1G3	Yes	Yes				Yes				Nucleus
E7EU96	Casein kinase II subunit alpha	CSNK2A1	Yes									Nucleus
P68399	Casein kinase II subunit alpha	CSNK2A1		Yes
P68400	Casein kinase II subunit alpha	CSNK2A1			Yes	Yes		Yes	Yes	Yes	Yes	Nucleus
P19784	Casein kinase II subunit alpha'	CSNK2A2	Yes	Yes	Yes	Yes	Yes	Yes	Yes			Acrosome, Nucleus
A0A1B0GTH6	Casein kinase II subunit alpha'-interacting protein	CSNKA2IP	Yes	Yes	Yes	Yes						Nucleus
N0E4C7	Casein kinase II subunit beta	CSNK2B	Yes
P67868	Casein kinase II subunit beta	CSNK2B		Yes
P67870	Casein kinase II subunit beta	CSNK2B			Yes	Yes		Yes	Yes	Yes	Yes	Nucleus
Q5SRQ6	Casein kinase II subunit beta	CSNK2B	Yes
Q8WXE0	Caskin-2	CASKIN2		Yes
B5BU44	CASP2 and RIPK1 domain containing adaptor with death domain	CRADD	Yes
F8VVY5	CASP2 and RIPK1 domain containing adaptor with death domain	CRADD	Yes
Q6NVI2	CASP8 protein	CASP8	Yes
A0A0S2Z3Z5	Caspase 10 apoptosis-related cysteine peptidase isoform 1	CASP10	Yes
B2CIS9	Caspase 14, apoptosis-related cysteine peptidase	CASP14	Yes									Mitochondria, Nucleus
Q9H8G2	Caspase activity and apoptosis inhibitor 1	CAAP1		Yes
Q96LW7	Caspase recruitment domain-containing protein 19	CARD19		Yes								Nucleus
P42574	Caspase-3	CASP3	Yes	Yes				Yes				Nucleus
P55212	Caspase-6	CASP6	Yes	Yes								Nucleus
P55210	Caspase-7	CASP7		Yes								Nucleus
Q14790	Caspase-8	CASP8		Yes								Nucleus	Connecting piece, midpiece, Principal piece
P04040	Catalase	CAT	Yes	Yes			Yes	Yes			Yes
A0A286SD53	catechol O-methyltransferase	COMT	Yes
P21964	Catechol O-methyltransferase	COMT		Yes	Yes
A0A140VJG8	Catechol O-methyltransferase		Yes
Q86VU5	Catechol O-methyltransferase domain-containing protein 1	COMTD1		Yes
A1XP52	Catecholamine-regulated protein 40		Yes
A0A384MDY0	Catenin alpha-1	CTNNA1	Yes									Acrosome, Nucleus
P35221	Catenin alpha-1	CTNNA1		Yes				Yes				Acrosome, Nucleus
Q9UI47	Catenin alpha-3	CTNNA3		Yes
A0A2R8Y7Z0	Catenin beta-1	CTNNB1	Yes									Nucleus
P35222	Catenin beta-1	CTNNB1		Yes		Yes						Nucleus
O60716	Catenin delta-1	CTNND1		Yes				Yes				Nucleus
P49913	Cathelicidin antimicrobial peptide	CAMP			Yes	Yes		Yes
A0A384NPR0	Cathelicidin antimicrobial peptide		Yes
P07858	Cathepsin B	CTSB	Yes	Yes	Yes	Yes					Yes
A0A1B0GVD5	Cathepsin D	CTSD	Yes
C9JH19	Cathepsin D	CTSD	Yes
P07339	Cathepsin D	CTSD		Yes	Yes	Yes			Yes		Yes
A0A7I2V5Q1	Cathepsin F	CTSF	Yes
Q9UBX1	Cathepsin F	CTSF		Yes	Yes	Yes		Yes	Yes	Yes	Yes
P08311	Cathepsin G	CTSG	Yes			Yes						Nucleus
A5PLM9	Cathepsin L1	CTSL1	Yes
O60911	Cathepsin L2	CTSV	Yes	Yes	Yes	Yes
P43234	Cathepsin O	CTSO		Yes
A0A7P0T8U1	Cathepsin S	CTSS	Yes
A0A7P0T8I6	cathepsin X	CTSZ	Yes
Q9UBR2	Cathepsin Z	CTSZ		Yes
J3KNU1	Cation channel sperm associated 4	CATSPER4	Yes
B8ZZI7	Cation channel sperm associated auxiliary subunit gamma	CATSPERG	Yes									Principal piece, Flagellum
Q9H7T0	Cation channel sperm-associated auxiliary subunit beta	CATSPERB	Yes	Yes			Yes			Yes		Principal piece, Flagellum	midpiece
Q86XM0	Cation channel sperm-associated auxiliary subunit delta	CATSPERD	Yes	Yes								Principal piece, Flagellum	midpiece
Q5SY80	Cation channel sperm-associated auxiliary subunit epsilon	CATSPERE	Yes	Yes								Principal piece, Flagellum	midpiece, Principal piece, End piece, Annulus
Q6ZRH7	Cation channel sperm-associated auxiliary subunit gamma	CATSPERG		Yes						Yes	Yes	Principal piece, Flagellum	midpiece, Principal piece
Q2WGJ8	Cation channel sperm-associated auxiliary subunit TMEM249	TMEM249	Yes	Yes								Principal piece, Flagellum
E9PQX1	Cation channel sperm-associated auxiliary subunit TMEM262	TMEM262	Yes
Q9NTU4	Cation channel sperm-associated auxiliary subunit zeta	CATSPERZ		Yes						Yes		Principal piece, Flagellum	midpiece, Principal piece
Q8NEC5	Cation channel sperm-associated protein 1	CATSPER1	Yes	Yes						Yes		Principal piece, Flagellum	Principal piece
Q96P56	Cation channel sperm-associated protein 2	CATSPER2	Yes	Yes						Yes			Principal piece, End piece
Q86XQ3	Cation channel sperm-associated protein 3	CATSPER3	Yes	Yes								Acrosome	midpiece, Principal piece
Q7RTX7	Cation channel sperm-associated protein 4	CATSPER4	Yes	Yes			Yes			Yes		Acrosome, Principal piece, Flagellum
Q53TS8	Cation channel sperm-associated targeting subunit tau	C2CD6	Yes	Yes	Yes	Yes						Principal piece, Flagellum	Acrosome, Equatorial segment, Principal piece
P20645	Cation-dependent mannose-6-phosphate receptor	M6PR	Yes	Yes
Q53GY9	Cation-dependent mannose-6-phosphate receptor variant		Yes
P11717	Cation-independent mannose-6-phosphate receptor	IGF2R	Yes	Yes			Yes					Nucleus
P52569	Cationic amino acid transporter 2	SLC7A2								Yes
O43246	Cationic amino acid transporter 4	SLC7A4		Yes				Yes
F5H186	Catsper channel auxiliary subunit zeta	CATSPERZ	Yes
Q6NZI2	Caveolae-associated protein 1	CAVIN1		Yes								Nucleus
O95810	Caveolae-associated protein 2	CAVIN2		Yes								Nucleus
Q969G5	Caveolae-associated protein 3	CAVIN3		Yes
Q03135	Caveolin-1	CAV1		Yes								Acrosome	Perinuclear theca, Connecting piece, Principal piece
P51636	Caveolin-2	CAV2		Yes								Acrosome, Nucleus
Q6NVZ8	CBWD5 protein	ZNG1E	Yes
A1XBS5	CBY1-interacting BAR domain-containing protein 1	CIBAR1	Yes		Yes							Nucleus
Q96Q11	CCA tRNA nucleotidyltransferase 1, mitochondrial	TRNT1	Yes	Yes		Yes	Yes					Nucleus
Q03701	CCAAT/enhancer-binding protein zeta	CEBPZ		Yes								Nucleus
A7MD03	CCDC132 protein	CCDC132	Yes
B7ZL38	CCDC144B protein	CCDC144B	Yes
Q05CP8	CCDC6 protein	CCDC6	Yes
A0A0S2Z4K2	CCHC-type zinc finger nucleic acid binding protein	CNBP	Yes									Nucleus
P62633	CCHC-type zinc finger nucleic acid binding protein	CNBP		Yes
O00622	CCN family member 1	CCN1				Yes					Yes
B4DI61	CCN family member 1		Yes
Q53FA4	CCN family member 1		Yes
P29279	CCN family member 2	CCN2									Yes
P48745	CCN family member 3	CCN3	Yes
O76076	CCN family member 5	CCN5	Yes									Nucleus
A5YKK6	CCR4-NOT transcription complex subunit 1	CNOT1	Yes	Yes	Yes	Yes						Nucleus
Q9H9A5	CCR4-NOT transcription complex subunit 10	CNOT10	Yes	Yes								Nucleus
Q9UKZ1	CCR4-NOT transcription complex subunit 11	CNOT11	Yes	Yes								Nucleus
Q9NZN8	CCR4-NOT transcription complex subunit 2	CNOT2		Yes								Nucleus
O75175	CCR4-NOT transcription complex subunit 3	CNOT3		Yes								Nucleus
Q96LI5	CCR4-NOT transcription complex subunit 6-like	CNOT6L		Yes								Nucleus
Q5ZJV9	CCR4-NOT transcription complex subunit 7	CNOT7		Yes
B3KM57	CCR4-NOT transcription complex subunit 7		Yes
B7Z9U0	CCR4-NOT transcription complex subunit 8	CNOT8	Yes
Q5R6Z6	CCR4-NOT transcription complex subunit 9	CNOT9		Yes
B2RE59	CCR4-NOT transcription complex subunit 9		Yes
Q6YHK3	CD109 antigen	CD109	Yes	Yes				Yes		Yes
P48509	CD151 antigen	CD151		Yes
Q13740	CD166 antigen	ALCAM		Yes
Q8N6Q3	CD177 antigen	CD177	Yes	Yes		Yes
A0A087WVM2	CD177 molecule	CD177	Yes
O95400	CD2 antigen cytoplasmic tail-binding protein 2	CD2BP2		Yes								Nucleus
Q9Y5K6	CD2-associated protein	CD2AP	Yes	Yes								Nucleus
Q8IX05	CD302 antigen	CD302	Yes	Yes
B4DN59	CD44 antigen		Yes
P09326	CD48 antigen	CD48		Yes
O43866	CD5 antigen-like	CD5L	Yes	Yes
B1AP13	CD55 molecule	CD55	Yes
Q9BRW0	CD58 protein	CD58	Yes
A0A2U3TZL5	CD59 glycoprotein	CD59	Yes
P13987	CD59 glycoprotein	CD59		Yes	Yes	Yes			Yes	Yes
P08962	CD63 antigen	CD63		Yes	Yes					Yes		Nucleus
P60033	CD81 antigen	CD81		Yes					Yes
P27701	CD82 antigen	CD82		Yes		Yes				Yes
P21926	CD9 antigen	CD9		Yes	Yes	Yes		Yes		Yes
A0A7I2V3T0	CD9 molecule	CD9	Yes
Q15642	Cdc42-interacting protein 4	TRIP10		Yes		Yes						Nucleus
Q9NZ45	CDGSH iron-sulfur domain-containing protein 1	CISD1		Yes	Yes	Yes	Yes	Yes
D6RCF4	CDGSH iron-sulfur domain-containing protein 2	CISD2	Yes									Mitochondria
Q05B71	CDGSH iron-sulfur domain-containing protein 2	CISD2		Yes
Q8N5K1	CDGSH iron-sulfur domain-containing protein 2	CISD2	Yes			Yes	Yes
P0C7P0	CDGSH iron-sulfur domain-containing protein 3, mitochondrial	CISD3	Yes	Yes	Yes	Yes
Q96SN8	CDK5 regulatory subunit-associated protein 2	CDK5RAP2		Yes									Equatorial segment, midpiece, Principal piece
Q96JB5	CDK5 regulatory subunit-associated protein 3	CDK5RAP3	Yes	Yes								Nucleus
F5H2X7	CDKN1A interacting zinc finger protein 1	CIZ1	Yes									Nucleus
Q9NXV6	CDKN2A-interacting protein	CDKN2AIP		Yes								Nucleus
Q96HQ2	CDKN2AIP N-terminal-like protein	CDKN2AIPNL		Yes
B3KM43	cDNA FLJ10228 fis, clone HEMBB1000119, highly similar to N-acetylserotonin O-methyltransferase-like protein		Yes
B3KM47	cDNA FLJ10273 fis, clone HEMBB1001137, highly similar to SEC23-interacting protein		Yes
B3KM89	cDNA FLJ10528 fis, clone NT2RP2000943, highly similar to Protein transport protein Sec24D		Yes
B3KMJ1	cDNA FLJ11167 fis, clone PLACE1007257, highly similar to Protein diaphanous homolog 2		Yes
B3KMQ6	cDNA FLJ12172 fis, clone MAMMA1000684, highly similar to Opioid growth factor receptor		Yes
B3KMR4	cDNA FLJ12419 fis, clone MAMMA1003047, highly similar to Protein inhibitor of activated STAT protein 4		Yes									Nucleus
B3KMR6	cDNA FLJ12440 fis, clone NT2RM1000131, highly similar to Homo sapiens transmembrane protein 63A		Yes
B3KMS4	cDNA FLJ12469 fis, clone NT2RM1000874, highly similar to Death effector domain-containing protein		Yes									Nucleus
Q9H9V0	cDNA FLJ12531 fis, clone NT2RM4000199		Yes
B3KMV5	cDNA FLJ12728 fis, clone NT2RP2000040, highly similar to Protein FAM62A		Yes
B3KMV8	cDNA FLJ12766 fis, clone NT2RP2001520, highly similar to Calcium-binding mitochondrial carrier protein Aralar1		Yes									Mitochondria
B3KMY8	cDNA FLJ12958 fis, clone NT2RP2005539, highly similar to Homo sapiens influenza virus NS1A binding protein		Yes
B3KN08	cDNA FLJ13167 fis, clone NT2RP3003726, highly similar to Spermatogenesis-associated protein 2		Yes
B3KN09	cDNA FLJ13173 fis, clone NT2RP3003831, highly similar to Endonuclease G-like 1		Yes
Q9H863	cDNA FLJ13924 fis, clone Y79AA1000540, weakly similar to CELL POLARITY PROTEIN TEA1		Yes
B3KN94	cDNA FLJ13982 fis, clone Y79AA1001711, highly similar to 60 kDa SS-A/Ro ribonucleoprotein		Yes
Q96KB3	cDNA FLJ14389 fis, clone HEMBA1002876		Yes
Q96K97	cDNA FLJ14416 fis, clone HEMBA1005202, highly similar to SIGNAL RECOGNITION PARTICLE 68 KD PROTEIN		Yes
B3KNH9	cDNA FLJ14643 fis, clone NT2RP2001597, weakly similar to RYANODINE RECEPTOR, CARDIAC MUSCLE		Yes
B3KY97	cDNA FLJ16235 fis, clone FEBRA2028516		Yes
B3KVL3	cDNA FLJ16707 fis, clone UTERU2003321, highly similar to Zinc finger protein 546		Yes									Nucleus
B3KY60	cDNA FLJ16777 fis, clone BRHIP2029567, highly similar to Cell division cycle 5-like protein		Yes									Nucleus
Q9NWJ5	cDNA FLJ20807 fis, clone ADSE01784		Yes
B3KP18	cDNA FLJ30946 fis, clone FEBRA2007622, highly similar to RAD50-interacting protein 1		Yes
Q96DP0	cDNA FLJ31479 fis, clone NT2NE2001634, moderately similar to NADH-UBIQUINONE OXIDOREDUCTASE 9 KD SUBUNIT		Yes									Mitochondria
B3KPX1	cDNA FLJ32394 fis, clone SKMUS2000078, highly similar to Very-long-chain specific acyl-CoA dehydrogenase, mitochondrial		Yes
Q96MA3	cDNA FLJ32709 fis, clone TESTI2000695, weakly similar to KINESIN HEAVY CHAIN		Yes
B3KQ71	cDNA FLJ32982 fis, clone THYMU1000002, highly similar to Golgi phosphoprotein 3		Yes
Q8NBE1	cDNA FLJ33364 fis, clone BRACE2005448		Yes
Q8N2A9	cDNA FLJ33579 fis, clone BRAMY2011767, highly similar to Mus musculus mmDNAJA4 mmDj4		Yes
B3KR70	cDNA FLJ33764 fis, clone BRCOC2000360, highly similar to Vacuolar ATP synthase subunit S1		Yes
Q8NB88	cDNA FLJ34075 fis, clone FCBBF3003216		Yes
B3KS39	cDNA FLJ35401 fis, clone SKNSH2005792, highly similar to Serine/threonine-protein kinase 33		Yes
B3KS56	cDNA FLJ35559 fis, clone SPLEN2005009, highly similar to GRIP and coiled-coil domain-containing protein 1		Yes
B3KS82	cDNA FLJ35739 fis, clone TESTI2003824, highly similar to Homo sapiens mel transforming oncogene-like 1		Yes
Q8NA01	cDNA FLJ35997 fis, clone TESTI2015042, weakly similar to RHO-GTPASE-ACTIVATING PROTEIN 1		Yes
B3KSI8	cDNA FLJ36385 fis, clone THYMU2008727, highly similar to Probable phospholipid-transporting ATPase IIB		Yes
B3KSL7	cDNA FLJ36571 fis, clone TRACH2012242, highly similar to Myoferlin		Yes
Q8N9Q8	cDNA FLJ36731 fis, clone UTERU2012703, highly similar to LAMININ BETA-2 CHAIN		Yes
Q8N9N0	cDNA FLJ36862 fis, clone ASTRO2015529		Yes
B3KST6	cDNA FLJ36923 fis, clone BRACE2005090, highly similar to Tetratricopeptide repeat protein 15		Yes
B3KTA5	cDNA FLJ37943 fis, clone CTONG2008621, highly similar to Syntaxin-17		Yes
B3KTB3	cDNA FLJ37987 fis, clone CTONG2011429, highly similar to Importin-4		Yes
Q8N1P0	cDNA FLJ38068 fis, clone CTONG2015358		Yes
B3KTJ1	cDNA FLJ38349 fis, clone FEBRA1000057, highly similar to PCTP-like protein		Yes
B3KTN5	cDNA FLJ38538 fis, clone HCHON2001407, highly similar to LanC-like protein 2		Yes
B3KTT0	cDNA FLJ38675 fis, clone IMR322000243, highly similar to Nucleoporin Nup43		Yes
B3KTT5	cDNA FLJ38698 fis, clone KIDNE2002015, highly similar to HEAT SHOCK 70 kDa PROTEIN 1		Yes
B3KTV8	cDNA FLJ38830 fis, clone MESAN1000080, highly similar to ERBB receptor feedback inhibitor 1		Yes									Nucleus
B3KTW7	cDNA FLJ38880 fis, clone MESAN2015401, highly similar to Homo sapiens ribulose-5-phosphate-epimerase		Yes
B3KU91	cDNA FLJ39381 fis, clone PERIC2000422, highly similar to HEAT repeat-containing protein 2		Yes
B3KUK6	cDNA FLJ40103 fis, clone TESTI2006040, highly similar to Cytosolic 5'-nucleotidase 1B		Yes
B3KUM5	cDNA FLJ40245 fis, clone TESTI2023968, highly similar to GC-RICH SEQUENCE DNA-BINDING FACTOR		Yes									Nucleus
B3KVU5	cDNA FLJ41463 fis, clone BRSTN2017237		Yes									Nucleus
B3KVU7	cDNA FLJ41544 fis, clone CERVX2002430, highly similar to Vesicle-associated membrane protein-associated protein B/C		Yes
B3KWI4	cDNA FLJ43122 fis, clone CTONG3003737, highly similar to Leucine-rich repeat-containing protein 15		Yes
B3KWP5	cDNA FLJ43509 fis, clone PERIC2003699	MGC40405	Yes
Q6ZUF2	cDNA FLJ43763 fis, clone TESTI2048603		Yes
Q6ZUE3	cDNA FLJ43785 fis, clone TESTI2052211		Yes
Q6ZU84	cDNA FLJ43925 fis, clone TESTI4012505, weakly similar to Tumor suppressor p53-binding protein 2		Yes									Nucleus
Q6ZU75	cDNA FLJ43950 fis, clone TESTI4015293, moderately similar to FAM75-like protein		Yes
B3KX16	cDNA FLJ44469 fis, clone UTERU2026090, highly similar to Cartilage-associated protein		Yes
B3KX75	cDNA FLJ44930 fis, clone BRAMY3015549, highly similar to Neural cell adhesion molecule L1-like protein		Yes
B3KXJ2	cDNA FLJ45536 fis, clone BRTHA2031917, highly similar to Ciliary neurotrophic factor receptor alpha		Yes
B3KXN9	cDNA FLJ45793 fis, clone NT2RI2009233		Yes
Q6ZS54	cDNA FLJ45821 fis, clone NT2RP8001584		Yes
B3KXP9	cDNA FLJ45834 fis, clone NT2RP8007920		Yes
B3KXU6	cDNA FLJ46083 fis, clone TESTI2005564		Yes
B3KXW8	cDNA FLJ46225 fis, clone TESTI4014415, weakly similar to Mus musculus solute carrier family 9, isoform 10		Yes
Q6ZRM8	cDNA FLJ46245 fis, clone TESTI4020596, highly similar to Homo sapiens calpain 5		Yes
B3KXY2	cDNA FLJ46307 fis, clone TESTI4039451, weakly similar to Homo sapiens maestro		Yes
Q6ZRC2	cDNA FLJ46480 fis, clone THYMU3025683, weakly similar to Ras interaction/interference protein 1		Yes
B3KY04	cDNA FLJ46506 fis, clone THYMU3030752, highly similar to BTB/POZ domain-containing protein KCTD12		Yes
B3KY28	cDNA FLJ46689 fis, clone TRACH3012106, highly similar to Band 4.1-like protein 3		Yes
B3KY43	cDNA FLJ46798 fis, clone TRACH3031660, highly similar to cAMP-dependent protein kinase type II-beta regulatory subunit		Yes
B3KY47	cDNA FLJ46841 fis, clone UTERU3000670, highly similar to Homo sapiens shroom		Yes
B4E320	cDNA FLJ50065, highly similar to MAM domain-containing protein 2		Yes
B7Z667	cDNA FLJ50199, highly similar to Rho guanine nucleotide exchange factor 6		Yes
B7Z6T9	cDNA FLJ50237, highly similar to Homo sapiens fibulin 2		Yes
B4DXX9	cDNA FLJ50287		Yes
B4DYV9	cDNA FLJ50299, highly similar to Serine/threonine-protein kinase 35		Yes
B7Z8T3	cDNA FLJ50352, highly similar to Fetuin-B		Yes
B4DMU9	cDNA FLJ50584, highly similar to Myosin-15		Yes
B7Z5M1	cDNA FLJ50625, highly similar to Importin beta-1 subunit		Yes
B7Z5N3	cDNA FLJ50627, highly similar to Homo sapiens angel homolog 2		Yes
B4DMF6	cDNA FLJ50808, highly similar to Peroxisomal membrane protein 11A		Yes
B4DV21	cDNA FLJ50878, highly similar to Dimethylglycine dehydrogenase, mitochondrial		Yes
B4DXS8	cDNA FLJ50911, moderately similar to Homo sapiens hepatoma derived growth factor-like 1		Yes
B7Z7U2	cDNA FLJ50916, highly similar to Rho guanine nucleotide exchange factor 11		Yes
B4DLE7	cDNA FLJ50983, highly similar to Homo sapiens lysocardiolipin acyltransferase		Yes
B4DTN1	cDNA FLJ51086, highly similar to BCL2/adenovirus E1B 19 kDa protein-interacting protein 3		Yes									Mitochondria
B4DXH7	cDNA FLJ51372		Yes
B7Z7N3	cDNA FLJ51392, highly similar to Keratin, type II cuticular Hb5		Yes
B4DYE5	cDNA FLJ51398, moderately similar to Homo sapiens LEM domain containing 1		Yes
B4DXF9	cDNA FLJ51557		Yes
B4DZ47	cDNA FLJ51577, highly similar to Homo sapiens EF-hand calcium binding domain 5		Yes
B4E0I2	cDNA FLJ51588, highly similar to Neutrophil collagenase		Yes
B4E1D8	cDNA FLJ51597, highly similar to C4b-binding protein alpha chain		Yes
B4DLK5	cDNA FLJ51600, highly similar to Cytochrome P450 1B1		Yes
B4DWT6	cDNA FLJ51703, highly similar to Ubiquitin-conjugating enzyme E2 A		Yes
B4DF67	cDNA FLJ51736, highly similar to Mitogen-activated protein kinase kinase kinase 5		Yes
B7Z544	cDNA FLJ51742, highly similar to Inter-alpha-trypsin inhibitor heavy chain H4		Yes
B4E2J2	cDNA FLJ51755, highly similar to Glutathione S-transferase Mu 3		Yes
B7Z7U6	cDNA FLJ51769, highly similar to Ras GTPase-activating-like protein IQGAP2		Yes
B4E3R6	cDNA FLJ51777, highly similar to Squamous cell carcinoma antigen recognized byT-cells 3		Yes									Nucleus
B4DFD1	cDNA FLJ51812, highly similar to Galactocerebrosidase		Yes
B7Z4T3	cDNA FLJ51903, highly similar to Stress-70 protein, mitochondrial		Yes
B4DRG9	cDNA FLJ51951, highly similar to Squamous cell carcinoma antigen recognized by T-cells 3		Yes
B7Z3K1	cDNA FLJ51973		Yes
B4DM33	cDNA FLJ52068, highly similar to Microtubule-associated protein RP/EB family member 1		Yes
B7Z322	cDNA FLJ52146, highly similar to Grancalcin		Yes
B4DP27	cDNA FLJ52153, highly similar to Transmembrane emp24 domain-containing protein 2		Yes
B4E020	cDNA FLJ52154, moderately similar to Transmembrane emp24 domain-containing protein 2		Yes
B4DVN1	cDNA FLJ52214, highly similar to DnaJ homolog subfamily B member 6		Yes
B4E201	cDNA FLJ52217, highly similar to Serine protease 23		Yes
B4DJQ1	cDNA FLJ52309, highly similar to Homo sapiens cystinosis, nephropathic		Yes
B7Z7R7	cDNA FLJ52363, highly similar to Armadillo repeat-containing protein 4		Yes
B7Z881	cDNA FLJ52376, highly similar to Ras GTPase-activating-like protein IQGAP2		Yes
B4DHU5	cDNA FLJ52495, highly similar to Calponin-2		Yes
B7Z3K6	cDNA FLJ52506, highly similar to Pleckstrin homology domain-containing family B member 1		Yes
B4DID6	cDNA FLJ52545, highly similar to Dickkopf-related protein 3		Yes
B4E392	cDNA FLJ52602, highly similar to Pinin		Yes
B4E0M0	cDNA FLJ52639		Yes
B7Z7C1	cDNA FLJ52640		Yes
B7Z5V5	cDNA FLJ52736, highly similar to Tripartite motif-containing protein 29		Yes
B4DZN5	cDNA FLJ52814, highly similar to tRNA(5-methylaminomethyl-2-thiouridylate)-methyltransferase	TRMU	Yes
B4E0K0	cDNA FLJ52820, highly similar to Nucleoporin p58/p45		Yes									Nucleus
B4E386	cDNA FLJ52847, highly similar to Tubulin beta-6 chain		Yes
B4E0I1	cDNA FLJ53002, highly similar to Stromal membrane-associated protein 1		Yes
B4DMJ5	cDNA FLJ53012, highly similar to Tubulin beta-7 chain		Yes
B4DWZ5	cDNA FLJ53016, highly similar to Mitochondrial carnitine/acylcarnitine carrier protein		Yes
B4DWV9	cDNA FLJ53108, highly similar to Guanine nucleotide-binding protein alpha-13 subunit		Yes
A8MW34	cDNA FLJ53230, highly similar to Tectonic-1		Yes
B4DJI2	cDNA FLJ53342, highly similar to Granulins		Yes
[truncated: 11,854 more rows]
