# Supplementary material for: Towards a kingdom of reproductive life - the core sperm proteome
Source: Reproduction. 2025 May 10;169(6):e250105. doi: 10.1530/REP-25-0105 (PMC12070448; doi:10.1530/REP-25-0105)
Supplement: Supplementary file 4 [file supplemental_table_15.xlsx]

## Sheet: Sheet1
Accession	Gene	Protein Name	Present in all species	Present in all Orders
P49588	AARS1	alanyl-tRNA synthetase 1		X
P42765	ACAA2	acetyl-CoA acyltransferase 2		X
P10323	ACR	acrosin	X	X
P15121	AKR1B1	aldo-keto reductase family 1 member B		X
Q02252	ALDH6A1	aldehyde dehydrogenase 6 family member A1		X
P49419	ALDH7A1	aldehyde dehydrogenase 7 family member A1		X
P04075	ALDOA	aldolase, fructose-bisphosphate A	X	X
P07355	ANXA2	annexin A2		X
P13798	APEH	acylaminoacyl-peptide hydrolase		X
P05023	ATP1A1	ATPase Na+/K+ transporting subunit alpha 1		X
O75964	ATP5MG	ATP synthase membrane subunit g		X
P24539	ATP5PB	ATP synthase peripheral stalk-membrane subunit b		X
O75947	ATP5PD	ATP synthase peripheral stalk subunit d		X
P48047	ATP5PO	ATP synthase peripheral stalk subunit OSCP		X
P38606	ATP6V1A	ATPase H+ transporting V1 subunit A	X	X
P30043	BLVRB	biliverdin reductase B		X
P07738	BPGM	bisphosphoglycerate mutase		X
O75952	CABYR	calcium binding tyrosine phosphorylation regulated	X	X
P49368	CCT3	chaperonin containing TCP1 subunit 3	X	X
P50991	CCT4	chaperonin containing TCP1 subunit 4	X	X
Q99832	CCT7	chaperonin containing TCP1 subunit 7	X	X
P50990	CCT8	chaperonin containing TCP1 subunit 8	X	X
Q00610	CLTC	clathrin heavy chain	X	X
Q13057	COASY	Coenzyme A synthase		X
P20674	COX5A	cytochrome c oxidase subunit 5A		X
O60888	CUTA	cutA divalent cation tolerance homolog		X
P14868	DARS1	aspartyl-tRNA synthetase 1		X
P30046	DDT	D-dopachrome tautomerase		X
O14645	DNALI1	dynein axonemal light intermediate chain 1	X	X
Q14204	DYNC1H1	dynein cytoplasmic 1 heavy chain 1		X
P30084	ECHS1	enoyl-CoA hydratase, short chain 1		X
P26641	EEF1G	eukaryotic translation elongation factor 1 gamma		X
Q15370	ELOB	elongin B		X
P06733	ENO1	enolase 1	X	X
P38117	ETFB	electron transfer flavoprotein subunit beta		X
P49327	FASN	fatty acid synthase		X
Q02790	FKBP4	FKBP prolyl isomerase 4		X
P04406	GAPDH	glyceraldehyde-3-phosphate dehydrogenase	X	X
O14556	GAPDHS	glyceraldehyde-3-phosphate dehydrogenase, spermatogenic		X
P32189	GK	glycerol kinase		X
P16278	GLB1	galactosidase beta 1	X	X
P00367	GLUD1	glutamate dehydrogenase 1		X
P06744	GPI	glucose-6-phosphate isomerase	X	X
P54652	HSPA2	heat shock protein family A (Hsp70) member 2	X	X
P34932	HSPA4	heat shock protein family A (Hsp70) member 4		X
P10809	HSPD1	heat shock protein family D (Hsp60) member 1		X
O75874	IDH1	isocitrate dehydrogenase (NADP (+)) 1		X
P48735	IDH2	isocitrate dehydrogenase (NADP (+)) 2		X
Q15046	KARS1	lysyl-tRNA synthetase 1		X
Q14974	KPNB1	karyopherin subunit beta 1		X
P28838	LAP3	leucine aminopeptidase 3	X	X
P00338	LDHA	lactate dehydrogenase A	X	X
P07195	LDHB	lactate dehydrogenase B		X
O75608	LYPLA1	lysophospholipase 1	X	X
P40925	MDH1	malate dehydrogenase 1		X
P34949	MPI	mannose phosphate isomerase		X
P17050	NAGA	alpha-N-acetylgalactosaminidase		X
O95299	NDUFA10	NADH:ubiquinone oxidoreductase subunit A10		X
P28331	NDUFS1	NADH:ubiquinone oxidoreductase core subunit S1		X
Q86X76	NIT1	nitrilase 1		X
Q9NQR4	NIT2	nitrilase family member 2		X
Q5T2S8	ODAD2	outer dynein arm docking complex subunit 2	X	X
Q14990	ODF1	outer dense fiber of sperm tails 1		X
Q5BJF6	ODF2	outer dense fiber of sperm tails 2	X	X
Q96PU9	ODF3	outer dense fiber of sperm tails 3		X
Q02218	OGDH	oxoglutarate dehydrogenase		X
Q96M98	PACRG	parkin coregulated	X	X
Q15366	PCBP2	poly(rC) binding protein 2		X
P08559	PDHA1	pyruvate dehydrogenase E1 subunit alpha 1		X
P30086	PEBP1	phosphatidylethanolamine binding protein 1	X	X
Q96S96	PEBP4	phosphatidylethanolamine binding protein 4		X
Q01813	PFKP	phosphofructokinase, platelet		X
P52209	PGD	phosphogluconate dehydrogenase		X
P36871	PGM1	phosphoglucomutase 1		X
P35232	PHB1	prohibitin 1		X
Q9NRX4	PHPT1	phosphohistidine phosphatase 1		X
P62937	PPIA	peptidylprolyl isomerase A		X
Q06830	PRDX1	peroxiredoxin 1		X
P48147	PREP	prolyl endopeptidase		X
P10644	PRKAR1A	protein kinase cAMP-dependent type I regulatory subunit alpha	X	X
O14744	PRMT5	protein arginine methyltransferase 5		X
P25786	PSMA1	proteasome 20S subunit alpha 1	X	X
P25787	PSMA2	proteasome 20S subunit alpha 2	X	X
P25788	PSMA3	proteasome 20S subunit alpha 3		X
P25789	PSMA4	proteasome 20S subunit alpha 4		X
P60900	PSMA6	proteasome 20S subunit alpha 6	X	X
P20618	PSMB1	proteasome 20S subunit beta 1	X	X
P49721	PSMB2	proteasome 20S subunit beta 2	X	X
P28074	PSMB5	proteasome 20S subunit beta 5	X	X
P17980	PSMC3	proteasome 26S subunit, ATPase 3	X	X
Q99460	PSMD1	proteasome 26S subunit, non-ATPase 1	X	X
O00232	PSMD12	proteasome 26S subunit, non-ATPase 12		X
Q9UNM6	PSMD13	proteasome 26S subunit, non-ATPase 13		X
O00487	PSMD14	proteasome 26S subunit, non-ATPase 14		X
Q13200	PSMD2	proteasome 26S subunit ubiquitin receptor, non-ATPase 2		X
O43242	PSMD3	proteasome 26S subunit, non-ATPase 3	X	X
O00391	QSOX1	quiescin sulfhydryl oxidase 1		X
P61106	RAB14	RAB14, member RAS oncogene family	X	X
Q8WUD1	RAB2B	RAB2B, member RAS oncogene family	X	X
P39023	RPL3	ribosomal protein L3		X
P62899	RPL31	ribosomal protein L31		X
P36578	RPL4	ribosomal protein L4		X
P62424	RPL7A	ribosomal protein L7a		X
P62917	RPL8	ribosomal protein L8		X
P05388	RPLP0	ribosomal protein lateral stalk subunit P0		X
P62277	RPS13	ribosomal protein S13		X
P23396	RPS3	ribosomal protein S3		X
Q9Y3I0	RTCB	RNA 2',3'-cyclic phosphate and 5'-OH ligase		X
Q9Y265	RUVBL1	RuvB like AAA ATPase 1		X
Q9Y230	RUVBL2	RuvB like AAA ATPase 2		X
P31040	SDHA	succinate dehydrogenase complex flavoprotein subunit A		X
Q9H0C2	SLC25A31	solute carrier family 25 member 31	X	X
P00441	SOD1	superoxide dismutase 1		X
Q15506	SPA17	sperm autoantigenic protein 17	X	X
Q9HBV2	SPACA1	sperm acrosome associated 1	X	X
Q96E40	SPACA9	sperm acrosome associated 9		X
Q8TC71	SPATA18	spermatogenesis associated 18		X
Q76KD6	SPATC1	spermatogenesis and centriole associated 1	X	X
P50502	ST13	ST13 Hsp70 interacting protein		X
P17987	TCP1	t-complex 1	X	X
Q9BXF9	TEKT3	tektin 3	X	X
Q96M29	TEKT5	tektin 5	X	X
P29401	TKT	transketolase		X
P60174	TPI1	triosephosphate isomerase 1		X
P59282	TPPP2	tubulin polymerization promoting protein family member 2	X	X
Q15631	TSN	translin		X
P22314	UBA1	ubiquitin like modifier activating enzyme 1		X
P31930	UQCRC1	ubiquinol-cytochrome c reductase core protein 1		X
P22695	UQCRC2	ubiquinol-cytochrome c reductase core protein 2		X
P45974	USP5	ubiquitin specific peptidase 5		X
P55072	VCP	valosin containing protein	X	X
P45880	VDAC2	voltage dependent anion channel 2		X
Q9Y277	VDAC3	voltage dependent anion channel 3	X	X
P27348	YWHAQ	tyrosine 3-monooxygenase/tryptophan 5-monooxygenase activation protein theta		X
Q9BS86	ZPBP	zona pellucida binding protein	X	X
