# Supplementary material for: Towards a kingdom of reproductive life - the core sperm proteome
Source: Reproduction. 2025 May 10;169(6):e250105. doi: 10.1530/REP-25-0105 (PMC12070448; doi:10.1530/REP-25-0105)
Supplement: Supplementary file 5 [file supplemental_table_16.xlsx]

## Sheet: Molecular functions
	-LOG10(p-VALUE)
Molecular functions	All Species	All Orders
Folding of protein	8.05011	12.0179
Glycogen storage disease	7.33299	6.31635
Glycogen storage disease type II	6.79861	6.50214
Cell viability		8.97648
Synthesis of ATP	3.09338	4.73629
Stabilization of protein	4.14162	3.45626
Catabolism of protein	3.39526	3.03605
Metabolism of protein	3.01393	3.27976
Cellular homeostasis	1.4392	4.65187
Metabolism of NADH	2.06769	3.61127
Binding of zona pellucida	1.89251	3.217
Binding of sperm	1.82602	3.07271
Glycogen storage disease XI	2.66839	2.19126
Refolding of protein	1.49866	2.3884
Acrosome reaction	1.59421
Fertilization	1.35526
Movement of cilia	1.31665
Synthesis of purine nucleotide		6.45354
Metabolism of pyruvic acid	2.84887	3.2156
Primary ciliary dyskinesia type 23	2.66839	2.19126
Accumulation of hydrogen peroxide		3.91046
Synthesis of NADPH		3.61127
Hydrolysis of ATP	1.33551	2.05876
Metabolism of reactive oxygen species		3.36034
Metabolism of amino acids		3.27961
Mitochondrial respiratory chain deficiency		3.26572
Glycolysis of cells		3.08389
Androblastoma of testis	2.36781
Meiosis of male germ cells	2.19218
Binding of NADPH		2.19126
Mitochondrial short-chain enoyl-CoA hydratase 1 deficiency		2.19126
Accumulation of C14:1 fatty acid		2.19126
Metabolism of glucose-6-phosphate	1.97124
Metabolism of fructose-1,6-diphosphate	1.97124
Cell-cell adhesion of breast cell lines	1.82602
Kartagener syndrome	1.49866
Synthesis of hyaluronic acid	1.35526

## Sheet: Pathways
	-LOG10(p-VALUE)
Canonical Pathways	All Species	All Orders
BAG2 Signaling Pathway	14.9246	22.4402
FAT10 Signaling Pathway	14.6909	22.2238
Protein Ubiquitination Pathway	9.67459	17.5608
Glycolysis	6.72011	11.7923
Gluconeogenesis	6.64507	9.76707
Mitochondrial Dysfunction		11.3547
Sirtuin Signaling Pathway		8.32994
Oxidative Phosphorylation		8.78346
PFKFB4 Signaling Pathway	2.32145	2.43741
HIF1α Signaling	2.02066	2.67923
EIF2 Signaling		4.15117
Unfolded protein response	1.80505	1.70279
TCA Cycle II (Eukaryotic)		3.43488
NRF2-mediated Oxidative Stress Response		1.32163
Valine Degradation		2.09833
Fatty Acid Biosynthesis Initiation		1.89162
Fatty Acid β-oxidation		1.71973
Chaperone Mediated Autophagy Signaling Pathway	5.4588	5.32343
Pyruvate Fermentation to Lactate	1.97124	3.39126
GDP-mannose Biosynthesis	1.89251	3.217
Sucrose Degradation V (Mammalian)	1.76848	2.94961
Colanic Acid Building Blocks Biosynthesis	1.52817	2.44872
NADH Repair	2.19218	1.71692
Lactose Degradation III	2.06769	1.59337
Neuroprotective Role of THOP1 in Alzheimer's Disease	1.61787	1.44616
Pentose Phosphate Pathway		2.74722
tRNA Charging		2.7289
UDP-N-acetyl-D-galactosamine Biosynthesis II	1.59421
White Adipose Tissue Browning Pathway	1.45675
Glucocorticoid Receptor Signaling		2.06981
TR/RXR Activation		1.76899
eNOS Signaling	1.39583
NAD Signaling Pathway		1.8402
Isoleucine Degradation I		2.23038
D-mannose Degradation		2.19126
Aldosterone Signaling in Epithelial Cells		1.63053
Neutrophil Extracellular Trap Signaling Pathway		1.84388
β-alanine Degradation I		1.89162
Glutamate Degradation X		1.89162
Glutamate Biosynthesis II		1.89162
Choline Degradation I		1.89162
Coenzyme A Biosynthesis		1.71692
Palmitate Biosynthesis I (Animals)		1.71692
Pentose Phosphate Pathway (Oxidative Branch)		1.59337
2-ketoglutarate Dehydrogenase Complex		1.59337
Oxidized GTP and dGTP Detoxification		1.59337
Estrogen Receptor Signaling		1.34246
Glycerol Degradation I		1.49785
Lysine Degradation II		1.49785
Lysine Degradation V		1.49785
Rapoport-Luebering Glycolytic Shunt		1.49785
Arginine Biosynthesis IV		1.42005
Pentose Phosphate Pathway (Non-oxidative Branch)		1.42005
Acetyl-CoA Biosynthesis I (Pyruvate Dehydrogenase Complex)		1.42005
Aspartate Degradation II		1.35448
