# Supplementary material for: Towards a kingdom of reproductive life - the core sperm proteome
Source: Reproduction. 2025 May 10;169(6):e250105. doi: 10.1530/REP-25-0105 (PMC12070448; doi:10.1530/REP-25-0105)
Supplement: Supplementary file 6 [file supplemental_table_17.xlsx]

## Sheet: Unique to species
Human only	Mouse only	Pig only	Cattle only	Crocodile only	Rabbit only	Dolphin only	Sheep only	Koala only
A0A075B6F3	P05214	Q2NL67	O43167	P48060	P46439	P01877	Q8IW41	P01270
F6KPG5	A5A6H5	O43301	Q7Z410	P69891	O75897	A6NKD2	Q9Y2K5	Q9UI42
V9HWD4	P85108	Q9BYV1	P07998	Q99541	P16118	P0CW00	P20648	Q14032
B4DPP6	Q6ZR08	Q6NVV9	P01282	Q8TBZ0	Q5M775	P19883	Q5T3F8	Q8NFI3
B3KQD0	Q3KRE8	P19961	P47710	Q3SY69	P08581	Q8TEB9	P32248	P01189
C9JG08	A2BDB0	E9PQ53	Q9NQ11	Q9Y2P4	O00757	Q03113	O75185	Q99574
Q56G89	A2Q0Z1	Q6NSI4	Q02556	O95361	O15247	P0CW24	O60331	O60542
B4DX85	P11277	O00167	A1E959	A6NKP2	Q9UBI6	P03971	Q92613	P04090
B4DX03	Q6P1J6	Q8WWX0	P09466	O15375	Q9P0V3	Q7Z340	P62987	P29279
B4DPR2	O18840	Q96LZ2	Q7Z3Y7	Q9NYA1	Q96EN8	Q7Z4Q2	H7C241	P01185
A0A669KB38	A7MBJ5	Q2TAC2	Q96LD4	Q16831	Q96E17	Q9Y2E4	O43323	Q9NXJ5
K9JA46	Q0VFZ6	Q9NWR8	Q6P4D5	Q9BXI3	Q9Y264	Q8NE79	A0A1B0GWB2	P24903
Q6IRW3	Q0Z7S8	O94985	Q6NSJ0	Q8NFI4	Q14533	Q6UX06	Q9HCN3	P11172
P04279	A5A6K4	P48730	Q8IZ96	Q96AX2	Q8WTU2	Q9HCM3	Q96GA3	Q6ZUX3
A0A024R462	P63103	P60880	P51817	Q9NWW9	A0A024RBG1	Q9NPG3	O95153	Q9UBT3
A0A140VJI6	P62194	P57764	O75094	Q66K79	Q9BQI0		P10075	O75936
A0A8I5KSE2	O60437	O95429	Q9Y5R8	Q9H6R7	Q9NRW1		Q9ULC8	P0CG29
A0A804F729	Q86UP6	Q14767	Q9H6X2	Q96AZ1	P54646		Q9NRQ2	Q9HCN6
H0YFD6	Q86VE3	Q9H0F6	Q9H9L7	Q68DD2	A6NM43		Q2TAP0	Q969X2
E9PG32	P61292	Q9UQM7	Q86YR7	Q99456	Q969Y0		Q96L11	Q8NES3
A0A024QZK7	Q5T2W1	P17600	Q99879	Q96DA2	O75019		Q9BY10	Q70EL3
D6W5H5	F1LMZ8	P21579	P13686	P20472	P0DME0		Q96DT7	Q9NZH8
A0A7P0T8A3	P16157	Q3KRA9	Q16849	Q6P179	P38159		Q8IZY2	P23763
A0A087WV20	O35129	O75830	Q8N6F8	Q6PH85	Q8TCE9		P52569	Q9Y5Q6
V9HWP2	P68103	Q99728	Q6UXD7	P17706	O14727		Q5T0T0	Q5TCX8
A0A218MIY9	P61273	O15393	Q12889	P21673	O14498		Q9UBX7	P25101
V9HWB8	Q2QLF4	Q9Y3M2	Q6NYC1	Q9NYR8	P61570		Q9UI40
A0A384P5T6	Q0MQ87	P61266	O43716	O95620	Q9UH03		Q8WTQ1
A0A494C039	P67774	Q9H0A6	Q5T9A4	Q9Y2B9	Q9NYP3		P01861
A0A024R1N1	Q5RBG3	P15622	Q7L1V2	O75529	Q13572		Q96AA8
A0A161I202	Q3MHR3	Q7Z2H8	Q6ZR62	Q9BYV8	Q8NBR6		Q9HCM1
W8QEY1	Q16720	Q8IUQ4	Q2M2I5	Q8IZJ6	Q9Y243		Q9UN73
A0A384MDT7	Q16760	Q8NHW5	P0CF74	Q9C0I9	Q9H221		Q2M3T9
A0A140VJR3	Q13085	P58511	A2A3N6	Q8WUH6	P12883		Q13009
A0A024RD80	A7Y521	Q9UJ99	Q9Y4R7	Q8N4C7	P25090		P55201
B3VMW0	Q6NZI2	P42357	Q5DT21	Q9NV31	Q86WN1		Q9NPD7
A0A1U9X7X9	P67868	P43004	Q96BM1	P13051	P63272		Q9HCC9
B4DI54	Q14980	Q15848	P09327	O00602	Q9UQN3		O43303
B2RCA2	P02749	Q7RTS7	P23560	O60812	Q9UK39		Q9H7F4
Q8IWP6	P62944	Q495N2	Q8IUL8	Q9H3R5	Q9HC98		P87889
V9HW31	P68399	Q6P6B7	Q6PEY2	Q9NS56	P23921
A0A1U9X9D5	G3QY98	O60266	Q8N6U8	Q13946	Q7Z4G4
A0A1U9X9A3	Q9HC77	Q6ZMZ0	O60397	O94856	Q9BY42
Q8N6N5	Q9Y618	Q8N3C7	Q93096	P35520	O14807
Q5VZU9	P62978	P29034	P35318	P62834	Q15438
B2RBW5	Q5R5M0	Q13398	O94888	P0C0S5	Q8WUH1
A0A140VJJ6	P99998	Q9ULJ8	P29460	P63098	P51854
B0I1S3	Q86W24	Q6WN34	Q30KQ4	Q96M11	Q9ULC6
A0A804CDA6	P63243	Q8WXK4	P14136	P07947	P0C7U3
A0A494C0U1	P62794	P14415	Q9Y5U9	O95390	P35556
A0A669KBL0	Q5R601	O60688	Q93079	E5RQL4	Q9UBG3
V9HWB4	Q86WU2	Q14314	P05121	Q7Z3B1	Q86TC9
A0A0K0K1H8	O15126	Q9UPG8	Q9BW72	Q92914	Q9H4B6
A0A140TA29	Q9UPR5	Q8N539	P20930	O14787	P48594
P0DPH8	Q96LB3	Q9NYG5	P0DJD7	Q12894	Q6P2P2
A0A024RDY0	Q1KMD3	Q2KHN1	O95460	P30990	P29374
V9HVY3	A4K2U9	Q9BWF3	Q9NSI5	O43736	Q3SYC2
A0A1U9X7W4	P53041	Q92963	Q96L15	Q9Y530	Q13613
B4DLY4	P0C273	Q6ZST4	O60938	Q9P0I2	O00533
Q9BU08	P02730	O00339	O00445	Q9BXT8
B4DH07	A6H772	Q8N8Q8	C9J442	Q00604
V9HW96	O19048	Q96IZ2	Q8IV76	Q8N1B3
D3DP16	Q5RA81	P30408	A6NHG4	Q8WVB3
B2R6Z8	P61603	Q9ULB4	Q8NET1	Q6IWH7
B4DXT2	P83940	Q5SWH9	O75443	Q9NVV5
A0A384NYT8	P23946	Q9Y2M5	Q9UGC6	Q9H1K4
A0A024RAJ8	Q969Z3	Q9P0U1	Q16619	P35900
B4DI57	P42704	Q16623	Q8N205	Q8TD08
B4DZR0	Q13263	Q9Y224	A6NMZ2	Q9NVE7
A0A024RC21	E2RR58	Q96H15	Q5VTE0	Q8WTX9
A0A024R1T9	A6NIE9	Q7Z3V5	Q9H4B0	P83881
Q96MR6	P46063	P03923	P07197	Q6ZMY9
A0A0S2Z4C3	Q9C010	A6NFE2	Q2MV58	O94956
A0JP06	P43363	Q2TB18	Q15834	Q9HCM9
B4DHT9	Q08426	Q8WWY8	Q9BSU1	Q9NZI6
B4DH02	Q9H720	Q15517	Q9BVV6	Q96I36
A0A384ME20	P09110	Q96B96	Q96QA6	Q6PIW4
A0A0G2JMZ2	P43243	Q13474	P13500	Q6UX68
D6NKH9	P10630	P01570	Q8WWU7	Q6PJP8
B4DJ30	Q8IXB1	O95996	Q8TAC2	Q8IUF8
A0A0G2JP19	P48506	Q08554	P52736	Q7Z5G4
B2R6D0	Q0MQA1	O14578	Q9ULY5	Q96P50
B4DLV7	Q07954	O75808	Q8TF30	Q15021
A0A024R758	P61585	Q14982	O95084	Q06055
B4DDC9	Q30KK0	P24386	Q8NDI1	Q9BQP7
B3KML9	Q8WXH0	Q8NH59	O95835	P78345
Q6LC01	G1TGF1	Q9NVH0	Q8TC05	Q9BXN2
B4DU16	Q3SZG8	O95900	Q9C0C4	Q9ULZ9
H6VRF8	O35509	P19320	Q9Y6B7	P53805
Q9BUU9	P07951	P40818	O75865	Q96HJ3
Q2TU64	A5A6K2	Q9BPX1	Q9HAR2	P22670
A0A5F9ZHJ0	O76082	P01834	Q96F44	Q19AV6
E7ESC6	Q14195	P10915	Q1L6U9	P15692
B0I1S0	P56545	I3L3R5	Q13491	Q8N998
Q53GA7	P50454	O95297	P02585	Q9UNE0
H6VRG2	Q5RE13	P22303	Q7Z2G1	Q9BTV6
P35527	Q04917	Q5T601	Q9NS98	P35558
Q6FHZ0	P27216	P30039	P12271	Q8IU80
A0A0G2JNP1	O14983	Q12929	P11309	O14602
B4DI39	Q5RBP4	Q9Y2A9	Q68BL7	Q7Z5L0
B4DS66	Q8TDM6	Q8N693	Q16820	O94886
G1UI18	P15313	P58499	B3KU38	O00300
A0A7I2V5N4	P17661	O15439	A6NE02	Q8TAQ5
A0A384MTI6	Q9P2M7	P41439	Q9GZP0	Q96NA8
A0A2R8YDT1	P54868	Q53H76	P14672	O15440
Q53EV5	P62825	Q8N808	A6NHT5	Q9NT22
Q59E93	Q8IVE3	P14060	Q6ZVT0	Q9BXJ3
E9PLK3	Q9HBK9	Q6ZN66	Q8NHQ8	P49863
B7Z881	O08547	Q6DN03	Q8N511	Q53GT1
A8K690	P42167	Q9UJP4	Q86TI2	Q14CZ8
B2RB13	P11171	O94808	O95498	A1L190
B7Z4N1	P10854		Q6H8Q1	A6NN14
Q53GZ6	Q92841		Q99674	Q9NRS4
A0A1B0GTB1	A5A6M3		Q9P0S2	P38571
A0A090N8Y2	P0CG30		Q8NGA1	Q9NX31
B4E388	P14131		Q96KM6	O00141
A0A384NKW7	P54311		Q96JP5	P30793
P49221	Q2KJ81		Q7Z4J2	Q15406
A0A024R962	P16050		O75711	P13521
A8K5T0	Q4V328		Q9Y241	O43895
A1LT96	Q9P0K7		Q6ZMJ4	Q9UKF7
A0A140VJI0	P49591		P35557	A4D0S4
V9HWF4	Q9UBN7		O14730	Q96EZ8
A0A140VJM8	O76090		P07492	Q8WUY8
A0A7P0MQS5	Q8CGP0		O15481	Q86YA3
A0A024R6M6	Q08379		Q14DG7	Q9BRU9
B4DXA8	Q9HAW9		Q9H093	O00337
A0A024R9D7	Q4R898		Q96HF1	Q9BW30
B4DFL1	P22830		Q17RR3	Q8N3E9
E7EVV3	P61420		P06858	A8K2U0
D6RJ96	P49915		Q6ZNF0	Q92835
A0A140VKG0	O43390		Q08345	Q9H6R6
A0A024RB75	Q5RCS8		Q9UHV7	Q8NI17
C9J2C0	Q15233		Q969I6	Q9NW97
A0A140VJU9	P61157		Q86UQ4	O14960
A8K237	Q5RAJ6		Q8NGS0	Q9UPV0
Q53HR1	P61550		Q8TD06	Q99550
Q96M13	O00567		Q13535	P08572
A0A1B0GVI3	P61122		P48681	Q9GZZ1
B3KXS5	P11017		Q8TD16	Q9C0I4
A8K8B7	P20718		Q8IU85	O94889
A0A3Q8TMU7	P84083		P08590	Q969X0
A8K3T1	A0M8R8		Q9NWW6	Q5T7B8
B7ZAT8	O95810		P84085	Q56P03
A0A499FI48	Q13596		Q9HAV0	Q9UBT7
B4YUQ3	Q9Y2W1		Q8N4N8	Q2TB90
J3KN16	A0JN52		P0CG04	O60503
Q53ES0	Q29RI6		Q5U5R9	A4UGR9
A0A0S2Z3X8	P10321		P41159	Q96NW4
B7Z4V2	P28288			Q9HA90
A0A024R7J0	Q9BUJ2			P32971
Q8TDB8	P15088			O95841
A0A0S2Z3G9	Q96A32			P08684
A0A024R694	Q9HAC8			C9JE40
A0A140VJC7	Q5R5H5			P40313
A0A024R8N5	Q02928			O75665
F5GXS2	A1A4R1			Q6NVV3
A0A140VJS3	A5JST6			Q14CZ7
B3KUK6	P61270			P38398
Q53G71	A4H211			P20815
A0A0S2Z4U8	Q9BSL1			Q3KQU3
A8K008	P08621			Q52LW3
Q96HX0	Q5RFJ9			Q5S007
A0A0A0MRM8	Q07955			Q9ULJ1
A0A024RA80	P61017			Q86SQ7
A0A0K0K1K2	P63171
A0A024R6K8	Q9NY59
A0A024R2I9	P00326
Q6N093	P20671
A0A140VK70	Q96AQ1
D0PNI1	P26885
Q6MZU6	O15496
A0A024RDL1	Q2KJI3
A0A024R6W0	A6QLG5
A0A024RDQ0	Q5RC21
Q5T4U5	Q5R4K5
Q6FHU2	P15090
Q9NS25	Q8N6N7
V9HWH2	Q4JDL3
A0A087X1N8	Q16204
A0A7P0T7G7	Q4R528
A0A024RAC9	Q5RF34
A0A140VJV1	Q148F1
A0A0B4J2A4	Q8TAQ2
A0A384ME17	P61085
A0A024R7V6	E9PAV3
A5PL27	Q92817
E5KSD5	Q8TBA6
B1AK88	Q14683
Q53G79	Q9H8H3
A0A384MDR8	Q8WN70
B4DG20	P84091
E7EU96	Q9NRR5
A0A024R9W5	P17516
A0A140VK83	O00151
B4E162	A5A6J7
J3KR97	Q4R979
B2RBD5	Q92900
A0A024R8S5	Q6MZM9
Q53HB3	Q14BN4
A0A2R8Y6C7	P40123
B4DL86	Q96L34
A0A494C1P6	Q92599
A0A0C4DGA2	Q9H4A3
B7Z7R7	P22087
A0A024RA13	Q06136
E2ITE1	P17931
Q8NF17	Q99729
F5H2X1	Q96GD0
A0A140VJD4	Q08043
B4DX17	Q03135
Q6LDS3	A3KN22
I3L1R7	P60766
V9HW89	P19224
Q6IBN4	Q8IYB7
V9HWJ7	A7MB62
A0A140VKB2	A4F4L4
A0A087X2I1	P07099
B2RB53	Q14839
Q8N5Q1	P58107
A8K884	Q9UKM9
A0A8I5KRB0	Q5RAV2
A0A384MDQ7	P60024
B4DWX1	Q4FZT6
E5KSE7	Q96MV1
A0A140VK76	Q13435
A8K7B7	P00915
Q59GM9	P24844
Q9UF55	Q86YT5
B7ZAF6	Q96E11
A0A140VKF6	Q5RAZ2
A0A140VJT8	O43143
B7Z4T3	O75534
A0ZT98	P12081
B4DPH5	Q14498
V9HVZ7	Q9BXD5
A0A140VJD5	Q5RF67
A0A024R201	Q9BX95
A0A1U9X7D2	O75822
A0A140VK18	O76027
V9HWC7	Q75T13
E5RIA4	O15231
Q32WI7	P17480
A0PJ86	A5A6H8
B5ME97	Q01995
A0A024R8Q1	O96019
B2R4R0	Q9UJ14
K7ERP4	O95050
B4DN31	Q0MQC0
A0A140T8X9	P51608
B2RBE0	Q13243
A0A0A0MRJ6	P26368
A8K482	Q96Q06
Q4W4Y1	C0HL66
A0A384MDU9	Q08170
B4DL67	Q2KIE4
Q53FV7	D0VWQ5
F8W0P7	P02272
A0A087WT44	Q96SQ9
Q5TA04	Q05682
B3KTT6	Q9BSJ5
A0A384MR00	Q14151
V9HWC2	P07585
D3DWK1	Q6WCQ1
A0A140VJY5	Q13310
Q6MZQ6	O15379
A0A384MEF1	Q9Y3Q3
A8K7F6	Q5R833
Q7Z351	Q96DZ1
Q4KRI2	P35611
G3V180	E2QXF3
F8W7X0	Q9NYY8
A0A1U9X7D5	P05455
A0A140VKG6	P61162
B4DMJ5	Q9BUQ8
A0A2R8YDQ9	O60762
A0A0G2JKA5	Q9UKX7
Q58FF7	Q96IR7
Q0KKI6	F6RQL9
A0A8I5KYH4	E2RKA8
Q59ET7	Q12959
Q53FI7	P52815
Q6IRT1	P06454
A0A0G2JML4	Q8N4V2
A0A140VJZ1	P62833
Q6PJF2	Q9BT76
A0A140VJZ8	Q5R548
Q53H88	Q9UJ41
B7Z6P1	Q5TEA3
A0A140VJK7	Q15436
Q6N095	Q01844
Q6P2I3	Q96C36
Q32WJ6	Q13363
Q3ZCM7	P61010
B4DP06	Q9NYI0
Q9HBB9	P16452
A0A182DWF2	Q9UKG9
A0A384MDW7	Q5XXA6
Q5T081	Q4R3C7
Q9BW34	Q9H0U3
K7ER00	Q13227
Q7Z3Y4	Q13283
A0A384MDS4	Q2KIV2
Q5VV23	Q8WXF1
A0A024QZN4	P80404
Q53FP3	Q9Y2X7
D3DPU2	O43491
B4E1D8	A6QR46
A0A7P0T9I9	Q14643
A0A140VK44	Q2NKU6
A0A024R1Z6	Q6PIF2
B4DX81	Q5VSY0
P53675	Q15691
B3KS89	O00534
Q6FHB5	Q8IXI2
A0A0S2Z5H7	P84089
Q9BXN6	P35637
F5H6I7	Q96AE4
A0A0S2Z3L2	Q4R6D9
A0A140VK00	Q13185
J9R021	Q6PCB8
A0A024R9X7	Q32L78
A1LPW7	Q96DI7
A0A024RBE8	O14964
Q2QD09	Q66HA6
Q53GT4	Q9BXX2
B4E2M7	Q15459
A0A087WSW1	P47914
A8K7T4	Q16875
A4GYY8	Q5R9J9
A0A7I2V2R5	Q05B71
B0AZL8	P55008
E5RJD2	D0VWQ4
A0A024R3V8	P61282
A0A024R573	P67810
B4E2J2	P11387
A0A0C4DG52	Q9NX58
B4DJQ5	Q5RAZ9
B2RCB4	P54922
A0A024R7B7	P09661
A0A384MEE7	P61008
A0MNP0	Q9H347
A0A140VKB6	P22413
E5KSX8	A9RA84
V9HWF9	Q8IVF2
E5KSU5	O95817
B7Z544	P00736
A0A140VK27	Q9NR30
B4DE53	P63302
A0A140VJJ2	P31949
A0A1S5UZH2	Q86UP2
A0A384MDV6	Q8WUT4
A8K8B0	Q9BZM4
R4GNE4	Q13547
A0A0S2Z2Z6	Q9Y4D8
A0A140VJK0	Q9UBU9
O75250	Q5R8I2
E9PHY8	Q9HBL0
B4DZQ3	Q96CT7
A0A0S2Z428	Q9NYF8
B3KXY2	P16213
Q53GF4	Q13586
Q53GE3	P12829
P04259	Q9P2K5
Q58F09	O95716
P22612	Q969G5
A8KA83	O95208
V9HW98	P83870
A8K4T6	Q5R8P5
A0A140VJI7	Q3ZCL8
B3KS82	P13569
A8K916	P15153
B2R853	O75354
Q58FF8	Q6UN15
Q6I9V5	Q16553
A4QPB0	P29590
A0A384N679	O00170
A0A024R6A5	P62998
A0A3B3ISW9	Q5E992
A0A024R4X0	Q27W01
A0A0A0MR02	Q9P0M6
A0A286YFJ8	O75063
A0A0S2Z4R1	Q10472
O75944	Q5SRR4
B4DH89	P33241
J3QL06	Q15154
A0A0S2Z377	Q5R762
Q53GN4	P14678
A0A024RB85	A6H769
Q5T5S1	P50895
B3KW79	Q16630
A0A140VK65	Q8WVL7
Q6FGH9	Q01650
B4DXF4	Q8NEU8
A0A5F9ZHB4	Q15643
V9HW74	Q92688
Q53GR7	Q9BQG0
Q6FGX9	P54108
B4DV79	P28906
A0A0S2Z3H3	Q9Y2D0
P0DP25	O43823
Q9BV61	Q9NPA0
F5H5P2	Q13573
A0A384NL22	P62326
A4D0W4	P54105
Q96CT6	Q7Z3D6
A0A2S1PH20	Q9NX24
B3KMV8	P23588
A0FGW6	Q5RFN6
A0A384DVU0	P11049
Q6Y806	P52594
P56730	Q12873
E5KLM1	Q5NVN7
B7Z2V6	Q9Y2V7
A0A2S1PH31	Q8TCG5
A0A024R811	P42330
Q8TBT6	Q15700
A0A7I2V5Q1	Q8N4Q0
A0A0U1RRL8	P61955
H3BP04	Q9Y3B7
A0A1W2PNU3	Q8WU68
A0A0S2Z410	Q8WUE5
A0A0A0MSZ4	Q2TA42
A0A024R7X0	Q96KB5
A0A7I2V2P6	Q12874
B7Z7I0	Q9UHX1
A0A183YE00	P08579
Q59EK6	O94776
A6NF51	O14979
A0A024R0Y2	Q9NWV8
A4D0R1	Q92874
Q5T5C7	Q7Z392
Q53H08	Q969G3
Q53ET7	Q9BT09
B4DTH1	P63150
G3V0I5	O14776
B7Z5V6	Q14157
A8K8K2	Q14141
A0A024RC55	Q14573
A0A6E1Y6F7	Q96I24
B7ZKY6	P51911
A0A024RAB6	Q9Y5L3
B2R659	Q9UQ35
E9KL30	Q6P2E9
B4DRB7	Q6P7P5
Q59GW6	Q5RAL9
O75546	Q17QI1
Q4KRN4	O15533
A0A140VJL3	Q96FL8
C9JFR7	P53611
A0A0K0K1J0	Q7Z4W1
Q59EC9	Q8IZP2
A0A109NGN6	O70274
Q6ZTI3	Q9BZE1
A8K6Z0	Q9UG63
A0A140VK68	Q9NV70
Q4G1A2	P60902
F8W8F9	P43378
A0A0K0K1I1	O75934
Q9NR99	Q9BVC6
A0A140VJZ4	Q9NZT2
B3KPX1	P55854
A4D1U3	A4H235
A0A0K0K1K4	P49171
B3KW93	P15882
A0A024R509	P30838
Q86TT1	Q8TDJ6
O75882	P35555
B4DKV4	Q5R387
A0A0S2Z3G3	Q2TAY7
A0A0A0MT83	P20231
Q0VAS5	P05120
Q5ZEY3	Q9Y320
A0A384NL00	P08123
A0A0S2Z5M1	Q9Y2J2
A0A024R4U3	P08397
C9JBW9	Q5TAQ9
E9PIE4	Q13123
A0A140VJI2	O14832
A0A087WW40	Q5R9L3
B2RD00	Q5SWX8
V9HWC6	Q969G6
A0A140VK46	Q8NC51
A0A2R8Y566	Q9Y624
Q59ED7	Q14112
A0A024RBT0	Q9NRW7
A0A0G2JJD3	Q5TBE3
Q5U0A0	Q7L014
F8VQQ3	P49590
Q5JYR7	P51858
Q8NCL6	Q0X0A5
A0A0S2Z569	Q9ULL0
Q4KRM8	Q13177
H0Y938	Q9Y3Y2
Q6PUJ7	Q9UEY8
Q8WYI2	A1XQU5
B4E1Z4	Q9Y6E0
A0A2L0RI76	P13995
Q53FE8	Q5H9M0
B2RDW0	Q08495
B4DVQ5	Q5MNZ9
Q8TAS0	Q5JSS6
A0A0A0MSY6	P52298
A0A140VJS0	Q15811
C9JK28	Q4R4J1
A0A140VK93	O14684
A0A7P0T9D8	P21810
Q4KRP2	A9YWH3
P43652	Q13277
Q8IYF3	Q96QD8
B4DIR5	P46100
A1XP52	A6NHR9
B4DZN1	O43447
L8B196	Q13439
A0A024R3V7	O15027
A0A024R301	Q9UH99
V9HWE8	Q9P016
A0A140VJL0	P35240
Q9P1A0	P09455
Q5SRQ6	O00142
Q53F10	Q14353
A0A384NPU2	Q96PC5
A0A140VJV0	O43290
B3KRV7	Q6EBC2
Q9BTT5	Q969Q5
B3KXW5	Q14318
P24821	Q5R4E0
Q6P453	Q9UKY7
B4DXD0	Q8N5N7
A0A1L1UHR1	Q9BXF6
B4DUV1	Q14746
Q53F37	Q86XP3
E0ZS56	P0CG34
A0A024R0H7	Q9H2K8
U3KPX3	Q4KMQ2
A0A6I8PTZ2	P0C024
A0A1B0GTJ6	Q9BTT0
A0A024RAI1	Q9BT23
A8K454	A4H200
Q7Z7M4	Q5R6N0
B7ZLW0	A0FGR8
A0A1U9X7H7	Q8NDW8
L0R849	Q08648
E5RJ29	Q9H267
A0A384NL53	O00244
Q5SX86	Q49AM1
B4DWX3	P13591
A0A024R884	P62633
B4DXX9	Q9UMY4
A0A024R3Q0	Q4VNC1
V9HW32	Q99615
D6RF35	Q5R6W5
B4DSV8	Q13948
P03952	Q2YDH6
Q99666	P53992
A0A087WT59	Q8IX12
B2R8A2	O75436
Q8IVP1	Q15041
P0DOX6	P51531
A0A8I5KSN5	Q9BZM1
Q597H1	Q00013
Q6S8J3	P24051
E5KRG5	Q9NR56
Q9BTM1	Q9P289
V9HWJ1	Q16799
H0Y3Y3	Q12955
Q6NUR7	P60483
A0A7P0Z4G5	Q9NUQ7
Q149M9	Q7KZI7
J3QTA6	O43325
A0A384NPR0	Q9Y6F1
A0A0D9SF54	P04233
A0A024R7Q5	P11086
B1ALW7	O00592
B2RDG9	Q9C0C2
B3KS92	P28370
A4FTY4	Q04206
Q86YZ3	O43715
A8K956	P37235
B4DP27	Q9NP92
A0A024R7F7	Q8WV35
A0A804HL40	Q9BZC7
A0A024QZN7	P33240
V9HW90	O95302
Q32Q12	Q5R605
Q04727	O60216
A8K6V6	Q15637
B2RE39	Q9HBF4
Q96H31	Q96A35
V9HWE1	P98179
Q9P1V8	Q8NEW0
D3DNU8	P30876
A0A0S2Z3P9	Q86U42
B4DYR9	Q8IZA0
Q53FA7	Q08DI5
B3KS36	Q96TC7
Q5U0I6	O88952
Q8N2A9	P56277
M0QYM7	Q9UIJ5
P22090	O43237
E9PK25	Q13795
B2RDN1	P25490
E9PIL3	Q96CS2
A0A024R2L6	Q13033
A0A5F9ZHN7	A6H7B1
Q6GMX4	Q92536
A8K887	P39687
B4DYJ4	Q8TAG5
A0A024R3R2	Q6PKG0
A0A024RAC7	Q13015
A0A024R5Z8	O35900
A0A7I2YQ75	Q86V88
Q6IPQ0	Q9Y5S2
A0A024RDT6	Q3T132
B4E0K0	O15551
A0A7I2YQF8	Q9NQ40
G3V5T0	Q9GZL7
Q9BVJ8	P51580
A0A024R4L1	A5PJI5
P04217	P60467
X5D2U3	Q969N2
A0A7P0TAJ8	Q9NPB0
A0A384NPH9	P53582
A0A024R5H0	Q5RAF0
B4DKR3	Q92954
Q6PCB0	P27448
O15296	P05538
A0A024R3L8	Q9UI47
A0A024R6P0	Q96ER9
A0A1B0GVD5	Q9NQZ5
A0A024R3Z5	Q96HD1
Q8IWB4	Q7Z402
A0A1B0GU80	Q9BR61
Q8NEC7	Q9NW13
A0A384NY14	O43315
B4DYH0	Q8WWM7
B4DMN1	Q3SX43
Q4R1Q4	Q9UBC2
B2R5M9	Q9NR46
B2RE36	O43292
S6BGE0	P04731
Q6FHV6	Q5REQ5
A0A024RAC8	P98173
A0A024RCV0	Q9Y3D9
O60814	Q6GYQ0
A0A0S2Z5U7	Q9NQG1
H0YAR2	P08047
A0A384NKJ3	Q9Y234
Q6NS36	P48509
A0A140VK39	Q93083
P56180	Q5RDB1
A0A384N6A4	Q6XVN8
Q6FI27	Q9BUK0
A0A7I2V5S2	Q14155
Q9NQ79	P45984
Q5T5M1	Q92922
A0A0S2Z3W3	Q9BXC9
A0A024R663	Q8IWW8
A0A0C4DGB5	Q9BYD2
B2R960	P52823
G5E9G0	E2RGI3
A0A024QZT9	O43670
A8K8C4	Q96DH6
A0A8I5KW16	Q09161
A0A384MTT2	P00439
A0A0U1RQY7	O95319
A0A8I5KYI0	Q9Y3E1
A0A024R394	Q4R8X0
A0A024R9I9	Q8N4Q1
B3KS98	P24928
A0A804HLA9	Q5GAN4
B7Z549	Q96C90
B4DX00	P30419
A0A024QZW7	Q86V81
Q9UNU2	P16220
B7ZA94	Q0VCF9
A0A140VJE3	P17927
A0A024QYY3	O75841
Q6PIW8	Q6EV77
B4E106	O15269
B1ALA9	Q9Y6H1
J3KRX5	P49747
A0A3B3ISJ6	O75494
S6BAR0	Q0IIJ0
Q5JPC1	Q9UBR2
Q6IAT9	Q6PK18
B3KPZ7	P25205
Q53HV6	Q99459
A0A140VJY1	P59708
B4DPQ0	Q6PJT7
D3DSM4	P82979
K7EL68	Q8IYB3
J3QS36	Q99707
Q96EB3	Q9HC78
Q59H39	P19388
A0A024R7K8	Q9UN36
D9ZGG2	A7WLH8
A0A140VJN7	Q6P1J9
A8K1E9	O43809
F5H2F4	Q8TAL5
Q7Z2U7	P35226
Q6PIY5	Q9P258
Q5JPE7	Q13428
B4DKS0	Q96ME7
A8K0T9	A8YXZ8
P13671	P98160
A0A024R2B5	P83916
E7EM64	A4FUI2
Q9UNM1	Q96BZ4
A0A087WXX8	Q5R532
A0A0S2Z5D4	O43933
A0A384ME15	P09001
A0A024R8Z5	O00461
B4DMI7	Q8TBM8
Q9H892	Q8N9R8
Q6FIF1	Q96MW5
Q6I9V1	P29972
A0A024R125	P19634
A6NFR6	P52657
Q86TY2	Q14596
P15086	Q9P2N5
P02743	P60519
B1AP13	Q8TAW3
Q3B7A7	Q9NWU5
A0A024R7U5	P18577
D0EKE5	P00742
A0A024RDG4	Q9H6P5
A0A087WY99	P49326
Q7Z4W2	O96011
A0A1B0GUX0	Q96I25
B3DE06	Q5JTJ3
A0A8I5KRG1	P49674
A0A7P0TA85	O00192
Q547S8	P51610
A0A024R1T5	Q8IZU3
B2R4A2	Q96AC1
F8W7Q4	O75356
A0A1B0GX79	P10635
A0A140VKA9	Q9UI17
A0A2R8Y422	Q5RBQ0
E7CNQ9	Q9Y6X4
Q5VWC4	P18887
A0A0K0K1K7	Q15070
A0A140VKH7	Q6PIU2
H3BNC9	Q13427
A8K8Z4	Q15651
A0A024RD07	P46934
Q5CZ94	Q96LB4
Q6P5S3	Q96FH0
H0Y7Y5	Q9BQQ3
A0A0C4DG97	P18031
H0YDT6	P51178
Q6DHW4	P14373
B2R491	Q9H4A6
Q6IAM7	Q9C0J8
C9JRZ6	O15042
A0A024QZ95	Q9H204
Q96CV8	Q6IB77
B7ZM15	Q5BJD5
Q6FGV9	Q9NXW2
Q86U75	Q9UL12
A4D0Z3	Q9NYV4
A0A7P0Z441	Q6UWW8
H7BXY3	Q8NBN3
J3KQ21	P42285
Q9BPW0	Q5R478
P02042	Q9Y5J9
B4DN72	Q3ZBJ0
A0A024R7Y5	Q9GZM5
Q5LJA5	Q16643
A0A024R625	P35612
K9JA26	P98175
B4DYZ8	Q8N129
H7C0T2	Q12891
Q6FHF7	Q13163
Q6FGX3	Q9H2M9
B4DQM6	P0C869
A0A1U9X8Y4	O60427
A8K761	Q9Y2U8
H0YIC4	Q6IE38
B4E206	P49790
Q9UM02	Q6PII5
A0A384MTT0	Q9NQ50
A0A0S2Z4G4	P20774
X2D4K6	Q13608
A0A0C4DGQ8	Q86XL3
B9VP19	Q8N474
B2R4S5	Q92903
P0C7P4	P62875
B4DFL3	O43521
Q3LR79	P21757
A8K9B2	Q3ZBK6
Q7KZA3	Q9H1E3
Q8N4P6	Q5R6G2
A0A024R0L6	A6NLE4
A0A0P1J1R0	P63312
A0A6Q8PHE5	Q8NBM4
A0A7D9MZ98	Q5RKV6
Q9HC06	Q6V1X1
A0A140VJV5	Q969Z0
H9SYF8	Q5R4M1
H9RJM6	O60240
X5D299	Q86VU5
O75610	O43172
B4DHE4	Q03518
A0A1W2PPJ9	Q9BXU1
B4DXH7	Q01658
A0A0K0K1J1	Q9P2X0
A0A343VHA3	O60832
Q7Z379	Q8WYP5
D2CVN5	Q9UIQ6
Q8N752	Q5T8D3
A0A024R4E7	P28062
G5E9W0	Q8WWY3
A0A024R396	P12004
A0A024R8I2	Q15428
V9HW76	Q9H305
Q8IZZ5	P55196
Q96L21	O75937
B4DVS4	Q5RC30
A4D2J0	Q96Q45
A0A804H3B5	Q969T3
Q86VX4	Q16594
A0A024R9G4	Q5R7F0
X5D8T4	Q96LL3
A1A4E9	Q2TAA5
B4DX45	Q14966
A0A024R324	Q86W42
B4DPT6	A9CAZ8
A0A024R6Y2	Q5RE65
S4S694	Q9BTC8
B3KTT0	Q8WVM7
Q8WYJ5	Q8NI27
B4DZ47	Q9NVD7
Q5JR94	O18894
B0AZL7	Q9UGT4
Q09U41	O95218
V9HWD3	Q5RBR3
Q8NE22	Q5HYK3
D9IWP9	P07942
Q14222	O35690
A0A024QZ62	Q6UX82
Q9BPX4	Q96NT0
Q13784	Q99828
Q5JQC4	Q96RP9
M0QWZ7	O75150
B3KN06	Q3V6T2
A0A384NL93	Q5T3U5
A0A0S2Z693	Q96GE9
P49593	L0R819
A0A1W2PP78	Q6UWS5
A0A024R7U9	O14530
D3DSQ1	P09326
Q562L9	Q9UIG0
Q6IPW4	Q7Z3E2
B8ZZI7	P63217
Q2TA77	Q9BRJ2
A0A024RBK3	Q8N6T3
A0A1B0VZ80	Q8N2H3
Q5QPM7	Q63HN8
Q58FG0	Q96A23
B7ZB80	Q9NQL2
A0A0S2Z652	Q6UX53
L7Y0W9	O14874
Q9UG64	Q16666
D6W507	Q96L92
A0A2R8YFM9	Q9UL25
A6NJJ0	P78310
B2RC85	Q06547
A0A6Q8PHK0	A1A4Y4
A0A024RC97	O94855
A0A384MTQ5	P01303
Q59EH3	O95249
A0A140VJG2	Q9H114
Q6FGU2	Q6P9F7
H3BTI0	Q9UBM8
B7Z7X3	O75607
A0A024R228	Q56K13
X1WI28	Q9NVS9
D3DWK4	Q96RQ1
Q6IBG4	Q53GD3
A0A024R1U4	Q9BQS8
F8VTQ3	Q9H8M2
A0A1B0GTM3	Q9HAU0
A0A024R3U9	Q5SXM8
Q5T1B0	O00712
A0A804HIV4	P02747
A2A3R6	O75581
Q6B514	Q8N3X1
A0A0A1HAV9	Q9HBG4
C9JLK2	Q5SSG8
B2RA56	O00178
A0A6B9RE21	Q8N8R3
B2R5U1	Q96EL3
A0A024R3W7	Q9NQG5
A0A024R129	Q9Y6V0
E9PIZ1	O60239
B4DHX6	Q96SU4
B7Z7N3	Q05519
B4DP80	Q86YP4
K7ELV2	Q9H0D6
D6RHI9	P55081
A0A024R1K7	Q86VR2
A0A140VKC8	Q96SN8
A0A140VJP2	Q7L2E3
B2R984	Q5T653
B2RXF8	Q9BYD3
P46019	Q86SR1
Q6I9U9	P55039
A0A494C0X7	Q8TDB4
B2R815	Q06265
P0C881	O43379
H0YIV4	P20290
A6NCN2	Q9NYK5
A0A2R8Y811	Q9H4G0
E9PJ23	P11117
A4D160	Q7Z404
A0A024R6R4	Q01740
A0A2R8Y5S7	O75452
A0A024R8M4	Q96FV9
D6RI10	Q99418
Q9H9V9	Q8WWI1
A0A7I2V323	Q9NYJ1
A0A024R4X7	A5D8V6
A0A080YUZ6	P10153
P0C875	Q06203
Q13838	P82970
A0A7I2V5T7	Q05048
J3KNN3	Q9HC62
P00739	P05771
A0A1B0GUS4	P48634
B2R4F9	Q5EA55
Q53GX7	O43815
V9HWB5	Q96A49
P0C5Y9	Q9UQR0
A0A024RBH2	P0DI81
A0A8I5KV92	Q5T3J3
A0A140VK73	P46937
B0I1S4	Q56VL3
A0A1L5BXV2	P41567
B8ZWD1	Q8ND30
Q53XM7	P32754
A0A1B0GW53	P48788
E9PM13	Q9H0U6
H0YNE9	P01906
A0A024R6Z6	Q15528
Q8N9Q8	Q96TA2
Q53XC0	O43663
H7BXH2	O43660
Q6NXT2	O96009
Q1HBJ4	P06312
Q5BKZ2	Q8WTS1
S4R3N1	P82912
O76009	Q8WXE0
D3DTH7	Q9NZR1
Q86XE2	Q86XK7
A6NFX8	Q2TAL8
P53384	Q1JQC2
H0Y6F0	O95445
Q15485	Q9NVH6
A0A024R4N0	Q9H3H5
A0A3B3IS18	Q96EB6
Q6IB11	Q53EZ4
H0YGR4	P41218
Q58FF6	Q8IWA4
J3KNW5	Q9H0V1
Q6TXQ4	P83436
A0A1W2PPE3	Q9BZE4
A0A0A0MSV6	Q5UIP0
A0A7P0TBE7	P62891
Q562M3	Q8TAE8
B7Z6B3	Q9H9E3
A0A140VK94	Q96PM9
D3DUL8	Q9UMR5
Q9BY76	P05161
Q53FF6	Q9NRL3
A0PJM7	A1A4Q4
F5H442	P05114
A0A024R2Q4	Q9HCG8
A0A087X1K9	Q14676
P0CG39	Q9UPN9
Q2F838	Q3T0Z3
A0A0A0MTJ8	O95260
B4DWH7	Q9UK73
A0A024R5K1	Q96B45
Q9UG59	Q8WVK2
A0A024R8E4	Q16656
S6B2A1	O94817
B2R6J3	P36915
B2RDT8	O43252
J3QL71	Q5BKZ1
A0A024R7W9	Q92608
E7ETK5	Q5TBC7
Q5JR08	P35754
A0A024R1U0	Q15582
A0A8I5QKN7	Q96ST2
B7Z756	Q8N2G8
H3BNZ7	O75106
B2RCC2	Q2KJD7
Q8IYS8	O43752
B7ZAS5	O75387
Q549N0	Q6UXN9
H0Y4U4	Q14919
M0R0F0	P46527
A0A024R611	Q5T7M4
B4DTA9	Q92777
A0A024R580	P05230
Q6PJG6	Q8NES8
B3KU91	Q8IXU6
Q569I7	P62256
A0A024RD83	O43731
A0A7I2UT39	P05452
A0A024R4M0	Q8IWY8
A0A7I2V492	O75920
B4E320	P60518
A0A384MDR3	Q8IV08
A0A024R9B7	Q5T1M5
B8ZZI4	Q6P5R6
A0A087WV05	Q99571
D3DSY9	Q5R6Z6
A0A140VK85	Q5R589
A8K8D3	Q5R9M4
H0Y983	Q5T2D3
A0A8I5KYJ3	Q5W9D5
A0A5C2G892	Q6ZMT9
B3KX19	P15927
A0A343UGE8	Q96D05
F5GYQ1	Q9H7L9
B4DN54	Q9P015
A0A5C2GYF3	P23497
B4DXZ6	Q969J3
Q53XJ5	O43760
Q5I0G2	Q5T2E6
E5RI99	P26006
A0A140VJY3	P01593
V9HVY9	P51587
B2RDV2	Q52MA5
B2RB32	P55160
Q4G0Z6	Q9Y4K1
Q14520	Q9NQW1
Q8WWF5	Q96GX1
Q96T59	P20226
A8K6K2	O15078
X5DNA9	P51151
B4DN96	P23297
B4DWC4	Q9NRX2
P0C7I6	Q8N8Y2
Q2TU34	Q8IYE1
A0A024R2M6	P28845
F8W7C6	P50542
A0A346LZT1	P48051
A0A1U9X7R2	Q8N1G1
A0A5H1ZRQ7	O95347
A0A1B0GVW0	O75152
G5E9V6	Q9HBM1
C9J5Y1	Q9H6Y7
A0A024R4J4	Q9UPT8
Q5VUU6	Q68CP4
P43358	Q12849
O60361	O60476
A8KAM5	Q3C1E9
A0A024R7A5	Q9HCM2
B4DJ62	P02775
A0A024R882	A6NEY8
W0UV31	Q9H0E3
P0DJG4	P49406
A0A5F9YFS9	P48651
Q6P1X6	Q9P0M9
F8W9W2	Q9H6D3
B4DY09	Q9NVK5
Q03591	Q9UI10
Q6PKC0	O14519
P01036	P00748
E7ENQ6	Q16540
Q6DN23	Q8WWI5
A0A090N7V5	Q96S82
P48741	Q86WC4
A0A140VJK6	Q86SF2
Q16715	Q9NUM3
B2RAW8	Q4G0J3
Q499H0	P10275
A0A140VJF4	Q66K14
A0A024R1F4	A6NMZ7
Q6PF12	P35610
B4DNN4	O00193
Q93099	Q9UHW9
Q9NQ88	Q6YI46
Q53YD8	Q4VC05
A0A096LNT9	P15428
B7ZAK9	Q02094
A0A024R5Q7	Q8N7C4
A0A5H1ZRS3	Q8N3P4
A0A024QYR8	P40855
P0C8F1	Q9H2P0
A0A384ME80	O76021
A0A669KAX4	Q92828
P26927	Q96HA1
Q32Q14	O14653
A8K3Q3	Q5NVC8
B2ZZ89	O95248
B3KP90	Q96PE3
A0A024R977	Q6XE24
Q6NSD4	Q3MHP5
A0A140VKF5	Q15050
A0A384MDT0	Q155Q3
A4FU77	Q99943
F8VXU5	P10398
B4DY51	Q14142
A8K7Q1	Q7Z6E9
A0A140VJC9	P51397
X6RCK5	Q5R766
S6C4R7	Q8TCC3
A0A024R2K1	P17096
A0A024R8V7	P27469
A6PVN8	Q92504
B7Z767	P39748
D6RC51	Q13308
A0A342YMQ1	Q92576
Q6FHJ9	Q6PCB7
A0A024RAE6	Q86XI8
B4DYW0	O76024
B4E0K9	P33260
A0A024R1A4	P55082
A0A0A0MSK5	Q9P2D3
A0A024R184	Q9Y2H6
V9HW41	O76095
B2R6W1	P07315
A0A5C2G4U8	O60869
Q9Y5K3	Q5SGD2
A0A7I2V2U2	Q96EY9
A0A0U1RRG8	P52655
P23435	P35659
Q5VZQ5	Q3LIE5
A0A1B0GVQ3	P02299
A0A5C2GCU1	Q5R8Z6
A0A5C2FWZ4	P53370
A0A024RB72	Q9BV23
A0A024RAS5	Q7Z6M1
A0A7I2V4F0	A4FV68
A0A0S2Z487	P63091
A0A024R7L5	Q9UBL9
A0A024R769	P00749
D6R9Q3	Q9UBC5
A0A5C2G1S9	Q9H497
A0A0F7G8J1	P56182
A0A5C2GJU5	Q96BZ9
B4DWG1	O43280
A0A5C2G665	Q96S06
X5D2M8	Q5R7C1
A0A024RB32	Q7Z695
P04275	Q14CN4
A0A5C2FZV7	Q14160
A0A1R3UDR5	O15020
A6NHN6	Q9Y227
E9PKZ4	Q6RW13
F8WDR4	Q5NVQ1
A0A5C2GW59	Q8N4V1
B2R888	Q96CP7
A0A024R2P4	Q6P1N0
A0A1W2PNX8	Q03519
A0A804HIK0	Q9BW60
O75636	Q63739
J3QRU4	Q9NXH8
P0C2W7	P01893
D3DQU7	Q7Z434
A0A5C2GKK7	Q9H9C1
A0A0S2Z3Q4	Q9H1X3
F5GZS6	Q15287
P21108	Q9BQE4
A0A1B0GUL7	Q96S66
Q05DJ2	Q53FV1
Q9NYA3	D3Z8N4
A0A024QZ08	Q96KQ7
A0A5C2G0U2	O75907
Q9H3M9	O94901
Q8N0W5	Q08477
B4E0R9	Q7Z6W7
A0A024R5K8	Q15125
J3QQ67	Q13496
E7EX73	Q9NPI9
Q4JM47	Q9NYM9
A8K8E0	Q9NWS6
A0A5C2H411	Q9Y6I4
B4DNR3	Q9BXR0
B7Z6Z4	Q9NQX7
P12036	Q8NBZ7
A0A5P9RRP9	P68401
B4DPM0	Q4R5E1
A0A5C2G2J1	Q99614
Q6IPH7	Q15042
B2R8G6	Q9NVP1
A0A5C2G332	Q9H1Y0
J3KNF4	Q9BWQ6
A0A024QZU7	Q96H22
Q8N2U9	Q8NDH6
A0A024R6E8	Q6ZNC8
A0A286YFF7	Q9H8M1
A0A2Q2TCK2	Q03393
Q53Y06	P35249
E9PCY7	Q86UW9
D3DP46	Q8WZ73
A0A5C2H3U4	Q9H0V9
B4DY08	P49711
Q5T4F7	O15321
H0Y3N9	Q9Y6K0
Q5TH29	Q9BYI3
Q7KYR7	A6NGZ8
A0A3B3IS66	P60058
Q6PGQ1	Q8WTV0
A0A024RDY3	Q15427
B4E1G9	Q3SYG4
A0A024RAM4	Q6IC98
A0A5C2FY90	Q8N6L1
B3KN09	Q9P253
B3KTJ1	Q6NUQ1
Q9H3H0	Q9P0K1
A0A1B0GTL5	Q29RF7
A0A0K0K1J8	Q9NVH2
A0A7P0TAQ9	Q9NUN7
Q8NDV3	P51636
A0A5C2G1Z3	Q9ULX6
E7EVJ5	Q10469
Q5JWE9	O60551
F5H385	Q8NG11
A0A5F9UP49	Q9BZ72
A0A2R8YEL6	Q53GS7
B9EF68	A6NGH8
A8K099	O95471
E7ERK9	Q6YBV0
A0A5C2FW18	Q5J8M3
M0R2C2	Q5T9L3
B0YIW5	Q15758
A0A1W2PQ11	Q9H0H3
H0Y368	Q9BXU2
A0A5C2FZP0	Q16890
Q3ZCV2	Q05D60
A0A3B3ITX4	O75365
B3KY43	Q32PD7
A0A024R9R3	Q8TBM7
M0R1Q7	P83105
A0A1U9X7U3	Q7KZN9
V9HWE3	Q14088
A0A3B3ITW3	Q148I3
A0A384NQ35	Q5JVF3
A8K3W7	Q96FN9
B4DEL5	Q96KC8
A0A7T0LP00	P37287
A0A3B3ISV4	P56962
A0A7I2V2D2	O00115
A8MTF8	Q8NFJ5
Q5VY30	P78382
X5D2F4	Q15554
Q9NRY7	P54274
A6QKW0	Q9BU79
A0A7I2V539	O00767
A0A024R5Z6	P17026
I3L145	Q13459
B3KQS1	Q0VDI3
Q6ZMR3	P54257
A0A1B0GVX4	Q8TED4
A6NE52	Q8N9V3
Q6VFQ6	Q92685
A0A3B3IUB5	P08034
A0A0X9UWL5	Q01484
Q4VAR4	Q14978
J3KR48	Q16611
A0A5C2G041	Q9Y2Y0
A0A024R7G2	Q9UBQ6
B4E0X1	O60507
A4IF54	Q9H0H0
B4DGD0	Q7L2Z9
H3BR94	Q5VZM2
G8JL96	O95630
A0A024R0J5	Q9HCD6
A0A024QZR3	Q14534
B4DYC7	Q9NWZ3
A0A024RC68	P82664
P18065	Q5RAF4
G3XAB9	Q9Y676
B2R6K4	O14733
A0A024R203	Q6P0N0
H0YGX7	Q52LD8
P20160	A0A494BZU4
D3YTB1	P15056
Q6LAM1	Q6NUP7
G3V1Q5	Q9C0K1
B4DSD7	Q9HCU9
A4D275	Q6ZS86
Q6FIE9	P17301
Q5JQI0	Q7Z6V5
A0A5C2GHW5	Q86VM9
A0A140VJY6	Q8WV16
Q9Y346	Q9NZN5
A0A5C2G273	Q5XUX0
A8K7N0	P51168
A0A0S2Z583	Q92552
H0YHX9	Q96GF1
O75612	Q8N5I4
A0A5C2GM47	Q96RW7
A0A5C2G6K5	Q9BYK8
Q8N5Y3	Q5VW38
O60494	P61165
A0A5C2GU62	P42685
Q5TEC6	Q96MN2
A0A5C2FU65	Q14993
A2RU94	Q7Z7K2
A0A024RDM2	Q9H7F0
A0A5C2GSE6	Q5ZJV9
A0A024QYS2	Q96S15
G3V3H3	Q14571
Q53HE0	Q8NHY0
A0A804HLD3	O60704
A0A5C2G4C8	Q00973
B4DDQ2	Q6ZRP7
A4D2P1	Q96C24
B7Z322	Q16842
P52198	P08134
A0A2U3TZL5	Q9HAV4
B7Z307	Q8IWF2
J3KTL2	B2RSH2
C9JQ41	Q13740
A0A5C2FVT0	Q8IXK2
B2RC53	Q9UHD9
J3QRU8	P14902
V5YQL4	Q6ZXV5
A0A024RAA7	Q96BM9
A0A1B0GUI1	P08842
A0A024R8G6	Q5VZK9
A6NN90	P23229
A0A024RB23	O75592
A0A5C2GA41	Q8NFP9
A0A5C2GPF3	Q7Z388
A0A5C2G5M8	O15270
P36959	A8TX70
Q59EN6	Q9NYL4
C9JPV8	Q9BZQ6
A0A5C2GXX8	Q92597
I3L0A0	P57721
A0A024R276	O15438
R4SBI6	Q08378
P0C221	Q96GQ5
Q6IB54	Q8WVQ1
Q9UI26	Q14185
V9HVX6	Q5T9Z0
E9PHK0	Q12918
Q58FG1	Q05932
A0A804HJV0	Q9HCL2
A0A5C2G1Y1	P12931
A0A024RDW5	P41240
Q7LD69	Q9UKS6
B7Z507	P43005
A8K1Z4	P16885
Q53EW8	Q7Z4H8
Q9H2A7	Q9UH62
F5H8H2	O95163
A6NI87	Q8NBK3
A8K563	Q6PIF6
Q5SVJ3	P22083
B2RDV4	Q8WYN0
B7Z6T9	Q9BX59
A0A6Q8PGU6	Q3I5F7
A0A5C2FX48	Q2M389
B2R4G1	Q6P1M3
K7ENL9	Q8TED1
Q6UW15	Q9Y223
Q7Z612	Q9NX78
A8K2S7	Q6EV69
A0A024R1P2	Q86WV6
Q6IAX2	Q96GM8
A0A024R035	Q2YDE3
V9HWA6	Q96L58
A0A7I2V5M5	O43504
B3KS39	Q9NRA0
A8MV24	Q9P2I0
F8W6I7	Q9NXC5
O76011	Q9ULG6
A8K5Y7	Q14168
A0A024R4V3	P06756
J3KRR7	Q9BY79
A0A590UJ50	Q99570
A0A5C2G406	Q9H0B6
Q9BQQ5	O15121
A8KAJ3	P19526
Q96G75	Q9BQ95
Q53XB4	Q17RN3
A0A5C2GYY3	Q7LGA3
A0A5C2FUY0	P02786
A0A5C2G807	Q9H6U8
E7EQ69	Q96GR2
Q6FG99	Q8NC42
P22894	Q8TER5
A0A5C2G755	Q8TDW0
A0A5C2FXQ7	Q5R8X5
B7Z747	Q68EM7
A0A5C2GVX4	Q16853
A0A5C2FZK5	Q9BZF2
A0A024RD39	P04049
A6PVN3	P49888
V9HW01	P31213
B3KVU5	Q8NI37
B7Z754	P51798
A0A5C2FUN8	O60306
J3KQ48	Q96CU9
A0A5C2G3T6	Q96P48
A0A5C2GKZ5	Q9Y256
A0A5C2GKM7	Q01085
A0A5C2GJD5	P02656
Q7Z4W8	Q2KHX4
A0A024R705	Q9P2J9
Q8TBP5	O95786
U3KPS2	P08069
B7ZKW4	Q8IUC8
A0A024RDN1	Q9NYL5
Q562V5	Q8WU67
H0YAK9	Q9UHJ6
A0A2Y9D025	Q9P291
A0A5C2FW41	Q01415
A0A384MDT9	P18054
A0A7D5Q2L7	Q86TU7
Q5VVC8	Q9H3U1
A0A5C2G526	Q5VXJ0
A0A5C2GGY3	Q6IE36
B7Z7C0	P30825
A0A024R445	Q14197
A0A5C2G5Q1	Q6YHU6
A0A5C2GCL5	O95858
A0A5C2GJM6	Q96PB1
A0A024R4U8	Q9ULT8
A0A5C2G1X1	O43505
B1AXG1	Q8NCC3
A0A5C2GS65	Q8IY67
A0A5C2G8B2	P04216
A0A5C2G7D8	P42229
A2KBC4	Q5R981
A0A087WY55	Q86UB9
Q53HN4	Q9HCS7
A0A494C1L5	Q13488
A0A5C2GTV7	Q8NBJ7
Q8IW40	Q8NEB9
D6RER5	Q6ZWT7
J3KPA1	Q9P2B2
A0A5C2G127	Q9NVV4
A0A087X142	O75460
A4D2D3	Q6NXG1
A0A5C2FY65	P14920
A0A087WWA1	Q99704
Q59EF6	O14920
A0A5C2G5P4	Q9NP78
A0A5C2GDA7	Q99569
B3KQD7	Q9H4F1
P27918	Q8CJG1
A0A024RDH6	P53701
Q59FR8	Q96NR8
Q8WW71	Q96PU5
A0A7P0T808	Q9H1A3
B4DT77	Q96C86
Q549M8	Q9BV44
Q6UWU4	Q30KQ9
A0A2R8Y849	Q9Y5N5
A0A5C2G3X5	O14908
A0A5C2G4V3	A7E2V4
Q562Z4	Q9NQZ7
A0A140VJG8	Q8NI60
A0A1B0GTD5	Q8N357
Q8TEV9	Q6NUQ4
A0A5C2GA92	Q8NCW6
A0A5C2FUV9	Q9Y3A0
A0A087X1V8	Q9NQ29
A0A024RDT3	Q13636
A0A5C2FXZ3	Q96KN4
R4GMU4	Q16739
B4E102	P54829
A0A5C2G481	Q9NV66
Q701L7	P22223
G5E9D8	Q01581
E5RI60	Q6UX07
Q8N7G1	Q12882
A8K517	Q96RT1
Q92738	Q9UQ10
B5MCF8	O60341
Q6UWP8	Q6PKC3
Q99855	P51617
H0Y9X1	Q86TI0
A0A1W2PQV2	Q9H9S4
A0A5C2G2I8	P49959
A0A5C2FXN5	P57739
B2R880	O95140
Q96KB3	P46721
O00189	Q8N6M0
A8K2T9	B2RUZ4
Q32Q75	Q14694
A0A024R8U8	Q92556
Q9BVQ7	Q14249
A0A5C2G0L9	O75864
A0A1B0GU33	Q9BXB4
A0A5C2G5A1	Q9HAS3
A0A5C2FXF1	Q6ZSS7
A0A5C2G3L2	Q9H2F3
Q9UPM8	Q13822
A0A5C2GVA3	P18433
A8MXP9	Q9H4L4
B4DM33	Q99470
A8MZF9	Q9BRT8
A0A5C2G5Q3	Q96AY3
A0A804HJX8	Q12770
A0A5C2G5X7	Q5THJ4
A0A7I2YQG2	P21127
A6NGY3	Q6P9B9
F5H157	Q9ULS5
A0A5C2G389	Q9NR77
A0A5C2G0E3	Q6R327
A0A5C2FUD7	Q06787
A0A0C4DFM1	P0CK96
A0A5C2GYK0	O95477
B8YCP3	O95400
A0A5C2H2D3	Q9BSQ5
A0A5C2G7T6	Q9HD33
B2R582	Q96J42
B7ZKT9	Q9P246
A0A5C2G0X5	Q14145
A0A5C2GTT8	Q96D53
A0A5C2GBW2	Q9BX73
A0A140VKE3	Q15027
K7EIN2	Q9NS15
A0A5C2GR63	O75153
Q7L5Y1	Q5RC74
Q53GI2	Q5VSL9
A0A5H1ZRQ2	Q9HB20
A0A024R222	Q5RBT3
A0A384P5L6	Q01970
Q96K17	P04626
A0A5C2G1C8	Q15477
A0A5C2G983	Q04656
J3QL56	Q99959
B4E240	P23109
A0A5C2FWY1	Q5RE52
Q53GK8	P02144
A0A5C2H351	Q8WYA6
A0A669KAX3	Q5VT25
A0A5C2GIZ1	P62340
Q6IBA0	P12110
Q76LA1	Q6NTF9
A0A5C2G6N1	Q495W5
O43298	Q92574
Q9H172	Q9Y4A5
A2BEK1	P51589
A0A5C2FXS9	Q8NB90
A0A1W2PP11	O15091
A0A024R1Z1	Q6BDS2
A0A5C2H050	O94880
Q8TEP9	Q92521
B9VP24	Q6UWE0
D5K6X9	Q9Y4I1
A6NNX1	Q5T7V8
A0A5C2G7K8	Q6P597
A0A5C2GUK4	Q7L211
Q8NEE8	Q96EN9
A0A5C2GH36	Q8IUX4
A8K287	Q96A29
P0CW27	Q9BQD7
Q96MA3	Q99715
E9PLN1	Q9NS93
Q15818	Q8TBF5
A0A5C2G2Y5	Q6JVE6
A0A5C2G1F5	Q13615
B4DSQ5	Q2T9J0
V9HWA0	O60683
A0A5C2H2V5	Q8N6G5
B3KMB1	Q14790
A0A5C2GB72	Q9Y2R9
A0A5C2GYG9	Q8IZE3
Q5QTS3	Q6ZS81
A0A5C2GCF4	P29083
A0A7I2RVZ4	Q5T2T1
A0A109PS54	Q0P6H9
A0A5C2GVW9	Q93063
Q2TNB3	Q96RP7
A0A5C2G694	Q13884
A0A5C2GU43	Q9H5V8
Q5T749	Q0VD83
A0A5C2G3K3	Q8N201
A0A5C2FYI7	Q8IUH4
A0A024RDK9	Q9NWS0
A0A5C2FXX3	Q92769
A0A5C2FYA2	Q9UBU6
A0A5C2GN97	Q58DG6
P45381	Q5EBL4
A0A0U1RQZ7	Q147X3
Q9BSV4	O95741
A0A5C2G370	Q96JG6
E9PFN5	Q9H2G9
A0A5C2H3K5	Q6ZS30
A0A5C2FYZ3	Q9BXP2
M0R0N4	Q8NE00
A0A1U9X8J2	P01137
A0A5C2FXU0	O14981
A0A5C2G252	Q9BV38
A0A059RR09	Q9UKT5
Q6PEX7	Q7Z412
V9GZ56	P46976
A0A2R8YGH5	Q8NEY4
V9HWH9	Q92879
A0A5C2G6X5	P45983
A0A6Q8PGS2	Q92805
B3KU49	P23083
A0A5C2GV66	P13747
B4DL81	Q8NEZ5
A0A5C2G047	Q9Y3C4
A0A140VJY7	P53677
K7ES25	P09132
H0YKD8	Q02548
Q9UII7	Q15020
H0Y8B3	Q14161
A0A5C2G0A2	Q07507
A0A024R3P9	O94915
C9JJM7	Q9UQ03
A0A5C2FVL3	Q9Y6A1
A0A7I2V3T0	Q14849
A0A5C2G7I3	Q8WUA7
B4E0E1	Q96FL9
Q6PCE3	Q15057
B7Z879	Q99962
Q96DG6	Q8WUX1
A0A8I5KRS9	Q7LDI9
A0A5C2FTM7	Q96G46
A0A5C2GNN7	P21439
B4DRS6	Q9H910
W0UTC5	Q9Y237
A0A5C2GVT6	Q14451
A0A5C2GUA2	Q13442
A0A7S5EUN7	Q8N122
A8K9T9	Q96GS4
P24043	Q8IVG5
A0A5C2GMB4	Q8IVF7
B7ZC38	Q8WZA1
A0A5C2GZ56	Q9UM22
E7ESW6	Q96JI7
A0A5C2GBZ2	Q8TD19
A0A5C2G1Q8	Q15750
A0A5C2GBT9	Q15113
A0A5C2FW84	Q04756
A0A5C2G4S3	Q9H1N7
A0A5C2GTH9	Q9UJY4
A0A5C2G703	Q96J02
Q7Z4X2	Q9H2J4
A0A024RB14	A6NJ78
A0A5C2FW31	A0JNW5
A0A5C2FWX3	Q15208
W0UV93	Q92620
A0A3B3ITJ4	Q63ZY3
A8K8A6	A0FGR9
A0A5C2GI22	Q9NZQ3
A8K6K7	Q9H583
A0A5C2G0U9	Q7L311
A0A5C2G085	Q9BYN0
B3KWT0	Q8IXM6
A0A5C2G2K2	Q9NPF4
A0A5C2GU53	Q8TCE6
Q9UJH8	Q6PJ69
A0A024R648	Q96AA3
A0A024R9W0	P82921
A0A5C2FXH3	Q9BXS4
Q59GT6	P49750
A0A0D9SG83	Q9BUH6
Q9NZJ9	Q8N9I5
A0A5C2H2K5	Q9H7Z3
J3QLJ2	Q96J01
A0A5C2GSX3	Q92889
A0A494C0G6	Q86U86
Q5JRC9	O75044
H0Y8G5	P50150
A0A384MTY2	O43148
Q969X1	A0AVI4
H3BRQ0	Q96FM1
A6NJI9	Q5RAH7
B4E0S6	Q9BRB3
A0A0U1RQZ6	P20936
A0A097Q0T5	P56159
M0QXB5	P11802
A0A5C2GY39	P06213
Q9BY27	Q8TAG9
F2Z2B1	Q9BV94
Q5T094	Q66K74
Q0Z7K3	P35542
A4F255	Q6NUK4
P0C870	O15033
A0A1C7CYY4	O15460
A0A140VK05	Q8WVX9
A0A5C2G4L2	Q16512
A0A024R326	Q99683
K7EPR5	Q9P299
B2R7D2	Q99996
A0A0S2Z3G4	Q15311
A0A5C2G134	Q8WUS8
A0A5C2G3L4	P28676
A8K7F7	Q6KC79
B7Z591	Q9HAD4
G3V2U7	O94966
I6QTG3	Q8N4L2
A0A0S2Z5D8	Q86VW0
A0A5C2GBJ7	Q5T9C2
A0A5C2FWF4	O15155
B4E3Q1	Q9Y4D1
A0A5C2FXQ6	Q13895
A0A286YFE0	Q9BXY0
A0A5C2FW12	P05549
Q687X5	Q9NW81
A0A5C2GG24	Q13889
P13497	Q567V2
A0A5C2FY76	Q9Y4F1
Q9NX12	O43861
A6PW57	Q9UNF1
A0A0A0N0L3	Q5W111
A0A7T0LNQ2	Q9NVE5
A0A2H4ZEU7	Q8NBF6
A0A024R850	O75586
Q6X907	P38435
Q8N5U0	Q8WUU5
B4DLT1	P18440
A0A5C2G1A6	P40145
A0A5C2GDF8	Q9NUV7
A0A5C2FV09	Q5R839
A0A5C2G9L7	P82932
F6SL11	Q8N9N2
U3KQS2	A4D1U4
A0A5C2GD17	Q9NWS8
B4E1E2	Q96HW7
C9JU26	Q8NC54
A0A5C2GCZ0	Q9HCE6
A0A804HKS6	Q9UPQ8
A0A866W0V3	Q15397
Q6QNY5	Q8TEB1
A0A5C2GGF9	Q8IZ41
A0A5C2G6G1	O96013
A4D0R4	Q86UL3
U3KQU7	Q4ZIN3
A0A5C2GGV3	Q86UE8
H3BUB6	P17302
A0A5C2GD49	Q86TV6
A0A5C2G2W4	Q9Y485
A0A5C2G131	Q16513
A0A5C2GZT5	Q86VP3
A0A024R9N6	P51795
B3KR70	Q9UPQ3
F8WE88	P06276
A0A5C2GC97	Q8IWT3
A7MD03	Q4G0X4
A0A024R3U8	O60826
A0A5C2G109	Q9NZC7
A0A5C2FVR6	Q14667
A0A1W2PR95	Q8TED0
B7Z5U4	A8MWY0
A0A5C2FW30	Q14956
A0A5C2G921	Q9BZG8
A0A024RDH2	O43299
A0A5C2G396	Q4KWH8
A0A7S5C581	Q9Y5W7
A0A5C2GS75	Q9NRF2
A0A059RLQ9	Q8WVX3
A0A5C2GBT6	Q12923
A0A5C2G736	Q9NUL7
B2CIS9	P02748
A0A5C2GCI8	Q13424
A0A7T0LNK9	Q8IZN7
Q5VW36	Q9BWL3
B3KRG8	Q2PFU1
B4DLB8	Q9UNP9
B4DYE5	Q6ZMU5
A6NLN1	Q15063
A0A5C2FXY6	Q6UW63
Q9UEG9	Q9H0S4
Q537H7	P13378
A0A5C2GKA2	O75648
B4DFD1	Q9NUP1
Q9NQ36	Q14126
O14867	Q9NXN4
A0A024R7K0	Q9UHG0
B2R6S9	Q17QT7
Q53H22	Q99496
A0A5C2FXZ4	Q5JTZ9
O75674	Q9BZZ2
A0A1W2PQB9	P78381
Q9UNX3	Q9BQ24
A0A5C2FX88	Q8IV38
A0A7S5ETL2	Q9BQC6
A0A5C2H1G0	P00533
A0A5C2G2D7	O70454
Q9NZP8	Q5R7E5
Q53F27	Q12788
D3DT44	O75175
A0A5C2GKP8	Q9UKA2
A0A5C2GPT6	Q86WR0
O60518	O75326
A0A7P0T8D4	Q96T60
F5H186	Q9Y399
D3DQB3	Q8TEB7
Q5U8W9	Q9H5J4
A0A5C2GMF9	Q8IWV8
A0A0B4J1T8	P40424
Q13275	P03901
Q8IYS1	P01019
E7EWW7	Q30KL1
A0A1W2PQX5	P46734
A0A024R8K0	Q9H920
A0A7S5EUI9	Q96BP2
A0A0S2Z4B5	Q96MV8
Q9H336	Q75QN2
A0A5C2FXP5	Q969T9
E9PRJ8	Q6P087
X6RK58	Q2M2I8
A0A4P8J535	Q9GZU1
B4DXV9	Q7Z4G1
A0A5C2GSH7	Q6ZT12
Q9HAQ5	Q13188
A0A1S6P6U9	Q96LW7
B4DZF2	Q15124
A0A5C2G2S2	Q6QHC5
Q5U0C3	Q7Z7K0
B4DRF0	O00214
A0A5C2G339	Q9BZD7
A0A5C2GS13	P09619
B7ZBL7	Q6QNY0
A0A5C2GUY4	P53778
A0A8I5KW55	Q8TB52
B7ZLP8	Q8IY95
A0A0X9V9B3	O14972
A0A024R275	O75191
A0A5C2G867	Q6XUX3
A0A5C2GEE6	Q53EP0
A0A5C2GMQ6	Q9UNA1
A0A5C2G1N1	Q53HV7
A0A5C2FUE7	Q69YL0
Q9UBW8	Q14118
G5EA09	Q8NBI6
A0A5C2GA19	Q9Y653
A0A5F9ZHF3	P63271
A0A5C2G2S5	Q9UGN5
A0A5C2GNW1	Q01780
A0A5C2H014	Q9BYT1
A0A140VJD0	Q9H019
A0A5C2G6C5	Q05BV3
P35442	P82930
A0A059QX78	Q9Y6R4
A0A024R9B8	Q96PZ0
A0A024RCD1	Q86YL5
A0A5C2GJR3	Q68DK2
A0A5C2GBY6	Q9Y2H5
A6NEN9	Q13470
A0A024R883	Q3MIN7
A0A5C2G3Y2	Q5R7L3
A0A5C2FWF0	G1S9B8
B2RE59	P01130
A0A5C2GCX2	P78324
B2RD22	Q9Y6K9
A0A5C2GTT7	O14683
A0A804HK11	Q8N3Z3
A0A5C2GXQ5	Q6P2H3
A0A142CHG9	Q86VZ5
A0A2R8Y4Y7	P05093
A0A5C2GEC1	O08599
Q5IWS5	B0YN54
A0A5C2GWX5	O14678
A0A5C2GZ77	Q95460
B4DGM9	Q9Y2G8
A0A5C2GV37	Q96D31
A0A5C2GDE3	Q8N387
Q8WVF1	Q6PF05
P20851	Q8NEB5
A0A5C2GPR0	O60524
H3BNL8	P04271
A0A5C2FUV2	P10155
Q05DB4	Q5T4F4
Q53FV8	Q8WXB1
A0A024R897	P16333
A0A5C2G5C4	Q8NAT1
Q504R6	Q6ZRS2
A0A7I2YQL3	Q9Y5Y6
A6NE01	Q5BJH7
Q9H2J9	Q8N5B7
Q6FHW3	Q9UK99
B4DSN3	Q9H2V7
A0A5C2GBF9	Q8WY98
Q3B7J2	O95171
A0A0S2Z392	Q86T96
P81605	Q9C0D3
A0A024R4B0	Q9HC07
E9PCW1	Q96JT2
A0A679KA99	Q2VPK5
P78333	Q53GL7
A0A5C2G0G9	Q4U2R6
A0A5C2G6K8	Q9Y343
Q8TCZ8	Q9H1C4
Q59HA2	P0DJ07
A0A0A7E6P9	Q9UL03
F5GZ97	Q5SNT2
A0A8I5KY83	Q9BXN1
Q9Y625	Q7Z5K2
A0A8I5KP51	Q15038
A0A5C2GXA1	Q92791
Q9UKT8	Q3UJ81
A0A5C2GJF5	Q96QD5
A0A5C2GRM1	Q96MM6
A0A096WXL7	Q8NCJ5
A0A140VKD1	Q96AX9
A0A5C2G6S6	Q9NNW5
A0A5C2H0E8	Q96PC3
O75556	Q12866
V9HWG9	Q68CR1
Q9UNI6	Q8IVL1
B3KNK4	Q9ULW8
A0A5C2G7P7	Q5VZ89
B3KY94	Q96EK5
A0A5C2G5P8	Q9P2E5
A0A6Q8PGD1	Q96P67
Q8NA96	Q96S55
A0A5C2FZC2	Q9Y6V7
H7BXZ6	Q96C03
V9N7T5	O14558
U3KQ82	Q8NHG8
A0A5C2FYF1	Q9H0A0
A0A0S2Z5J4	Q86V85
A0A5C2G6H1	Q9UBY8
A0A5C2GK98	Q99712
B4DR61	O75122
A0A5C2H279	Q9NRY6
P0DV79	Q96EH3
A0A5C2G4B2	P49459
B5BU01	Q7Z3J2
Q53EW4	Q6PCB6
A0A5C2GTY0	Q70SY1
A0A5C2GDT4	P49815
Q8IVL8	Q9BXI6
A0A5C2G6U0	O95251
Q14485	Q9P0Z9
A0A2R8Y5K2	Q86Y34
A0A5C2GT19	O95999
B4DDR7	Q9Y314
A0A7S5C0Z0	Q14517
A8MVS5	Q9UJA5
Q9UQ49	Q6N075
A0A024R9H2	Q9CQS2
A0A5C2FU05	Q8IXQ6
A0A5C2G9Q2	Q7Z3F1
A0A5C2GGJ4	Q8TE99
A0A5C2FX11	Q9BTE7
Q5U0N1	Q9NWW5
B7ZMD7	Q9NRZ5
A2NZ55	Q9HB19
P58557	Q9NZD8
Q14532	O75794
A0A5C2GTE7	Q7L804
B2RB74	Q8N5Y8
A0A5C2G469	O60512
A0A5C2FTW2	Q8N5L8
A0A5C2G8Y0	Q9BZG1
A0A6Q8PFI7	Q96A54
A0A024R366	Q32P44
B4DV94	P40337
Q969U6	Q9P0B6
C9JQS9	Q5RAU6
A0A5C2G6X2	Q9H3U5
A0A5C2H1W2	Q8TCF1
B9ZVT1	O60262
Q76LX8	Q9BQI9
A0A5C2G6U9	Q9Y3T9
O43581	Q9NPA3
H3BR29	Q86WA9
A0A5C2G846	Q4ADV7
A0A4D5RA59	P19474
A0A5C2GQF6	P12318
P20142	Q96HH6
Q8TDC6	Q15111
A0A6E2AE84	Q5SQN1
Q6ICQ8	Q8WW12
O95219	Q6AI08
B2RDE0	O15432
A0A5C2G775	P13533
A0A5C2GP63	Q9ULU4
A0A5C2GJP7	Q5VWQ0
A0A024RAG6	Q5RAV5
A8K935	Q9BQ15
A0A5C2GV52	Q96PQ0
A0A5C2GV08	Q92633
Q8N5S3	Q92766
A0A5C2GPU2	P02745
A0A5C2FVY3	Q9UBU8
B2R4R9	P23469
B3KPN7	Q12789
A0A5C2G113	Q9NZN8
A0A8C8QSB1	P49281
B4DSN5	O43639
A0A5C2GT47	Q9Y2R5
A0A384P5K2	Q9P1Y5
A0A5C2G4F4	P49796
Q53F48	Q6UX71
B2R761	P55290
B5MDE0	Q9BTC0
A0A024R2D3	Q8TD26
A0A0C4DGX9	Q96K49
[truncated: 4,094 more rows]

## Sheet: DAVID - mouse only
Annotation Cluster 1	Enrichment Score: 20.705624498119303
Category	Term	Count	%	PValue	Genes	List Total	Pop Hits	Pop Total	Fold Enrichment	Bonferroni	Benjamini	FDR
UP_SEQ_FEATURE	CROSSLNK:Glycyl lysine isopeptide (Lys-Gly) (interchain with G-Cter in SUMO2)	286	11.1501	7.9099e-36	Q13356, Q9H0E3, Q14202, Q5T8P6, Q9BY77, O75822, Q9BZ95, Q12824, Q06265, Q6NZI2, Q9UPN9, Q96FV9, Q8WWQ0, Q9BYG3, O75150, Q9UEY8, Q9NX24, P16220, P33240, Q96JM3, O60563, Q14692, Q8NCD3, Q9BQG0, Q6NZY4, O94901, Q14690, P21127, Q13123, Q16514, O75376, Q02447, O60216, Q9NYV4, Q9NW13, Q6PJT7, Q8WXA9, Q70SY1, Q92841, Q15554, P05423, Q9UQR0, Q9HAU0, P35637, Q8IWY8, Q9NYF8, Q9BVP2, P05549, Q8WVM7, Q7Z3K3,…	2217	1267	20532	2.09052	6.4608e-32	6.4608e-32	6.43707e-32
UP_KW_PTM	KW-1017~Isopeptide bond	348	13.5673	5.54142e-16	Q13356, Q9H0E3, Q14202, Q5T8P6, Q9BY77, O75822, P15927, Q5VZM2, Q9BZ95, Q12824, Q06265, Q6NZI2, Q9UPN9, Q96FV9, Q8WWQ0, Q9BYG3, O75150, Q9UEY8, Q9NX24, P16220, P33240, Q96JM3, O60563, Q14692, P08047, Q8NCD3, Q9BQG0, Q6NZY4, O94901, Q14690, P21127, Q13123, Q13363, Q16514, O75376, P13995, Q02447, O60216, P18887, Q9NYV4, Q9NW13, Q6PJT7, Q8WXA9, Q70SY1, Q92841, P00533, Q15554, P05423, Q9UQR0, Q9HAU0,…	1820	1817	14109	1.48474	1.60982e-14	5.54142e-15	4.98728e-15
UP_KW_PTM	KW-0832~Ubl conjugation	445	17.3489	1.74315e-12	Q9H0E3, O75822, P10912, Q12824, Q06265, P51587, Q9BYG3, P16220, Q96JM3, O60563, Q6NZY4, O95208, Q12959, P53778, P18887, O60216, Q6PJT7, Q8WXA9, Q92841, Q9H2G9, P05423, P51003, Q9NQW1, Q9NYF8, P05549, Q7Z3K3, Q8TED0, Q8IVF2, P62256, Q9UJ41, Q9UK61, Q8N684, P55854, P46087, Q5BKZ1, Q9GZX7, Q8NDT2, Q13948, P17661, P17302, Q99459, P26368, Q9UKX7, Q9H6U6, P41212, P15056, Q6Y7W6, Q86XI8, Q12873, Q9Y237,…	1820	2583	14109	1.33555	5.05517e-11	1.30736e-11	1.17663e-11
Annotation Cluster 2	Enrichment Score: 18.800242170116064
Category	Term	Count	%	PValue	Genes	List Total	Pop Hits	Pop Total	Fold Enrichment	Bonferroni	Benjamini	FDR
UP_KW_BIOLOGICAL_PROCESS	KW-0507~mRNA processing	131	5.10721	4.21009e-30	O43395, Q4G0J3, Q86V81, Q06787, P14678, Q96PZ0, Q96FV9, Q9UBB9, Q96DI7, P33240, Q8WWY3, Q16630, Q15020, O15234, Q6NZY4, O95319, Q13243, Q13123, Q14331, Q9H0D6, Q96LI5, Q13523, P54105, O75934, Q8IWZ8, Q13769, Q9H0L4, Q15428, Q15427, Q9UKM9, O43447, Q05048, Q96I25, O75494, Q9H7Z3, Q9NYV4, Q6P087, Q9NW13, Q8WXA9, Q9UHX1, Q92841, O43290, Q9C0J8, P09661, O43172, P08579, Q9ULX6, P52298, P51003, Q86U42,…	1349	387	11229	2.81767	6.65195e-28	6.65195e-28	6.31514e-28
UP_KW_BIOLOGICAL_PROCESS	KW-0508~mRNA splicing	108	4.21053	6.66831e-28	O43395, Q4G0J3, Q86V81, Q06787, P14678, Q96PZ0, Q96FV9, Q9UBB9, Q96DI7, Q8WWY3, Q15020, O15234, Q6NZY4, Q13243, Q13123, Q14331, Q13523, P54105, O75934, Q8IWZ8, Q13769, Q15428, Q15427, Q9UKM9, O43447, Q96I25, O75494, Q9H7Z3, Q9NYV4, Q9NW13, Q8WXA9, Q9UHX1, Q92841, O43290, P09661, O43172, P08579, Q9ULX6, P52298, O95218, Q9NYF8, Q9H0S4, Q9Y606, O60306, P42285, P83876, Q15287, Q12972, O43143, O43660,…	1349	296	11229	3.03711	1.05359e-25	5.26796e-26	5.00123e-26
GOTERM_BP_DIRECT	GO:0000398~mRNA splicing, via spliceosome	76	2.96296	5.53996e-23	Q15459, Q13435, O43395, Q9UJV9, Q9UQ35, Q86V81, Q8WYA6, Q8IY67, P14678, Q2TAY7, P52756, Q9UBB9, Q96DI7, O43719, Q8WWY3, Q8IYB3, Q15020, O15234, Q6NZY4, Q8WVK2, Q13243, Q13123, Q14331, Q13523, Q12874, O75934, P78332, Q09161, Q8WXF1, Q15428, Q15427, Q9UKM9, O43447, Q96I25, O75494, Q9BTD8, O43290, O95926, P09661, Q9Y5B6, Q13573, O43172, P08579, P55081, Q15233, Q96T37, P98175, P52298, Q15637, Q8TEQ6,…	2120	201	19333	3.44811	3.21151e-19	1.60548e-19	1.5908e-19
UP_KW_CELLULAR_COMPONENT	KW-0747~Spliceosome	58	2.26121	4.77455e-18	Q15459, Q13435, O43395, Q9UJV9, Q9UQ35, Q86V81, Q8WYA6, P14678, P52756, Q9UBB9, Q96DI7, Q8WWY3, Q8IYB3, O15234, Q6NZY4, Q13123, Q14331, Q13523, Q12874, O75934, Q8IWZ8, Q15428, Q15427, Q9UKM9, O43447, Q96I25, Q9NW13, Q8WXA9, O43290, O95926, P09661, Q13573, O43172, P08579, P55081, Q15637, Q9UNP9, O60508, O60306, Q8WU68, P42285, Q9BUQ8, P83876, Q12972, O43660, Q5VTL8, Q9HCG8, Q99459, P17931, Q07955,…	2086	142	17641	3.45421	3.00797e-16	3.00797e-16	2.33953e-16
GOTERM_BP_DIRECT	GO:0008380~RNA splicing	68	2.65107	7.84028e-18	Q15459, Q13435, O43395, Q4G0J3, Q14966, Q8WYA6, Q06787, P14678, Q2TAY7, P52756, Q96PZ0, Q96FV9, Q9UBB9, Q96DI7, O00192, Q8IYB3, O15234, Q8WVK2, Q14498, Q13523, Q92804, O75934, Q8IWZ8, Q13769, Q09161, Q15428, Q15427, Q96J01, Q9H7Z3, Q9NYV4, Q05519, Q9NW13, Q8NI27, Q8WXA9, Q9UHX1, P09661, O43172, Q15233, Q9ULX6, P98175, Q86W42, P52298, P35637, O95218, Q9NYF8, Q9H0S4, Q9Y606, Q6NXG1, Q9BUQ8, Q15287,…	2120	200	19333	3.10058	4.54501e-14	1.51474e-14	1.50089e-14
GOTERM_BP_DIRECT	GO:0006397~mRNA processing	71	2.76803	4.2183e-17	Q15459, Q13435, O43395, Q4G0J3, Q5T8P6, Q8WYA6, Q06787, P52756, Q96PZ0, Q96FV9, Q9UBB9, Q9P2N5, O00192, Q8IYB3, Q16630, O15234, Q14690, Q8WVK2, Q13243, Q14498, Q9H0D6, Q96LI5, Q12874, O75934, Q8IWZ8, Q13769, Q15428, Q15427, Q96J01, Q9H7Z3, O43809, Q9NYV4, Q6P087, Q05519, Q9NW13, Q8NI27, Q8WXA9, Q9UHX1, Q15233, Q9ULX6, Q86W42, P51003, Q9BSV6, Q92879, Q86U42, O95218, Q9NYF8, Q9H0S4, Q9Y606, Q6NXG1,…	2120	221	19333	2.92974	2.44535e-13	6.11231e-14	6.05642e-14
KEGG_PATHWAY	hsa03040:Spliceosome	54	2.10526	1.40921e-14	Q15459, Q13435, O15042, O43395, Q86V81, Q8WYA6, P14678, Q96FV9, Q96DI7, Q8WWY3, Q8WVK2, Q13243, Q12874, O75934, Q09161, Q15428, Q15427, Q96J01, O43447, Q86XP3, Q96I25, O75494, Q8NI27, Q9UHX1, O43290, O95926, P09661, Q13573, O43172, P08579, P52298, P35637, Q9UNP9, O60508, O60306, Q8WU68, Q9BUQ8, P83876, P08621, O43143, O43660, Q5VTL8, Q08170, Q7L014, Q99459, Q07955, Q9Y2W2, Q92620, Q9HCS7, P26368,…	975	147	8205	3.09137	4.72344e-12	4.72085e-12	4.49537e-12
GOTERM_CC_DIRECT	GO:0005681~spliceosomal complex	46	1.79337	4.89884e-14	Q13435, Q15459, O43395, Q9UJV9, P98179, Q15637, Q8WYA6, P14678, P52756, O60306, Q9UBB9, Q8WU68, O43719, Q8WWY3, Q8IYB3, P83876, P08621, Q12972, O43143, Q12874, O43660, P54105, Q8IWZ8, O75934, Q15428, Q15427, Q9HCG8, O43447, Q96I25, Q7L014, O14979, Q99459, P17931, Q9NW13, Q8WXA9, Q9Y2W2, Q92620, P09661, P26368, Q9BZJ0, Q13573, P08579, O43172, Q15696, Q14562, O43390	2219	124	20580	3.44052	4.91077e-11	6.14192e-12	5.59693e-12
GOTERM_CC_DIRECT	GO:0071013~catalytic step 2 spliceosome	37	1.4425	3.70286e-13	Q13435, Q15459, Q13356, Q9UJV9, Q9UQ35, Q86V81, Q9UNP9, O60508, P14678, O60306, Q9UBB9, Q96DI7, P42285, Q8IYB3, Q9BUQ8, Q6NZY4, Q14331, Q13523, Q12874, O43660, O75934, Q15428, Q9UKM9, Q9HCG8, Q99459, Q07955, O43290, O95926, Q92620, P09661, Q9HCS7, Q9BZJ0, Q13573, P08579, Q9ULR0, Q14562, O43390	2219	89	20580	3.85567	3.7137e-10	4.12663e-11	3.76046e-11
Annotation Cluster 3	Enrichment Score: 10.704820920193024
Category	Term	Count	%	PValue	Genes	List Total	Pop Hits	Pop Total	Fold Enrichment	Bonferroni	Benjamini	FDR
UP_KW_MOLECULAR_FUNCTION	KW-0694~RNA-binding	173	6.74464	5.47901e-22	Q71RC2, Q4G0J3, Q9BY77, Q5T8P6, Q14966, Q86V81, Q8IY67, Q06787, P14678, Q06265, P57721, Q9H0U6, Q6NZI2, Q96FV9, Q9BYG3, O43719, Q9NX24, P33240, P09132, Q8WWY3, Q7L2E3, Q16630, Q15020, O15234, O95319, Q13243, Q9GZR7, Q14331, Q15024, Q14451, P05455, Q9HAV4, Q9H3J6, Q13769, Q9H0L4, Q15427, O75534, Q9BQ61, Q01085, Q9UKM9, Q96I25, O75494, Q6XE24, Q96DH6, Q9NVP1, P62487, Q9NW13, Q6PJT7, Q9P2K5, Q9BTD8,…	1333	735	11719	2.06928	5.86254e-20	5.86254e-20	5.04069e-20
UP_SEQ_FEATURE	DOMAIN:RRM	66	2.5731	8.57723e-13	O15042, Q71RC2, Q4G0J3, Q9BY77, Q5T8P6, Q14966, Q86V81, Q8IY67, P52756, Q9BYG3, Q9P2N5, O43719, Q01844, P33240, Q13283, P23588, Q16630, Q15020, O95319, Q99729, Q13243, Q14498, P05455, Q92804, P78332, Q8WXF1, Q9H0L4, Q15427, Q01085, Q9UKM9, Q96I25, O75494, Q6XE24, Q96DH6, Q05519, Q9NW13, Q9P2K5, Q9BTD8, Q8WXA9, Q9UHX1, P08579, Q15233, Q96T37, P98175, P52298, Q92879, Q86U42, P35637, P98179, Q9UNP9,…	2217	238	20532	2.56822	7.00617e-09	1.00084e-09	9.97165e-10
SMART	SM00360:RRM	62	2.41715	1.33127e-12	O15042, Q4G0J3, Q9BY77, Q5T8P6, Q14966, Q86V81, Q8IY67, P52756, Q9BYG3, Q9P2N5, O43719, Q01844, P33240, Q13283, P23588, Q16630, Q15020, O95319, Q99729, Q13243, Q14498, P05455, Q92804, P78332, Q8WXF1, Q9H0L4, Q15427, Q01085, Q9UKM9, O75494, Q6XE24, Q96DH6, Q05519, Q9NW13, Q9P2K5, Q9BTD8, Q8WXA9, Q9UHX1, P08579, Q15233, Q96T37, P98175, P52298, Q92879, Q86U42, P35637, P98179, Q9UNP9, Q12849, Q6NXG1,…	1124	219	10379	2.61419	6.5099e-10	6.50989e-10	6.43001e-10
INTERPRO	IPR012677:Nucleotide-binding, alpha-beta plait	72	2.80702	2.70786e-12	O15042, Q4G0J3, Q9BY77, Q5T8P6, Q14966, Q86V81, Q8IY67, P52756, Q9BYG3, Q9P2N5, O43719, Q01844, P33240, Q13283, P23588, Q16630, Q15020, O95319, Q99729, Q13287, Q13243, Q14498, P05455, Q92804, P78332, Q8WXF1, Q9H0L4, Q15427, Q01085, Q9UKM9, Q96I25, O75494, Q6XE24, Q96DH6, Q05519, Q9NW13, Q9P2K5, Q9BTD8, Q8WXA9, Q9UHX1, P08579, Q15233, Q96T37, Q9Y2U8, P98175, P52298, Q92879, Q86U42, P35637, P98179,…	2157	268	19176	2.38839	7.25429e-09	7.25436e-09	7.21645e-09
INTERPRO	IPR000504:RNA recognition motif domain	65	2.53411	7.12806e-12	O15042, Q4G0J3, Q9BY77, Q5T8P6, Q14966, Q86V81, Q8IY67, P52756, Q9BYG3, Q9P2N5, O43719, Q01844, P33240, Q13283, P23588, Q16630, Q15020, O95319, Q99729, Q13243, Q14498, P05455, Q92804, P78332, Q8WXF1, Q9H0L4, Q15427, Q01085, Q9UKM9, Q96I25, O75494, Q6XE24, Q96DH6, Q05519, Q9NW13, Q9P2K5, Q9BTD8, Q8WXA9, Q9UHX1, P08579, Q15233, Q96T37, P98175, P52298, Q92879, Q86U42, P35637, P98179, Q9UNP9, Q12849,…	2157	234	19176	2.46948	1.90961e-08	9.54803e-09	9.49813e-09
UP_SEQ_FEATURE	DOMAIN:RRM 1	33	1.28655	3.09039e-08	P98175, Q92879, Q5T8P6, Q14966, Q8IY67, Q12849, P52756, Q6NXG1, O43719, Q15020, O95319, Q99729, Q13243, Q14498, Q8WXF1, Q08170, Q15427, Q01085, Q8NDT2, Q6XE24, O14979, Q96DH6, Q9NW13, Q9P2K5, Q07955, Q9UHX1, P43243, P26368, P08579, Q13310, Q15233, Q96T37, O43390	2217	105	20532	2.91065	0.000252391	1.57764e-05	1.57185e-05
UP_SEQ_FEATURE	DOMAIN:RRM 2	33	1.28655	3.09039e-08	P98175, Q92879, Q5T8P6, Q14966, Q8IY67, Q12849, P52756, Q6NXG1, O43719, Q15020, O95319, Q99729, Q13243, Q14498, Q8WXF1, Q08170, Q15427, Q01085, Q8NDT2, Q6XE24, O14979, Q96DH6, Q9NW13, Q9P2K5, Q07955, Q9UHX1, P43243, P26368, P08579, Q13310, Q15233, Q96T37, O43390	2217	105	20532	2.91065	0.000252391	1.57764e-05	1.57185e-05
UP_SEQ_FEATURE	DOMAIN:RRM 3	14	0.545809	0.00199295	Q92879, Q01085, Q8IY67, Q8NDT2, Q12849, Q6NXG1, Q9NW13, Q9P2K5, O95319, P26368, Q14498, Q13310, Q96T37, O43390	2217	50	20532	2.59313	1	0.353878	0.352578
Annotation Cluster 4	Enrichment Score: 8.78123167409282
Category	Term	Count	%	PValue	Genes	List Total	Pop Hits	Pop Total	Fold Enrichment	Bonferroni	Benjamini	FDR
GOTERM_BP_DIRECT	GO:0032543~mitochondrial translation	51	1.9883	1.85581e-23	Q96A35, Q96EL3, Q9H0U6, Q9P015, Q9NVS2, Q9BYC8, Q9BQC6, Q9NWU5, Q9NYY8, Q9BZE1, Q9HD33, Q96GC5, P82921, Q8N983, P82912, Q9Y676, Q9NRX2, Q9NQ50, Q9Y399, Q9Y3B7, Q8TAE8, P49406, Q96BP2, Q8NC60, P52815, Q5T653, P12081, Q4U2R6, Q14197, P82664, Q92552, Q9NYK5, Q9Y291, Q9Y2R5, Q9NP92, Q8N5N7, Q9NZE8, Q9Y2R9, Q8TCC3, Q9Y3D9, Q9P0M9, Q9BYD3, Q9BYD2, Q9BYD1, P09001, Q9BT17, Q9BRJ2, P82930, Q7Z7F7, P82932,…	2120	96	19333	4.84465	1.07581e-19	1.07563e-19	1.06579e-19
GOTERM_CC_DIRECT	GO:0005762~mitochondrial large ribosomal subunit	36	1.40351	3.17969e-20	Q96A35, P52815, Q96EL3, Q9H0U6, Q9P015, Q5T653, Q9NVS2, Q9BYC8, Q9BQC6, Q9NWU5, Q9BZE1, Q14197, Q4U2R6, Q9HD33, Q9NYK5, Q567V2, Q96GC5, Q8N983, Q9H3J6, Q9NP92, Q9NRX2, Q8N5N7, Q9NQ50, Q9NZE8, Q9Y3B7, Q8TCC3, Q8TAE8, Q9P0M9, Q9BYD3, Q9BYD2, Q9BYD1, P09001, Q9BRJ2, Q7Z7F7, P49406, Q16540	2219	57	20580	5.85755	3.18923e-17	6.37845e-18	5.81247e-18
UP_KW_MOLECULAR_FUNCTION	KW-0687~Ribonucleoprotein	73	2.846	7.51915e-10	Q96A35, Q6DKI1, Q06787, P14678, Q96EL3, Q9H0U6, P57721, Q9P015, P10155, Q9NVS2, Q9BYC8, Q9BQC6, Q9NWU5, P47914, Q9NX24, P09132, Q8WWY3, Q9BZE1, Q6P5R6, Q9HD33, Q96GC5, P82921, Q8N983, P82912, Q9Y676, Q9NRX2, Q9NQ50, Q9Y399, Q9UKM9, Q9Y3B7, Q8TAE8, Q9UHX1, Q9BUJ2, P09661, P08579, P49406, Q96BP2, P22087, P52815, P19474, Q9H583, O00567, Q5T653, P62891, Q4U2R6, Q14197, P82664, Q92552, Q9NYK5, Q9Y291,…	1333	305	11719	2.10418	8.04549e-08	4.02275e-08	3.45881e-08
UP_KW_MOLECULAR_FUNCTION	KW-0689~Ribosomal protein	51	1.9883	1.25354e-08	Q96A35, Q6DKI1, Q96EL3, Q9H0U6, Q9P015, Q9NVS2, Q9BYC8, Q9BQC6, Q9NWU5, P47914, Q9BZE1, Q6P5R6, Q9HD33, Q96GC5, P82921, Q8N983, P82912, Q9Y676, Q9NRX2, Q9NQ50, Q9Y399, Q9Y3B7, Q8TAE8, P49406, Q96BP2, P52815, Q5T653, P62891, Q4U2R6, Q14197, P82664, Q92552, Q9NYK5, Q9Y291, Q9Y2R5, Q9NP92, Q8N5N7, Q9NZE8, Q9Y2R9, Q8TCC3, Q9Y3D9, Q9P0M9, Q9BYD3, Q9BYD2, Q9BYD1, P09001, Q9BRJ2, P82930, Q7Z7F7, P82932,…	1333	193	11719	2.32313	1.34129e-06	3.35323e-07	2.88315e-07
GOTERM_BP_DIRECT	GO:0006412~translation	50	1.94932	1.4199e-06	Q96A35, Q71RC2, Q9H0U6, Q9P015, Q9NVS2, Q9BYC8, Q9BQC6, Q9NWU5, P47914, Q9BZE1, Q6P5R6, Q15025, P82921, Q8N983, P82912, Q9Y676, Q9NRX2, Q9Y399, Q9Y3B7, P00533, P49406, Q96E11, P52815, Q8TEQ6, Q5T653, P62891, P12081, Q9NWS8, Q4U2R6, Q9Y291, Q9Y2R5, Q9NP92, P49591, Q13542, E9PAV3, Q9NZE8, P49590, Q9Y2R9, Q8TCC3, Q9Y3D9, Q9P0M9, Q9BYD3, Q9BYD2, Q9BYD1, P09001, Q9BT17, Q7Z7F7, Q13310, P82932, Q16540	2120	223	19333	2.04469	0.0081974	0.000484103	0.000479676
GOTERM_CC_DIRECT	GO:0005743~mitochondrial inner membrane	84	3.27485	8.52204e-06	Q14249, Q96A35, Q9H8M1, Q96TA2, Q7KZN9, P03901, P12931, Q96EL3, Q9H0U6, Q9P015, Q9NVS2, Q9BYC8, Q9BQC6, Q9NWU5, Q9Y3A0, Q9BZE1, Q9HD33, Q567V2, Q96GC5, P82921, Q8N983, P82912, Q9Y676, Q5SVS4, Q8N8R3, P0DJ07, Q9NRX2, Q9NQ50, Q16635, Q9Y399, Q9Y3B7, Q8TAE8, P05181, Q9Y5J9, Q6UX07, Q15070, Q6PCB7, P49406, Q86WU2, Q96BP2, O00408, Q8NC60, P52815, Q9NRY6, Q9BQ95, Q96ER9, P53701, Q5T653, Q5HYK3, Q4U2R6,…	2219	479	20580	1.62642	0.00851122	0.000267113	0.000243411
GOTERM_MF_DIRECT	GO:0003735~structural constituent of ribosome	41	1.59844	7.70096e-05	Q96A35, Q6DKI1, P52815, Q9H0U6, Q9P015, Q5T653, Q9NVS2, Q9BYC8, Q9BQC6, P62891, Q9NWU5, P47914, Q9BZE1, Q6P5R6, Q4U2R6, Q9HD33, Q9Y291, P82921, Q8N983, P82912, Q9Y676, Q9Y2R5, Q9NP92, Q9NRX2, Q9Y399, Q9NZE8, Q9Y2R9, Q9Y3D9, Q9Y3B7, Q8TCC3, Q9P0M9, Q9BYD3, Q9BYD2, Q9BYD1, P05161, P09001, P82930, Q7Z7F7, P82932, P49406, Q16540	2157	189	18908	1.90159	0.123591	0.00893764	0.00884372
GOTERM_CC_DIRECT	GO:0005840~ribosome	35	1.36452	0.000530109	Q96A35, Q15637, Q9H0U6, Q5T653, Q9NVS2, Q9BYC8, P47914, Q9BZE1, Q6P5R6, Q4U2R6, Q92552, Q9Y291, Q8N983, P82912, Q9Y676, Q9Y2R5, Q9NP92, Q9NRX2, Q9Y399, Q9NZE8, Q96I24, Q9Y2R9, P16333, Q9Y3D9, Q9Y3B7, Q8TAE8, Q9P0M9, Q9BYD3, Q9BYD2, Q9BYD1, P09001, P00973, Q9BRJ2, P49406, Q16540	2219	176	20580	1.84435	0.412477	0.00966726	0.00880945
KEGG_PATHWAY	hsa03010:Ribosome	29	1.1306	0.0338826	Q96A35, P52815, Q9H0U6, Q9P015, Q5T653, Q9NVS2, Q9BYC8, P62891, Q9NWU5, P47914, Q6P5R6, P82664, P82921, P82912, Q9Y2R5, Q9NRX2, Q9Y399, Q9NZE8, Q9Y2R9, Q9Y3B7, Q8TCC3, Q9P0M9, Q9BYD3, Q9BYD2, Q9BYD1, P09001, P82932, P49406, Q16540	975	166	8205	1.47016	0.99999	0.301401	0.287006
Annotation Cluster 5	Enrichment Score: 6.883704315568839
Category	Term	Count	%	PValue	Genes	List Total	Pop Hits	Pop Total	Fold Enrichment	Bonferroni	Benjamini	FDR
UP_SEQ_FEATURE	REPEAT:WD	52	2.02729	5.60776e-09	Q6ZS30, Q9NNW5, Q12788, Q9H6U6, Q99570, Q2TAY7, Q8WUA4, Q96DI7, Q8TEB1, Q15061, Q8NI36, Q9NSI6, Q8N3P4, Q15269, Q96J01, Q05048, Q6ZS81, Q6P2E9, Q9Y5J1, Q9NRL3, Q9C0J8, Q9BV38, Q96S15, O43172, Q8WV16, Q9UNX4, O43379, Q9NQW1, Q9Y485, Q8TEQ6, O60508, Q6UXN9, Q9HAD4, O43815, Q8TED0, Q8TDJ6, Q9GZL7, Q12770, O43660, Q92828, O75037, Q9BQ87, Q562E7, Q9NWT1, Q676U5, Q5TAQ9, Q15291, Q6P1M3, Q8N9V3, Q13033,…	2217	203	20532	2.37232	4.58032e-05	4.16402e-06	4.14873e-06
UP_SEQ_FEATURE	REPEAT:WD 1	63	2.45614	1.45954e-08	Q6ZS30, Q9NNW5, Q12788, Q99570, Q2TAY7, Q8WUA4, Q8WWQ0, Q96DI7, Q8TEB1, Q15061, Q8NI36, Q9NSI6, Q969X6, Q15269, Q9UQ03, Q9NXC5, Q96J01, Q05048, Q6ZS81, Q6P2E9, Q9Y5J1, Q9NRL3, Q4ADV7, Q9C0J8, Q9BV38, Q96S15, O43172, Q8WV16, Q9UNX4, Q86W42, Q5MNZ9, O43379, Q9NQW1, Q9Y485, Q5MNZ6, P54198, Q8TEQ6, O60508, Q6UXN9, Q9HAD4, O43815, Q8TED0, Q8TDJ6, Q8NFP9, O94967, Q8N122, Q9GZL7, Q12770, O43660, Q92828,…	2217	276	20532	2.11396	0.000119208	9.17043e-06	9.13674e-06
UP_SEQ_FEATURE	REPEAT:WD 2	63	2.45614	1.45954e-08	Q6ZS30, Q9NNW5, Q12788, Q99570, Q2TAY7, Q8WUA4, Q8WWQ0, Q96DI7, Q8TEB1, Q15061, Q8NI36, Q9NSI6, Q969X6, Q15269, Q9UQ03, Q9NXC5, Q96J01, Q05048, Q6ZS81, Q6P2E9, Q9Y5J1, Q9NRL3, Q4ADV7, Q9C0J8, Q9BV38, Q96S15, O43172, Q8WV16, Q9UNX4, Q86W42, Q5MNZ9, O43379, Q9NQW1, Q9Y485, Q5MNZ6, P54198, Q8TEQ6, O60508, Q6UXN9, Q9HAD4, O43815, Q8TED0, Q8TDJ6, Q8NFP9, O94967, Q8N122, Q9GZL7, Q12770, O43660, Q92828,…	2217	276	20532	2.11396	0.000119208	9.17043e-06	9.13674e-06
SMART	SM00320:WD40	62	2.41715	2.29944e-08	Q6ZS30, Q9NNW5, Q12788, Q99570, Q2TAY7, Q8WUA4, Q8WWQ0, Q96DI7, Q8TEB1, Q15061, Q8NI36, Q9NSI6, Q969X6, Q15269, Q9UQ03, Q9NXC5, Q96J01, Q05048, Q6ZS81, Q6P2E9, Q9Y5J1, Q9NRL3, Q9C0J8, Q9BV38, Q96S15, O43172, Q8WV16, Q9UNX4, Q86W42, Q5MNZ9, O43379, Q9NQW1, Q9Y485, Q5MNZ6, P54198, Q8TEQ6, O60508, Q6UXN9, Q9HAD4, O43815, Q8TED0, Q8TDJ6, Q8NFP9, O94967, Q8N122, Q9GZL7, Q12770, O43660, Q92828, O75037,…	1124	274	10379	2.08944	1.12442e-05	5.62213e-06	5.55315e-06
UP_SEQ_FEATURE	REPEAT:WD 6	59	2.30019	3.06449e-08	Q9NNW5, Q12788, Q99570, Q2TAY7, Q8WUA4, Q8WWQ0, Q96DI7, Q8TEB1, Q15061, Q8NI36, Q9NSI6, Q969X6, Q15269, Q9UQ03, Q9NXC5, Q96J01, Q05048, Q6ZS81, Q6P2E9, Q9Y5J1, Q9NRL3, Q9C0J8, Q9BV38, Q96S15, O43172, Q9UNX4, Q86W42, Q5MNZ9, O43379, Q9NQW1, Q9Y485, Q5MNZ6, P54198, Q8TEQ6, O60508, Q6UXN9, Q9HAD4, O43815, Q8TED0, Q8TDJ6, O94967, Q8N122, Q9GZL7, Q12770, O43660, Q92828, O75037, Q9BQ87, Q562E7, Q9NWT1,…	2217	256	20532	2.13441	0.000250276	1.57764e-05	1.57185e-05
UP_KW_DOMAIN	KW-0853~WD repeat	65	2.53411	3.17765e-08	Q6ZS30, Q9NNW5, Q12788, Q9H6U6, Q99570, Q2TAY7, Q8WUA4, Q8WWQ0, Q96DI7, Q8TEB1, Q15061, Q8NI36, Q9NSI6, Q969X6, Q8N3P4, Q15269, Q9UQ03, Q9NXC5, Q96J01, Q05048, Q6ZS81, Q6P2E9, Q9Y5J1, Q9NRL3, Q4ADV7, Q9C0J8, Q9BV38, Q96S15, O43172, Q8WV16, Q9UNX4, Q86W42, Q5MNZ9, O43379, Q9NQW1, Q9Y485, Q5MNZ6, P54198, Q8TEQ6, O60508, Q6UXN9, Q9HAD4, O43815, Q8TED0, Q8TDJ6, Q8NFP9, O94967, Q8N122, Q9GZL7, Q12770,…	1629	284	14486	2.03527	1.01685e-06	5.08423e-07	4.60759e-07
UP_SEQ_FEATURE	REPEAT:WD 5	60	2.33918	3.40628e-08	Q9NNW5, Q12788, Q99570, Q2TAY7, Q8WUA4, Q8WWQ0, Q96DI7, Q8TEB1, Q15061, Q8NI36, Q9NSI6, Q969X6, Q15269, Q9UQ03, Q9NXC5, Q96J01, Q05048, Q6ZS81, Q6P2E9, Q9Y5J1, Q9NRL3, Q9C0J8, Q9BV38, Q96S15, O43172, Q9UNX4, Q86W42, Q5MNZ9, O43379, Q9NQW1, Q9Y485, Q5MNZ6, P54198, Q8TEQ6, O60508, Q6UXN9, Q9HAD4, O43815, Q8TED0, Q8TDJ6, Q8NFP9, O94967, Q8N122, Q9GZL7, Q12770, O43660, Q92828, O75037, Q9BQ87, Q562E7,…	2217	263	20532	2.11281	0.000278186	1.63662e-05	1.6306e-05
UP_SEQ_FEATURE	REPEAT:WD 4	60	2.33918	5.22451e-08	Q9NNW5, Q12788, Q99570, Q2TAY7, Q8WUA4, Q8WWQ0, Q96DI7, Q8TEB1, Q15061, Q8NI36, Q9NSI6, Q969X6, Q15269, Q9UQ03, Q9NXC5, Q96J01, Q05048, Q6ZS81, Q6P2E9, Q9Y5J1, Q9NRL3, Q9C0J8, Q9BV38, Q96S15, O43172, Q9UNX4, Q86W42, Q5MNZ9, O43379, Q9NQW1, Q9Y485, Q5MNZ6, P54198, Q8TEQ6, O60508, Q6UXN9, Q9HAD4, O43815, Q8TED0, Q8TDJ6, Q8NFP9, O94967, Q8N122, Q9GZL7, Q12770, O43660, Q92828, O75037, Q9BQ87, Q562E7,…	2217	266	20532	2.08898	0.000426647	2.37077e-05	2.36206e-05
INTERPRO	IPR001680:WD40 repeat	63	2.45614	5.6539e-08	Q6ZS30, Q9NNW5, Q12788, Q99570, Q2TAY7, Q8WUA4, Q8WWQ0, Q96DI7, Q8TEB1, Q15061, Q8NI36, Q9NSI6, Q969X6, Q8N3P4, Q15269, Q9UQ03, Q9NXC5, Q96J01, Q05048, Q6ZS81, Q6P2E9, Q9Y5J1, Q9NRL3, Q9C0J8, Q9BV38, Q96S15, O43172, Q8WV16, Q9UNX4, Q86W42, Q5MNZ9, O43379, Q9NQW1, Q9Y485, Q5MNZ6, P54198, Q8TEQ6, O60508, Q6UXN9, Q9HAD4, O43815, Q8TED0, Q8TDJ6, Q8NFP9, O94967, Q8N122, Q9GZL7, Q12770, O43660, Q92828,…	2157	275	19176	2.03665	0.000151456	5.04893e-05	5.02255e-05
UP_SEQ_FEATURE	REPEAT:WD 3	60	2.33918	6.91155e-08	Q9NNW5, Q12788, Q99570, Q2TAY7, Q8WUA4, Q8WWQ0, Q96DI7, Q8TEB1, Q15061, Q8NI36, Q9NSI6, Q969X6, Q15269, Q9UQ03, Q9NXC5, Q96J01, Q05048, Q6ZS81, Q6P2E9, Q9Y5J1, Q9NRL3, Q9C0J8, Q9BV38, Q96S15, O43172, Q9UNX4, Q86W42, Q5MNZ9, O43379, Q9NQW1, Q9Y485, Q5MNZ6, P54198, Q8TEQ6, O60508, Q6UXN9, Q9HAD4, O43815, Q8TED0, Q8TDJ6, Q8NFP9, O94967, Q8N122, Q9GZL7, Q12770, O43660, Q92828, O75037, Q9BQ87, Q562E7,…	2217	268	20532	2.07339	0.000564376	2.97124e-05	2.96032e-05
INTERPRO	IPR015943:WD40/YVTN repeat-like-containing domain	73	2.846	2.20032e-07	Q6ZS30, Q9NNW5, Q12788, Q9H6U6, Q99570, Q2TAY7, Q8WUA4, O75460, Q8WWQ0, Q96DI7, Q8TEB1, Q96PQ0, Q15061, Q8NI36, Q9NSI6, Q969X6, Q8N3P4, Q15269, Q9UQ03, Q9NXC5, Q96J01, O95163, Q9HCE6, Q05048, Q6ZS81, Q6P2E9, Q9Y5J1, Q9NRL3, Q4ADV7, Q9HCM2, Q9C0J8, Q9BV38, Q96S15, O43172, Q8WV16, Q9UNX4, Q86W42, Q5MNZ9, O75326, O43379, Q9NQW1, Q9Y485, Q5MNZ6, P54198, Q8TEQ6, O60508, Q6UXN9, Q9HAD4, O43815, Q9BXC9,…	2157	349	19176	1.85954	0.000589291	0.000147366	0.000146596
INTERPRO	IPR019775:WD40 repeat, conserved site	37	1.4425	4.59959e-06	Q86W42, Q9NQW1, Q12788, Q8TEQ6, O60508, Q2TAY7, Q9HAD4, O43815, Q8WUA4, Q8TED0, Q8WWQ0, Q96DI7, Q8NI36, Q9NSI6, O94967, Q9GZL7, Q12770, O43660, Q15269, Q9UQ03, Q92828, O75037, Q05048, Q9BQ87, Q6ZS81, Q9Y5J1, Q9NWT1, Q676U5, Q9NRL3, Q9BV38, Q96S15, Q8N9V3, O43172, Q9UNX4, Q13033, Q05BV3	2157	147	19176	2.23765	0.0122467	0.00148194	0.00147419
UP_SEQ_FEATURE	REPEAT:WD 7	44	1.7154	9.70174e-06	Q86W42, Q5MNZ9, O43379, Q9NQW1, Q9Y485, Q5MNZ6, Q9NNW5, Q12788, P54198, Q8TEQ6, O60508, Q99570, Q2TAY7, Q8TED0, Q8WWQ0, Q96DI7, Q8TEB1, Q8TDJ6, Q8NI36, Q9NSI6, O94967, Q9GZL7, Q8N122, Q12770, Q969X6, O43660, Q15269, Q9UQ03, Q92828, O75037, Q9BQ87, Q6P2E9, Q562E7, Q676U5, Q9NRL3, Q5TAQ9, Q9C0J8, Q6P1M3, Q8N9V3, O43172, Q9UNX4, Q05BV3, Q32P44	2217	202	20532	2.01728	0.0761857	0.00330182	0.0032897
INTERPRO	IPR020472:G-protein beta WD-40 repeat	24	0.935673	0.000232556	O43660, Q15269, Q12788, Q96J01, Q8TEQ6, Q6UXN9, Q05048, Q2TAY7, Q9BQ87, Q9HAD4, O43815, Q9NWT1, Q676U5, Q96DI7, Q9NRL3, Q8TEB1, Q9BV38, Q9NSI6, Q9GZL7, Q8N9V3, O43172, Q9UNX4, Q13033	2157	94	19176	2.26982	0.463715	0.0389386	0.0387351
Annotation Cluster 6	Enrichment Score: 5.200165523741213
Category	Term	Count	%	PValue	Genes	List Total	Pop Hits	Pop Total	Fold Enrichment	Bonferroni	Benjamini	FDR
GOTERM_BP_DIRECT	GO:0016180~snRNA processing	12	0.467836	2.40102e-08	Q9NVR2, Q9NV88, Q9UL03, Q6P9B9, Q9H0H0, Q68E01, Q96SY0, Q9NVH2, Q9NVM9, Q8N201, Q75QN2, Q96HW7	2120	15	19333	7.29547	0.000139178	1.73954e-05	1.72363e-05
GOTERM_BP_DIRECT	GO:0034243~regulation of transcription elongation from RNA polymerase II promoter	13	0.506823	6.5646e-07	Q9UL03, Q9H0H0, Q96SY0, Q96HW7, Q9NVR2, Q9NV88, Q6P9B9, Q15061, Q68E01, Q9NVH2, Q9NVM9, Q8N201, Q75QN2	2120	22	19333	5.3887	0.00379827	0.000253656	0.000251337
GOTERM_CC_DIRECT	GO:0032039~integrator complex	13	0.506823	1.38399e-05	Q9UL03, Q9H0H0, Q96SY0, Q6KC79, Q96HW7, Q9NVR2, Q9NV88, Q6P9B9, Q68E01, Q9NVH2, Q9NVM9, Q8N201, Q75QN2	2219	28	20580	4.30599	0.0137856	0.000396611	0.000361418
GOTERM_BP_DIRECT	GO:0034472~snRNA 3'-end processing	8	0.311891	0.0072544	Q9NV88, Q9UL03, Q96GM8, Q6P9B9, Q9H0H0, Q96SY0, Q9NVH2, Q75QN2	2120	22	19333	3.31612	1	0.403855	0.400162
Annotation Cluster 7	Enrichment Score: 5.154983547183036
Category	Term	Count	%	PValue	Genes	List Total	Pop Hits	Pop Total	Fold Enrichment	Bonferroni	Benjamini	FDR
INTERPRO	IPR011993:Pleckstrin homology-like domain	86	3.35283	6.78334e-07	Q6ZS30, Q15811, Q969T9, P32780, Q86TI0, Q6WCQ1, Q96P48, Q96AC1, P11171, Q9NYI0, Q9HBL0, Q14451, O96018, O95248, P54105, Q13884, Q15027, Q6DT37, Q9HCE6, Q9Y2H5, Q6ZS81, Q8TER5, Q6IN85, Q6PIF6, Q13496, Q9HB20, O43491, Q16760, Q15111, Q9H4G0, O15020, Q9HAU0, Q6ZSZ5, O75962, Q9Y5S2, Q9ULL1, O94887, Q96M96, Q12923, Q12802, O75563, Q5VT25, Q5SQN1, Q96SU4, P11274, Q86YM7, P20936, P35240, Q9HB19, Q8NFP9,…	2157	446	19176	1.71424	0.00181561	0.000363452	0.000361552
SMART	SM00233:PH	54	2.10526	8.645e-06	Q15811, Q6WCQ1, Q96P48, Q96AC1, Q9NYI0, Q14451, O95248, Q13884, Q15027, Q6DT37, Q9Y2H5, Q8TER5, Q9HB20, Q16760, Q15111, O15020, Q9HAU0, Q6ZSZ5, O75962, Q9Y5S2, Q9ULL1, O94887, Q96M96, Q12802, O75563, Q5VT25, Q96SU4, P11274, P20936, Q9HB19, Q99704, Q9BZ29, Q6ZUM4, Q14155, Q13424, P51178, Q5VTL8, Q9UPQ3, Q4KWH8, Q9Y4F1, Q9BXB4, Q9Y5P4, Q9NYT0, P11277, P16885, Q9UNA1, Q8IVE3, Q8NEU8, O14939, Q9BZF2,…	1124	268	10379	1.86058	0.0042185	0.000845481	0.000835107
INTERPRO	IPR001849:Pleckstrin homology domain	56	2.18324	1.8321e-05	Q15811, Q6WCQ1, Q96P48, Q96AC1, Q9NYI0, Q14451, O95248, Q13884, Q15027, Q6DT37, Q9Y2H5, Q8TER5, Q9HB20, Q16760, Q15111, O15020, Q9HAU0, Q6ZSZ5, O75962, Q9Y5S2, Q9ULL1, O94887, Q96M96, Q12802, O75563, Q5VT25, Q96SU4, P11274, P20936, Q9HB19, Q99704, Q9BZ29, Q6ZUM4, Q14155, Q92556, Q13424, P51178, Q5VTL8, Q9UPQ3, Q4KWH8, Q9Y4F1, Q9BXB4, Q9Y5P4, Q9NYT0, P11277, P16885, Q96JJ3, Q9UNA1, Q8IVE3, Q8NEU8,…	2157	277	19176	1.79728	0.0478974	0.00377554	0.00375581
UP_SEQ_FEATURE	DOMAIN:PH	55	2.14425	2.2331e-05	Q15811, Q6WCQ1, Q96P48, Q96AC1, Q9NYI0, Q14451, O95248, Q13884, Q15027, Q6DT37, Q9Y2H5, Q8TER5, Q9HB20, Q16760, Q15111, O15020, Q9HAU0, Q6ZSZ5, O75962, Q9Y5S2, Q9ULL1, O94887, Q96M96, Q12802, O75563, Q5VT25, Q96SU4, P11274, P20936, Q9HB19, Q99704, Q9BZ29, Q6ZUM4, Q14155, Q92556, Q13424, P51178, Q5VTL8, Q9UPQ3, Q4KWH8, Q9Y4F1, Q9BXB4, Q9Y5P4, Q9NYT0, P11277, P16885, Q96JJ3, Q9UNA1, Q8NEU8, O14939,…	2217	283	20532	1.79987	0.166733	0.00651427	0.00649034
Annotation Cluster 8	Enrichment Score: 4.427483439881847
Category	Term	Count	%	PValue	Genes	List Total	Pop Hits	Pop Total	Fold Enrichment	Bonferroni	Benjamini	FDR
UP_KW_CELLULAR_COMPONENT	KW-0496~Mitochondrion	210	8.18713	2.15258e-06	Q96TA2, O00142, Q63ZY3, Q9H0U6, Q6NZI2, Q7L2E3, P27469, Q567V2, Q86XE5, Q6P597, Q49AM1, Q9H3J6, Q16635, Q9NRX2, Q9NQ50, Q9Y399, Q01484, P54868, P53778, P13995, Q86VP3, O15091, Q96GF1, Q9Y2Y0, Q15311, Q96EB6, Q9UI17, Q96E11, Q9NRY6, Q12849, Q96ER9, Q9HBF4, Q9BQ52, O60427, Q9Y606, Q969Z3, Q969Z0, Q9NWS8, Q96GE9, P82664, Q8TDB4, Q9Y291, P49590, Q6IB77, Q6IC98, Q9H2V7, Q9BQD7, Q9BYD3, Q9BYD2, Q05932,…	2086	1310	17641	1.35568	0.000135603	2.26021e-05	1.75794e-05
UP_SEQ_FEATURE	TRANSIT:Mitochondrion	89	3.46979	0.000102443	Q14249, Q96A35, Q9H8M1, Q9UL12, Q8IWW8, O00142, Q96EL3, Q9H0U6, Q9P015, P78549, Q9NVS2, Q9BYC8, Q9NWU5, Q9NYY8, Q9Y3A0, Q8NI37, P42704, Q9BZE1, Q9HD33, Q9P2J9, Q86XE5, Q96GC5, Q5TC12, Q49AM1, Q8N983, P82912, Q9Y676, Q9H3J6, P0DJ07, Q9NRX2, Q9Y234, Q9NQZ5, Q9NQ50, Q9Y2D0, O43766, Q5JTZ9, P54868, P13995, O15091, Q6UWS5, Q6P087, Q9Y3B7, Q96KR6, Q15070, Q7Z3D6, Q96RP9, O14874, A6NJ78, Q9NVH6, P49406,…	2217	550	20532	1.49862	0.566904	0.0269921	0.0268929
UP_KW_DOMAIN	KW-0809~Transit peptide	92	3.58674	0.000236651	Q14249, Q96A35, Q9H8M1, Q9UL12, Q8IWW8, O00142, Q96EL3, Q9H0U6, Q9P015, P78549, Q9NVS2, Q9BYC8, Q9NWU5, Q9NYY8, Q9Y3A0, Q8NI37, P42704, Q9BZE1, Q9HD33, Q9P2J9, Q86XE5, Q96GC5, Q5TC12, Q49AM1, Q8N983, P82912, Q9Y676, Q9H3J6, P0DJ07, Q9NRX2, Q9Y234, Q9NQZ5, Q9NQ50, Q9Y2D0, O43766, Q5JTZ9, P54868, P13995, O15091, Q6UWS5, Q6P087, Q9Y3B7, Q96KR6, Q15070, Q7Z3D6, Q96RP9, O14874, A6NJ78, O14832, Q9NVH6,…	1629	565	14486	1.44799	0.00754513	0.00189321	0.00171572
Annotation Cluster 9	Enrichment Score: 4.236396846255334
Category	Term	Count	%	PValue	Genes	List Total	Pop Hits	Pop Total	Fold Enrichment	Bonferroni	Benjamini	FDR
GOTERM_BP_DIRECT	GO:0043044~ATP-dependent chromatin remodeling	19	0.740741	3.50588e-09	Q12873, Q8TAQ2, Q92925, P51531, Q969G3, O95983, Q8NFD5, Q86U86, Q92769, O94776, Q13547, O96019, Q6ZRS2, P28370, Q14839, Q12824, Q9UBB5, O14497, Q92922	2120	35	19333	4.9505	2.03234e-05	3.38668e-06	3.35571e-06
GOTERM_BP_DIRECT	GO:2000819~regulation of nucleotide-excision repair	15	0.584795	3.12185e-07	Q8TAQ2, Q92925, P51531, Q969G3, Q8NFD5, Q86U86, O96019, Q4VC05, O95251, Q12824, Q68CP9, Q9NPI1, O14497, Q92785, Q92922	2120	28	19333	4.88536	0.0018081	0.000180942	0.000179288
GOTERM_BP_DIRECT	GO:0070316~regulation of G0 to G1 transition	14	0.545809	4.62605e-07	Q8TAQ2, Q92925, P51531, Q969G3, Q8NFD5, Q86U86, O96019, Q4VC05, Q12824, Q68CP9, Q9NPI1, O14497, Q92785, Q92922	2120	25	19333	5.10683	0.00267813	0.000191518	0.000189767
GOTERM_CC_DIRECT	GO:0016514~SWI/SNF complex	14	0.545809	5.20976e-06	Q9H8M2, Q8TAQ2, Q92925, P51531, Q969G3, Q8NFD5, Q86U86, O96019, Q4VC05, Q12824, Q68CP9, O14497, Q92785, Q92922	2219	30	20580	4.32808	0.00521177	0.000186621	0.000170061
GOTERM_CC_DIRECT	GO:0035060~brahma complex	9	0.350877	2.96594e-05	Q8TAQ2, Q92925, P51531, Q8NFD5, Q969G3, O96019, O14497, Q12824, Q92922	2219	14	20580	5.96215	0.0293107	0.00072557	0.000661187
GOTERM_BP_DIRECT	GO:0030071~regulation of mitotic metaphase/anaphase transition	14	0.545809	4.5678e-05	Q8TAQ2, Q92925, P51531, Q969G3, Q8NFD5, Q86U86, O96019, Q4VC05, Q12824, Q68CP9, Q9NPI1, O14497, Q92785, Q92922	2120	35	19333	3.64774	0.232642	0.00980554	0.00971587
GOTERM_CC_DIRECT	GO:0016586~RSC complex	9	0.350877	5.75353e-05	Q8TAQ2, Q92925, Q68CP9, Q9NPI1, Q969G3, Q86U86, O96019, Q12824, Q92922	2219	15	20580	5.56467	0.056076	0.00134205	0.00122296
GOTERM_MF_DIRECT	GO:0031492~nucleosomal DNA binding	15	0.584795	7.8263e-05	Q8TAQ2, Q92925, Q969G3, O95983, Q92769, O94776, Q13547, O96019, Q14839, Q12824, Q9UBB5, P82970, Q92922, Q15651, P05114	2157	40	18908	3.2872	0.125471	0.00893764	0.00884372
GOTERM_CC_DIRECT	GO:0071565~nBAF complex	9	0.350877	0.000104186	Q8TAQ2, P51531, Q8NFD5, Q969G3, O14497, Q92785, Q12824, O75177, Q92922	2219	16	20580	5.21688	0.0992287	0.00222337	0.00202608
GOTERM_BP_DIRECT	GO:2000045~regulation of G1/S transition of mitotic cell cycle	17	0.662768	0.00014784	Q8TAQ2, Q92925, P51531, Q969G3, Q9HC62, Q8NFD5, Q86U86, O96019, Q4VC05, Q12824, P46527, Q68CP9, Q9NPI1, Q8NEU8, O14497, Q92785, Q92922	2120	54	19333	2.8709	0.575606	0.0267775	0.0265327
GOTERM_BP_DIRECT	GO:1902459~positive regulation of stem cell population maintenance	15	0.584795	0.000214545	Q9H8M2, P51531, Q969G3, Q9H0E3, Q92769, Q13547, O96019, Q4VC05, Q12824, P46937, O14497, Q9H7L9, Q92785, Q9HCU9, Q92922	2120	45	19333	3.03978	0.711728	0.0339559	0.0336454
GOTERM_CC_DIRECT	GO:0071564~npBAF complex	8	0.311891	0.000288952	Q8TAQ2, P51531, Q8NFD5, Q969G3, O96019, O14497, Q12824, Q92922	2219	14	20580	5.29968	0.251633	0.00591468	0.00538985
GOTERM_BP_DIRECT	GO:2000781~positive regulation of double-strand break repair	14	0.545809	0.000290393	Q8TAQ2, Q92925, P51531, Q969G3, Q8NFD5, Q86U86, O96019, Q4VC05, Q12824, Q68CP9, Q9NPI1, O14497, Q92785, Q92922	2120	41	19333	3.11392	0.814305	0.0414158	0.0410371
GOTERM_BP_DIRECT	GO:0045582~positive regulation of T cell differentiation	13	0.506823	0.000292969	Q8TAQ2, Q92925, P51531, Q969G3, Q8NFD5, Q86U86, O96019, Q12824, Q68CP9, Q9NPI1, O14497, Q92922, P04233	2120	36	19333	3.29309	0.817058	0.0414158	0.0410371
GOTERM_BP_DIRECT	GO:0045663~positive regulation of myoblast differentiation	15	0.584795	0.000355896	Q8TAQ2, Q92925, P51531, Q969G3, Q8NFD5, Q86U86, Q8IWT6, O96019, Q12824, Q68CP9, Q9NPI1, Q99683, Q9H6D3, O14497, Q92922	2120	47	19333	2.91043	0.872991	0.0491137	0.0486646
GOTERM_BP_DIRECT	GO:0045597~positive regulation of cell differentiation	17	0.662768	0.000676992	Q8TAQ2, Q92925, O00238, P51531, Q969G3, Q8NFD5, Q86U86, P10912, O96019, Q12824, P10275, Q68CP9, Q9NPI1, P35240, O14497, P40337, Q92922	2120	61	19333	2.54146	0.980275	0.0726638	0.0719993
GOTERM_BP_DIRECT	GO:0006337~nucleosome disassembly	8	0.311891	0.0028759	Q8TAQ2, Q92925, Q68CP9, Q969G3, P17096, O14497, Q12824, Q92922	2120	19	19333	3.83972	1	0.219325	0.217319
KEGG_PATHWAY	hsa05225:Hepatocellular carcinoma	28	1.09162	0.0613519	Q8TAQ2, Q8NFD5, Q86U86, P11802, Q12824, O75581, P10398, P15056, Q9NPI1, P08069, P01137, P27986, P05771, P04049, Q92925, P51531, Q969G3, Q16611, P0CG30, O96019, P16885, Q68CP9, O60353, O14497, P00533, Q92922, Q14145, P42338	975	168	8205	1.40256	1	0.387694	0.369177
Annotation Cluster 10	Enrichment Score: 4.172255608923148
Category	Term	Count	%	PValue	Genes	List Total	Pop Hits	Pop Total	Fold Enrichment	Bonferroni	Benjamini	FDR
UP_KW_MOLECULAR_FUNCTION	KW-0347~Helicase	40	1.55945	3.0778e-07	Q14566, Q96L91, Q9UJV9, P54132, Q9BQ39, Q9H0S4, O60306, Q8TD26, P42285, Q9BYK8, A2PYH4, Q13283, Q7L2E3, Q9BUQ8, P25205, O14981, Q9GZR7, P49736, Q12873, O43143, O95786, P51531, P46063, Q9Y6V7, P46100, Q6ZRS2, P28370, Q8IVL1, Q14839, Q9NR30, Q86XP3, Q9NY93, Q7L014, Q9NVP1, Q92841, Q92620, Q9NUL7, Q92900, Q15477, Q14562	1333	148	11719	2.37607	3.2932e-05	6.5865e-06	5.66316e-06
SMART	SM00490:HELICc	32	1.24756	6.63827e-07	Q96L91, Q9UJV9, P54132, Q9BQ39, Q9H0S4, Q8TD26, P42285, A2PYH4, Q7L2E3, Q9BUQ8, O14981, Q9GZR7, Q12873, O43143, O95786, P51531, P46063, Q9Y6V7, P46100, Q6ZRS2, P28370, Q14839, Q9NR30, Q86XP3, Q9NY93, Q7L014, Q9NVP1, Q92841, Q92620, Q9NUL7, Q15477, Q14562	1124	113	10379	2.61493	0.000324559	0.000108204	0.000106876
UP_SEQ_FEATURE	DOMAIN:Helicase C-terminal	32	1.24756	8.45428e-07	Q96L91, Q9UJV9, P54132, Q9BQ39, Q9H0S4, Q8TD26, P42285, A2PYH4, Q7L2E3, Q9BUQ8, O14981, Q9GZR7, Q12873, O43143, O95786, P51531, P46063, Q9Y6V7, P46100, Q6ZRS2, P28370, Q14839, Q9NR30, Q86XP3, Q9NY93, Q7L014, Q9NVP1, Q92841, Q92620, Q9NUL7, Q15477, Q14562	2217	114	20532	2.59962	0.00688167	0.000345273	0.000344005
SMART	SM00487:DEXDc	32	1.24756	1.0072e-06	Q96L91, Q9UJV9, P54132, Q9BQ39, Q9H0S4, Q8TD26, P42285, A2PYH4, Q7L2E3, Q9BUQ8, O14981, Q9GZR7, Q12873, O43143, O95786, P51531, P46063, Q9Y6V7, P46100, Q6ZRS2, P28370, Q14839, Q9NR30, Q86XP3, Q9NY93, Q7L014, Q9NVP1, Q92841, Q92620, Q9NUL7, Q15477, Q14562	1124	115	10379	2.56946	0.0004924	0.00012313	0.00012162
INTERPRO	IPR001650:Helicase, C-terminal	32	1.24756	1.64375e-06	Q96L91, Q9UJV9, P54132, Q9BQ39, Q9H0S4, Q8TD26, P42285, A2PYH4, Q7L2E3, Q9BUQ8, O14981, Q9GZR7, Q12873, O43143, O95786, P51531, P46063, Q9Y6V7, P46100, Q6ZRS2, P28370, Q14839, Q9NR30, Q86XP3, Q9NY93, Q7L014, Q9NVP1, Q92841, Q92620, Q9NUL7, Q15477, Q14562	2157	113	19176	2.51756	0.00439392	0.000733933	0.000730097
INTERPRO	IPR014001:Helicase, superfamily 1/2, ATP-binding domain	32	1.24756	3.00873e-06	Q96L91, Q9UJV9, P54132, Q9BQ39, Q9H0S4, Q8TD26, P42285, A2PYH4, Q7L2E3, Q9BUQ8, O14981, Q9GZR7, Q12873, O43143, O95786, P51531, P46063, Q9Y6V7, P46100, Q6ZRS2, P28370, Q14839, Q9NR30, Q86XP3, Q9NY93, Q7L014, Q9NVP1, Q92841, Q92620, Q9NUL7, Q15477, Q14562	2157	116	19176	2.45245	0.00802799	0.00115148	0.00114546
UP_SEQ_FEATURE	DOMAIN:Helicase ATP-binding	32	1.24756	4.85015e-06	Q96L91, Q9UJV9, P54132, Q9BQ39, Q9H0S4, Q8TD26, P42285, A2PYH4, Q7L2E3, Q9BUQ8, O14981, Q9GZR7, Q12873, O43143, O95786, P51531, P46063, Q9Y6V7, P46100, Q6ZRS2, P28370, Q14839, Q9NR30, Q86XP3, Q9NY93, Q7L014, Q9NVP1, Q92841, Q92620, Q9NUL7, Q15477, Q14562	2217	123	20532	2.40941	0.0388417	0.00180073	0.00179411
INTERPRO	IPR011545:DNA/RNA helicase, DEAD/DEAH box type, N-terminal	22	0.8577	2.19739e-05	O43143, O95786, P46063, Q9UJV9, Q9Y6V7, Q9BQ39, P54132, Q9NR30, Q86XP3, Q9H0S4, Q9NY93, Q7L014, Q9NVP1, P42285, A2PYH4, Q92841, Q7L2E3, Q9BUQ8, Q92620, Q9NUL7, Q15477, Q9GZR7	2157	71	19176	2.75469	0.0571694	0.00392454	0.00390403
GOTERM_MF_DIRECT	GO:0003724~RNA helicase activity	23	0.896686	3.20355e-05	O43143, O95786, Q9UJV9, Q9Y6V7, Q9BQ39, Q9NR30, Q86XP3, Q9H0S4, Q9NY93, Q7L014, Q9NVP1, P42285, Q9BYK8, Q13283, Q92841, Q7L2E3, Q9BUQ8, Q92620, Q9NUL7, Q15477, Q92900, Q9GZR7, Q14562	2157	77	18908	2.61838	0.053399	0.00498286	0.00493051
GOTERM_MF_DIRECT	GO:0016887~ATPase activity	65	2.53411	0.00012242	Q96D53, P28288, Q14566, Q96TA2, Q9UJV9, P54132, Q9BQ39, Q96H55, A2PYH4, Q13283, Q7L2E3, P25205, O14981, O14983, Q9H7F0, Q9GZR7, P49736, Q12873, Q8NB90, P46063, P46100, Q6ZRS2, Q13608, Q8IVL1, Q9NR30, Q86XP3, Q63HN8, Q9NY93, P35249, Q96S55, P35250, Q9NVP1, Q4VNC1, P35251, Q92841, Q16720, Q9NXH8, Q13459, P13569, O43933, Q9H0S4, P33897, O60306, Q8TD26, P42285, Q04656, Q9BUQ8, O43143, O95786, O95347,…	2157	354	18908	1.60955	0.189188	0.0116503	0.0115279
UP_SEQ_FEATURE	MOTIF:Q motif	13	0.506823	0.000751911	Q9UJV9, Q9Y6V7, Q9BQ39, Q9NR30, Q86XP3, Q9H0S4, Q9NY93, Q7L014, Q9NVP1, Q92841, Q9BUQ8, Q9NUL7, Q9GZR7	2217	40	20532	3.00988	0.997854	0.161621	0.161028
UP_SEQ_FEATURE	MOTIF:DEAD box	11	0.42885	0.00240947	Q9NVP1, Q9UJV9, Q9Y6V7, Q92841, Q9NR30, Q9BUQ8, Q86XP3, Q9H0S4, Q9GZR7, Q9NY93, Q7L014	2217	34	20532	2.99626	1	0.401644	0.400169
INTERPRO	IPR014014:RNA helicase, DEAD-box type, Q motif	10	0.389864	0.0131924	Q9UJV9, Q9Y6V7, Q92841, Q9BUQ8, Q9NUL7, Q86XP3, Q9H0S4, Q9GZR7, Q9NY93, Q7L014	2157	35	19176	2.54004	1	0.721275	0.717506
GOTERM_MF_DIRECT	GO:0004386~helicase activity	16	0.623782	0.020827	Q12873, P51531, Q96L91, P46100, P54132, Q6ZRS2, P28370, Q14839, O60306, Q8TD26, Q9NVP1, A2PYH4, O14981, Q15477, Q92900, Q9GZR7	2157	75	18908	1.87005	1	0.500042	0.494787
INTERPRO	IPR000629:RNA helicase, ATP-dependent, DEAD-box, conserved site	8	0.311891	0.0263662	Q9NVP1, Q9Y6V7, Q92841, Q9BUQ8, Q86XP3, Q9H0S4, Q9GZR7, Q7L014	2157	27	19176	2.63411	1	0.939482	0.934573
UP_SEQ_FEATURE	DOMAIN:Q_MOTIF	8	0.311891	0.0371509	Q9UJV9, Q9Y6V7, Q92841, Q9BUQ8, Q9H0S4, Q9GZR7, Q9NY93, Q7L014	2217	30	20532	2.46964	1	1	0.996449
Annotation Cluster 11	Enrichment Score: 4.0457654518764565
Category	Term	Count	%	PValue	Genes	List Total	Pop Hits	Pop Total	Fold Enrichment	Bonferroni	Benjamini	FDR
GOTERM_BP_DIRECT	GO:0016575~histone deacetylation	20	0.779727	1.12992e-06	Q12873, Q9UKL0, O95983, Q92769, O94776, Q13547, Q14839, Q86YP4, Q9UBB5, Q9BQ87, Q9UIF9, Q9P2K3, Q9BTC8, Q9H7L9, Q9HCU9, Q9UBU8, Q6PJG2, Q9UBN7, Q96EB6, Q13330	2120	52	19333	3.50744	0.00652876	0.000409314	0.000405571
GOTERM_BP_DIRECT	GO:0042659~regulation of cell fate specification	9	0.350877	1.59196e-05	Q12873, O95983, Q92769, Q9BTC8, O94776, Q13547, Q14839, Q86YP4, Q13330	2120	13	19333	6.31339	0.0881564	0.00413331	0.00409552
GOTERM_CC_DIRECT	GO:0016581~NuRD complex	10	0.389864	2.09118e-05	Q12873, O95983, Q92769, Q9BTC8, O94776, Q13547, Q14839, Q86YP4, Q9UBB5, Q13330	2219	17	20580	5.45556	0.0207563	0.000537809	0.000490087
GOTERM_BP_DIRECT	GO:2000736~regulation of stem cell differentiation	9	0.350877	0.000768652	Q12873, O95983, Q92769, Q9BTC8, O94776, Q13547, Q14839, Q86YP4, Q13330	2120	20	19333	4.1037	0.98841	0.0795555	0.078828
INTERPRO	IPR000679:Zinc finger, GATA-type	6	0.233918	0.0204207	Q8WUU5, Q9BTC8, P23769, O94776, Q86YP4, Q13330	2157	15	19176	3.55605	1	0.939482	0.934573
Annotation Cluster 12	Enrichment Score: 3.957649572687665
Category	Term	Count	%	PValue	Genes	List Total	Pop Hits	Pop Total	Fold Enrichment	Bonferroni	Benjamini	FDR
UP_KW_LIGAND	KW-0067~ATP-binding	214	8.34308	1.17969e-05	Q14566, Q96TA2, O00142, O75385, Q86W24, Q14692, Q7L2E3, P21127, Q9BXU1, Q9UBC5, Q16875, Q16512, Q16513, Q6ZS86, P53778, Q9NYV4, Q9NVP1, Q92841, P00533, O14678, Q15311, Q16760, P51003, Q16644, Q9H0S4, O60306, Q8TD26, P49915, P62256, P12081, P42285, P27448, O95347, Q9Y6R4, P49591, Q9ULI0, Q15208, O43306, Q5T3U5, O75356, Q8TD19, O75354, P49590, Q9H497, Q7Z2Y5, Q8N4C8, Q05932, Q03518, Q03519, Q9NZJ5,…	790	1436	6833	1.28897	0.000507142	0.000507268	0.000507268
GOTERM_MF_DIRECT	GO:0005524~ATP binding	227	8.8499	2.77282e-05	Q14566, Q96TA2, O00142, O75385, P13984, Q86W24, Q14692, Q7L2E3, P21127, Q9BXU1, Q9UBC5, Q16875, Q16512, Q16513, Q6ZS86, P53778, Q9NYV4, Q9NVP1, Q92841, P00533, O14678, Q15311, Q16760, P51003, Q16644, Q9H0S4, O60306, Q8TD26, P49915, P62256, P12081, P42285, P27448, O95347, Q9Y6R4, P49591, Q9ULI0, Q15208, O43306, Q5T3U5, O75356, Q9NQX7, Q8TD19, O75354, P49590, Q9H497, Q7Z2Y5, Q8N4C8, P16452, Q05932,…	2157	1541	18908	1.29127	0.0463886	0.00474984	0.00469993
UP_KW_LIGAND	KW-0547~Nucleotide-binding	258	10.0585	0.000199168	Q14566, Q96TA2, Q5VZM2, O00142, O75385, Q86W24, Q96BM9, Q14692, Q7L2E3, P21127, P55039, Q9BXU1, Q9UBC5, Q16875, Q16512, Q16513, Q6ZS86, P53778, Q9NYV4, Q9NVP1, Q92841, P00533, O14678, Q15311, Q16760, P51003, Q16644, Q9BVP2, Q9H0S4, O60306, Q8TD26, Q9BZG1, Q3YEC7, P49915, P62256, P12081, P42285, P27448, O95347, Q9Y6R4, P49591, Q9ULI0, Q15208, Q9UPQ3, O43306, Q5T3U5, O75356, O00178, Q8TD19, O75354,…	790	1856	6833	1.20234	0.0085285	0.00428211	0.00428211
UP_KW_MOLECULAR_FUNCTION	KW-0418~Kinase	111	4.32749	0.00226721	O00142, P12931, O75385, P27986, P21127, Q13523, Q9BXU1, Q16875, Q16512, O75414, Q9Y2X7, Q16513, Q6ZS86, Q6DT37, O95163, Q9NWZ3, P53778, O96013, Q9NYV4, Q99996, Q5VSY0, P41240, P00533, P42338, Q9ULX6, Q16760, O43252, Q16644, Q6XUX3, Q8NI60, P46527, P11274, Q96T60, Q7Z695, Q9NRA0, O14964, P27448, P42685, Q86UE8, Q9Y6R4, Q16816, P04626, Q15208, Q9UPQ8, Q8TD19, Q8N4C8, Q7Z2Y5, Q9H4A3, O14733, Q9NZJ5,…	1333	747	11719	1.30636	0.215624	0.0220538	0.0189621
Annotation Cluster 13	Enrichment Score: 3.916068949763734
Category	Term	Count	%	PValue	Genes	List Total	Pop Hits	Pop Total	Fold Enrichment	Bonferroni	Benjamini	FDR
GOTERM_BP_DIRECT	GO:0032968~positive regulation of transcription elongation from RNA polymerase II promoter	20	0.779727	3.85683e-07	O95402, P50750, P52298, Q9NVC6, Q14004, Q6P1J9, Q8WVC0, O75448, Q09161, Q15528, Q15648, O75586, Q9H204, Q9ULK4, Q9NYV4, O60244, O60563, O75909, O14776, Q96RN5	2120	49	19333	3.72218	0.00223331	0.000186285	0.000184581
GOTERM_BP_DIRECT	GO:0006367~transcription initiation from RNA polymerase II promoter	17	0.662768	1.18145e-05	O95402, Q12962, P50750, Q9NVC6, Q16514, Q13888, P29083, P29084, Q9ULK4, P52657, P13984, P52655, P20226, P62487, Q6P1X5, Q14241, P49848	2120	45	19333	3.44508	0.0661965	0.00360405	0.0035711
GOTERM_BP_DIRECT	GO:0060261~positive regulation of transcription initiation from RNA polymerase II promoter	18	0.701754	5.11834e-05	O95402, Q12962, Q9NVC6, O75448, Q15528, Q16514, Q15648, O75586, Q9H204, Q9ULK4, P52657, P52655, P20226, Q6P1X5, O60244, P49848, Q16594, Q96RN5	2120	55	19333	2.98451	0.256746	0.010595	0.0104981
GOTERM_BP_DIRECT	GO:0051123~RNA polymerase II transcriptional preinitiation complex assembly	19	0.740741	6.17406e-05	O95402, Q12962, Q9NVC6, O75448, Q15528, Q16514, Q15648, O75586, Q9H204, Q9ULK4, P52657, P52655, P20226, Q01658, Q6P1X5, O60244, P49848, Q16594, Q96RN5	2120	61	19333	2.84045	0.300872	0.0119283	0.0118192
KEGG_PATHWAY	hsa03022:Basal transcription factors	16	0.623782	0.00012839	Q12962, Q92804, P78347, Q13889, Q16514, Q13888, P32780, P29083, P29084, P52657, P13984, P52655, P20226, Q6P1X5, P49848, Q16594	975	45	8205	2.99214	0.0421014	0.0175404	0.0167026
GOTERM_CC_DIRECT	GO:0016592~mediator complex	14	0.545809	0.000321219	O95402, P50750, Q9NVC6, O75448, Q9NYF8, Q15528, Q15648, P11802, O75586, Q9H204, Q9ULK4, O60244, Q96RN5, Q9Y2W1	2219	42	20580	3.09148	0.275472	0.00644366	0.00587189
GOTERM_CC_DIRECT	GO:0070847~core mediator complex	10	0.389864	0.00109106	O95402, Q9NVC6, Q15528, O75448, Q15648, O60244, O75586, Q9H204, Q9ULK4, Q96RN5	2219	26	20580	3.5671	0.665436	0.0182388	0.0166204
GOTERM_CC_DIRECT	GO:0005669~transcription factor TFIID complex	13	0.506823	0.00229748	Q12962, Q13889, Q16514, P23193, Q13888, P29083, P29084, P52657, P52655, P20226, Q6P1X5, P49848, Q16594	2219	45	20580	2.67928	0.900443	0.0320051	0.0291652
GOTERM_CC_DIRECT	GO:0097550~transcriptional preinitiation complex	6	0.233918	0.00382474	Q12962, P20226, Q13889, P29083, P13984, P52655	2219	11	20580	5.05879	0.978583	0.0479874	0.0437293
Annotation Cluster 14	Enrichment Score: 3.7539907587066677
Category	Term	Count	%	PValue	Genes	List Total	Pop Hits	Pop Total	Fold Enrichment	Bonferroni	Benjamini	FDR
SMART	SM00228:PDZ	35	1.36452	8.052e-05	Q96L92, Q13796, Q12923, Q8TEU7, Q5EBL8, P50479, Q8IVF2, Q00013, O14908, Q5T2W1, O00151, P55196, Q8WWI1, Q9Y6V0, O96018, Q8TF72, Q13424, O95049, Q15700, Q13884, P49796, Q12959, Q9NR12, Q6ZWJ1, O14936, Q8TDM6, Q14160, Q96RT1, Q9H190, Q5T2T1, Q9NZN5, P83105, Q14168, O60292, Q53GG5	1124	160	10379	2.01993	0.0386107	0.0056249	0.00555588
UP_SEQ_FEATURE	DOMAIN:PDZ	33	1.28655	0.000259225	Q96L92, Q13796, Q12923, Q8TEU7, Q5EBL8, P50479, Q8IVF2, Q00013, O14908, Q5T2W1, O00151, P55196, Q8WWI1, Q9Y6V0, Q8TF72, Q13424, O95049, Q15700, Q13884, P49796, Q12959, Q9NR12, Q6ZWJ1, O14936, Q8TDM6, Q14160, Q96RT1, Q5T2T1, Q9NZN5, P83105, Q14168, O60292, Q53GG5	2217	156	20532	1.95909	0.879683	0.0622749	0.0620462
INTERPRO	IPR001478:PDZ domain	35	1.36452	0.000262088	Q96L92, Q13796, Q12923, Q8TEU7, Q5EBL8, P50479, Q8IVF2, Q00013, O14908, Q5T2W1, O00151, P55196, Q8WWI1, Q9Y6V0, O96018, Q8TF72, Q13424, O95049, Q15700, Q13884, P49796, Q12959, Q9NR12, Q6ZWJ1, O14936, Q8TDM6, Q14160, Q96RT1, Q9H190, Q5T2T1, Q9NZN5, P83105, Q14168, O60292, Q53GG5	2157	163	19176	1.90892	0.504519	0.041302	0.0410862
Annotation Cluster 15	Enrichment Score: 3.402636100735243
Category	Term	Count	%	PValue	Genes	List Total	Pop Hits	Pop Total	Fold Enrichment	Bonferroni	Benjamini	FDR
GOTERM_BP_DIRECT	GO:0006406~mRNA export from nucleus	22	0.8577	3.71739e-07	P82979, Q86W42, P52298, Q9BY77, Q13769, Q53F19, P52594, Q09161, Q86V81, Q53GS7, Q96J01, Q8NDT2, Q7LDI9, Q96QD9, Q96FV9, O60318, Q96MU7, Q8NI27, O15234, Q9UBU9, Q92900, Q9Y3Y2	2120	58	19333	3.45906	0.00215265	0.000186285	0.000184581
UP_KW_BIOLOGICAL_PROCESS	KW-0509~mRNA transport	31	1.20858	1.4464e-05	Q86W42, P52298, Q9HC62, Q9BY77, P52594, Q9NYF8, Q86V81, Q53GS7, Q06787, Q96FV9, P42704, O15234, Q9UBU9, Q96HA1, P82979, P49790, Q13769, Q53F19, Q09161, Q96J01, Q7LDI9, Q96QD9, O75152, O60318, Q8NI27, Q96ST2, Q07955, Q8WYP5, Q5JVF3, Q9UKX7, Q9Y3Y2	1349	112	11229	2.30395	0.00228273	0.000326474	0.000309944
KEGG_PATHWAY	hsa03013:Nucleocytoplasmic transport	21	0.818713	0.0279205	P55854, Q86W42, P52298, Q9HAV4, Q9HC62, P49790, Q13769, Q09161, Q86V81, Q53GS7, Q96J01, Q96FV9, Q8NI27, Q8IYB3, Q8WYP5, O15234, Q9UBU9, Q92900, Q9UKX7, Q15287, Q96HA1	975	108	8205	1.63632	0.999924	0.283436	0.269898
GOTERM_BP_DIRECT	GO:0051028~mRNA transport	14	0.545809	0.163307	P52298, Q9HC62, P49790, Q53F19, Q09161, Q9NYF8, Q06787, P42704, Q07955, Q8WYP5, O15234, Q9UBU9, Q9UKX7, Q96HA1	2120	88	19333	1.4508	1	1	0.991027
Annotation Cluster 16	Enrichment Score: 3.3412779559984958
Category	Term	Count	%	PValue	Genes	List Total	Pop Hits	Pop Total	Fold Enrichment	Bonferroni	Benjamini	FDR
GOTERM_CC_DIRECT	GO:0071005~U2-type precatalytic spliceosome	18	0.701754	1.00881e-05	Q13435, Q15459, Q12874, O43395, Q9UQ35, Q15428, Q15427, Q9HCG8, P14678, Q2TAY7, Q8WWY3, O43290, P09661, P83876, P08579, O43172, Q13123, P55081	2219	50	20580	3.3388	0.0100674	0.000306616	0.000279409
GOTERM_BP_DIRECT	GO:1903241~U2-type prespliceosome assembly	10	0.389864	0.000631142	Q13435, Q15459, Q12874, O43719, Q15428, Q15427, P09661, P14678, P08579, Q7L014	2120	24	19333	3.79972	0.974264	0.0724814	0.0718186
GOTERM_CC_DIRECT	GO:0005686~U2 snRNP	10	0.389864	0.0025959	Q13435, Q15459, Q12874, O43719, Q15428, Q15427, P09661, P14678, P08579, Q7L014	2219	29	20580	3.19809	0.92625	0.0344471	0.0313905
GOTERM_CC_DIRECT	GO:0005684~U2-type spliceosomal complex	8	0.311891	0.00261015	Q13435, Q15459, Q12874, O43719, Q15428, Q15427, Q8WWY3, P55081	2219	19	20580	3.90503	0.927299	0.0344471	0.0313905
Annotation Cluster 17	Enrichment Score: 3.2686564087550667
Category	Term	Count	%	PValue	Genes	List Total	Pop Hits	Pop Total	Fold Enrichment	Bonferroni	Benjamini	FDR
UP_SEQ_FEATURE	REPEAT:WD 13	13	0.506823	8.89884e-06	Q15269, O43379, Q9NNW5, Q12788, Q8TDJ6, Q8NI36, Q8TEQ6, Q6P1M3, Q969X6, Q9UNX4, Q32P44, Q05BV3	2217	27	20532	4.45908	0.0701073	0.00316025	0.00314864
UP_SEQ_FEATURE	REPEAT:WD 12	14	0.545809	1.24738e-05	Q15269, O43379, Q9Y485, Q9NNW5, Q12788, Q8TEQ6, Q8TDJ6, Q8NI36, Q6P1M3, Q969X6, Q9UNX4, Q32P44, Q05BV3	2217	32	20532	4.05176	0.0968678	0.00407543	0.00406046
UP_SEQ_FEATURE	REPEAT:WD 11	14	0.545809	2.70795e-05	Q15269, O43379, Q9Y485, Q9NNW5, Q12788, Q8TEQ6, Q8TDJ6, Q8NI36, Q6P1M3, Q969X6, Q9UNX4, Q32P44, Q05BV3	2217	34	20532	3.81342	0.198434	0.00762707	0.00759906
UP_SEQ_FEATURE	REPEAT:WD 10	14	0.545809	3.88405e-05	Q15269, O43379, Q9Y485, Q9NNW5, Q12788, Q8TEQ6, Q8TDJ6, Q8NI36, Q6P1M3, Q969X6, Q9UNX4, Q32P44, Q05BV3	2217	35	20532	3.70447	0.271855	0.010575	0.0105361
UP_SEQ_FEATURE	REPEAT:WD 14	10	0.389864	0.000171025	Q15269, O43379, Q9Y485, Q9NNW5, Q8TDJ6, Q8NI36, Q6P1M3, Q969X6, Q05BV3	2217	21	20532	4.41008	0.752674	0.043654	0.0434937
UP_SEQ_FEATURE	REPEAT:WD 9	14	0.545809	0.000249362	Q15269, O43379, Q9Y485, Q9NNW5, Q12788, Q8TEQ6, Q8TDJ6, Q8NI36, Q6P1M3, Q969X6, Q9UNX4, Q32P44, Q05BV3	2217	41	20532	3.16235	0.869587	0.061721	0.0614943
UP_SEQ_FEATURE	REPEAT:WD 8	17	0.662768	0.000571765	Q15269, O43379, Q9Y485, Q9NNW5, Q12788, Q8TEQ6, Q9BQ87, Q8WWQ0, Q8TDJ6, Q8NI36, Q6P1M3, Q9NSI6, Q969X6, Q9UNX4, Q32P44, Q05BV3	2217	61	20532	2.58098	0.990642	0.126221	0.125757
INTERPRO	IPR011047:Quinonprotein alcohol dehydrogenase-like superfamily	14	0.545809	0.00193121	Q15269, O43379, Q12788, Q8TEQ6, Q9Y5J1, O75460, Q8WYP5, Q969X6, Q6ZUM4, Q8N9V3, Q9NZJ5, Q32P44, Q05BV3	2157	48	19176	2.59295	0.994365	0.235168	0.233939
UP_SEQ_FEATURE	REPEAT:WD 15	5	0.194932	0.00662167	O43379, Q9Y485, Q9NNW5, Q8TDJ6, Q05BV3	2217	8	20532	5.78823	1	0.83209	0.829034
INTERPRO	IPR024977:Anaphase-promoting complex subunit 4, WD40 domain	8	0.311891	0.0138452	O43379, Q8NI36, Q96J01, Q8TEQ6, O94967, Q969X6, Q9UNX4, Q05BV3	2157	24	19176	2.96338	1	0.727282	0.723481
UP_SEQ_FEATURE	REPEAT:WD 16	4	0.155945	0.0314672	Q9Y485, Q9NNW5, Q8TDJ6, Q05BV3	2217	7	20532	5.29209	1	1	0.996449
UP_SEQ_FEATURE	DOMAIN:ANAPC4_WD40	6	0.233918	0.0376536	O43379, Q8NI36, Q96J01, Q8TEQ6, Q969X6, Q9UNX4	2217	18	20532	3.08705	1	1	0.996449
Annotation Cluster 18	Enrichment Score: 3.1994523598842624
Category	Term	Count	%	PValue	Genes	List Total	Pop Hits	Pop Total	Fold Enrichment	Bonferroni	Benjamini	FDR
GOTERM_CC_DIRECT	GO:0005778~peroxisomal membrane	22	0.8577	7.0285e-06	O00623, P28288, Q7Z434, O43933, Q13608, Q7Z412, P14920, Q9NR77, P33897, P50542, O96011, Q8WVX9, O60683, Q86UB9, P40855, O14678, P28328, Q14596, Q5T8D3, Q9UBJ2, Q99614, P04035	2219	69	20580	2.95707	0.00702482	0.000227406	0.000207228
UP_KW_CELLULAR_COMPONENT	KW-0576~Peroxisome	30	1.16959	9.9163e-06	O00623, P28288, Q9P0Z9, O43933, Q08426, P33897, Q969Z3, P09110, O60683, Q3I5F7, Q8N4Q0, Q5T8D3, Q969V5, Q13608, P0C024, Q7Z434, Q7Z412, P14920, Q9NR77, Q2T9J0, P50542, O96011, Q8WVX9, Q9UKG9, Q86UB9, P40855, O14832, P28328, P04035, Q9UBJ2	2086	106	17641	2.39345	0.000624535	7.80908e-05	6.07373e-05
GOTERM_BP_DIRECT	GO:0007031~peroxisome organization	12	0.467836	1.71152e-05	O00623, P28288, O60683, O43933, Q13608, Q86UB9, P40855, O14678, P33897, P28328, Q9UBJ2, O96011	2120	24	19333	4.55967	0.0944543	0.00413331	0.00409552
GOTERM_CC_DIRECT	GO:0005777~peroxisome	29	1.1306	1.87485e-05	O00623, P28288, Q9P0Z9, Q8NEB9, O43933, Q08426, P33897, Q9Y4I1, Q969Z3, P09110, O60683, Q8N4Q0, Q5T8D3, Q969V5, Q13608, P0C024, Q7Z412, P14920, Q2T9J0, P50542, Q86WV6, O96011, Q8WVX9, Q9UKG9, Q86UB9, P40855, O14678, O14832, Q9UBJ2	2219	113	20580	2.38017	0.0186292	0.000494861	0.00045095
UP_KW_DISEASE	KW-0958~Peroxisome biogenesis disorder	10	0.389864	5.6714e-05	O00623, O60683, O43933, Q13608, Q7Z412, P40855, O14832, P28328, P50542, O96011	646	15	4472	4.61507	0.00661376	0.00221185	0.00213623
KEGG_PATHWAY	hsa04146:Peroxisome	23	0.896686	0.000157078	O00623, P28288, Q9P0Z9, O43933, Q13608, Q08426, P0C024, Q7Z412, P14920, Q9NR77, P33897, P50542, O96011, Q8WVX9, Q9UKG9, P09110, O60683, P40855, O14678, O14832, Q567V2, P28328, Q9UBJ2	975	82	8205	2.36041	0.0512645	0.0175404	0.0167026
GOTERM_BP_DIRECT	GO:0016562~protein import into peroxisome matrix, receptor recycling	6	0.233918	0.000273315	O00623, O60683, O43933, Q13608, P28328, P50542	2120	7	19333	7.81658	0.794975	0.0406188	0.0402473
UP_KW_DISEASE	KW-0861~Zellweger syndrome	8	0.311891	0.00051437	O00623, O60683, O43933, Q13608, Q7Z412, P40855, P28328, P50542	646	12	4472	4.61507	0.0584208	0.0150453	0.014531
GOTERM_BP_DIRECT	GO:0016558~protein import into peroxisome matrix	7	0.272904	0.000885078	O00623, O60683, O43933, Q13608, Q7Z412, P28328, P50542	2120	12	19333	5.31961	0.994102	0.0854985	0.0847167
GOTERM_CC_DIRECT	GO:0005779~integral component of peroxisomal membrane	7	0.272904	0.00673753	O00623, Q8WVX9, O60683, Q7Z412, P33897, P28328, O96011	2219	17	20580	3.81889	0.998864	0.0767925	0.0699784
GOTERM_BP_DIRECT	GO:0006625~protein targeting to peroxisome	5	0.194932	0.0115175	O00623, O43933, Q13608, P40855, P50542	2120	9	19333	5.0663	1	0.521528	0.516759
UP_KW_BIOLOGICAL_PROCESS	KW-0962~Peroxisome biogenesis	6	0.233918	0.0195179	O60683, O43933, Q13608, P40855, P28328, O96011	1349	14	11229	3.5674	0.955592	0.220274	0.209121
GOTERM_CC_DIRECT	GO:0005782~peroxisomal matrix	12	0.467836	0.0238726	P28288, Q9UKG9, P09110, Q3I5F7, Q13315, Q9P0Z9, P0C024, Q08426, P14920, O14832, Q2T9J0, P50542	2219	53	20580	2.09988	1	0.199801	0.182072
UP_SEQ_FEATURE	DOMAIN:Pex2_Pex12	3	0.116959	0.0324206	O00623, O60683, P28328	2217	3	20532	9.26116	1	1	0.996449
INTERPRO	IPR006845:Pex, N-terminal	3	0.116959	0.0350684	O00623, O60683, P28328	2157	3	19176	8.89013	1	0.939482	0.934573
Annotation Cluster 19	Enrichment Score: 3.1881860434281424
Category	Term	Count	%	PValue	Genes	List Total	Pop Hits	Pop Total	Fold Enrichment	Bonferroni	Benjamini	FDR
GOTERM_CC_DIRECT	GO:0000346~transcription export complex	8	0.311891	1.4951e-05	P82979, Q86W42, Q13769, Q8NI27, Q86V81, Q96J01, Q96FV9, Q9Y3Y2	2219	10	20580	7.41956	0.0148841	0.000416553	0.00037959
GOTERM_BP_DIRECT	GO:0046784~viral mRNA export from host cell nucleus	6	0.233918	0.000662787	Q86W42, Q13769, Q8NI27, Q86V81, Q96J01, Q96FV9	2120	8	19333	6.8395	0.97858	0.0724814	0.0718186
GOTERM_CC_DIRECT	GO:0000445~THO complex part of transcription export complex	5	0.194932	0.00168687	Q86W42, Q13769, Q8NI27, Q96J01, Q96FV9	2219	6	20580	7.72871	0.816099	0.0248813	0.0226735
GOTERM_CC_DIRECT	GO:0000347~THO complex	4	0.155945	0.0105713	Q86W42, Q13769, Q8NI27, Q96FV9	2219	5	20580	7.41956	0.999977	0.10498	0.0956652
Annotation Cluster 20	Enrichment Score: 3.113327136948882
Category	Term	Count	%	PValue	Genes	List Total	Pop Hits	Pop Total	Fold Enrichment	Bonferroni	Benjamini	FDR
INTERPRO	IPR001005:SANT/Myb domain	18	0.701754	1.301e-05	Q8TAQ2, Q9UKL0, Q96L91, O94776, P54274, Q96KC8, P28370, Q9Y618, O75376, Q8IXM2, Q6P0N0, Q99459, Q9P2K3, Q9BTC8, Q6PJG2, Q15554, Q92922, Q13330	2157	49	19176	3.26576	0.0342535	0.00302904	0.00301321
INTERPRO	IPR017884:SANT domain	13	0.506823	1.35679e-05	Q8TAQ2, Q9UKL0, O94776, Q96KC8, P28370, Q9Y618, O75376, Q6P0N0, Q9P2K3, Q9BTC8, Q6PJG2, Q92922, Q13330	2157	27	19176	4.28043	0.035696	0.00302904	0.00301321
UP_SEQ_FEATURE	DOMAIN:SANT	13	0.506823	1.40447e-05	Q8TAQ2, O94776, Q96KC8, P28370, Q9Y618, O75376, Q8IXM2, Q6P0N0, Q9P2K3, Q9BTC8, Q6PJG2, Q92922, Q13330	2217	28	20532	4.29983	0.108382	0.00441219	0.00439598
INTERPRO	IPR017930:Myb domain	13	0.506823	2.1318e-05	Q8TAQ2, Q9UKL0, P54274, Q96KC8, Q9Y618, O75376, Q6P0N0, Q99459, Q9P2K3, Q9BTC8, Q15554, Q92922, Q13330	2157	28	19176	4.12756	0.0555112	0.00392454	0.00390403
SMART	SM00717:SANT	16	0.623782	2.40137e-05	Q8TAQ2, Q9UKL0, O94776, P54274, Q96KC8, P28370, Q9Y618, O75376, Q6P0N0, Q99459, Q9P2K3, Q9BTC8, Q6PJG2, Q15554, Q92922, Q13330	1124	43	10379	3.4359	0.0116742	0.00195712	0.00193311
UP_SEQ_FEATURE	DOMAIN:SANT 1	6	0.233918	0.00126375	Q9UKL0, Q9P2K3, Q96KC8, P28370, Q9Y618, O75376	2217	9	20532	6.17411	0.999967	0.251763	0.250838
UP_SEQ_FEATURE	DOMAIN:SANT 2	6	0.233918	0.00126375	Q9UKL0, Q9P2K3, Q96KC8, P28370, Q9Y618, O75376	2217	9	20532	6.17411	0.999967	0.251763	0.250838
UP_SEQ_FEATURE	DOMAIN:ELM2	6	0.233918	0.00891723	Q9UKL0, Q9P2K3, Q9BTC8, O94776, Q6PJG2, Q13330	2217	13	20532	4.27438	1	1	0.996449
SMART	SM01189:SM01189	6	0.233918	0.00898936	Q9UKL0, Q9P2K3, Q9BTC8, O94776, Q6PJG2, Q13330	1124	13	10379	4.26184	0.987914	0.313985	0.310133
INTERPRO	IPR000949:ELM2 domain	6	0.233918	0.0105919	Q9UKL0, Q9P2K3, Q9BTC8, O94776, Q6PJG2, Q13330	2157	13	19176	4.10313	1	0.71813	0.714377
UP_SEQ_FEATURE	DOMAIN:Myb-like	8	0.311891	0.0261062	Q8TAQ2, Q96L91, P54274, Q96KC8, Q9Y618, O75376, Q92922, Q8TD26	2217	28	20532	2.64605	1	1	0.996449
INTERPRO	IPR009057:Homeodomain-like	31	1.20858	0.971788	Q8TAQ2, Q9UKL0, P78347, P54274, Q96KC8, Q8IXM2, Q7Z3K3, Q6ZMG9, Q6P0N0, Q8N5B7, Q9BTC8, O60341, Q6PJG2, P40424, O94776, P28370, Q9Y618, Q06710, Q13948, O75376, P13378, Q9H2P0, Q00444, Q99459, Q9P2K3, Q02548, Q04743, Q02962, Q92922, Q15554, Q13330	2157	360	19176	0.765539	1	1	0.995146
Annotation Cluster 21	Enrichment Score: 2.495485826185126
Category	Term	Count	%	PValue	Genes	List Total	Pop Hits	Pop Total	Fold Enrichment	Bonferroni	Benjamini	FDR
GOTERM_BP_DIRECT	GO:0030148~sphingolipid biosynthetic process	17	0.662768	8.9825e-05	Q9BX95, O15270, Q9H5J4, Q86VZ5, O15121, Q53FV1, Q06136, O43688, Q9BW60, Q5SGD2, Q9NUV7, Q6ZMG9, Q8N5B7, Q9NUN7, O15269, Q6QHC5, Q9NRA0	2120	52	19333	2.98132	0.405919	0.0167944	0.0166408
KEGG_PATHWAY	hsa00600:Sphingolipid metabolism	16	0.623782	0.000933031	Q9BX95, O15270, Q16739, Q86VZ5, O15121, Q06136, O43688, Q9NUV7, Q6ZMG9, Q8N5B7, Q00973, Q9NY59, Q9NUN7, O15269, Q6QHC5, Q9NRA0	975	53	8205	2.54049	0.268539	0.0392756	0.0373997
GOTERM_BP_DIRECT	GO:0046513~ceramide biosynthetic process	10	0.389864	0.00750891	Q9NUV7, Q6ZMG9, Q8N5B7, O15270, Q86VZ5, O15121, Q9UBY8, O15269, Q6QHC5, Q9BW60	2120	33	19333	2.76344	1	0.410581	0.406827
UP_KW_BIOLOGICAL_PROCESS	KW-0746~Sphingolipid metabolism	10	0.389864	0.0133274	Q9NUV7, Q8N5B7, O15270, Q16739, Q86VZ5, Q00973, Q9NY59, Q9NUN7, O15269, Q06136	1349	33	11229	2.52241	0.879955	0.175477	0.166592
KEGG_PATHWAY	hsa04071:Sphingolipid signaling pathway	22	0.8577	0.0397151	Q9BX95, P04049, O15270, Q86VZ5, O15121, P53778, Q9NUV7, Q6ZMG9, Q8N5B7, Q01970, P15153, O14939, Q04206, Q99683, O15269, Q6QHC5, P45983, Q9NRA0, P27986, P45984, P42338, P05771	975	119	8205	1.55579	0.999999	0.316775	0.301646
Annotation Cluster 22	Enrichment Score: 2.355472427972611
Category	Term	Count	%	PValue	Genes	List Total	Pop Hits	Pop Total	Fold Enrichment	Bonferroni	Benjamini	FDR
UP_SEQ_FEATURE	DOMAIN:ABC transmembrane type-1	11	0.42885	0.000440959	P21439, P28288, P13569, Q5T3U5, Q9NP78, O14678, P33897, O15438, Q03518, Q03519, Q9UBJ2	2217	28	20532	3.63831	0.972746	0.102907	0.102529
INTERPRO	IPR011527:ABC transporter, transmembrane domain, type 1	11	0.42885	0.000841429	P21439, P28288, P13569, Q5T3U5, Q9NP78, O14678, P33897, O15438, Q03518, Q03519, Q9UBJ2	2157	29	19176	3.37212	0.895141	0.118641	0.118021
INTERPRO	IPR017871:ABC transporter, conserved site	14	0.545809	0.00126154	P28288, O95477, P13569, Q5T3U5, Q9NP78, P33897, Q9BZC7, P21439, Q9UG63, O14678, O15438, Q03518, Q03519, Q9UBJ2	2157	46	19176	2.70569	0.966014	0.168983	0.1681
GOTERM_MF_DIRECT	GO:0042626~ATPase activity, coupled to transmembrane movement of substances	16	0.623782	0.00142457	P28288, O95477, Q6AI08, P13569, Q5T3U5, Q9NP78, P33897, Q9BZC7, P21439, Q9UG63, O14678, O15438, Q03518, Q03519, Q15311, Q9UBJ2	2157	57	18908	2.4606	0.913016	0.110922	0.109757
UP_SEQ_FEATURE	DOMAIN:ABC transporter	14	0.545809	0.00163367	P28288, O95477, P13569, Q5T3U5, Q9NP78, P33897, Q9BZC7, P21439, Q9UG63, O14678, O15438, Q03518, Q03519, Q9UBJ2	2217	49	20532	2.64605	0.999998	0.303269	0.302155
SMART	SM00382:AAA	28	1.09162	0.00197319	P28288, Q9NXH8, Q96TA2, O95477, O43933, P13569, P33897, Q9BZC7, Q9UG63, P25205, O15438, Q6ZR08, Q8NB90, Q9ULI0, Q13608, Q8IVL1, Q5T3U5, Q9NP78, Q63HN8, P35249, Q96S55, P35250, P21439, P35251, O14678, Q03518, Q03519, Q9UBJ2	1124	140	10379	1.8468	0.619337	0.0877171	0.0866408
INTERPRO	IPR003439:ABC transporter-like	14	0.545809	0.00346198	P28288, O95477, P13569, Q5T3U5, Q9NP78, P33897, Q9BZC7, P21439, Q9UG63, O14678, O15438, Q03518, Q03519, Q9UBJ2	2157	51	19176	2.44043	0.999908	0.375267	0.373306
INTERPRO	IPR003593:AAA+ ATPase domain	28	1.09162	0.00350193	P28288, Q9NXH8, Q96TA2, O95477, O43933, P13569, P33897, Q9BZC7, Q9UG63, P25205, O15438, Q6ZR08, Q8NB90, Q9ULI0, Q13608, Q8IVL1, Q5T3U5, Q9NP78, Q63HN8, P35249, Q96S55, P35250, P21439, P35251, O14678, Q03518, Q03519, Q9UBJ2	2157	140	19176	1.77803	0.999917	0.375267	0.373306
KEGG_PATHWAY	hsa02010:ABC transporters	13	0.506823	0.00504736	P28288, O95477, P13569, Q5T3U5, Q9NP78, P33897, Q9BZC7, P21439, O14678, O15438, Q03518, Q03519, Q9UBJ2	975	45	8205	2.43111	0.816428	0.140906	0.134176
UP_KW_MOLECULAR_FUNCTION	KW-1278~Translocase	20	0.779727	0.0266534	P28288, O95477, O43861, P03901, Q5T3U5, Q9NP78, P33897, Q9BZC7, P21439, Q4VNC1, Q04656, O14983, Q16720, O14678, O15438, Q03518, Q9H7F0, Q03519, Q15311, Q9UBJ2	1333	105	11719	1.67456	0.944458	0.178244	0.153257
UP_SEQ_FEATURE	DOMAIN:ABC transporter 1	7	0.272904	0.124387	P21439, O95477, Q9UG63, P13569, Q5T3U5, O15438, Q9BZC7	2217	32	20532	2.02588	1	1	0.996449
UP_SEQ_FEATURE	DOMAIN:ABC transporter 2	7	0.272904	0.124387	P21439, O95477, Q9UG63, P13569, Q5T3U5, O15438, Q9BZC7	2217	32	20532	2.02588	1	1	0.996449
Annotation Cluster 23	Enrichment Score: 2.3554090112245536
Category	Term	Count	%	PValue	Genes	List Total	Pop Hits	Pop Total	Fold Enrichment	Bonferroni	Benjamini	FDR
GOTERM_CC_DIRECT	GO:0016593~Cdc73/Paf1 complex	6	0.233918	0.000612393	Q9C0A6, Q6P1J9, Q6PD62, Q8WVC0, Q8N7H5, P28328	2219	8	20580	6.95584	0.459045	0.0109684	0.00999513
GOTERM_BP_DIRECT	GO:1900364~negative regulation of mRNA polyadenylation	6	0.233918	0.000662787	O75150, P50750, Q6PD62, Q6PJT7, O60563, Q5VTR2	2120	8	19333	6.8395	0.97858	0.0724814	0.0718186
GOTERM_BP_DIRECT	GO:0033523~histone H2B ubiquitination	6	0.233918	0.00135652	O75150, Q6P1J9, Q6PD62, Q8WVC0, Q5VTR2, Q8N7H5	2120	9	19333	6.07956	0.999618	0.123434	0.122306
GOTERM_BP_DIRECT	GO:0031442~positive regulation of mRNA 3'-end processing	5	0.194932	0.00383215	P52298, Q6P1J9, Q8WVC0, Q09161, Q8N7H5	2120	7	19333	6.51381	1	0.264419	0.262001
GOTERM_BP_DIRECT	GO:2001168~positive regulation of histone H2B ubiquitination	4	0.155945	0.00482839	O75150, P50750, Q6PD62, Q5VTR2	2120	4	19333	9.11934	1	0.314442	0.311567
GOTERM_BP_DIRECT	GO:0010390~histone monoubiquitination	6	0.233918	0.00642959	O75150, Q6P1J9, Q6PD62, Q8WVC0, Q5VTR2, Q8N7H5	2120	12	19333	4.55967	1	0.376423	0.372981
GOTERM_BP_DIRECT	GO:0001711~endodermal cell fate commitment	4	0.155945	0.0203731	Q6P1J9, Q6PD62, Q8WVC0, Q8N7H5	2120	6	19333	6.07956	1	0.733822	0.727112
GOTERM_BP_DIRECT	GO:0045638~negative regulation of myeloid cell differentiation	5	0.194932	0.107501	Q6P1J9, Q6PD62, Q8WVC0, Q8N7H5, Q96T37	2120	17	19333	2.68216	1	1	0.991027
Annotation Cluster 24	Enrichment Score: 2.3544497905371617
Category	Term	Count	%	PValue	Genes	List Total	Pop Hits	Pop Total	Fold Enrichment	Bonferroni	Benjamini	FDR
GOTERM_BP_DIRECT	GO:0000301~retrograde transport, vesicle recycling within Golgi	7	0.272904	0.000244407	Q14746, Q9Y2V7, Q96MW5, Q13948, Q9H9E3, P83436, Q8TBA6	2120	10	19333	6.38354	0.757559	0.0372784	0.0369376
GOTERM_CC_DIRECT	GO:0017119~Golgi transport complex	6	0.233918	0.00886336	Q9NX36, Q14746, Q9Y2V7, Q96MW5, Q9H9E3, P83436	2219	13	20580	4.28051	0.999868	0.0902928	0.0822807
GOTERM_BP_DIRECT	GO:0070085~glycosylation	6	0.233918	0.0398969	O60512, Q14746, Q9Y2V7, Q96MW5, Q9H9E3, P83436	2120	18	19333	3.03978	1	0.980868	0.971899
Annotation Cluster 25	Enrichment Score: 2.2310155070918105
Category	Term	Count	%	PValue	Genes	List Total	Pop Hits	Pop Total	Fold Enrichment	Bonferroni	Benjamini	FDR
UP_SEQ_FEATURE	DOMAIN:C2	27	1.05263	0.00297659	Q15811, Q9Y426, Q96PE3, A0FGR8, P11274, P20936, Q7L804, Q96PU5, Q9Y6V0, P05771, O14523, Q6P1N0, Q96A23, O95741, Q96C24, P51178, Q16512, P49796, Q16513, Q4KWH8, Q96J02, P16885, P46934, Q01970, Q9BXF6, Q15111, P0C869	2217	137	20532	1.82519	1	0.467554	0.465837
INTERPRO	IPR000008:C2 calcium-dependent membrane targeting	28	1.09162	0.00758181	Q15811, Q9Y426, Q96PE3, A0FGR8, A0FGR9, P11274, P20936, Q7L804, Q96PU5, Q9Y6V0, P05771, O14523, Q6P1N0, Q96A23, O95741, Q96C24, P51178, Q16512, P49796, Q16513, Q4KWH8, Q96J02, P16885, P46934, Q01970, Q9BXF6, Q15111, P0C869	2157	148	19176	1.68192	1	0.620406	0.617164
SMART	SM00239:C2	24	0.935673	0.00898383	Q15811, Q96A23, Q96C24, O95741, P51178, P49796, Q16513, A0FGR8, A0FGR9, Q4KWH8, Q96J02, P16885, P46934, P11274, P20936, Q01970, Q7L804, Q9BXF6, Q96PU5, Q9Y6V0, P05771, Q6P1N0, P0C869, Q15111	1124	127	10379	1.74501	0.987881	0.313985	0.310133
Annotation Cluster 26	Enrichment Score: 2.2211997103294165
Category	Term	Count	%	PValue	Genes	List Total	Pop Hits	Pop Total	Fold Enrichment	Bonferroni	Benjamini	FDR
GOTERM_BP_DIRECT	GO:0098789~pre-mRNA cleavage required for polyadenylation	9	0.350877	1.59196e-05	O43809, Q9P2I0, P52298, P33240, Q9H0L4, Q09161, Q16630, Q8N684, Q6UN15	2120	13	19333	6.31339	0.0881564	0.00413331	0.00409552
GOTERM_BP_DIRECT	GO:0031124~mRNA 3'-end processing	9	0.350877	3.35632e-05	O43809, P51003, P52298, Q5VT52, Q09161, Q9NQG5, Q16630, Q8N684, Q05048	2120	14	19333	5.86243	0.176811	0.0077813	0.00771014
GOTERM_CC_DIRECT	GO:0005847~mRNA cleavage and polyadenylation specificity factor complex	8	0.311891	0.00496675	O43809, Q9P2I0, P33240, Q9H0L4, Q9C0J8, Q16630, Q8N684, Q6UN15	2219	21	20580	3.53312	0.993222	0.0593053	0.0540429
GOTERM_BP_DIRECT	GO:1990120~messenger ribonucleoprotein complex assembly	3	0.116959	0.0333947	O43809, Q16630, Q8N684	2120	3	19333	9.11934	1	0.903926	0.89566
GOTERM_BP_DIRECT	GO:0051262~protein tetramerization	7	0.272904	0.049047	O43809, Q86YM7, Q15070, Q16630, Q8N684, Q13188, P50542	2120	25	19333	2.55342	1	1	0.991027
GOTERM_CC_DIRECT	GO:0005849~mRNA cleavage factor complex	3	0.116959	0.129864	O43809, Q16630, Q8N684	2219	6	20580	4.63722	1	0.620254	0.565217
GOTERM_BP_DIRECT	GO:0051290~protein heterotetramerization	3	0.116959	0.501136	O43809, Q16630, Q8N684	2120	15	19333	1.82387	1	1	0.991027
Annotation Cluster 27	Enrichment Score: 2.1760470478630562
Category	Term	Count	%	PValue	Genes	List Total	Pop Hits	Pop Total	Fold Enrichment	Bonferroni	Benjamini	FDR
UP_SEQ_FEATURE	DOMAIN:SH3	39	1.52047	0.00183251	Q8N1I0, Q15811, Q96PC5, Q9BY11, Q8WXE0, O75962, Q92817, O75563, P12931, O75044, O43639, Q9NR46, Q00013, Q99962, P20936, Q9NZQ3, Q6ZUM4, P27986, P42685, Q14155, O95049, Q15700, Q9UKS6, Q9BX66, Q92608, Q12959, Q5VWT5, P16885, P16333, O60437, Q9UNA1, O14936, Q8TDM6, Q5T2T1, P41240, Q6PIF6, Q14185, Q13470, Q14168	2217	217	20532	1.66445	1	0.332621	0.331399
UP_KW_DOMAIN	KW-0728~SH3 domain	39	1.52047	0.00669978	Q8N1I0, Q15811, Q96PC5, Q9BY11, Q8WXE0, O75962, Q92817, O75563, P12931, O75044, O43639, Q9NR46, Q00013, Q99962, P20936, Q9NZQ3, Q6ZUM4, P27986, P42685, Q14155, O95049, Q15700, Q9UKS6, Q9BX66, Q92608, Q12959, Q5VWT5, P16885, P16333, O60437, Q9UNA1, O14936, Q8TDM6, Q5T2T1, P41240, Q6PIF6, Q14185, Q13470, Q14168	1629	225	14486	1.54138	0.193551	0.0428786	0.0388587
INTERPRO	IPR001452:Src homology-3 domain	39	1.52047	0.00975452	Q8N1I0, Q15811, Q96PC5, Q9BY11, Q8WXE0, O75962, Q92817, O75563, P12931, O75044, O43639, Q9NR46, Q00013, Q99962, P20936, Q9NZQ3, Q6ZUM4, P27986, P42685, Q14155, O95049, Q15700, Q9UKS6, Q9BX66, Q92608, Q12959, Q5VWT5, P16885, P16333, O60437, Q9UNA1, O14936, Q8TDM6, Q5T2T1, P41240, Q6PIF6, Q14185, Q13470, Q14168	2157	230	19176	1.50746	1	0.71813	0.714377
SMART	SM00326:SH3	34	1.32554	0.0165006	Q8N1I0, Q15811, Q9BY11, Q8WXE0, O75962, O75563, P12931, O75044, O43639, Q9NR46, Q00013, Q99962, P20936, Q9NZQ3, P27986, P42685, Q14155, O95049, Q15700, Q9UKS6, Q9BX66, Q92608, Q12959, P16885, P16333, Q9UNA1, O14936, Q8TDM6, Q5T2T1, P41240, Q6PIF6, Q14185, Q13470, Q14168	1124	209	10379	1.50218	0.999707	0.376301	0.371683
Annotation Cluster 28	Enrichment Score: 2.1681319814753977
Category	Term	Count	%	PValue	Genes	List Total	Pop Hits	Pop Total	Fold Enrichment	Bonferroni	Benjamini	FDR
UP_SEQ_FEATURE	DOMAIN:Calponin-homology (CH)	18	0.701754	0.00402659	Q155Q3, Q9UPQ0, O15020, Q08043, Q9NVD7, Q9P1Y5, Q8WXH0, P51911, Q69YQ0, Q8IVL1, P11277, Q3V6T2, Q99501, Q01995, Q8WWI1, Q15691, Q14155, Q96II8	2217	79	20532	2.11014	1	0.567055	0.564973
INTERPRO	IPR001715:Calponin homology domain	18	0.701754	0.00787376	Q155Q3, Q9UPQ0, O15020, Q08043, Q9NVD7, Q9P1Y5, Q8WXH0, P51911, Q69YQ0, Q8IVL1, P11277, Q3V6T2, Q99501, Q01995, Q8WWI1, Q15691, Q14155, Q96II8	2157	81	19176	1.97558	1	0.620406	0.617164
SMART	SM00033:CH	15	0.584795	0.00987379	Q155Q3, Q9UPQ0, O15020, Q08043, Q9NVD7, Q8WXH0, P51911, Q69YQ0, Q8IVL1, P11277, Q99501, Q01995, Q8WWI1, Q14155, Q96II8	1124	66	10379	2.09863	0.992189	0.321886	0.317936
Annotation Cluster 29	Enrichment Score: 2.1334104336756163
Category	Term	Count	%	PValue	Genes	List Total	Pop Hits	Pop Total	Fold Enrichment	Bonferroni	Benjamini	FDR
SMART	SM00297:BROMO	13	0.506823	0.00122472	Q9H8M2, P51531, Q86U86, Q9ULI0, Q9UIG0, Q9UIF9, Q9UPN9, Q8WWQ0, Q9NPI1, Q9NSI6, P23497, Q9ULU4, Q13263	1124	42	10379	2.85814	0.450779	0.0665431	0.0657266
INTERPRO	IPR001487:Bromodomain	13	0.506823	0.00215998	Q9H8M2, P51531, Q86U86, Q9ULI0, Q9UIG0, Q9UIF9, Q9UPN9, Q8WWQ0, Q9NPI1, Q9NSI6, P23497, Q9ULU4, Q13263	2157	43	19176	2.68771	0.996951	0.25159	0.250276
UP_SEQ_FEATURE	DOMAIN:Bromo	11	0.42885	0.00709011	Q9H8M2, P51531, Q9NPI1, Q86U86, Q9ULI0, Q9UIG0, Q9NSI6, Q9UIF9, Q9UPN9, Q9ULU4, Q13263	2217	39	20532	2.61212	1	0.864359	0.861184
UP_KW_DOMAIN	KW-0103~Bromodomain	11	0.42885	0.0112382	Q9H8M2, Q8WWQ0, P51531, Q9NPI1, Q86U86, Q9ULI0, Q9UIG0, Q9NSI6, Q9UIF9, Q9UPN9, Q9ULU4	1629	40	14486	2.44546	0.303479	0.0599369	0.0543178
GOTERM_MF_DIRECT	GO:0070577~lysine-acetylated histone binding	8	0.311891	0.0116769	Q9H8M2, Q8WWQ0, Q9NPI1, Q9ULI0, Q92785, O95619, Q9UIF9, Q9ULU4	2157	23	18908	3.049	1	0.365441	0.361601
INTERPRO	IPR018359:Bromodomain, conserved site	7	0.272904	0.0643245	Q8WWQ0, P51531, Q86U86, Q9ULI0, Q9UIG0, Q9NSI6, Q9UIF9	2157	26	19176	2.3935	1	1	0.995146
Annotation Cluster 30	Enrichment Score: 2.043595119896521
Category	Term	Count	%	PValue	Genes	List Total	Pop Hits	Pop Total	Fold Enrichment	Bonferroni	Benjamini	FDR
GOTERM_BP_DIRECT	GO:0006468~protein phosphorylation	80	3.11891	0.000623594	Q96D53, Q14004, Q12866, Q13315, P11802, Q99570, O75385, O75460, P10398, P15056, P16220, Q99683, O60563, P27986, P21127, P05771, Q16594, Q13363, Q13523, Q7KZI7, P04049, O00238, Q9BXU1, Q16512, Q16513, Q16514, Q6DT37, P51957, Q9NWZ3, O96013, Q9NYV4, P41240, O14874, Q13177, P49848, Q12962, P50750, Q9H2K8, Q8IWU2, O75326, O75962, Q9Y5S2, Q8NEB9, Q2M2I8, Q96L34, Q5VT25, Q8NI60, P11274, P85299, Q6P1X5,…	2120	503	19333	1.45039	0.973113	0.0724814	0.0718186
SMART	SM00220:S_TKc	59	2.30019	0.00165872	P78347, Q14004, P11802, Q99570, O75385, O75460, P10398, P15056, Q99683, Q13163, P21127, P05771, Q13523, Q7KZI7, P04049, O00238, Q9BXU1, Q16512, Q96KB5, Q16513, Q6DT37, P51957, Q9NWZ3, P53778, O96013, Q9NYV4, Q13177, P46734, P50750, Q9H2K8, Q16644, O75962, Q9Y5S2, Q6XUX3, Q2M2I8, Q96L34, Q5VT25, Q9Y6E0, Q13188, O14920, P27448, Q86UE8, O95819, Q9Y6R4, Q16816, P49674, Q15208, Q9P289, Q8TD19, Q7Z2Y5,…	1124	365	10379	1.49262	0.555936	0.0811113	0.0801161
UP_KW_MOLECULAR_FUNCTION	KW-0418~Kinase	111	4.32749	0.00226721	O00142, P12931, O75385, P27986, P21127, Q13523, Q9BXU1, Q16875, Q16512, O75414, Q9Y2X7, Q16513, Q6ZS86, Q6DT37, O95163, Q9NWZ3, P53778, O96013, Q9NYV4, Q99996, Q5VSY0, P41240, P00533, P42338, Q9ULX6, Q16760, O43252, Q16644, Q6XUX3, Q8NI60, P46527, P11274, Q96T60, Q7Z695, Q9NRA0, O14964, P27448, P42685, Q86UE8, Q9Y6R4, Q16816, P04626, Q15208, Q9UPQ8, Q8TD19, Q8N4C8, Q7Z2Y5, Q9H4A3, O14733, Q9NZJ5,…	1333	747	11719	1.30636	0.215624	0.0220538	0.0189621
UP_SEQ_FEATURE	DOMAIN:Protein kinase	75	2.92398	0.004647	P78347, Q96D53, Q14004, Q12866, P11802, Q99570, P12931, O75385, O75460, P10398, P15056, Q99683, Q13163, P21127, P05771, Q13523, Q7KZI7, P04049, O00238, Q9BXU1, Q16512, Q96KB5, Q16513, P09619, Q6DT37, P51957, Q9NWZ3, P53778, O96013, Q9NYV4, P41240, P00533, Q13177, P46734, P50750, Q9H2K8, Q8IWU2, Q16644, O75962, P14616, Q9Y5S2, Q6XUX3, Q2M2I8, Q96L34, Q5VT25, Q8NI60, Q9Y6E0, Q7Z695, P08069, Q13188,…	2217	508	20532	1.3673	1	0.612205	0.609956
UP_KW_MOLECULAR_FUNCTION	KW-0723~Serine/threonine-protein kinase	62	2.41715	0.00722048	P78347, Q14004, Q13315, P11802, Q99570, O75385, O75460, P10398, P15056, Q99683, Q13163, P21127, P05771, Q13523, Q7KZI7, P04049, O00238, Q9BXU1, Q16512, Q96KB5, Q16513, Q6DT37, P51957, Q9NWZ3, P53778, O96013, Q9NYV4, Q13177, P46734, P50750, Q9H2K8, Q8IWU2, Q16644, O75962, Q9Y5S2, Q6XUX3, Q2M2I8, Q96L34, Q5VT25, P11274, Q9Y6E0, Q7Z695, Q13188, O14920, P27448, Q86UE8, O95819, Q9Y6R4, Q16816, P49674,…	1333	394	11719	1.38343	0.539478	0.0643826	0.055357
INTERPRO	IPR011009:Protein kinase-like domain	80	3.11891	0.0116949	P78347, Q96D53, Q14004, Q12866, Q13315, P11802, Q99570, P12931, O75385, O75460, P10398, P15056, Q99683, Q13163, P21127, P05771, Q13523, Q7KZI7, P04049, O00238, Q9BXU1, Q16512, Q96KB5, Q16513, P09619, Q6DT37, P51957, Q9NWZ3, P53778, O96013, Q9NYV4, P41240, P00533, Q13177, P42338, P46734, P50750, Q9H2K8, Q8IWU2, Q16644, O75962, P14616, Q9Y5S2, Q8NEB9, Q6XUX3, Q2M2I8, Q96L34, Q5VT25, Q8NI60, Q9Y4A5,…	2157	547	19176	1.3002	1	0.71813	0.714377
UP_SEQ_FEATURE	ACT_SITE:Proton acceptor	115	4.48343	0.0122981	Q8N5I4, O00142, P12931, Q03393, O75385, P21127, Q14694, Q13523, Q9UIQ6, Q16512, Q16513, Q6DT37, Q8NBZ7, Q9NWZ3, Q06136, P53778, O96013, Q9NYV4, Q7Z4W1, Q6UX07, P41240, Q9NY59, P49888, P00533, P28845, Q96EB6, Q16644, Q6XUX3, Q8NI60, P09110, Q9Y6I4, Q7Z695, Q8WUS8, P27448, P42685, Q86UE8, O00338, Q9Y6R4, Q9H2F3, Q16816, P04626, Q15208, Q13547, O75356, Q8TD19, O75354, Q8TCG5, Q8N4C8, Q96NR8, Q9UKG9,…	2217	861	20532	1.23697	1	1	0.996449
INTERPRO	IPR008271:Serine/threonine-protein kinase, active site	50	1.94932	0.0123958	P78347, Q14004, P11802, Q99570, O75385, O75460, P10398, P15056, Q99683, Q13163, P21127, P05771, Q13523, Q7KZI7, P04049, O00238, Q16512, Q96KB5, Q16513, Q6DT37, P51957, Q9NYV4, Q13177, P46734, P50750, Q9H2K8, Q16644, O75962, Q9Y5S2, Q6XUX3, Q2M2I8, Q96L34, Q5VT25, O14920, P27448, Q86UE8, O95819, Q9Y6R4, Q16816, P49674, Q15208, Q8TD19, Q7Z2Y5, Q8N4C8, P51617, P45983, Q9H4A3, O14733, P45984, Q9NZJ5	2157	316	19176	1.40667	1	0.71813	0.714377
GOTERM_MF_DIRECT	GO:0004674~protein serine/threonine kinase activity	60	2.33918	0.015816	P78347, Q14004, Q13315, P11802, Q99570, O75385, O75460, P10398, P15056, Q99683, Q13163, P21127, P05771, Q13523, Q7KZI7, P04049, O00238, Q9BXU1, Q16512, Q96KB5, Q16513, Q6DT37, P51957, Q9NWZ3, P53778, O96013, O14874, Q13177, P46734, P50750, Q9H2K8, Q8IWU2, Q16644, O75962, Q9Y5S2, Q6XUX3, Q2M2I8, Q96L34, Q5VT25, P11387, P11274, Q9Y6E0, Q7Z695, Q13188, O14920, P27448, Q86UE8, O95819, P49674, Q15208,…	2157	392	18908	1.34172	1	0.419945	0.415532
INTERPRO	IPR000719:Protein kinase, catalytic domain	73	2.846	0.017927	P78347, Q14004, Q12866, P11802, Q99570, P12931, O75385, O75460, P10398, P15056, Q99683, Q13163, P21127, P05771, Q13523, Q7KZI7, P04049, O00238, Q9BXU1, Q16512, Q96KB5, Q16513, P09619, Q6DT37, P51957, Q9NWZ3, P53778, O96013, Q9NYV4, P41240, P00533, Q13177, P46734, P50750, Q9H2K8, Q8IWU2, Q16644, O75962, P14616, Q9Y5S2, Q6XUX3, Q2M2I8, Q96L34, Q5VT25, Q9Y6E0, Q7Z695, P08069, Q13188, O14920, P42685,…	2157	502	19176	1.29279	1	0.889377	0.884729
INTERPRO	IPR017441:Protein kinase, ATP binding site	54	2.10526	0.0834115	P78347, Q14004, Q12866, P11802, P12931, O75385, P10398, P15056, Q99683, Q13163, P05771, Q7KZI7, P04049, O00238, Q16512, Q16513, P09619, Q6DT37, P51957, P53778, O96013, Q9NYV4, P41240, P00533, Q13177, P46734, P50750, Q9H2K8, Q8IWU2, Q16644, P14616, Q9Y5S2, Q6XUX3, Q96L34, Q5VT25, Q9Y6E0, P08069, Q13188, P42685, P27448, Q86UE8, O95819, Q9Y6R4, Q16816, P49674, P04626, Q15208, Q9P289, Q7Z2Y5, Q8N4C8,…	2157	390	19176	1.23094	1	1	0.995146
GOTERM_MF_DIRECT	GO:0004672~protein kinase activity	53	2.06628	0.0903689	Q14004, P11802, Q99570, P12931, P10398, P15056, Q99683, Q13163, P21127, P05771, Q13523, Q7KZI7, P04049, Q9BXU1, Q16512, Q96KB5, Q16513, P51957, P53778, O96013, Q9NYV4, O14874, P00533, Q13177, P46734, P50750, Q9H2K8, Q9Y5S2, Q8NEB9, Q2M2I8, Q96L34, Q9Y6E0, Q7Z695, Q13188, O14920, Q13263, O95819, Q9Y6R4, Q16816, P49674, P04626, Q13308, Q9P289, Q8TD19, Q7Z2Y5, Q8N4C8, O14936, P51617, Q8IZE3, Q9H4A3,…	2157	379	18908	1.22584	1	1	0.99007
Annotation Cluster 31	Enrichment Score: 2.0268731751791322
Category	Term	Count	%	PValue	Genes	List Total	Pop Hits	Pop Total	Fold Enrichment	Bonferroni	Benjamini	FDR
UP_SEQ_FEATURE	DOMAIN:WW 1	10	0.389864	0.00262173	Q9HAU0, P46934, P46937, Q8N3X1, Q96PU5, O95817, Q9NZC7, Q96J02, Q6ZUM4, O14776	2217	29	20532	3.1935	1	0.419887	0.418345
UP_SEQ_FEATURE	DOMAIN:WW 2	10	0.389864	0.00262173	Q9HAU0, P46934, P46937, Q8N3X1, Q96PU5, O95817, Q9NZC7, Q96J02, Q6ZUM4, O14776	2217	29	20532	3.1935	1	0.419887	0.418345
UP_SEQ_FEATURE	DOMAIN:WW 3	5	0.194932	0.00662167	P46934, Q96PU5, Q96J02, Q6ZUM4, O14776	2217	8	20532	5.78823	1	0.83209	0.829034
SMART	SM00456:WW	12	0.467836	0.0160747	Q9HAU0, P46934, Q6ZWJ1, P46937, Q8N3X1, Q96PU5, O95817, Q9NZC7, Q9Y2H5, Q96J02, Q6ZUM4, O14776	1124	50	10379	2.21616	0.999638	0.376301	0.371683
UP_SEQ_FEATURE	DOMAIN:WW	11	0.42885	0.0299713	Q9HAU0, P46934, Q6ZWJ1, P46937, Q8N3X1, Q96PU5, Q9NZC7, Q9Y2H5, Q96J02, Q6ZUM4, O14776	2217	48	20532	2.12235	1	1	0.996449
INTERPRO	IPR001202:WW domain	12	0.467836	0.0314608	Q9HAU0, P46934, Q6ZWJ1, P46937, Q8N3X1, Q96PU5, O95817, Q9NZC7, Q9Y2H5, Q96J02, Q6ZUM4, O14776	2157	53	19176	2.01286	1	0.939482	0.934573
Annotation Cluster 32	Enrichment Score: 1.9392543785725918
Category	Term	Count	%	PValue	Genes	List Total	Pop Hits	Pop Total	Fold Enrichment	Bonferroni	Benjamini	FDR
KEGG_PATHWAY	hsa00564:Glycerophospholipid metabolism	24	0.935673	0.00105517	Q92903, Q8NEB5, O15496, Q6P1J6, P48651, Q3LIE5, Q16635, Q9NRZ5, Q86UL3, O43688, Q8IV08, Q5R387, Q9Y6K0, Q8NF37, Q99943, Q9HCL2, O14939, Q6ZNC8, Q96BZ4, Q6ZWT7, Q8NCC3, Q9BZM1, P0C869, Q16760	975	99	8205	2.04009	0.297891	0.0392756	0.0373997
KEGG_PATHWAY	hsa00565:Ether lipid metabolism	12	0.467836	0.0298858	Q8NF37, Q6P1J6, O14939, O15496, Q13822, O43688, Q96BZ4, Q8IV08, Q5R387, Q9Y6K0, Q9BZM1, P0C869	975	50	8205	2.01969	0.999961	0.294463	0.2804
GOTERM_BP_DIRECT	GO:0006644~phospholipid metabolic process	12	0.467836	0.0482448	Q8NF37, Q99943, Q8NEB5, P51178, Q6P1J6, O15496, Q16635, Q9UBY8, O43688, Q5R387, Q8NCC3, Q9BZM1	2120	58	19333	1.88676	1	1	0.991027
Annotation Cluster 33	Enrichment Score: 1.875857977508433
Category	Term	Count	%	PValue	Genes	List Total	Pop Hits	Pop Total	Fold Enrichment	Bonferroni	Benjamini	FDR
GOTERM_BP_DIRECT	GO:0035269~protein O-linked mannosylation	8	0.311891	0.00200423	Q9Y6A1, O75072, Q9P2X0, O60762, Q8NAT1, Q6ZXV5, Q5T4D3, O43505	2120	18	19333	4.05304	0.999991	0.16595	0.164432
UP_KW_DISEASE	KW-1215~Dystroglycanopathy	9	0.350877	0.00205671	Q9Y6A1, O75072, Q9P2X0, O60762, Q8NAT1, O14908, Q14118, Q8WZA1, O43505	646	18	4472	3.4613	0.214067	0.0481271	0.0464817
UP_KW_DISEASE	KW-0912~Congenital muscular dystrophy	11	0.42885	0.00544776	Q9Y6A1, O75072, Q9P2X0, P12110, O60762, Q8NAT1, O14908, Q14118, Q99715, Q8WZA1, O43505	646	29	4472	2.62581	0.472249	0.106231	0.102599
UP_KW_DISEASE	KW-0451~Lissencephaly	10	0.389864	0.0468168	Q9Y6A1, O75072, P07942, Q9Y320, Q8NAT1, Q14118, Q6ZXV5, Q5SZL2, Q8WZA1, O43505	646	34	4472	2.03606	0.996339	0.608618	0.58781
KEGG_PATHWAY	hsa00515:Mannose type O-glycan biosynthesis	7	0.272904	0.0472042	Q9Y6A1, O75072, P22083, O60512, Q8NAT1, Q8WZA1, O43505	975	23	8205	2.5612	1	0.351409	0.334625
UP_KW_DISEASE	KW-0947~Limb-girdle muscular dystrophy	10	0.389864	0.111978	O14979, Q9Y6A1, O75072, Q13049, Q7Z392, P12110, Q8NAT1, Q14118, P17661, Q8WZA1	646	40	4472	1.73065	0.999999	1	0.974138
Annotation Cluster 34	Enrichment Score: 1.8346436538153525
Category	Term	Count	%	PValue	Genes	List Total	Pop Hits	Pop Total	Fold Enrichment	Bonferroni	Benjamini	FDR
KEGG_PATHWAY	hsa03020:RNA polymerase	11	0.42885	0.00479295	P05423, P24928, P30876, P62487, O75575, Q9NW08, P19388, Q9H9Y6, Q9BUI4, P62875, P52435	975	34	8205	2.72262	0.800012	0.140906	0.134176
GOTERM_MF_DIRECT	GO:0003899~DNA-directed 5'-3' RNA polymerase activity	11	0.42885	0.0103423	P05423, P24928, P30876, P62487, O75575, Q9NW08, P19388, Q9H9Y6, Q9BUI4, P62875, P52435	2157	39	18908	2.47243	1	0.347379	0.343729
UP_KW_CELLULAR_COMPONENT	KW-0240~DNA-directed RNA polymerase	11	0.42885	0.0157346	P05423, P24928, P30876, P62487, O75575, Q9NW08, P19388, Q9H9Y6, Q9BUI4, P62875, P52435	2086	40	17641	2.32564	0.631812	0.0660853	0.0513997
UP_KW_CELLULAR_COMPONENT	KW-9994~DNA-directed RNA polymerase	11	0.42885	0.0157346	P05423, P24928, P30876, P62487, O75575, Q9NW08, P19388, Q9H9Y6, Q9BUI4, P62875, P52435	2086	40	17641	2.32564	0.631812	0.0660853	0.0513997
GOTERM_CC_DIRECT	GO:0005665~DNA-directed RNA polymerase II, core complex	6	0.233918	0.0172257	P24928, P30876, P62487, P19388, P62875, P52435	2219	15	20580	3.70978	1	0.158508	0.144443
GOTERM_CC_DIRECT	GO:0005666~DNA-directed RNA polymerase III complex	6	0.233918	0.0464549	P05423, O75575, Q9NW08, P19388, Q9BUI4, P62875	2219	19	20580	2.92877	1	0.306541	0.279341
Annotation Cluster 35	Enrichment Score: 1.8171620503754597
Category	Term	Count	%	PValue	Genes	List Total	Pop Hits	Pop Total	Fold Enrichment	Bonferroni	Benjamini	FDR
UP_SEQ_FEATURE	ZN_FING:C4-type	16	0.623782	0.00143251	Q15027, P30876, P52594, Q9Y2X7, Q13889, Q13888, Q9UPQ3, P29083, Q9H9Y6, Q96P48, Q9NW08, Q9Y6V0, Q14161, Q15057, P49736, Q8N6T3	2217	60	20532	2.46964	0.999992	0.27211	0.271111
UP_SEQ_FEATURE	DOMAIN:Arf-GAP	8	0.311891	0.0313037	Q15027, Q96P48, P52594, Q9Y2X7, Q9UPQ3, Q14161, Q15057, Q8N6T3	2217	29	20532	2.5548	1	1	0.996449
SMART	SM00105:ArfGap	8	0.311891	0.0315829	Q15027, Q96P48, P52594, Q9Y2X7, Q9UPQ3, Q14161, Q15057, Q8N6T3	1124	29	10379	2.54731	1	0.533714	0.527165
INTERPRO	IPR001164:Arf GTPase activating protein	8	0.311891	0.038037	Q15027, Q96P48, P52594, Q9Y2X7, Q9UPQ3, Q14161, Q15057, Q8N6T3	2157	29	19176	2.45245	1	0.989332	0.984162
Annotation Cluster 36	Enrichment Score: 1.8097468592018908
Category	Term	Count	%	PValue	Genes	List Total	Pop Hits	Pop Total	Fold Enrichment	Bonferroni	Benjamini	FDR
UP_SEQ_FEATURE	DOMAIN:PPIase FKBP-type	7	0.272904	0.00926195	O95302, O00170, Q5T1M5, Q14318, Q96AY3, Q9NYL4, P26885	2217	18	20532	3.60156	1	1	0.996449
INTERPRO	IPR001179:Peptidyl-prolyl cis-trans isomerase, FKBP-type, domain	7	0.272904	0.0112631	O95302, O00170, Q5T1M5, Q14318, Q96AY3, Q9NYL4, P26885	2157	18	19176	3.45727	1	0.71813	0.714377
GOTERM_MF_DIRECT	GO:0003755~peptidyl-prolyl cis-trans isomerase activity	12	0.467836	0.0125867	O95302, Q9Y237, O00170, Q5T1M5, Q13356, Q13427, Q14318, Q96AY3, Q9UNP9, O43447, Q9NYL4, P26885	2157	46	18908	2.28675	1	0.365441	0.361601
UP_KW_MOLECULAR_FUNCTION	KW-0697~Rotamase	11	0.42885	0.0200175	O95302, Q9Y237, O00170, Q5T1M5, Q13427, Q14318, Q96AY3, Q9UNP9, O43447, Q9NYL4, P26885	1333	43	11719	2.24898	0.885089	0.152991	0.131544
UP_KW_MOLECULAR_FUNCTION	KW-0413~Isomerase	26	1.01365	0.0340083	Q13356, O15121, Q08426, P13569, Q9UNP9, Q96PZ0, Q9Y606, P51589, P11387, O00170, Q3MIT2, Q96SQ9, O14684, Q15125, O95302, Q9Y237, Q5T1M5, Q13427, Q14318, O43447, O60832, Q96HD1, Q6P087, Q96AY3, Q9NYL4, P26885	1333	151	11719	1.51376	0.975331	0.181944	0.156438
Annotation Cluster 37	Enrichment Score: 1.7976293559699879
Category	Term	Count	%	PValue	Genes	List Total	Pop Hits	Pop Total	Fold Enrichment	Bonferroni	Benjamini	FDR
GOTERM_BP_DIRECT	GO:0030866~cortical actin cytoskeleton organization	11	0.42885	0.00124077	Q9H4G0, Q8IVF7, Q5VSL9, P11171, Q12959, Q6P1M3, Q969G5, P55160, O14920, Q9Y2J2, O43491	2120	31	19333	3.23589	0.999251	0.115992	0.114931
UP_SEQ_FEATURE	DOMAIN:SAB	4	0.155945	0.00461676	Q9H4G0, P11171, Q9Y2J2, O43491	2217	4	20532	9.26116	1	0.612205	0.609956
UP_SEQ_FEATURE	REGION:C-terminal (CTD)	4	0.155945	0.00461676	Q9H4G0, P11171, Q9Y2J2, O43491	2217	4	20532	9.26116	1	0.612205	0.609956
UP_SEQ_FEATURE	REGION:Spectrin--actin-binding	4	0.155945	0.00461676	Q9H4G0, P11171, Q9Y2J2, O43491	2217	4	20532	9.26116	1	0.612205	0.609956
INTERPRO	IPR007477:SAB domain	4	0.155945	0.0051998	Q9H4G0, P11171, Q9Y2J2, O43491	2157	4	19176	8.89013	0.999999	0.464342	0.461916
INTERPRO	IPR008379:Band 4.1, C-terminal	4	0.155945	0.0051998	Q9H4G0, P11171, Q9Y2J2, O43491	2157	4	19176	8.89013	0.999999	0.464342	0.461916
GOTERM_MF_DIRECT	GO:0008092~cytoskeletal protein binding	15	0.584795	0.00658652	Q9H4G0, Q9UKS6, Q9BY11, Q12955, Q9BX66, O94887, Q12959, P17661, Q9Y4F1, Q9Y2J2, Q8TDM6, P11171, Q9NZQ3, P35240, O43491	2157	60	18908	2.19147	0.999988	0.275188	0.272297
SMART	SM01195:SM01195	6	0.233918	0.00898936	Q9H4G0, P11171, O94887, Q9Y4F1, Q9Y2J2, O43491	1124	13	10379	4.26184	0.987914	0.313985	0.310133
INTERPRO	IPR014847:FERM adjacent (FA)	6	0.233918	0.0105919	Q9H4G0, P11171, O94887, Q9Y4F1, Q9Y2J2, O43491	2157	13	19176	4.10313	1	0.71813	0.714377
GOTERM_BP_DIRECT	GO:0031032~actomyosin structure organization	10	0.389864	0.0112553	Q9H4G0, Q9UPQ0, Q9Y624, P11171, Q9Y5S2, P51911, Q6DT37, Q9Y2J2, O43491, Q5VT25	2120	35	19333	2.60553	1	0.521528	0.516759
INTERPRO	IPR000798:Ezrin/radixin/moesin like	7	0.272904	0.0112631	Q9H4G0, P11171, P35240, O94887, Q9Y4F1, Q9Y2J2, O43491	2157	18	19176	3.45727	1	0.71813	0.714377
INTERPRO	IPR014352:FERM/acyl-CoA-binding protein, 3-helical bundle	13	0.506823	0.013074	Q9H4G0, O94887, Q9BR61, Q8N6N7, Q12923, Q9Y4F1, Q9Y2J2, Q8IVE3, P11171, P35240, Q6PIF6, O43491, Q5T8D3	2157	53	19176	2.1806	1	0.721275	0.717506
SMART	SM01196:SM01196	8	0.311891	0.0217239	Q9H4G0, P11171, P35240, O94887, Q12923, Q9Y4F1, Q9Y2J2, O43491	1124	27	10379	2.736	0.999978	0.442624	0.437193
INTERPRO	IPR018979:FERM, N-terminal	8	0.311891	0.0263662	Q9H4G0, P11171, P35240, O94887, Q12923, Q9Y4F1, Q9Y2J2, O43491	2157	27	19176	2.63411	1	0.939482	0.934573
INTERPRO	IPR018980:FERM, C-terminal PH-like domain	8	0.311891	0.0263662	Q9H4G0, P11171, P35240, O94887, Q12923, Q9Y4F1, Q9Y2J2, O43491	2157	27	19176	2.63411	1	0.939482	0.934573
INTERPRO	IPR000299:FERM domain	12	0.467836	0.0314608	Q9H4G0, Q96L92, Q8IVE3, Q96AC1, P11171, P35240, O94887, Q6PIF6, Q12923, Q9Y4F1, Q9Y2J2, O43491	2157	53	19176	2.01286	1	0.939482	0.934573
UP_SEQ_FEATURE	DOMAIN:4_1_CTD	3	0.116959	0.0324206	Q9H4G0, Q9Y2J2, O43491	2217	3	20532	9.26116	1	1	0.996449
UP_SEQ_FEATURE	DOMAIN:FERM	12	0.467836	0.0392811	Q9H4G0, Q96L92, Q8IVE3, Q96AC1, P11171, P35240, O94887, Q6PIF6, Q12923, Q9Y4F1, Q9Y2J2, O43491	2217	57	20532	1.94972	1	1	0.996449
INTERPRO	IPR019747:FERM conserved site	7	0.272904	0.0455649	Q9H4G0, P11171, P35240, O94887, Q9Y4F1, Q9Y2J2, O43491	2157	24	19176	2.59295	1	1	0.995146
SMART	SM00295:B41	11	0.42885	0.0495131	Q9H4G0, Q8IVE3, Q96AC1, P11171, P35240, O94887, Q6PIF6, Q12923, Q9Y4F1, Q9Y2J2, O43491	1124	52	10379	1.95334	1	0.691769	0.683281
UP_SEQ_FEATURE	REGION:Hydrophilic	3	0.116959	0.0602244	P11171, Q9Y2J2, O43491	2217	4	20532	6.94587	1	1	0.996449
UP_SEQ_FEATURE	DOMAIN:FA	3	0.116959	0.0602244	O94887, Q9Y2J2, O43491	2217	4	20532	6.94587	1	1	0.996449
INTERPRO	IPR019749:Band 4.1 domain	11	0.42885	0.0616519	Q9H4G0, Q8IVE3, Q96AC1, P11171, P35240, O94887, Q6PIF6, Q12923, Q9Y4F1, Q9Y2J2, O43491	2157	52	19176	1.8806	1	1	0.995146
INTERPRO	IPR019748:FERM central domain	11	0.42885	0.0686731	Q9H4G0, Q8IVE3, Q96AC1, P11171, P35240, O94887, Q6PIF6, Q12923, Q9Y4F1, Q9Y2J2, O43491	2157	53	19176	1.84512	1	1	0.995146
Annotation Cluster 38	Enrichment Score: 1.7910350242690316
Category	Term	Count	%	PValue	Genes	List Total	Pop Hits	Pop Total	Fold Enrichment	Bonferroni	Benjamini	FDR
UP_SEQ_FEATURE	DOMAIN:CHCH	10	0.389864	0.00056327	Q5JTJ3, Q7Z7K0, Q96BP2, P56277, Q9NYJ1, Q9Y6H1, Q9BUK0, Q8N4Q1, O43715, Q86WW8	2217	24	20532	3.85882	0.989969	0.126221	0.125757
UP_SEQ_FEATURE	MOTIF:Cx9C motif 1	8	0.311891	0.00367583	Q7Z7K0, Q96BP2, P56277, Q9NYJ1, Q9Y6H1, Q9BUK0, Q8N4Q1, O43715	2217	20	20532	3.70447	1	0.536146	0.534177
UP_SEQ_FEATURE	MOTIF:Cx9C motif 2	8	0.311891	0.00367583	Q7Z7K0, Q96BP2, P56277, Q9NYJ1, Q9Y6H1, Q9BUK0, Q8N4Q1, O43715	2217	20	20532	3.70447	1	0.536146	0.534177
INTERPRO	IPR009069:Cysteine alpha-hairpin motif superfamily	3	0.116959	0.100287	Q96BP2, P56277, Q9BUK0	2157	5	19176	5.33408	1	1	0.995146
INTERPRO	IPR010625:CHCH	3	0.116959	0.139511	Q96BP2, Q9Y6H1, Q8N4Q1	2157	6	19176	4.44506	1	1	0.995146
GOTERM_CC_DIRECT	GO:0005758~mitochondrial intermembrane space	14	0.545809	0.168464	P50440, P56277, Q9Y6H1, Q9UKA2, O43715, Q5JTJ3, Q9H4A6, Q9Y5J9, Q96AY3, Q9NYJ1, Q9BUK0, Q8N4Q1, Q14596, Q9Y2Y0	2219	90	20580	1.44269	1	0.734574	0.669392
Annotation Cluster 39	Enrichment Score: 1.688483793027793
Category	Term	Count	%	PValue	Genes	List Total	Pop Hits	Pop Total	Fold Enrichment	Bonferroni	Benjamini	FDR
GOTERM_CC_DIRECT	GO:0005741~mitochondrial outer membrane	37	1.4425	0.0018558	Q9P291, O00408, Q8WWI5, Q9BXR0, O75385, P49281, Q96TC7, Q96H55, Q8IXI2, Q969Z3, Q9HCL2, Q9UH62, P15153, Q14790, Q8TDB4, Q969V5, P04049, Q16611, Q9BRQ8, O43521, Q9NQZ5, Q16635, Q9NRZ5, O95140, Q7Z434, P14920, Q9H974, Q96C03, Q86WV6, Q7L311, P17302, Q8TCG5, Q96GF1, Q96KR6, Q9BXF6, Q14142, Q8IWA4	2219	203	20580	1.69042	0.844808	0.0269763	0.0245826
UP_KW_CELLULAR_COMPONENT	KW-1000~Mitochondrion outer membrane	26	1.01365	0.0414911	Q9P291, O00408, Q8WWI5, Q9BXR0, P49281, Q96TC7, Q96H55, Q8IXI2, Q969Z3, Q9HCL2, Q9UH62, Q8TDB4, Q969V5, Q16611, Q16635, O95140, Q7Z434, Q9H974, Q96C03, Q86WV6, Q7L311, Q8TCG5, Q96GF1, Q96KR6, Q14142, Q8IWA4	2086	148	17641	1.48566	0.930728	0.145219	0.112948
UP_SEQ_FEATURE	TOPO_DOM:Mitochondrial intermembrane	20	0.779727	0.111703	Q96TA2, Q9P291, Q8WWI5, Q16635, Q7Z434, O95140, Q9NRY6, Q96ER9, Q96C03, Q96TC7, Q8IXI2, Q7L311, Q8TCG5, Q96GF1, Q9HCL2, Q9UH62, Q15070, Q8IWA4, Q8TDB4, Q969V5	2217	131	20532	1.41392	1	1	0.996449
Annotation Cluster 40	Enrichment Score: 1.640635691304316
Category	Term	Count	%	PValue	Genes	List Total	Pop Hits	Pop Total	Fold Enrichment	Bonferroni	Benjamini	FDR
UP_SEQ_FEATURE	MOTIF:Histidine box-3	7	0.272904	0.00137515	O00767, Q9Y5Q0, O15121, Q6QHC5, Q8N9I5, O95992, O60427	2217	13	20532	4.98678	0.999987	0.267433	0.266451
UP_SEQ_FEATURE	MOTIF:Histidine box-2	7	0.272904	0.00218783	O00767, Q9Y5Q0, O15121, Q6QHC5, Q8N9I5, O95992, O60427	2217	14	20532	4.63058	1	0.372297	0.370929
UP_SEQ_FEATURE	MOTIF:Histidine box-1	7	0.272904	0.00218783	O00767, Q9Y5Q0, O15121, Q6QHC5, Q8N9I5, O95992, O60427	2217	14	20532	4.63058	1	0.372297	0.370929
INTERPRO	IPR005804:Fatty acid desaturase, type 1	5	0.194932	0.00767714	Q9Y5Q0, O15121, Q6QHC5, Q8N9I5, O60427	2157	8	19176	5.55633	1	0.620406	0.617164
UP_SEQ_FEATURE	DOMAIN:FA_desaturase	4	0.155945	0.0106142	Q9Y5Q0, O15121, Q8N9I5, O60427	2217	5	20532	7.40893	1	1	0.996449
GOTERM_BP_DIRECT	GO:0006636~unsaturated fatty acid biosynthetic process	6	0.233918	0.0184356	O00767, Q9H5J4, Q9Y5Q0, O15121, Q9BW60, O60427	2120	15	19333	3.64774	1	0.69385	0.687505
GOTERM_MF_DIRECT	GO:0016717~oxidoreductase activity, acting on paired donors, with oxidation of a pair of donors resulting in the reduction of molecular oxygen to two molecules of water	3	0.116959	0.142858	Q9Y5Q0, Q8N9I5, O60427	2157	6	18908	4.38294	1	1	0.99007
KEGG_PATHWAY	hsa01212:Fatty acid metabolism	10	0.389864	0.230139	Q8TCG5, Q9UMR5, O00767, Q9H5J4, P09110, Q08426, Q13085, Q9BW60, Q96GR2, O60427	975	57	8205	1.47638	1	0.749335	0.713546
UP_KW_BIOLOGICAL_PROCESS	KW-0275~Fatty acid biosynthesis	9	0.350877	0.300679	O00767, Q9H5J4, Q9Y5Q0, O15121, Q13085, O14684, Q9BW60, Q8N9I5, O60427	1349	53	11229	1.4135	1	1	0.955414
KEGG_PATHWAY	hsa01040:Biosynthesis of unsaturated fatty acids	5	0.194932	0.401351	O00767, Q9H5J4, P09110, Q9BW60, O60427	975	27	8205	1.5584	1	0.912916	0.869314
Annotation Cluster 41	Enrichment Score: 1.5947316149758493
Category	Term	Count	%	PValue	Genes	List Total	Pop Hits	Pop Total	Fold Enrichment	Bonferroni	Benjamini	FDR
GOTERM_BP_DIRECT	GO:0006401~RNA catabolic process	13	0.506823	0.000216765	Q12972, Q09161, Q01780, Q06265, P10153, Q96B26, Q5RKV6, P42285, Q9Y3B2, Q15477, Q13310, Q15024, Q9H0D6	2120	35	19333	3.38718	0.715415	0.0339559	0.0336454
GOTERM_CC_DIRECT	GO:0000178~exosome (RNase complex)	8	0.311891	0.000792642	Q99547, Q5RKV6, Q9Y3B2, Q01780, Q06265, Q8IYB7, Q96B26, Q15024	2219	16	20580	4.63722	0.54857	0.0139477	0.0127101
GOTERM_CC_DIRECT	GO:0000177~cytoplasmic exosome (RNase complex)	7	0.272904	0.0021716	Q5RKV6, Q9Y3B2, Q01780, O00178, Q06265, Q96B26, Q15024	2219	14	20580	4.63722	0.887013	0.0311159	0.0283548
GOTERM_CC_DIRECT	GO:0101019~nucleolar exosome (RNase complex)	6	0.233918	0.00228838	Q5RKV6, Q9Y3B2, Q01780, Q06265, Q96B26, Q15024	2219	10	20580	5.56467	0.899528	0.0320051	0.0291652
GOTERM_CC_DIRECT	GO:0000176~nuclear exosome (RNase complex)	6	0.233918	0.00597928	Q5RKV6, Q9Y3B2, Q01780, Q06265, Q96B26, Q15024	2219	12	20580	4.63722	0.997559	0.0697351	0.0635472
GOTERM_BP_DIRECT	GO:0071028~nuclear mRNA surveillance	5	0.194932	0.0115175	Q5RKV6, Q01780, Q06265, Q96B26, Q15024	2120	9	19333	5.0663	1	0.521528	0.516759
UP_KW_CELLULAR_COMPONENT	KW-0271~Exosome	6	0.233918	0.0130453	Q5RKV6, Q9Y3B2, Q01780, Q06265, Q96B26, Q15024	2086	13	17641	3.90316	0.562755	0.0632196	0.0491708
GOTERM_BP_DIRECT	GO:0034427~nuclear-transcribed mRNA catabolic process, exonucleolytic, 3'-5'	5	0.194932	0.0175501	Q5RKV6, Q06265, Q8IYB7, Q96B26, Q15024	2120	10	19333	4.55967	1	0.6873	0.681015
KEGG_PATHWAY	hsa03018:RNA degradation	17	0.662768	0.0216095	Q96C86, Q01780, O75175, Q06265, Q96B26, O95453, Q6P2E9, Q99547, Q5RKV6, P42285, Q9Y3B2, Q15477, Q13310, Q15024, Q9NZN8, Q9H0D6, Q96LI5	975	79	8205	1.81091	0.999337	0.268161	0.255353
GOTERM_BP_DIRECT	GO:0071035~nuclear polyadenylation-dependent rRNA catabolic process	4	0.155945	0.0327788	Q01780, Q06265, Q96B26, Q15024	2120	7	19333	5.21105	1	0.903926	0.89566
GOTERM_BP_DIRECT	GO:0071038~nuclear polyadenylation-dependent tRNA catabolic process	4	0.155945	0.0327788	Q01780, Q06265, Q96B26, Q15024	2120	7	19333	5.21105	1	0.903926	0.89566
GOTERM_BP_DIRECT	GO:0034473~U1 snRNA 3'-end processing	3	0.116959	0.0333947	Q06265, Q96B26, Q15024	2120	3	19333	9.11934	1	0.903926	0.89566
GOTERM_BP_DIRECT	GO:0034476~U5 snRNA 3'-end processing	3	0.116959	0.0333947	Q06265, Q96B26, Q15024	2120	3	19333	9.11934	1	0.903926	0.89566
INTERPRO	IPR001247:Exoribonuclease, phosphorolytic domain 1	4	0.155945	0.0350627	Q5RKV6, Q06265, Q96B26, Q15024	2157	7	19176	5.08007	1	0.939482	0.934573
GOTERM_BP_DIRECT	GO:0034475~U4 snRNA 3'-end processing	4	0.155945	0.0482452	Q5RKV6, Q06265, Q96B26, Q15024	2120	8	19333	4.55967	1	1	0.991027
INTERPRO	IPR027408:PNPase/RNase PH domain	4	0.155945	0.0514941	Q5RKV6, Q06265, Q96B26, Q15024	2157	8	19176	4.44506	1	1	0.995146
GOTERM_BP_DIRECT	GO:0071042~nuclear polyadenylation-dependent mRNA catabolic process	3	0.116959	0.061961	Q06265, Q96B26, Q15024	2120	4	19333	6.8395	1	1	0.991027
GOTERM_BP_DIRECT	GO:0000467~exonucleolytic trimming to generate mature 3'-end of 5.8S rRNA from tricistronic rRNA transcript (SSU-rRNA, 5.8S rRNA, LSU-rRNA)	4	0.155945	0.0666091	Q01780, Q06265, Q96B26, Q15024	2120	9	19333	4.05304	1	1	0.991027
GOTERM_MF_DIRECT	GO:0000175~3'-5'-exoribonuclease activity	8	0.311891	0.0747832	Q96GM8, Q01780, Q06265, Q8IYB7, O95453, Q15024, Q9H0D6, Q96LI5	2157	33	18908	2.12506	1	1	0.99007
GOTERM_BP_DIRECT	GO:0016075~rRNA catabolic process	5	0.194932	0.089638	Q5RKV6, Q9BQ61, Q06265, Q96B26, Q15024	2120	16	19333	2.84979	1	1	0.991027
UP_SEQ_FEATURE	DOMAIN:RNase_PH_C	3	0.116959	0.0932978	Q06265, Q96B26, Q15024	2217	5	20532	5.5567	1	1	0.996449
UP_SEQ_FEATURE	DOMAIN:RNase_PH	3	0.116959	0.130181	Q06265, Q96B26, Q15024	2217	6	20532	4.63058	1	1	0.996449
INTERPRO	IPR015847:Exoribonuclease, phosphorolytic domain 2	3	0.116959	0.139511	Q06265, Q96B26, Q15024	2157	6	19176	4.44506	1	1	0.995146
GOTERM_BP_DIRECT	GO:0043928~exonucleolytic nuclear-transcribed mRNA catabolic process involved in deadenylation-dependent decay	4	0.155945	0.163728	Q96C86, Q06265, Q96B26, Q15024	2120	13	19333	2.80595	1	1	0.991027
INTERPRO	IPR020568:Ribosomal protein S5 domain 2-type fold	6	0.233918	0.581104	Q01415, Q5RKV6, Q96RP9, Q06265, Q96B26, Q15024	2157	45	19176	1.18535	1	1	0.995146
Annotation Cluster 42	Enrichment Score: 1.5627449865689302
Category	Term	Count	%	PValue	Genes	List Total	Pop Hits	Pop Total	Fold Enrichment	Bonferroni	Benjamini	FDR
GOTERM_BP_DIRECT	GO:0046718~viral entry into host cell	20	0.779727	0.0143246	Q9Y624, P01130, P49790, P06756, P78310, Q15758, Q14118, P30825, O95832, Q9P253, Q8WTV0, Q96J02, P52799, P17301, P13591, P17927, P00533, Q12891, P02786, P06213	2120	102	19333	1.78811	1	0.594793	0.589354
GOTERM_MF_DIRECT	GO:0001618~virus receptor activity	16	0.623782	0.0259875	Q9Y624, P01130, P06756, P78310, Q15758, Q14118, P30825, O95832, Q8WTV0, P52799, P17301, P13591, P17927, P00533, Q12891, P02786	2157	77	18908	1.82148	1	0.552986	0.547175
UP_KW_MOLECULAR_FUNCTION	KW-1183~Host cell receptor for virus entry	14	0.545809	0.0550705	Q9Y624, P01130, P06756, P78310, Q15758, Q14118, O95832, Q8WTV0, P52799, P17301, P13591, P17927, P00533, P02786	1333	71	11719	1.73352	0.997668	0.246164	0.211655
Annotation Cluster 43	Enrichment Score: 1.5359227864070257
Category	Term	Count	%	PValue	Genes	List Total	Pop Hits	Pop Total	Fold Enrichment	Bonferroni	Benjamini	FDR
UP_KW_MOLECULAR_FUNCTION	KW-0344~Guanine-nucleotide releasing factor	33	1.28655	0.00183831	Q8N1I0, Q8WXG6, Q6ZSZ5, Q5VZ89, O75962, Q9ULL1, O94887, Q96M96, Q12802, Q9P258, Q8TEU7, Q96HP0, Q9BXI6, P11274, A4D1U4, Q9NYI0, Q9BZ29, Q14155, O95248, Q92608, Q9HCE6, Q9Y4F1, Q3MIN7, Q8TER5, Q3V6T2, O75592, Q5TH69, O60239, Q8TCE6, Q4ADV7, Q14185, Q9NZN5, Q99418	1333	166	11719	1.7477	0.178711	0.0196699	0.0169125
GOTERM_MF_DIRECT	GO:0005085~guanyl-nucleotide exchange factor activity	42	1.63743	0.00394465	Q8N1I0, Q15811, Q8WXG6, Q6ZSZ5, Q5VZ89, Q9H2M9, O75962, Q9ULL1, O94887, Q96M96, Q12802, Q9HAD4, Q9P258, Q8TEU7, Q96HP0, Q9BXI6, P11274, A4D1U4, Q9UJ41, Q9NYI0, Q15042, Q9BZ29, Q14155, Q92556, O95248, Q5VTL8, Q92608, O43504, Q9HCE6, Q9Y4F1, Q3MIN7, Q8TER5, Q3V6T2, O75592, Q5TH69, O60239, Q8TCE6, Q4ADV7, Q9UI10, Q14185, Q9NZN5, Q99418	2157	236	18908	1.56003	0.998853	0.198741	0.196653
UP_SEQ_FEATURE	DOMAIN:DH	14	0.545809	0.0521006	Q15811, Q6ZSZ5, Q5VTL8, O75962, Q9ULL1, O94887, Q96M96, Q9HCE6, Q12802, Q9Y4F1, Q8TER5, P11274, Q9NZN5, Q14155	2217	74	20532	1.75211	1	1	0.996449
INTERPRO	IPR000219:Dbl homology (DH) domain	14	0.545809	0.0678947	Q15811, Q6ZSZ5, Q5VTL8, O75962, Q9ULL1, O94887, Q96M96, Q9HCE6, Q12802, Q9Y4F1, Q8TER5, P11274, Q9NZN5, Q14155	2157	74	19176	1.68192	1	1	0.995146
SMART	SM00325:RhoGEF	13	0.506823	0.0844266	Q15811, Q6ZSZ5, Q5VTL8, O75962, Q9ULL1, O94887, Q96M96, Q9HCE6, Q12802, Q9Y4F1, P11274, Q9NZN5, Q14155	1124	72	10379	1.66725	1	0.952216	0.940532
INTERPRO	IPR001331:Guanine-nucleotide dissociation stimulator, CDC24, conserved site	5	0.194932	0.281111	Q15811, P11274, Q5VTL8, Q9NZN5, Q14155	2157	24	19176	1.85211	1	1	0.995146
Annotation Cluster 44	Enrichment Score: 1.5324390492155768
Category	Term	Count	%	PValue	Genes	List Total	Pop Hits	Pop Total	Fold Enrichment	Bonferroni	Benjamini	FDR
GOTERM_BP_DIRECT	GO:0006506~GPI anchor biosynthetic process	9	0.350877	0.0106886	Q8TBF5, Q8TAD4, P37287, Q9BRB3, Q9P2X0, O60762, Q9H720, Q92521, Q96FM1	2120	29	19333	2.83014	1	0.516258	0.511537
UP_KW_BIOLOGICAL_PROCESS	KW-0337~GPI-anchor biosynthesis	8	0.311891	0.0297584	Q8TBF5, P37287, Q9BRB3, Q9H720, Q92521, Q96FM1, Q969N2, O43292	1349	26	11229	2.56121	0.991547	0.293864	0.278985
KEGG_PATHWAY	hsa00563:Glycosylphosphatidylinositol (GPI)-anchor biosynthesis	7	0.272904	0.0794611	Q8TBF5, P37287, Q9BRB3, Q92521, Q969N2, O43292, Q75T13	975	26	8205	2.26568	1	0.451177	0.429628
Annotation Cluster 45	Enrichment Score: 1.5222446306534847
Category	Term	Count	%	PValue	Genes	List Total	Pop Hits	Pop Total	Fold Enrichment	Bonferroni	Benjamini	FDR
GOTERM_BP_DIRECT	GO:0032418~lysosome localization	12	0.467836	0.000385446	Q96B45, Q969J3, Q9BZG1, Q96C24, Q96FH0, Q9NUM4, Q9H6Y7, Q9H0B6, Q86YV9, Q9UBN7, Q9H267, Q96GS4	2120	32	19333	3.41975	0.892993	0.05109	0.0506228
GOTERM_CC_DIRECT	GO:0099078~BORC complex	4	0.155945	0.0462039	Q96B45, Q969J3, Q96FH0, Q96GS4	2219	8	20580	4.63722	1	0.306541	0.279341
GOTERM_CC_DIRECT	GO:0098574~cytoplasmic side of lysosomal membrane	5	0.194932	0.0557255	Q96B45, Q969J3, Q96FH0, Q9H305, Q96GS4	2219	14	20580	3.3123	1	0.358287	0.326494
GOTERM_BP_DIRECT	GO:0051036~regulation of endosome size	4	0.155945	0.111038	Q96B45, Q969J3, Q96FH0, Q96GS4	2120	11	19333	3.31612	1	1	0.991027
GOTERM_BP_DIRECT	GO:0072384~organelle transport along microtubule	4	0.155945	0.222131	Q96B45, Q969J3, Q96FH0, Q96GS4	2120	15	19333	2.43182	1	1	0.991027
Annotation Cluster 46	Enrichment Score: 1.5163393219895593
Category	Term	Count	%	PValue	Genes	List Total	Pop Hits	Pop Total	Fold Enrichment	Bonferroni	Benjamini	FDR
GOTERM_CC_DIRECT	GO:0030686~90S preribosome	7	0.272904	0.00136475	P78316, Q12788, Q14692, Q969X6, Q9H583, O76021, O75691	2219	13	20580	4.99393	0.745837	0.0217277	0.0197997
GOTERM_BP_DIRECT	GO:0000472~endonucleolytic cleavage to generate mature 5'-end of SSU-rRNA from (SSU-rRNA, 5.8S rRNA, LSU-rRNA)	3	0.116959	0.0958778	P78316, Q12788, O75691	2120	5	19333	5.4716	1	1	0.991027
GOTERM_BP_DIRECT	GO:0000480~endonucleolytic cleavage in 5'-ETS of tricistronic rRNA transcript (SSU-rRNA, 5.8S rRNA, LSU-rRNA)	3	0.116959	0.215879	P78316, Q12788, O75691	2120	8	19333	3.41975	1	1	0.991027
Annotation Cluster 47	Enrichment Score: 1.489123784380838
Category	Term	Count	%	PValue	Genes	List Total	Pop Hits	Pop Total	Fold Enrichment	Bonferroni	Benjamini	FDR
SMART	SM00165:UBA	11	0.42885	0.000614205	Q7KZI7, Q8NBM4, Q9UHD9, Q9BSL1, Q5THJ4, Q96S82, Q96L34, Q9H347, Q14157, P27448, Q9NRR5	1124	29	10379	3.50255	0.259507	0.0375433	0.0370827
UP_SEQ_FEATURE	DOMAIN:UBA	13	0.506823	0.00960121	Q7KZI7, E9PAV3, Q9BSL1, Q5THJ4, Q96S82, Q96L34, Q9H347, Q9NRR5, Q8NBM4, Q9UHD9, Q14157, P27448, Q14596	2217	53	20532	2.27161	1	1	0.996449
INTERPRO	IPR015940:Ubiquitin-associated/translation elongation factor EF1B, N-terminal, eukaryote	12	0.467836	0.00961697	Q7KZI7, Q8NBM4, Q9UHD9, Q9BSL1, Q5THJ4, Q96S82, Q96L34, Q9H347, Q14157, P27448, Q14596, Q9NRR5	2157	45	19176	2.3707	1	0.71813	0.714377
SMART	SM00727:STI1	4	0.155945	0.0849128	Q9UHD9, Q9BSL1, Q9H347, Q9NRR5	1124	10	10379	3.69359	1	0.952216	0.940532
INTERPRO	IPR006636:Heat shock chaperonin-binding	4	0.155945	0.0931373	Q9UHD9, Q9BSL1, Q9H347, Q9NRR5	2157	10	19176	3.55605	1	1	0.995146
INTERPRO	IPR009060:UBA-like	10	0.389864	0.243286	Q8NBM4, Q9UHD9, Q9BSL1, Q5THJ4, Q96S82, Q9UBU9, Q9H347, Q14157, Q14596, Q9NRR5	2157	61	19176	1.4574	1	1	0.995146
GOTERM_MF_DIRECT	GO:0031593~polyubiquitin binding	6	0.233918	0.345336	Q9UHD9, Q96S82, Q9H347, Q9UBN7, Q15025, Q9NRR5	2157	34	18908	1.54692	1	1	0.99007
Annotation Cluster 48	Enrichment Score: 1.4856330554855701
Category	Term	Count	%	PValue	Genes	List Total	Pop Hits	Pop Total	Fold Enrichment	Bonferroni	Benjamini	FDR
UP_SEQ_FEATURE	DOMAIN:HTH La-type RNA-binding	4	0.155945	0.0314672	Q71RC2, Q4G0J3, P05455, Q6PKG0	2217	7	20532	5.29209	1	1	0.996449
SMART	SM00715:LA	4	0.155945	0.0316517	Q71RC2, Q4G0J3, P05455, Q6PKG0	1124	7	10379	5.27656	1	0.533714	0.527165
INTERPRO	IPR006630:RNA-binding protein Lupus La	4	0.155945	0.0350627	Q71RC2, Q4G0J3, P05455, Q6PKG0	2157	7	19176	5.08007	1	0.939482	0.934573
Annotation Cluster 49	Enrichment Score: 1.4806555993982888
Category	Term	Count	%	PValue	Genes	List Total	Pop Hits	Pop Total	Fold Enrichment	Bonferroni	Benjamini	FDR
UP_SEQ_FEATURE	DOMAIN:C2H2 AKAP95-type	3	0.116959	0.0324206	Q5BKZ1, O43823, Q9ULX6	2217	3	20532	9.26116	1	1	0.996449
UP_SEQ_FEATURE	ZN_FING:C2H2 AKAP95-type 1	3	0.116959	0.0324206	Q5BKZ1, O43823, Q9ULX6	2217	3	20532	9.26116	1	1	0.996449
UP_SEQ_FEATURE	ZN_FING:C2H2 AKAP95-type 2	3	0.116959	0.0324206	Q5BKZ1, O43823, Q9ULX6	2217	3	20532	9.26116	1	1	0.996449
INTERPRO	IPR007071:A-kinase anchoring protein 95 (AKAP95)	3	0.116959	0.0350684	Q5BKZ1, O43823, Q9ULX6	2157	3	19176	8.89013	1	0.939482	0.934573
Annotation Cluster 50	Enrichment Score: 1.4763838606565023
Category	Term	Count	%	PValue	Genes	List Total	Pop Hits	Pop Total	Fold Enrichment	Bonferroni	Benjamini	FDR
GOTERM_BP_DIRECT	GO:0015910~peroxisomal long-chain fatty acid import	4	0.155945	0.00482839	P28288, O14678, P33897, Q9UBJ2	2120	4	19333	9.11934	1	0.314442	0.311567
GOTERM_MF_DIRECT	GO:0005324~long-chain fatty acid transporter activity	7	0.272904	0.0120421	P28288, Q8NA29, Q6PCB7, O14678, P33897, P15090, Q9UBJ2	2157	18	18908	3.40895	1	0.365441	0.361601
GOTERM_BP_DIRECT	GO:0000038~very long-chain fatty acid metabolic process	7	0.272904	0.0132474	P28288, P09110, Q96GR2, P33897, P28328, P50542, Q9UBJ2	2120	19	19333	3.35976	1	0.570472	0.565256
GOTERM_BP_DIRECT	GO:0042760~very long-chain fatty acid catabolic process	4	0.155945	0.0203731	P28288, O14678, P33897, Q9UBJ2	2120	6	19333	6.07956	1	0.733822	0.727112
GOTERM_BP_DIRECT	GO:0006635~fatty acid beta-oxidation	10	0.389864	0.0741991	Q8TCG5, P28288, Q9UKG9, P09110, Q08426, O14678, P33897, P28328, P50542, Q9UBJ2	2120	48	19333	1.89986	1	1	0.991027
UP_SEQ_FEATURE	REGION:Interaction with PEX19	3	0.116959	0.130181	P28288, P33897, Q9UBJ2	2217	6	20532	4.63058	1	1	0.996449
GOTERM_MF_DIRECT	GO:0047617~acyl-CoA hydrolase activity	4	0.155945	0.305263	P28288, Q3I5F7, P33897, Q9UBJ2	2157	17	18908	2.06256	1	1	0.99007
Annotation Cluster 51	Enrichment Score: 1.4738512719340124
Category	Term	Count	%	PValue	Genes	List Total	Pop Hits	Pop Total	Fold Enrichment	Bonferroni	Benjamini	FDR
INTERPRO	IPR001173:Glycosyl transferase, family 2	10	0.389864	0.00147792	Q96FL9, Q86SR1, O60762, Q86SF2, Q00973, Q8IUC8, Q8NCW6, Q8NHY0, Q8IXK2, Q10472	2157	26	19176	3.41928	0.98098	0.18854	0.187555
UP_SEQ_FEATURE	DOMAIN:Glyco_trans_2-like	7	0.272904	0.00331585	Q96FL9, Q86SR1, O60762, Q86SF2, Q00973, Q8IUC8, Q10472	2217	15	20532	4.32188	1	0.511016	0.509139
GOTERM_BP_DIRECT	GO:0016266~O-glycan processing	12	0.467836	0.00373836	Q96FL9, Q8NFL0, Q9H4F1, Q86SR1, Q16842, Q86SF2, Q8IUC8, Q8NCW6, Q8NBI6, Q8WZA1, Q8IXK2, Q10472	2120	41	19333	2.66908	1	0.264419	0.262001
UP_SEQ_FEATURE	REGION:Catalytic subdomain A	7	0.272904	0.0160275	Q96FL9, Q86SR1, Q86SF2, Q8IUC8, Q8NCW6, Q8IXK2, Q10472	2217	20	20532	3.24141	1	1	0.996449
UP_SEQ_FEATURE	REGION:Catalytic subdomain B	7	0.272904	0.0160275	Q96FL9, Q86SR1, Q86SF2, Q8IUC8, Q8NCW6, Q8IXK2, Q10472	2217	20	20532	3.24141	1	1	0.996449
UP_SEQ_FEATURE	DOMAIN:RICIN	7	0.272904	0.0160275	Q96FL9, Q86SR1, Q86SF2, Q8IUC8, Q8NCW6, Q8IXK2, Q10472	2217	20	20532	3.24141	1	1	0.996449
UP_SEQ_FEATURE	DOMAIN:Ricin B-type lectin	8	0.311891	0.0175399	Q96FL9, Q86SR1, Q86SF2, Q8IUC8, Q8NCW6, Q9Y4K1, Q8IXK2, Q10472	2217	26	20532	2.84959	1	1	0.996449
GOTERM_MF_DIRECT	GO:0004653~polypeptide N-acetylgalactosaminyltransferase activity	7	0.272904	0.0206165	Q96FL9, Q86SR1, Q86SF2, Q8IUC8, Q8NCW6, Q8IXK2, Q10472	2157	20	18908	3.06806	1	0.500042	0.494787
SMART	SM00458:RICIN	8	0.311891	0.0263406	Q96FL9, Q86SR1, Q86SF2, Q8IUC8, Q8NCW6, Q9Y4K1, Q8IXK2, Q10472	1124	28	10379	2.63828	0.999998	0.515222	0.5089
GOTERM_BP_DIRECT	GO:0006493~protein O-linked glycosylation	11	0.42885	0.042342	Q96FL9, Q9Y6A1, O75072, Q86SR1, Q8NAT1, Q86SF2, Q8IUC8, Q8NCW6, Q8WZA1, Q8IXK2, Q10472	2120	50	19333	2.00625	1	1	0.991027
KEGG_PATHWAY	hsa00512:Mucin type O-glycan biosynthesis	9	0.350877	0.0563961	Q96FL9, Q9H4F1, Q86SR1, Q16842, Q86SF2, Q8IUC8, Q8NCW6, Q8IXK2, Q10472	975	36	8205	2.10385	1	0.374958	0.35705
INTERPRO	IPR000772:Ricin B lectin domain	8	0.311891	0.0703731	Q96FL9, Q86SR1, Q86SF2, Q8IUC8, Q8NCW6, Q9Y4K1, Q8IXK2, Q10472	2157	33	19176	2.15518	1	1	0.995146
KEGG_PATHWAY	hsa00514:Other types of O-glycan biosynthesis	10	0.389864	0.0982476	Q96FL9, Q9Y6A1, O60512, Q86SR1, Q86SF2, Q8IUC8, Q8NCW6, Q8NBI6, Q8IXK2, Q10472	975	47	8205	1.79051	1	0.522428	0.497476
GOTERM_BP_DIRECT	GO:0018243~protein O-linked glycosylation via threonine	3	0.116959	0.258528	Q8IUC8, Q8NCW6, Q10472	2120	9	19333	3.03978	1	1	0.991027
UP_KW_LIGAND	KW-0430~Lectin	16	0.623782	0.910883	Q9BZZ2, O94910, Q86SR1, Q8NCW6, O95490, Q9Y4K1, Q12918, Q8IXK2, Q9H0V9, O00214, Q96FL9, P17931, Q86SF2, Q8IUC8, P05452, Q10472	790	173	6833	0.799941	1	1	1
GOTERM_MF_DIRECT	GO:0030246~carbohydrate binding	18	0.701754	0.938138	Q9BZZ2, O94910, Q86SR1, Q10469, Q8NCW6, O95490, Q9Y4K1, Q12918, Q8IXK2, O00214, Q96FL9, P17931, Q86SF2, P28906, Q8IUC8, Q9NPA0, P05452, Q10472	2157	204	18908	0.77346	1	1	0.99007
Annotation Cluster 52	Enrichment Score: 1.4664234394632532
Category	Term	Count	%	PValue	Genes	List Total	Pop Hits	Pop Total	Fold Enrichment	Bonferroni	Benjamini	FDR
UP_SEQ_FEATURE	DOMAIN:RNA_pol_Rpb2_1	3	0.116959	0.0324206	P30876, Q9NW08, Q9H9Y6	2217	3	20532	9.26116	1	1	0.996449
UP_SEQ_FEATURE	DOMAIN:RNA_pol_Rpb2_2	3	0.116959	0.0324206	P30876, Q9NW08, Q9H9Y6	2217	3	20532	9.26116	1	1	0.996449
UP_SEQ_FEATURE	DOMAIN:RNA_pol_Rpb2_3	3	0.116959	0.0324206	P30876, Q9NW08, Q9H9Y6	2217	3	20532	9.26116	1	1	0.996449
UP_SEQ_FEATURE	DOMAIN:RNA_pol_Rpb2_6	3	0.116959	0.0324206	P30876, Q9NW08, Q9H9Y6	2217	3	20532	9.26116	1	1	0.996449
UP_SEQ_FEATURE	DOMAIN:RNA_pol_Rpb2_7	3	0.116959	0.0324206	P30876, Q9NW08, Q9H9Y6	2217	3	20532	9.26116	1	1	0.996449
INTERPRO	IPR007120:DNA-directed RNA polymerase, subunit 2, domain 6	3	0.116959	0.0350684	P30876, Q9NW08, Q9H9Y6	2157	3	19176	8.89013	1	0.939482	0.934573
INTERPRO	IPR007121:RNA polymerase, beta subunit, conserved site	3	0.116959	0.0350684	P30876, Q9NW08, Q9H9Y6	2157	3	19176	8.89013	1	0.939482	0.934573
INTERPRO	IPR014724:RNA polymerase Rpb2, OB-fold	3	0.116959	0.0350684	P30876, Q9NW08, Q9H9Y6	2157	3	19176	8.89013	1	0.939482	0.934573
INTERPRO	IPR007641:RNA polymerase Rpb2, domain 7	3	0.116959	0.0350684	P30876, Q9NW08, Q9H9Y6	2157	3	19176	8.89013	1	0.939482	0.934573
INTERPRO	IPR007642:RNA polymerase Rpb2, domain 2	3	0.116959	0.0350684	P30876, Q9NW08, Q9H9Y6	2157	3	19176	8.89013	1	0.939482	0.934573
INTERPRO	IPR007644:RNA polymerase, beta subunit, protrusion	3	0.116959	0.0350684	P30876, Q9NW08, Q9H9Y6	2157	3	19176	8.89013	1	0.939482	0.934573
INTERPRO	IPR007645:RNA polymerase Rpb2, domain 3	3	0.116959	0.0350684	P30876, Q9NW08, Q9H9Y6	2157	3	19176	8.89013	1	0.939482	0.934573
INTERPRO	IPR015712:DNA-directed RNA polymerase, subunit 2	3	0.116959	0.0350684	P30876, Q9NW08, Q9H9Y6	2157	3	19176	8.89013	1	0.939482	0.934573
GOTERM_MF_DIRECT	GO:0032549~ribonucleoside binding	3	0.116959	0.0360282	P30876, Q9NW08, Q9H9Y6	2157	3	18908	8.76588	1	0.63625	0.629565
Annotation Cluster 53	Enrichment Score: 1.4463787354950528
Category	Term	Count	%	PValue	Genes	List Total	Pop Hits	Pop Total	Fold Enrichment	Bonferroni	Benjamini	FDR
GOTERM_MF_DIRECT	GO:0045134~uridine-diphosphatase activity	6	0.233918	0.00294889	Q8WVQ1, Q9Y227, Q9NQZ7, O75356, O75354, Q9Y5L3	2157	10	18908	5.25953	0.993648	0.176229	0.174377
GOTERM_MF_DIRECT	GO:0004382~guanosine-diphosphatase activity	6	0.233918	0.00294889	Q8WVQ1, Q9Y227, Q9NQZ7, O75356, O75354, Q9Y5L3	2157	10	18908	5.25953	0.993648	0.176229	0.174377
GOTERM_MF_DIRECT	GO:0017110~nucleoside-diphosphatase activity	6	0.233918	0.00490153	Q8WVQ1, Q9Y227, Q9NQZ7, O75356, O75354, Q9Y5L3	2157	11	18908	4.78139	0.999779	0.226927	0.224543
GOTERM_BP_DIRECT	GO:0009134~nucleoside diphosphate catabolic process	5	0.194932	0.0115175	Q9Y227, Q9NQZ7, O75356, O75354, Q9Y5L3	2120	9	19333	5.0663	1	0.521528	0.516759
INTERPRO	IPR000407:Nucleoside phosphatase GDA1/CD39	5	0.194932	0.0125988	Q9Y227, Q9NQZ7, O75356, O75354, Q9Y5L3	2157	9	19176	4.93896	1	0.71813	0.714377
GOTERM_BP_DIRECT	GO:0006256~UDP catabolic process	3	0.116959	0.0333947	Q9Y227, Q9NQZ7, O75356	2120	3	19333	9.11934	1	0.903926	0.89566
GOTERM_MF_DIRECT	GO:0036384~cytidine diphosphatase activity	3	0.116959	0.0360282	Q9Y227, O75356, O75354	2157	3	18908	8.76588	1	0.63625	0.629565
GOTERM_MF_DIRECT	GO:0017111~nucleoside-triphosphatase activity	4	0.155945	0.0963081	Q9Y227, Q9NQZ7, O75354, Q9Y5L3	2157	10	18908	3.50635	1	1	0.99007
KEGG_PATHWAY	hsa00240:Pyrimidine metabolism	8	0.311891	0.541984	Q8WVQ1, Q12882, Q9Y227, O75414, O00142, O75356, O75354, P22413	975	58	8205	1.16074	1	0.993673	0.946214
KEGG_PATHWAY	hsa01232:Nucleotide metabolism	11	0.42885	0.562592	Q8WVQ1, Q9Y227, P49915, O75414, P23109, Q01433, O00142, O75356, O75354, P22413, Q9Y5L3	975	85	8205	1.08905	1	0.993673	0.946214
KEGG_PATHWAY	hsa00230:Purine metabolism	16	0.623782	0.562774	O43252, Q9Y227, O00408, O75414, Q3LIE5, O43306, Q06203, O75356, O75354, Q9Y5L3, Q8WVQ1, P40145, P49915, P23109, Q01433, P22413	975	128	8205	1.05192	1	0.993673	0.946214
Annotation Cluster 54	Enrichment Score: 1.4452814320584064
Category	Term	Count	%	PValue	Genes	List Total	Pop Hits	Pop Total	Fold Enrichment	Bonferroni	Benjamini	FDR
UP_SEQ_FEATURE	DOMAIN:ELM2	6	0.233918	0.00891723	Q9UKL0, Q9P2K3, Q9BTC8, O94776, Q6PJG2, Q13330	2217	13	20532	4.27438	1	1	0.996449
SMART	SM01189:SM01189	6	0.233918	0.00898936	Q9UKL0, Q9P2K3, Q9BTC8, O94776, Q6PJG2, Q13330	1124	13	10379	4.26184	0.987914	0.313985	0.310133
INTERPRO	IPR000949:ELM2 domain	6	0.233918	0.0105919	Q9UKL0, Q9P2K3, Q9BTC8, O94776, Q6PJG2, Q13330	2157	13	19176	4.10313	1	0.71813	0.714377
INTERPRO	IPR000679:Zinc finger, GATA-type	6	0.233918	0.0204207	Q8WUU5, Q9BTC8, P23769, O94776, Q86YP4, Q13330	2157	15	19176	3.55605	1	0.939482	0.934573
UP_SEQ_FEATURE	ZN_FING:GATA-type; atypical	4	0.155945	0.0314672	Q9BTC8, P46100, O94776, Q13330	2217	7	20532	5.29209	1	1	0.996449
UP_SEQ_FEATURE	DOMAIN:BAH	4	0.155945	0.107134	Q86U86, Q9BTC8, O94776, Q13330	2217	11	20532	3.3677	1	1	0.996449
SMART	SM00439:BAH	4	0.155945	0.107709	Q86U86, Q9BTC8, O94776, Q13330	1124	11	10379	3.35781	1	1	0.989754
INTERPRO	IPR001025:Bromo adjacent homology (BAH) domain	4	0.155945	0.117765	Q86U86, Q9BTC8, O94776, Q13330	2157	11	19176	3.23277	1	1	0.995146
SMART	SM00401:ZnF_GATA	4	0.155945	0.13256	Q9BTC8, P23769, O94776, Q13330	1124	12	10379	3.078	1	1	0.989754
Annotation Cluster 55	Enrichment Score: 1.4378492628603854
Category	Term	Count	%	PValue	Genes	List Total	Pop Hits	Pop Total	Fold Enrichment	Bonferroni	Benjamini	FDR
INTERPRO	IPR011011:Zinc finger, FYVE/PHD-type	30	1.16959	0.00080457	Q13615, P29375, Q9UPP1, Q9BZ95, Q96M96, O94880, Q9UIF9, Q9UPN9, Q9HBF4, Q96T23, Q68DK2, Q96PU4, Q5T4F4, Q92576, Q9Y6V0, Q9BTC0, O14964, Q9ULU4, Q13263, Q12873, Q96C24, Q9BQ24, Q9UIG0, P46100, Q9BQS8, Q14839, O75151, Q8WZ73, Q92785, P23497	2157	140	19176	1.90503	0.884249	0.118641	0.118021
INTERPRO	IPR019787:Zinc finger, PHD-finger	18	0.701754	0.00692917	Q12873, P29375, Q9UIG0, Q9BZ95, Q9UPP1, Q14839, Q9UIF9, O94880, Q9UPN9, O75151, Q96T23, Q96PU4, Q92576, Q92785, Q9BTC0, P23497, Q9ULU4, Q13263	2157	80	19176	2.00028	1	0.598815	0.595685
SMART	SM00249:PHD	18	0.701754	0.0169691	Q12873, P29375, Q9UIG0, Q9BZ95, Q9UPP1, Q14839, Q9UIF9, O94880, Q9UPN9, O75151, Q96T23, Q96PU4, Q92576, Q92785, Q9BTC0, P23497, Q9ULU4, Q13263	1124	91	10379	1.8265	0.999768	0.376301	0.371683
INTERPRO	IPR019786:Zinc finger, PHD-type, conserved site	15	0.584795	0.0176771	Q12873, P29375, Q9UIG0, Q9BZ95, Q9UPP1, Q14839, O94880, Q9UPN9, O75151, Q96T23, Q92576, Q9BTC0, P23497, Q9ULU4, Q13263	2157	68	19176	1.96106	1	0.889377	0.884729
INTERPRO	IPR001965:Zinc finger, PHD-type	18	0.701754	0.0240961	Q12873, P29375, Q9UIG0, Q9BZ95, Q9UPP1, Q14839, Q9UIF9, O94880, Q9UPN9, O75151, Q96T23, Q96PU4, Q92576, Q92785, Q9BTC0, P23497, Q9ULU4, Q13263	2157	91	19176	1.75849	1	0.939482	0.934573
UP_SEQ_FEATURE	ZN_FING:PHD-type	11	0.42885	0.0386967	Q96T23, Q96PU4, Q9UIG0, Q9UPP1, Q92576, Q9UIF9, Q9BTC0, Q9UPN9, Q9ULU4, O75151, Q13263	2217	50	20532	2.03746	1	1	0.996449
UP_SEQ_FEATURE	DOMAIN:PHD-type	14	0.545809	0.0521006	Q12873, P46100, Q9UPP1, Q14839, Q9UIF9, O94880, Q9UPN9, O75151, Q96T23, Q92576, Q92785, P23497, Q9ULU4, Q13263	2217	74	20532	1.75211	1	1	0.996449
UP_SEQ_FEATURE	ZN_FING:PHD-type 3	3	0.116959	0.336404	P29375, Q9BZ95, O94880	2217	11	20532	2.52577	1	1	0.996449
UP_SEQ_FEATURE	ZN_FING:PHD-type 2	6	0.233918	0.369559	Q12873, P29375, Q9BZ95, Q14839, Q92785, O94880	2217	37	20532	1.50181	1	1	0.996449
UP_SEQ_FEATURE	ZN_FING:PHD-type 1	6	0.233918	0.414175	Q12873, P29375, Q9BZ95, Q14839, Q92785, O94880	2217	39	20532	1.42479	1	1	0.996449
Annotation Cluster 56	Enrichment Score: 1.4083072714937248
Category	Term	Count	%	PValue	Genes	List Total	Pop Hits	Pop Total	Fold Enrichment	Bonferroni	Benjamini	FDR
GOTERM_BP_DIRECT	GO:0006281~DNA repair	46	1.79337	0.013129	Q9BQ15, P50750, Q9H2K8, Q9UGN5, Q96L91, Q9NRY2, Q13315, P54132, O95251, P32780, Q06787, Q7L9B9, P51587, Q7Z3K3, Q9Y4A5, P49959, Q96T60, Q9Y6I4, Q8N9B5, P49459, Q68E01, Q14694, Q13263, P46063, Q14676, Q8N9N2, Q13889, P49674, Q9GZR2, P46100, O96019, P39748, Q7LDI9, P35249, Q9NRR5, Q01831, P35250, Q99459, Q5UIP0, Q9Y6F1, P35251, Q92900, Q92889, Q15233, Q14683, Q29RF7	2120	294	19333	1.42684	1	0.570472	0.565256
UP_KW_BIOLOGICAL_PROCESS	KW-0227~DNA damage	63	2.45614	0.0423216	P15927, P25490, Q13315, P54132, P32780, Q06787, Q8IXQ6, P78549, P51587, Q68DK2, Q9Y6K9, P49459, Q68E01, Q96PM9, Q14694, Q13889, Q13888, P46100, O96019, Q9H7Z3, Q96S55, Q01831, P18887, O60216, Q5UIP0, Q9NWV8, Q9NVH2, Q92889, Q15233, Q9BQ15, P50750, Q9H2K8, Q9UGN5, Q9H1E3, Q12888, Q9NRY2, O43299, O95251, Q7Z3K3, P49959, Q96T60, Q5XUX0, Q9Y6I4, P42285, Q8N9B5, Q53GL7, Q9UBU8, Q86UE8, Q7Z6E9, Q53HV7,…	1349	417	11229	1.25757	0.998922	0.324971	0.308517
UP_KW_BIOLOGICAL_PROCESS	KW-0234~DNA repair	51	1.9883	0.107222	P15927, P25490, P54132, P32780, Q8IXQ6, P78549, P51587, Q68DK2, P49459, Q68E01, Q14694, Q13889, Q13888, P46100, O96019, Q96S55, Q01831, P18887, O60216, Q5UIP0, Q9NWV8, Q92889, Q15233, Q9BQ15, P50750, Q9H2K8, Q9UGN5, Q9H1E3, Q12888, Q9NRY2, O43299, O95251, Q7Z3K3, P49959, Q96T60, Q8N9B5, Q53GL7, Q9UBU8, Q53HV7, Q14676, Q8N9N2, P39748, P12004, Q9NRR5, Q99459, Q9BUH6, Q9Y6F1, P53041, Q9HCS7, Q14683,…	1349	350	11229	1.21292	1	0.605037	0.574402
Annotation Cluster 57	Enrichment Score: 1.4036906066702541
Category	Term	Count	%	PValue	Genes	List Total	Pop Hits	Pop Total	Fold Enrichment	Bonferroni	Benjamini	FDR
UP_SEQ_FEATURE	DOMAIN:DOCKER	5	0.194932	0.0239563	Q8N1I0, Q92608, Q14185, Q9BZ29, Q96HP0	2217	11	20532	4.20962	1	1	0.996449
UP_SEQ_FEATURE	DOMAIN:C2 DOCK-type	5	0.194932	0.0239563	Q8N1I0, Q92608, Q14185, Q9BZ29, Q96HP0	2217	11	20532	4.20962	1	1	0.996449
INTERPRO	IPR026791:Dedicator of cytokinesis	5	0.194932	0.0274634	Q8N1I0, Q92608, Q14185, Q9BZ29, Q96HP0	2157	11	19176	4.04097	1	0.939482	0.934573
INTERPRO	IPR027007:DHR-1 domain	5	0.194932	0.0274634	Q8N1I0, Q92608, Q14185, Q9BZ29, Q96HP0	2157	11	19176	4.04097	1	0.939482	0.934573
INTERPRO	IPR027357:DHR-2 domain	5	0.194932	0.0274634	Q8N1I0, Q92608, Q14185, Q9BZ29, Q96HP0	2157	11	19176	4.04097	1	0.939482	0.934573
INTERPRO	IPR010703:Dedicator of cytokinesis C-terminal	5	0.194932	0.0274634	Q8N1I0, Q92608, Q14185, Q9BZ29, Q96HP0	2157	11	19176	4.04097	1	0.939482	0.934573
GOTERM_BP_DIRECT	GO:0007264~small GTPase mediated signal transduction	15	0.584795	0.457414	Q8N1I0, Q6ZSZ5, Q92608, Q3MIN7, Q8TEU7, Q96HP0, Q8IXI2, Q3V6T2, P11274, P15153, O14939, P08134, Q14185, Q9BZ29, Q15311	2120	121	19333	1.1305	1	1	0.991027
Annotation Cluster 58	Enrichment Score: 1.385671224313493
Category	Term	Count	%	PValue	Genes	List Total	Pop Hits	Pop Total	Fold Enrichment	Bonferroni	Benjamini	FDR
SMART	SM00547:ZnF_RBZ	7	0.272904	0.0161653	P98175, Q92804, Q01844, P49790, P35637, O95218, P52756	1124	20	10379	3.2319	0.999654	0.376301	0.371683
UP_SEQ_FEATURE	DOMAIN:RanBP2-type	6	0.233918	0.0230076	P98175, Q92804, Q01844, P49790, P35637, P52756	2217	16	20532	3.47294	1	1	0.996449
INTERPRO	IPR001876:Zinc finger, RanBP2-type	7	0.272904	0.0544571	P98175, Q92804, Q01844, P49790, P35637, O95218, P52756	2157	25	19176	2.48924	1	1	0.995146
UP_SEQ_FEATURE	ZN_FING:RanBP2-type	5	0.194932	0.141516	P98175, Q92804, Q01844, P35637, P52756	2217	19	20532	2.43715	1	1	0.996449
Annotation Cluster 59	Enrichment Score: 1.383824953396627
Category	Term	Count	%	PValue	Genes	List Total	Pop Hits	Pop Total	Fold Enrichment	Bonferroni	Benjamini	FDR
SMART	SM00271:DnaJ	12	0.467836	0.0138522	O75061, Q9NNZ3, Q9H1X3, Q8TBM8, Q8IXB1, Q9NX36, Q9Y2G8, Q96KC8, Q7Z6W7, Q9NXW2, O75937, Q99615	1124	49	10379	2.26138	0.998909	0.376301	0.371683
UP_SEQ_FEATURE	DOMAIN:J	12	0.467836	0.0210909	O75061, Q9NNZ3, Q9H1X3, Q8TBM8, Q8IXB1, Q9NX36, Q9Y2G8, Q96KC8, Q7Z6W7, Q9NXW2, O75937, Q99615	2217	52	20532	2.13719	1	1	0.996449
INTERPRO	IPR001623:DnaJ domain	12	0.467836	0.0276447	O75061, Q9NNZ3, Q9H1X3, Q8TBM8, Q8IXB1, Q9NX36, Q9Y2G8, Q96KC8, Q7Z6W7, Q9NXW2, O75937, Q99615	2157	52	19176	2.05157	1	0.939482	0.934573
INTERPRO	IPR018253:DnaJ domain, conserved site	5	0.194932	0.360975	Q8TBM8, Q9Y2G8, Q96KC8, Q7Z6W7, Q9NXW2	2157	27	19176	1.64632	1	1	0.995146
Annotation Cluster 60	Enrichment Score: 1.3829612227737227
Category	Term	Count	%	PValue	Genes	List Total	Pop Hits	Pop Total	Fold Enrichment	Bonferroni	Benjamini	FDR
GOTERM_BP_DIRECT	GO:0006497~protein lipidation	8	0.311891	0.000877763	O95477, Q5MNZ9, Q16739, Q9H1Y0, Q5MNZ6, Q8NEB9, O94817, Q676U5	2120	16	19333	4.55967	0.993846	0.0854985	0.0847167
GOTERM_BP_DIRECT	GO:0044804~nucleophagy	4	0.155945	0.0327788	Q5MNZ9, Q9H1Y0, Q5MNZ6, O94817	2120	7	19333	5.21105	1	0.903926	0.89566
GOTERM_CC_DIRECT	GO:0034045~pre-autophagosomal structure membrane	6	0.233918	0.0464549	Q5MNZ9, Q9H1Y0, Q5MNZ6, O75385, O94817, Q676U5	2219	19	20580	2.92877	1	0.306541	0.279341
GOTERM_CC_DIRECT	GO:0034274~Atg12-Atg5-Atg16 complex	3	0.116959	0.0600652	Q9H1Y0, O94817, Q676U5	2219	4	20580	6.95584	1	0.37274	0.339666
KEGG_PATHWAY	hsa04136:Autophagy - other	8	0.311891	0.0772377	Q5MNZ9, Q9H1Y0, Q8NEB9, Q8N122, Q99570, Q8WYN0, O94817, Q676U5	975	32	8205	2.10385	1	0.44694	0.425594
GOTERM_BP_DIRECT	GO:0006501~C-terminal protein lipidation	3	0.116959	0.0958778	Q9H1Y0, O94817, Q676U5	2120	5	19333	5.4716	1	1	0.991027
GOTERM_BP_DIRECT	GO:0000422~mitophagy	7	0.272904	0.350832	Q7KZI7, Q5MNZ9, Q9H1Y0, Q5MNZ6, Q9UKA2, O75385, O94817	2120	44	19333	1.4508	1	1	0.991027
Annotation Cluster 61	Enrichment Score: 1.3711359447136633
Category	Term	Count	%	PValue	Genes	List Total	Pop Hits	Pop Total	Fold Enrichment	Bonferroni	Benjamini	FDR
GOTERM_MF_DIRECT	GO:0000340~RNA 7-methylguanosine cap binding	6	0.233918	0.00762068	P52298, Q53F19, Q09161, Q96C86, Q8TEQ6, Q6PKG0	2157	12	18908	4.38294	0.999998	0.296687	0.293569
GOTERM_CC_DIRECT	GO:0034518~RNA cap binding complex	3	0.116959	0.0323314	P52298, Q53F19, Q09161	2219	3	20580	9.27445	1	0.245303	0.223537
GOTERM_CC_DIRECT	GO:0005845~mRNA cap binding complex	5	0.194932	0.0433985	P52298, O43148, Q53F19, Q09161, Q06787	2219	13	20580	3.5671	1	0.298142	0.271687
GOTERM_CC_DIRECT	GO:0005846~nuclear cap binding complex	3	0.116959	0.0600652	P52298, Q53F19, Q09161	2219	4	20580	6.95584	1	0.37274	0.339666
GOTERM_BP_DIRECT	GO:0006408~snRNA export from nucleus	3	0.116959	0.061961	P52298, Q53F19, Q09161	2120	4	19333	6.8395	1	1	0.991027
GOTERM_MF_DIRECT	GO:0000339~RNA cap binding	4	0.155945	0.149056	P52298, Q53F19, Q09161, Q6PKG0	2157	12	18908	2.92196	1	1	0.99007
Annotation Cluster 62	Enrichment Score: 1.3597731412984049
Category	Term	Count	%	PValue	Genes	List Total	Pop Hits	Pop Total	Fold Enrichment	Bonferroni	Benjamini	FDR
GOTERM_CC_DIRECT	GO:0008024~cyclin/CDK positive transcription elongation factor complex	5	0.194932	0.00168687	Q9NYV4, P50750, Q14004, O60563, O75909	2219	6	20580	7.72871	0.816099	0.0248813	0.0226735
GOTERM_BP_DIRECT	GO:0070816~phosphorylation of RNA polymerase II C-terminal domain	6	0.233918	0.00246864	Q9NYV4, P50750, Q14004, Q13889, P32780, O75909	2120	10	19333	5.4716	0.999999	0.196003	0.194211
GOTERM_MF_DIRECT	GO:0008353~RNA polymerase II carboxy-terminal domain kinase activity	5	0.194932	0.0518568	Q9NYV4, P50750, Q14004, P11802, O75909	2157	13	18908	3.37149	1	0.802036	0.793608
GOTERM_MF_DIRECT	GO:0030332~cyclin binding	7	0.272904	0.167416	P46527, Q9NYV4, Q14004, Q5XUX0, Q13227, P11802, O15379	2157	33	18908	1.85943	1	1	0.99007
GOTERM_MF_DIRECT	GO:0004693~cyclin-dependent protein serine/threonine kinase activity	6	0.233918	0.230375	Q9NYV4, P50750, Q14004, P11802, O75909, P21127	2157	29	18908	1.81363	1	1	0.99007
GOTERM_CC_DIRECT	GO:0000307~cyclin-dependent protein kinase holoenzyme complex	4	0.155945	0.83327	Q9NYV4, Q14004, P11802, P12004	2219	41	20580	0.904824	1	1	0.912176
Annotation Cluster 63	Enrichment Score: 1.3180619185939173
Category	Term	Count	%	PValue	Genes	List Total	Pop Hits	Pop Total	Fold Enrichment	Bonferroni	Benjamini	FDR
UP_SEQ_FEATURE	MOTIF:HXXXXD motif	7	0.272904	0.00678508	Q8NF37, Q99943, Q8WTS1, Q9HCL2, Q16635, Q9NRZ5, Q86UL3	2217	17	20532	3.81342	1	0.839705	0.836621
GOTERM_MF_DIRECT	GO:0003841~1-acylglycerol-3-phosphate O-acyltransferase activity	8	0.311891	0.00678733	Q8NF37, Q99943, Q8WTS1, Q6ZNC8, Q16635, Q9NRZ5, Q86UL3, Q6ZWT7	2157	21	18908	3.33938	0.999991	0.276826	0.273917
GOTERM_BP_DIRECT	GO:0006654~phosphatidic acid biosynthetic process	9	0.350877	0.0233318	Q8NF37, Q99943, O14939, Q8WTS1, Q9HCL2, Q9NRZ5, Q86UL3, Q6PCB7, Q16760	2120	33	19333	2.48709	1	0.805671	0.798304
SMART	SM00563:PlsC	6	0.233918	0.0299977	Q8NF37, Q99943, Q9HCL2, Q16635, Q9NRZ5, Q86UL3	1124	17	10379	3.25905	1	0.533714	0.527165
GOTERM_MF_DIRECT	GO:0016746~transferase activity, transferring acyl groups	12	0.467836	0.0344243	Q8TCG5, Q8NF37, Q9UKG9, Q6ZNC8, Q9Y234, Q16635, Q9NRZ5, Q01581, O75907, Q6IB77, Q6ZWT7, Q68CP4	2157	53	18908	1.98473	1	0.63625	0.629565
UP_KW_BIOLOGICAL_PROCESS	KW-1208~Phospholipid metabolism	14	0.545809	0.0384572	Q92903, O15496, Q6P1J6, P48651, Q9NRZ5, Q86UL3, Q9Y6K0, Q8WU67, Q8NF37, Q99943, Q9HCL2, Q8WTS1, Q6ZNC8, Q6ZWT7	1349	64	11229	1.82086	0.997963	0.319802	0.30361
UP_KW_BIOLOGICAL_PROCESS	KW-0594~Phospholipid biosynthesis	11	0.42885	0.0431924	Q92903, Q8NF37, Q99943, Q8WTS1, Q9HCL2, P48651, Q6ZNC8, Q9NRZ5, Q86UL3, Q6ZWT7, Q9Y6K0	1349	46	11229	1.99051	0.999066	0.324971	0.308517
INTERPRO	IPR002123:Phospholipid/glycerol acyltransferase	6	0.233918	0.0438777	Q8NF37, Q99943, Q9HCL2, Q16635, Q9NRZ5, Q86UL3	2157	18	19176	2.96338	1	1	0.995146
GOTERM_BP_DIRECT	GO:0016024~CDP-diacylglycerol biosynthetic process	5	0.194932	0.0457809	Q92903, Q99943, Q9HCL2, Q9NRZ5, Q86UL3	2120	13	19333	3.50744	1	1	0.991027
GOTERM_MF_DIRECT	GO:0047184~1-acylglycerophosphocholine O-acyltransferase activity	4	0.155945	0.0533754	Q8NF37, Q6ZNC8, Q16635, Q6ZWT7	2157	8	18908	4.38294	1	0.802036	0.793608
GOTERM_BP_DIRECT	GO:0008654~phospholipid biosynthetic process	7	0.272904	0.179115	Q8NF37, Q99943, Q9HCL2, Q6ZNC8, Q9NRZ5, O60427, Q6ZWT7	2120	35	19333	1.82387	1	1	0.991027
UP_SEQ_FEATURE	DOMAIN:PlsC	4	0.155945	0.186273	Q99943, Q9HCL2, Q16635, Q9NRZ5	2217	14	20532	2.64605	1	1	0.996449
KEGG_PATHWAY	hsa00561:Glycerolipid metabolism	11	0.42885	0.195081	Q96AD5, Q99943, Q8NEB5, Q9HCL2, Q6ZNC8, Q9NRZ5, Q86UL3, O43688, O75907, Q6ZWT7, Q16760	975	62	8205	1.49305	1	0.734294	0.699223
GOTERM_MF_DIRECT	GO:0047144~2-acylglycerol-3-phosphate O-acyltransferase activity	3	0.116959	0.274047	Q8NF37, Q6ZNC8, Q6ZWT7	2157	9	18908	2.92196	1	1	0.99007
Annotation Cluster 64	Enrichment Score: 1.3132226835867649
Category	Term	Count	%	PValue	Genes	List Total	Pop Hits	Pop Total	Fold Enrichment	Bonferroni	Benjamini	FDR
SMART	SM00513:SAP	7	0.272904	0.0386743	Q13435, P82979, P35659, Q8IX12, Q9BUJ2, Q14151, Q1KMD3	1124	24	10379	2.69325	1	0.610056	0.60257
INTERPRO	IPR003034:SAP domain	7	0.272904	0.0544571	Q13435, P82979, P35659, Q8IX12, Q9BUJ2, Q14151, Q1KMD3	2157	25	19176	2.48924	1	1	0.995146
UP_SEQ_FEATURE	DOMAIN:SAP	7	0.272904	0.0545576	Q13435, P82979, P35659, Q8IX12, Q9BUJ2, Q14151, Q1KMD3	2217	26	20532	2.49339	1	1	0.996449
Annotation Cluster 65	Enrichment Score: 1.2621451244472417
Category	Term	Count	%	PValue	Genes	List Total	Pop Hits	Pop Total	Fold Enrichment	Bonferroni	Benjamini	FDR
UP_SEQ_FEATURE	REPEAT:HAT 4	5	0.194932	0.0166445	Q15020, Q9HCS7, Q14690, Q9H7Z3, Q9BZJ0	2217	10	20532	4.63058	1	1	0.996449
UP_SEQ_FEATURE	REPEAT:HAT 1	5	0.194932	0.0239563	Q15020, Q9HCS7, Q14690, Q9H7Z3, Q9BZJ0	2217	11	20532	4.20962	1	1	0.996449
UP_SEQ_FEATURE	REPEAT:HAT 2	5	0.194932	0.0239563	Q15020, Q9HCS7, Q14690, Q9H7Z3, Q9BZJ0	2217	11	20532	4.20962	1	1	0.996449
UP_SEQ_FEATURE	REPEAT:HAT 3	5	0.194932	0.0239563	Q15020, Q9HCS7, Q14690, Q9H7Z3, Q9BZJ0	2217	11	20532	4.20962	1	1	0.996449
UP_SEQ_FEATURE	REPEAT:HAT 5	4	0.155945	0.0641077	Q15020, Q9HCS7, Q9H7Z3, Q9BZJ0	2217	9	20532	4.11607	1	1	0.996449
SMART	SM00386:HAT	4	0.155945	0.0849128	Q15020, Q9HCS7, Q14690, Q9BZJ0	1124	10	10379	3.69359	1	0.952216	0.940532
INTERPRO	IPR003107:RNA-processing protein, HAT helix	4	0.155945	0.0931373	Q15020, Q9HCS7, Q14690, Q9BZJ0	2157	10	19176	3.55605	1	1	0.995146
UP_SEQ_FEATURE	REPEAT:HAT 8	3	0.116959	0.0932978	Q15020, Q9HCS7, Q9BZJ0	2217	5	20532	5.5567	1	1	0.996449
UP_SEQ_FEATURE	REPEAT:HAT 7	3	0.116959	0.130181	Q15020, Q9HCS7, Q9BZJ0	2217	6	20532	4.63058	1	1	0.996449
UP_SEQ_FEATURE	REPEAT:HAT 6	3	0.116959	0.169666	Q15020, Q9HCS7, Q9BZJ0	2217	7	20532	3.96907	1	1	0.996449
Annotation Cluster 66	Enrichment Score: 1.247421510083258
Category	Term	Count	%	PValue	Genes	List Total	Pop Hits	Pop Total	Fold Enrichment	Bonferroni	Benjamini	FDR
GOTERM_BP_DIRECT	GO:0090503~RNA phosphodiester bond hydrolysis, exonucleolytic	10	0.389864	0.0135827	Q96GM8, Q5RKV6, Q96C86, Q9Y3B2, Q9BQ61, Q8IYB7, O95453, Q9NZN8, Q9H0D6, Q96LI5	2120	36	19333	2.53315	1	0.570472	0.565256
GOTERM_MF_DIRECT	GO:0000175~3'-5'-exoribonuclease activity	8	0.311891	0.0747832	Q96GM8, Q01780, Q06265, Q8IYB7, O95453, Q15024, Q9H0D6, Q96LI5	2157	33	18908	2.12506	1	1	0.99007
GOTERM_MF_DIRECT	GO:0004535~poly(A)-specific ribonuclease activity	4	0.155945	0.178216	Q96GM8, O95453, Q9NZN8, Q96LI5	2157	13	18908	2.69719	1	1	0.99007
Annotation Cluster 67	Enrichment Score: 1.242511306020553
Category	Term	Count	%	PValue	Genes	List Total	Pop Hits	Pop Total	Fold Enrichment	Bonferroni	Benjamini	FDR
GOTERM_CC_DIRECT	GO:0035770~ribonucleoprotein granule	6	0.233918	0.0228777	Q6P087, Q9NYY8, Q969Z0, Q7L2E3, Q12849, Q9NUL7	2219	16	20580	3.47792	1	0.196123	0.17872
GOTERM_BP_DIRECT	GO:1902775~mitochondrial large ribosomal subunit assembly	3	0.116959	0.061961	Q9NYY8, Q7L2E3, Q9NUL7	2120	4	19333	6.8395	1	1	0.991027
UP_KW_CELLULAR_COMPONENT	KW-1135~Mitochondrion nucleoid	6	0.233918	0.0648547	Q9NYY8, P54098, Q7L2E3, Q9NUL7, Q9BQ52, Q49AM1	2086	19	17641	2.67059	0.985365	0.204292	0.158894
GOTERM_CC_DIRECT	GO:0042645~mitochondrial nucleoid	9	0.350877	0.116542	Q9NYY8, P42704, P54098, Q7L2E3, Q12849, Q9NUL7, Q9BQ52, Q49AM1, O15091	2219	46	20580	1.81457	1	0.578671	0.527323
Annotation Cluster 68	Enrichment Score: 1.240223021469621
Category	Term	Count	%	PValue	Genes	List Total	Pop Hits	Pop Total	Fold Enrichment	Bonferroni	Benjamini	FDR
UP_SEQ_FEATURE	DOMAIN:DAO	5	0.194932	0.010908	Q9UI17, Q9UL12, Q9P0Z9, P14920, Q96CU9	2217	9	20532	5.14509	1	1	0.996449
INTERPRO	IPR006076:FAD dependent oxidoreductase	5	0.194932	0.0125988	Q9UI17, Q9UL12, Q9P0Z9, P14920, Q96CU9	2157	9	19176	4.93896	1	0.71813	0.714377
KEGG_PATHWAY	hsa00260:Glycine, serine and threonine metabolism	8	0.311891	0.190142	P50440, Q9UI17, Q9UL12, O75106, Q16853, Q9P0Z9, P14920, Q14353	975	40	8205	1.68308	1	0.734294	0.699223
UP_KW_LIGAND	KW-0274~FAD	15	0.584795	0.418751	Q9UI17, Q14534, Q86WU2, Q12882, Q9UL12, Q9BRQ8, Q9P0Z9, Q8N2H3, P14920, Q96CU9, Q8IWF2, Q01740, O60341, P49326, Q6ZRP7	790	112	6833	1.1584	1	1	1
Annotation Cluster 69	Enrichment Score: 1.2268112023406377
Category	Term	Count	%	PValue	Genes	List Total	Pop Hits	Pop Total	Fold Enrichment	Bonferroni	Benjamini	FDR
SMART	SM00064:FYVE	8	0.311891	0.0315829	Q9BQ24, Q68DK2, Q13615, Q9BQS8, Q5T4F4, Q96M96, O14964, Q9HBF4	1124	29	10379	2.54731	1	0.533714	0.527165
INTERPRO	IPR000306:Zinc finger, FYVE-type	8	0.311891	0.038037	Q9BQ24, Q68DK2, Q13615, Q9BQS8, Q5T4F4, Q96M96, O14964, Q9HBF4	2157	29	19176	2.45245	1	0.989332	0.984162
UP_SEQ_FEATURE	ZN_FING:FYVE-type	9	0.350877	0.0535123	Q8WZ73, Q96C24, Q9BQ24, Q68DK2, Q13615, Q9BQS8, Q5T4F4, Q96M96, O14964	2217	39	20532	2.13719	1	1	0.996449
INTERPRO	IPR017455:Zinc finger, FYVE-related	8	0.311891	0.0804092	Q9BQ24, Q68DK2, Q13615, Q9BQS8, Q5T4F4, Q96M96, O14964, Q9HBF4	2157	34	19176	2.09179	1	1	0.995146
UP_SEQ_FEATURE	DOMAIN:FYVE-type	6	0.233918	0.142078	Q68DK2, Q13615, Q5T4F4, Q96M96, O14964, Q9HBF4	2217	26	20532	2.13719	1	1	0.996449
Annotation Cluster 70	Enrichment Score: 1.1903039742835588
Category	Term	Count	%	PValue	Genes	List Total	Pop Hits	Pop Total	Fold Enrichment	Bonferroni	Benjamini	FDR
GOTERM_BP_DIRECT	GO:0051301~cell division	56	2.18324	0.021839	O43670, Q14004, Q6P1J9, Q6NUK4, Q8IZU3, P11802, Q69YQ0, Q96CT7, Q9P258, Q96BM9, P11171, O60563, Q8N3U4, O75909, Q8IYB7, Q96CS2, Q16513, O75410, P51957, Q9H7Z3, O60216, Q9NWV8, Q9Y5B0, Q86XL3, Q8WYP5, Q6PIF2, O43491, Q14980, Q29RF7, Q7Z5K2, Q13257, Q8WVM7, P54274, Q8NEB9, O60508, Q96L34, O75122, Q7Z3K3, Q6P0N0, Q96RW7, Q99828, P83876, Q9NVM9, Q9HC77, O95347, O43663, Q8NBT2, O75794, Q86UP6, Q8TD19,…	2120	383	19333	1.33338	1	0.76489	0.757896
UP_KW_BIOLOGICAL_PROCESS	KW-0131~Cell cycle	99	3.85965	0.0297094	O43670, Q14566, Q6P1J9, Q9NNW5, Q12824, Q9UPN4, P12931, P51587, Q96BM9, P11171, O60563, Q8NCD3, P25205, Q8N3U4, P21127, Q16513, O75410, Q53EZ4, P53778, Q9H7Z3, Q9ULG6, O96013, O60216, Q8TAE8, Q5UIP0, Q86XL3, Q9NY59, Q15554, Q14980, Q29RF7, Q13257, Q8WVM7, Q9UPP1, O75122, Q7Z3K3, P46527, Q6P0N0, Q9Y6I4, P83876, Q86UE8, O95347, O43663, Q8IX12, Q8TD19, Q08379, Q99459, Q8NEU8, Q15691, Q9HBM1, Q32P44,…	1349	681	11229	1.21009	0.991479	0.293864	0.278985
UP_KW_BIOLOGICAL_PROCESS	KW-0132~Cell division	61	2.37817	0.065675	O43670, Q14004, Q6P1J9, Q6NUK4, Q8IZU3, P11802, Q69YQ0, Q96CT7, Q9P258, Q68DK2, Q96BM9, P11171, O60563, Q8N3U4, O75909, Q8IYB7, Q96CS2, Q16513, O75410, P51957, Q53EZ4, Q9H7Z3, O60216, Q9NWV8, Q9Y5B0, Q86XL3, Q8WYP5, Q14141, Q6PIF2, O43491, Q14980, Q29RF7, Q7Z5K2, Q13257, Q8WVM7, P54274, Q8NEB9, O60508, Q96L34, O75122, Q7Z3K3, Q6P0N0, Q96RW7, Q99828, P83876, Q9NVM9, O95347, O43663, Q8NBT2, O75794,…	1349	413	11229	1.22944	0.999978	0.415066	0.39405
UP_KW_BIOLOGICAL_PROCESS	KW-0498~Mitosis	37	1.4425	0.406685	Q7Z5K2, O43670, Q6NUK4, Q13257, Q8WVM7, P54274, O75122, Q96L34, Q9P258, Q6P0N0, Q96BM9, P11171, Q8N3U4, O75909, Q8IYB7, P83876, Q9NVM9, O95347, Q96CS2, P51957, Q8NBT2, Q8TD19, Q08379, Q53EZ4, Q9H7Z3, O60216, O76095, Q9NWV8, Q86XL3, Q9Y5B0, Q15691, Q9HBM1, O43491, Q14683, Q14980, Q29RF7, Q32P44	1349	286	11229	1.07687	1	1	0.955414
Annotation Cluster 71	Enrichment Score: 1.1788847734246874
Category	Term	Count	%	PValue	Genes	List Total	Pop Hits	Pop Total	Fold Enrichment	Bonferroni	Benjamini	FDR
GOTERM_BP_DIRECT	GO:0006656~phosphatidylcholine biosynthetic process	9	0.350877	0.00400397	Q8WU67, Q8N4M1, Q8NF37, Q8NA29, Q8WWI5, Q86UL3, Q6PCB7, Q53GD3, Q9Y6K0	2120	25	19333	3.28296	1	0.267187	0.264744
INTERPRO	IPR007603:Choline transporter-like	3	0.116959	0.100287	Q8N4M1, Q8WWI5, Q53GD3	2157	5	19176	5.33408	1	1	0.995146
GOTERM_MF_DIRECT	GO:0015220~choline transmembrane transporter activity	3	0.116959	0.185446	Q8N4M1, Q8WWI5, Q53GD3	2157	7	18908	3.75681	1	1	0.99007
GOTERM_BP_DIRECT	GO:0015871~choline transport	3	0.116959	0.258528	Q8N4M1, Q8WWI5, Q53GD3	2120	9	19333	3.03978	1	1	0.991027
Annotation Cluster 72	Enrichment Score: 1.1755572501871958
Category	Term	Count	%	PValue	Genes	List Total	Pop Hits	Pop Total	Fold Enrichment	Bonferroni	Benjamini	FDR
INTERPRO	IPR008144:Guanylate kinase	8	0.311891	0.0108371	O95049, Q15700, Q00013, O14936, Q8TDM6, Q5T2T1, Q12959, Q14168	2157	23	19176	3.09222	1	0.71813	0.714377
UP_SEQ_FEATURE	DOMAIN:Guanylate kinase-like	8	0.311891	0.0111711	O95049, Q15700, Q00013, O14936, Q8TDM6, Q5T2T1, Q12959, Q14168	2217	24	20532	3.08705	1	1	0.996449
SMART	SM00072:GuKc	8	0.311891	0.0176992	O95049, Q15700, Q00013, O14936, Q8TDM6, Q5T2T1, Q12959, Q14168	1124	26	10379	2.84123	0.999839	0.376301	0.371683
INTERPRO	IPR008145:Guanylate kinase/L-type calcium channel	8	0.311891	0.0215656	O95049, Q15700, Q00013, O14936, Q8TDM6, Q5T2T1, Q12959, Q14168	2157	26	19176	2.73542	1	0.939482	0.934573
INTERPRO	IPR020590:Guanylate kinase, conserved site	6	0.233918	0.027014	Q15700, Q00013, O14936, Q5T2T1, Q12959, Q14168	2157	16	19176	3.3338	1	0.939482	0.934573
UP_SEQ_FEATURE	DOMAIN:L27_1	3	0.116959	0.0324206	Q15700, Q12959, Q14168	2217	3	20532	9.26116	1	1	0.996449
INTERPRO	IPR015143:L27-1	3	0.116959	0.0350684	Q15700, Q12959, Q14168	2157	3	19176	8.89013	1	0.939482	0.934573
UP_SEQ_FEATURE	DOMAIN:L27	5	0.194932	0.0559733	Q15700, O14936, Q5T2T1, Q12959, Q14168	2217	14	20532	3.30756	1	1	0.996449
UP_SEQ_FEATURE	DOMAIN:MAGUK_N_PEST	3	0.116959	0.0602244	Q15700, Q12959, Q14168	2217	4	20532	6.94587	1	1	0.996449
INTERPRO	IPR004172:L27	5	0.194932	0.0634713	Q15700, O14936, Q5T2T1, Q12959, Q14168	2157	14	19176	3.17504	1	1	0.995146
GOTERM_BP_DIRECT	GO:0046710~GDP metabolic process	4	0.155945	0.0666091	Q15700, Q00013, O14936, Q12959	2120	9	19333	4.05304	1	1	0.991027
GOTERM_MF_DIRECT	GO:0004385~guanylate kinase activity	4	0.155945	0.0734445	Q15700, Q00013, O14936, Q12959	2157	9	18908	3.89595	1	0.998495	0.988003
GOTERM_BP_DIRECT	GO:0046037~GMP metabolic process	4	0.155945	0.111038	Q15700, Q00013, O14936, Q12959	2120	11	19333	3.31612	1	1	0.991027
SMART	SM01277:SM01277	3	0.116959	0.130712	Q15700, Q12959, Q14168	1124	6	10379	4.61699	1	1	0.989754
SMART	SM00569:L27	4	0.155945	0.13256	O14936, Q5T2T1, Q12959, Q14168	1124	12	10379	3.078	1	1	0.989754
INTERPRO	IPR016313:Membrane-associated guanylate kinase (MAGUK) scaffold protein	3	0.116959	0.139511	Q15700, Q12959, Q14168	2157	6	19176	4.44506	1	1	0.995146
INTERPRO	IPR019583:PDZ-associated domain of NMDA receptors	3	0.116959	0.139511	Q15700, Q12959, Q14168	2157	6	19176	4.44506	1	1	0.995146
INTERPRO	IPR019590:Membrane-associated guanylate kinase (MAGUK), PEST domain, N-terminal	3	0.116959	0.139511	Q15700, Q12959, Q14168	2157	6	19176	4.44506	1	1	0.995146
UP_SEQ_FEATURE	DOMAIN:L27 1	3	0.116959	0.169666	O14936, Q5T2T1, Q14168	2217	7	20532	3.96907	1	1	0.996449
UP_SEQ_FEATURE	DOMAIN:L27 2	3	0.116959	0.169666	O14936, Q5T2T1, Q14168	2217	7	20532	3.96907	1	1	0.996449
PIR_SUPERFAMILY	PIRSF001741:membrane-associated guanylate kinase (MAGUK) scaffold protein	3	0.116959	0.196845	Q15700, Q12959, Q14168	247	6	1775	3.59312	1	1	1
INTERPRO	IPR014775:L27, C-terminal	3	0.116959	0.312271	O14936, Q5T2T1, Q14168	2157	10	19176	2.66704	1	1	0.995146
Annotation Cluster 73	Enrichment Score: 1.1681636045692432
Category	Term	Count	%	PValue	Genes	List Total	Pop Hits	Pop Total	Fold Enrichment	Bonferroni	Benjamini	FDR
GOTERM_CC_DIRECT	GO:0000776~kinetochore	28	1.09162	0.0104738	Q8TAQ2, O43670, Q86U86, Q13257, Q12888, Q12824, O75122, O43237, Q6P0N0, Q9NPI1, Q96JM3, Q8NCD3, P55854, Q92925, Q969G3, O96019, Q7L2Z9, O75177, Q8NBT2, O75151, Q96H22, Q8WUX9, Q68CP9, Q8WYP5, Q14141, Q9HBM1, Q92922, Q14683	2219	158	20580	1.64357	0.999974	0.10498	0.0956652
UP_KW_CELLULAR_COMPONENT	KW-0137~Centromere	25	0.974659	0.0514405	O43670, Q13257, Q12888, Q8IZU3, Q8WVM7, O95251, Q06787, O75122, P08F94, Q9P258, Q6P0N0, Q96JM3, P49711, Q8NCD3, Q8N3U4, Q7L2Z9, O75177, Q8NBT2, O75151, Q96H22, O60216, Q8WYP5, Q14141, Q9HBM1, Q14683	2086	144	17641	1.4682	0.964102	0.170566	0.132662
UP_KW_CELLULAR_COMPONENT	KW-0995~Kinetochore	13	0.506823	0.580898	O43670, Q13257, Q12888, O75122, O75177, Q8NBT2, O75151, Q96H22, Q96JM3, Q8WYP5, Q14141, Q9HBM1, Q14683	2086	104	17641	1.05711	1	1	0.790323
Annotation Cluster 74	Enrichment Score: 1.129633665037227
Category	Term	Count	%	PValue	Genes	List Total	Pop Hits	Pop Total	Fold Enrichment	Bonferroni	Benjamini	FDR
SMART	SM00089:PKD	4	0.155945	0.0466407	Q96PQ0, Q14956, Q8IZA0, P40967	1124	8	10379	4.61699	1	0.691131	0.682651
INTERPRO	IPR022409:PKD/Chitinase domain	4	0.155945	0.0514941	Q96PQ0, Q14956, Q8IZA0, P40967	2157	8	19176	4.44506	1	1	0.995146
UP_SEQ_FEATURE	DOMAIN:PKD	4	0.155945	0.107134	Q96PQ0, Q14956, Q8IZA0, P40967	2217	11	20532	3.3677	1	1	0.996449
INTERPRO	IPR000601:PKD domain	4	0.155945	0.117765	Q96PQ0, Q14956, Q8IZA0, P40967	2157	11	19176	3.23277	1	1	0.995146
Annotation Cluster 75	Enrichment Score: 1.1257201741930758
Category	Term	Count	%	PValue	Genes	List Total	Pop Hits	Pop Total	Fold Enrichment	Bonferroni	Benjamini	FDR
GOTERM_BP_DIRECT	GO:0051016~barbed-end actin filament capping	7	0.272904	0.0337341	P16333, Q9UEY8, O95425, Q6IBS0, O43639, P35612, P35611	2120	23	19333	2.77545	1	0.903926	0.89566
UP_SEQ_FEATURE	DOMAIN:Aldolase_II	3	0.116959	0.0602244	Q9UEY8, P35612, P35611	2217	4	20532	6.94587	1	1	0.996449
SMART	SM01007:SM01007	3	0.116959	0.0604864	Q9UEY8, P35612, P35611	1124	4	10379	6.92549	1	0.821608	0.811526
INTERPRO	IPR001303:Class II aldolase/adducin N-terminal	3	0.116959	0.064937	Q9UEY8, P35612, P35611	2157	4	19176	6.66759	1	1	0.995146
UP_SEQ_FEATURE	REGION:Interaction with calmodulin	3	0.116959	0.294719	Q9UEY8, P35612, P35611	2217	10	20532	2.77835	1	1	0.996449
Annotation Cluster 76	Enrichment Score: 1.1254802934730936
Category	Term	Count	%	PValue	Genes	List Total	Pop Hits	Pop Total	Fold Enrichment	Bonferroni	Benjamini	FDR
GOTERM_CC_DIRECT	GO:0005669~transcription factor TFIID complex	13	0.506823	0.00229748	Q12962, Q13889, Q16514, P23193, Q13888, P29083, P29084, P52657, P52655, P20226, Q6P1X5, P49848, Q16594	2219	45	20580	2.67928	0.900443	0.0320051	0.0291652
GOTERM_CC_DIRECT	GO:0000125~PCAF complex	4	0.155945	0.0194558	Q12962, Q9Y4A5, Q16514, Q16594	2219	6	20580	6.18297	1	0.172691	0.157368
GOTERM_BP_DIRECT	GO:0042789~mRNA transcription from RNA polymerase II promoter	11	0.42885	0.0287686	Q12962, P52298, P20226, P16220, Q53F19, Q6P1X5, Q09161, Q16514, Q15648, P49848, Q16594	2120	47	19333	2.13431	1	0.88693	0.87882
GOTERM_CC_DIRECT	GO:0033276~transcription factor TFTC complex	6	0.233918	0.0374507	Q12962, Q9Y4A5, Q6P1X5, Q16514, P49848, Q16594	2219	18	20580	3.09148	1	0.268307	0.2445
GOTERM_BP_DIRECT	GO:0016573~histone acetylation	12	0.467836	0.0482448	Q12962, Q9Y4A5, O95983, Q96L91, Q16514, O96019, P51608, O95619, Q9UBU8, P49848, Q16594, P35226	2120	58	19333	1.88676	1	1	0.991027
GOTERM_BP_DIRECT	GO:0006282~regulation of DNA repair	11	0.42885	0.106825	Q96S55, Q12962, P50750, Q9Y4A5, Q9NWV8, P25490, Q6P1X5, Q16514, O96019, P49848, Q16594	2120	59	19333	1.70022	1	1	0.991027
GOTERM_CC_DIRECT	GO:0030914~STAGA complex	4	0.155945	0.131445	Q12962, Q9Y4A5, Q16514, Q16594	2219	12	20580	3.09148	1	0.621883	0.566701
GOTERM_BP_DIRECT	GO:0035521~monoubiquitinated histone deubiquitination	6	0.233918	0.148945	Q12962, Q9Y4A5, Q6P1X5, Q16514, P49848, Q16594	2120	26	19333	2.10446	1	1	0.991027
GOTERM_BP_DIRECT	GO:0035522~monoubiquitinated histone H2A deubiquitination	6	0.233918	0.22717	Q12962, Q9Y4A5, Q6P1X5, Q16514, P49848, Q16594	2120	30	19333	1.82387	1	1	0.991027
GOTERM_BP_DIRECT	GO:0043966~histone H3 acetylation	9	0.350877	0.235753	Q12962, Q9Y4A5, Q01658, Q6P1X5, Q16514, O95251, P49848, P51587, Q16594	2120	54	19333	1.51989	1	1	0.991027
GOTERM_CC_DIRECT	GO:0000124~SAGA complex	5	0.194932	0.280389	Q12962, Q9Y4A5, Q16514, P49848, Q16594	2219	25	20580	1.85489	1	0.986618	0.899072
GOTERM_BP_DIRECT	GO:0006352~DNA-templated transcription, initiation	6	0.233918	0.427655	Q12962, P20226, Q96T23, Q16514, P49848, Q16594	2120	39	19333	1.40298	1	1	0.991027
Annotation Cluster 77	Enrichment Score: 1.1069342826571194
Category	Term	Count	%	PValue	Genes	List Total	Pop Hits	Pop Total	Fold Enrichment	Bonferroni	Benjamini	FDR
GOTERM_BP_DIRECT	GO:0001522~pseudouridine synthesis	5	0.194932	0.0457809	O60832, Q6P087, Q3MIT2, Q96PZ0, Q9Y606	2120	13	19333	3.50744	1	1	0.991027
INTERPRO	IPR020103:Pseudouridine synthase, catalytic domain	5	0.194932	0.049615	O60832, Q6P087, Q3MIT2, Q96PZ0, Q9Y606	2157	13	19176	3.41928	1	1	0.995146
GOTERM_MF_DIRECT	GO:0009982~pseudouridine synthase activity	5	0.194932	0.0518568	O60832, Q6P087, Q3MIT2, Q96PZ0, Q9Y606	2157	13	18908	3.37149	1	0.802036	0.793608
GOTERM_BP_DIRECT	GO:0031119~tRNA pseudouridine synthesis	3	0.116959	0.0958778	Q3MIT2, Q96PZ0, Q9Y606	2120	5	19333	5.4716	1	1	0.991027
GOTERM_BP_DIRECT	GO:1990481~mRNA pseudouridine synthesis	3	0.116959	0.258528	O60832, Q96PZ0, Q9Y606	2120	9	19333	3.03978	1	1	0.991027
Annotation Cluster 78	Enrichment Score: 1.0873881967834773
Category	Term	Count	%	PValue	Genes	List Total	Pop Hits	Pop Total	Fold Enrichment	Bonferroni	Benjamini	FDR
SMART	SM00213:UBQ	10	0.389864	0.0488793	Q15459, P55854, Q9UHD9, Q96PU4, P05161, Q15011, Q96S82, Q9HAC8, Q9H347, Q9NRR5	1124	45	10379	2.052	1	0.691769	0.683281
UP_SEQ_FEATURE	DOMAIN:Ubiquitin-like	12	0.467836	0.0727805	Q15459, P55854, Q9UHD9, Q96PU4, Q9BSL1, P05161, Q15011, Q96S82, Q9HAC8, Q9H347, O14920, Q9NRR5	2217	63	20532	1.76403	1	1	0.996449
INTERPRO	IPR000626:Ubiquitin	11	0.42885	0.153708	Q15459, P55854, Q9UHD9, Q96PU4, P05161, Q15011, Q96S82, Q9HAC8, Q9H347, O14920, Q9NRR5	2157	62	19176	1.57728	1	1	0.995146
Annotation Cluster 79	Enrichment Score: 1.0540484903524339
Category	Term	Count	%	PValue	Genes	List Total	Pop Hits	Pop Total	Fold Enrichment	Bonferroni	Benjamini	FDR
INTERPRO	IPR018499:Tetraspanin/Peripherin	9	0.350877	0.0316625	P48509, Q8NG11, O95857, Q12999, O75841, P11049, O95858, O00322, O60637	2157	34	19176	2.35327	1	0.939482	0.934573
INTERPRO	IPR000301:Tetraspanin	8	0.311891	0.0318458	P48509, Q8NG11, O95857, Q12999, P11049, O95858, O00322, O60637	2157	28	19176	2.54004	1	0.939482	0.934573
PIR_SUPERFAMILY	PIRSF002419:tetraspanin	8	0.311891	0.0812397	P48509, Q8NG11, O95857, Q12999, P11049, O95858, O00322, O60637	247	28	1775	2.05321	1	1	1
INTERPRO	IPR008952:Tetraspanin, EC2 domain	7	0.272904	0.143485	P48509, Q8NG11, O75841, P11049, O95858, O00322, O60637	2157	32	19176	1.94471	1	1	0.995146
INTERPRO	IPR018503:Tetraspanin, conserved site	4	0.155945	0.456654	P48509, Q8NG11, P11049, O60637	2157	22	19176	1.61639	1	1	0.995146
Annotation Cluster 80	Enrichment Score: 1.0403006610865546
Category	Term	Count	%	PValue	Genes	List Total	Pop Hits	Pop Total	Fold Enrichment	Bonferroni	Benjamini	FDR
GOTERM_BP_DIRECT	GO:0006882~cellular zinc ion homeostasis	10	0.389864	0.0162478	Q8TAD4, Q9C0K1, P04731, Q93083, Q8NEW0, Q9NUM3, Q6NXT4, Q92504, P43005, P13640	2120	37	19333	2.46469	1	0.649462	0.643523
GOTERM_MF_DIRECT	GO:0046873~metal ion transmembrane transporter activity	6	0.233918	0.0285371	Q8TAD4, Q8NEW0, Q9NUM3, Q9HC07, Q92504, P49281	2157	16	18908	3.2872	1	0.574757	0.568717
GOTERM_BP_DIRECT	GO:0006824~cobalt ion transport	4	0.155945	0.0327788	Q8TAD4, Q9C0K1, Q8N4V1, P49281	2120	7	19333	5.21105	1	0.903926	0.89566
GOTERM_BP_DIRECT	GO:1904257~zinc II ion import across Golgi membrane	3	0.116959	0.0333947	Q8TAD4, Q8NEW0, Q6NXT4	2120	3	19333	9.11934	1	0.903926	0.89566
GOTERM_BP_DIRECT	GO:0071577~zinc II ion transmembrane transport	7	0.272904	0.0337341	Q8TAD4, Q9C0K1, Q9NUM3, Q6NXT4, Q92504, P49281, P43005	2120	23	19333	2.77545	1	0.903926	0.89566
GOTERM_BP_DIRECT	GO:0006829~zinc II ion transport	5	0.194932	0.0346224	Q8TAD4, Q9C0K1, Q8NEW0, Q9NUM3, Q6NXT4	2120	12	19333	3.79972	1	0.903926	0.89566
GOTERM_MF_DIRECT	GO:0005385~zinc ion transmembrane transporter activity	6	0.233918	0.130414	Q8TAD4, Q9C0K1, Q8NEW0, Q6NXT4, Q92504, P49281	2157	24	18908	2.19147	1	1	0.99007
UP_KW_BIOLOGICAL_PROCESS	KW-0864~Zinc transport	6	0.233918	0.152879	Q8TAD4, Q9C0K1, Q8NEW0, Q9NUM3, Q6NXT4, Q92504	1349	24	11229	2.08099	1	0.756574	0.718267
INTERPRO	IPR002524:Cation efflux protein	3	0.116959	0.312271	Q8TAD4, Q8NEW0, Q6NXT4	2157	10	19176	2.66704	1	1	0.995146
INTERPRO	IPR027469:Cation efflux protein transmembrane domain	3	0.116959	0.355495	Q8TAD4, Q8NEW0, Q6NXT4	2157	11	19176	2.42458	1	1	0.995146
GOTERM_MF_DIRECT	GO:0008324~cation transmembrane transporter activity	3	0.116959	0.485622	Q8TAD4, Q8NEW0, Q6NXT4	2157	14	18908	1.8784	1	1	0.99007
INTERPRO	IPR003689:Zinc/iron permease	3	0.116959	0.515413	Q9C0K1, Q9NUM3, Q92504	2157	15	19176	1.77803	1	1	0.995146
Annotation Cluster 81	Enrichment Score: 1.0294681171514213
Category	Term	Count	%	PValue	Genes	List Total	Pop Hits	Pop Total	Fold Enrichment	Bonferroni	Benjamini	FDR
UP_SEQ_FEATURE	REGION:Protease	4	0.155945	0.0314672	Q9H4L4, Q9HC62, Q9P0U3, Q9BQF6	2217	7	20532	5.29209	1	1	0.996449
INTERPRO	IPR003653:Peptidase C48, SUMO/Sentrin/Ubl1	4	0.155945	0.0514941	Q9H4L4, Q9HC62, Q9P0U3, Q9BQF6	2157	8	19176	4.44506	1	1	0.995146
GOTERM_BP_DIRECT	GO:0016926~protein desumoylation	4	0.155945	0.0876343	Q9H4L4, Q9HC62, Q9P0U3, Q9BQF6	2120	10	19333	3.64774	1	1	0.991027
GOTERM_MF_DIRECT	GO:0070139~SUMO-specific endopeptidase activity	3	0.116959	0.102804	Q9HC62, Q9P0U3, Q9BQF6	2157	5	18908	5.25953	1	1	0.99007
GOTERM_MF_DIRECT	GO:0008234~cysteine-type peptidase activity	8	0.311891	0.135399	Q9H4L4, Q9HC62, Q9UBR2, P55210, Q14790, P43234, Q8WYN0, Q9BQF6	2157	38	18908	1.84545	1	1	0.99007
UP_SEQ_FEATURE	DOMAIN:ULP_PROTEASE	3	0.116959	0.169666	Q9H4L4, Q9HC62, Q9BQF6	2217	7	20532	3.96907	1	1	0.996449
GOTERM_MF_DIRECT	GO:0016929~SUMO-specific protease activity	3	0.116959	0.185446	Q9H4L4, Q9HC62, Q9P0U3	2157	7	18908	3.75681	1	1	0.99007
Annotation Cluster 82	Enrichment Score: 1.0194035239738288
Category	Term	Count	%	PValue	Genes	List Total	Pop Hits	Pop Total	Fold Enrichment	Bonferroni	Benjamini	FDR
GOTERM_CC_DIRECT	GO:0005639~integral component of nuclear inner membrane	6	0.233918	0.0228777	Q9Y2U8, Q9UBL9, Q5SNT2, Q99571, Q9UH99, O94901	2219	16	20580	3.47792	1	0.196123	0.17872
GOTERM_BP_DIRECT	GO:0021817~nucleokinesis involved in cell motility in cerebral cortex radial glia guided migration	3	0.116959	0.0333947	Q8WXH0, Q9UH99, O94901	2120	3	19333	9.11934	1	0.903926	0.89566
GOTERM_BP_DIRECT	GO:0051642~centrosome localization	6	0.233918	0.0398969	Q8WXH0, Q5SNT2, Q9UH99, O94901, O43237, Q9NVM9	2120	18	19333	3.03978	1	0.980868	0.971899
GOTERM_MF_DIRECT	GO:0005521~lamin binding	5	0.194932	0.120092	P42167, Q5SNT2, Q9UH99, O94901, Q9ULX6	2157	17	18908	2.5782	1	1	0.99007
UP_SEQ_FEATURE	TOPO_DOM:Perinuclear space	5	0.194932	0.141516	Q8WXH0, Q5SNT2, Q9UH99, O94901, Q8IXM6	2217	19	20532	2.43715	1	1	0.996449
UP_SEQ_FEATURE	TOPO_DOM:Nuclear	4	0.155945	0.186273	Q5SNT2, Q9UH99, O94901, Q8IXM6	2217	14	20532	2.64605	1	1	0.996449
GOTERM_BP_DIRECT	GO:0006998~nuclear envelope organization	5	0.194932	0.215904	Q9Y2U8, Q6NUK4, Q5SNT2, Q9UH99, O94901	2120	22	19333	2.07258	1	1	0.991027
GOTERM_CC_DIRECT	GO:0034993~LINC complex	3	0.116959	0.335747	Q8WXH0, Q9UH99, O94901	2219	11	20580	2.52939	1	1	0.912176
Annotation Cluster 83	Enrichment Score: 1.0144260608124165
Category	Term	Count	%	PValue	Genes	List Total	Pop Hits	Pop Total	Fold Enrichment	Bonferroni	Benjamini	FDR
UP_SEQ_FEATURE	REGION:Caveolin-binding	3	0.116959	0.0324206	Q9NRL3, O43815, Q13033	2217	3	20532	9.26116	1	1	0.996449
UP_SEQ_FEATURE	DOMAIN:Striatin	3	0.116959	0.0324206	Q9NRL3, O43815, Q13033	2217	3	20532	9.26116	1	1	0.996449
INTERPRO	IPR013258:Striatin, N-terminal	3	0.116959	0.0350684	Q9NRL3, O43815, Q13033	2157	3	19176	8.89013	1	0.939482	0.934573
GOTERM_CC_DIRECT	GO:0090443~FAR/SIN/STRIPAK complex	3	0.116959	0.0600652	Q9NRL3, O43815, Q13033	2219	4	20580	6.95584	1	0.37274	0.339666
GOTERM_MF_DIRECT	GO:0051721~protein phosphatase 2A binding	7	0.272904	0.203277	P40145, Q9NRL3, Q86XL3, P18031, O43815, P04035, Q13033	2157	35	18908	1.75318	1	1	0.99007
GOTERM_MF_DIRECT	GO:0070016~armadillo repeat domain binding	3	0.116959	0.318482	Q9NRL3, O43815, Q13033	2157	10	18908	2.62976	1	1	0.99007
UP_SEQ_FEATURE	REGION:Calmodulin-binding	7	0.272904	0.552922	Q13424, Q13884, Q9NRL3, O14936, O43815, Q05682, Q13033	2217	55	20532	1.17869	1	1	0.996449
Annotation Cluster 84	Enrichment Score: 1.010830373421564
Category	Term	Count	%	PValue	Genes	List Total	Pop Hits	Pop Total	Fold Enrichment	Bonferroni	Benjamini	FDR
GOTERM_BP_DIRECT	GO:0034087~establishment of mitotic sister chromatid cohesion	5	0.194932	0.00383215	O60216, Q8WVM7, Q8N3U4, Q6KC79, Q14683	2120	7	19333	6.51381	1	0.264419	0.262001
GOTERM_CC_DIRECT	GO:0008278~cohesin complex	4	0.155945	0.157859	O60216, Q8WVM7, Q8N3U4, Q14683	2219	13	20580	2.85368	1	0.716436	0.652864
GOTERM_BP_DIRECT	GO:0007062~sister chromatid cohesion	5	0.194932	0.316836	O60216, P49959, Q8WVM7, Q8N3U4, Q14683	2120	26	19333	1.75372	1	1	0.991027
GOTERM_BP_DIRECT	GO:0090307~mitotic spindle assembly	6	0.233918	0.472207	O43670, Q8WVM7, O75122, Q8N3U4, Q08379, Q14683	2120	41	19333	1.33454	1	1	0.991027
Annotation Cluster 85	Enrichment Score: 1.0098147779971123
Category	Term	Count	%	PValue	Genes	List Total	Pop Hits	Pop Total	Fold Enrichment	Bonferroni	Benjamini	FDR
GOTERM_MF_DIRECT	GO:0015433~peptide antigen-transporting ATPase activity	4	0.155945	0.0123929	O15533, Q9NP78, Q03518, Q03519	2157	5	18908	7.0127	1	0.365441	0.361601
GOTERM_MF_DIRECT	GO:0046978~TAP1 binding	4	0.155945	0.0226952	O15533, Q9NP78, Q03518, Q03519	2157	6	18908	5.84392	1	0.511539	0.506164
GOTERM_BP_DIRECT	GO:0015833~peptide transport	4	0.155945	0.0327788	O15533, Q9NP78, Q03518, Q03519	2120	7	19333	5.21105	1	0.903926	0.89566
GOTERM_CC_DIRECT	GO:0042824~MHC class I peptide loading complex	4	0.155945	0.0638794	O15533, Q9NP78, Q03518, Q03519	2219	9	20580	4.12198	1	0.381375	0.347534
GOTERM_MF_DIRECT	GO:0015440~peptide-transporting ATPase activity	3	0.116959	0.102804	Q9NP78, Q03518, Q03519	2157	5	18908	5.25953	1	1	0.99007
GOTERM_BP_DIRECT	GO:0019885~antigen processing and presentation of endogenous peptide antigen via MHC class I	4	0.155945	0.111038	O15533, Q9NP78, Q03518, Q03519	2120	11	19333	3.31612	1	1	0.991027
GOTERM_MF_DIRECT	GO:0042288~MHC class I protein binding	5	0.194932	0.237303	P13747, O15533, Q9NP78, Q03518, Q03519	2157	22	18908	1.99225	1	1	0.99007
GOTERM_MF_DIRECT	GO:0042605~peptide antigen binding	7	0.272904	0.241603	P13747, O15533, Q01650, Q03518, Q03519, P01893, P10321	2157	37	18908	1.65841	1	1	0.99007
UP_KW_BIOLOGICAL_PROCESS	KW-0571~Peptide transport	3	0.116959	0.248159	Q9NP78, Q03518, Q03519	1349	8	11229	3.12148	1	0.92126	0.874614
KEGG_PATHWAY	hsa04612:Antigen processing and presentation	8	0.311891	0.834016	P01906, P16220, P13747, O15533, Q03518, Q03519, P04233, P10321	975	78	8205	0.863116	1	1	0.95509
Annotation Cluster 86	Enrichment Score: 1.008482687581992
Category	Term	Count	%	PValue	Genes	List Total	Pop Hits	Pop Total	Fold Enrichment	Bonferroni	Benjamini	FDR
GOTERM_BP_DIRECT	GO:0032008~positive regulation of TOR signaling	9	0.350877	0.0325309	Q9NQL2, Q9H4A6, Q9NXC5, Q5VZM2, O15379, O43504, Q8N122, Q96S15, Q6R327	2120	35	19333	2.34497	1	0.903926	0.89566
GOTERM_BP_DIRECT	GO:1904263~positive regulation of TORC1 signaling	6	0.233918	0.114985	Q9NQL2, Q9NXC5, Q5VZM2, O43504, Q96S15, Q9NWS0	2120	24	19333	2.27983	1	1	0.991027
GOTERM_CC_DIRECT	GO:0071986~Ragulator complex	3	0.116959	0.252125	Q9NQL2, Q5VZM2, O43504	2219	9	20580	3.09148	1	0.94712	0.863079
Annotation Cluster 87	Enrichment Score: 1.0020656672891883
Category	Term	Count	%	PValue	Genes	List Total	Pop Hits	Pop Total	Fold Enrichment	Bonferroni	Benjamini	FDR
SMART	SM00443:G_patch	8	0.311891	0.0876272	P98175, Q8IWZ8, P78332, O15226, Q96I25, P52756, Q7LDI9, Q9UBB9	1124	36	10379	2.052	1	0.952216	0.940532
UP_SEQ_FEATURE	DOMAIN:G-patch	8	0.311891	0.0976876	P98175, Q8IWZ8, P78332, O15226, Q96I25, P52756, Q7LDI9, Q9UBB9	2217	37	20532	2.00241	1	1	0.996449
INTERPRO	IPR000467:G-patch domain	8	0.311891	0.115166	P98175, Q8IWZ8, P78332, O15226, Q96I25, P52756, Q7LDI9, Q9UBB9	2157	37	19176	1.92219	1	1	0.995146
Annotation Cluster 88	Enrichment Score: 0.9973643185773731
Category	Term	Count	%	PValue	Genes	List Total	Pop Hits	Pop Total	Fold Enrichment	Bonferroni	Benjamini	FDR
GOTERM_BP_DIRECT	GO:0006825~copper ion transport	5	0.194932	0.0457809	Q04656, Q8N4V1, O15432, O00244, P49281	2120	13	19333	3.50744	1	1	0.991027
GOTERM_BP_DIRECT	GO:0006878~cellular copper ion homeostasis	5	0.194932	0.089638	Q9UKY0, Q04656, O15432, O00244, O60826	2120	16	19333	2.84979	1	1	0.991027
UP_KW_BIOLOGICAL_PROCESS	KW-0187~Copper transport	3	0.116959	0.248159	Q04656, O15432, O00244	1349	8	11229	3.12148	1	0.92126	0.874614
Annotation Cluster 89	Enrichment Score: 0.9876761137440263
Category	Term	Count	%	PValue	Genes	List Total	Pop Hits	Pop Total	Fold Enrichment	Bonferroni	Benjamini	FDR
GOTERM_BP_DIRECT	GO:0006024~glycosaminoglycan biosynthetic process	8	0.311891	0.0281464	Q7LGA3, Q93063, Q96L58, P52849, P09619, Q8N0V5, P52848, Q8TE99	2120	28	19333	2.60553	1	0.877078	0.869058
GOTERM_BP_DIRECT	GO:0015014~heparan sulfate proteoglycan biosynthetic process, polysaccharide chain biosynthetic process	4	0.155945	0.0482452	Q7LGA3, Q93063, P52849, P52848	2120	8	19333	4.55967	1	1	0.991027
KEGG_PATHWAY	hsa00534:Glycosaminoglycan biosynthesis - heparan sulfate / heparin	6	0.233918	0.147638	Q7LGA3, Q93063, Q96L58, P52849, Q9UBQ6, P52848	975	24	8205	2.10385	1	0.659449	0.627953
GOTERM_BP_DIRECT	GO:0015012~heparan sulfate proteoglycan biosynthetic process	6	0.233918	0.167337	Q7LGA3, Q93063, Q96L58, P52849, Q9UBQ6, P52848	2120	27	19333	2.02652	1	1	0.991027
GOTERM_BP_DIRECT	GO:0030210~heparin biosynthetic process	3	0.116959	0.343521	Q93063, P52849, P52848	2120	11	19333	2.48709	1	1	0.991027
Annotation Cluster 90	Enrichment Score: 0.9807646272514355
Category	Term	Count	%	PValue	Genes	List Total	Pop Hits	Pop Total	Fold Enrichment	Bonferroni	Benjamini	FDR
INTERPRO	IPR000330:SNF2-related	9	0.350877	0.0316625	Q12873, P51531, Q96L91, P46100, Q6ZRS2, P28370, O14981, Q14839, Q8TD26	2157	34	19176	2.35327	1	0.939482	0.934573
GOTERM_MF_DIRECT	GO:0070615~nucleosome-dependent ATPase activity	9	0.350877	0.0340844	Q12873, P51531, Q96L91, P46100, Q6ZRS2, P28370, O14981, Q14839, Q8TD26	2157	34	18908	2.32038	1	0.63625	0.629565
UP_SEQ_FEATURE	DOMAIN:HSA	3	0.116959	0.0932978	P51531, Q96L91, Q6ZRS2	2217	5	20532	5.5567	1	1	0.996449
SMART	SM00573:HSA	3	0.116959	0.0936914	P51531, Q96L91, Q6ZRS2	1124	5	10379	5.54039	1	0.974789	0.962829
INTERPRO	IPR014012:Helicase/SANT-associated, DNA binding	3	0.116959	0.100287	P51531, Q96L91, Q6ZRS2	2157	5	19176	5.33408	1	1	0.995146
UP_SEQ_FEATURE	MOTIF:DEGH box	3	0.116959	0.210763	P51531, P46100, O14981	2217	8	20532	3.47294	1	1	0.996449
GOTERM_MF_DIRECT	GO:0008094~DNA-dependent ATPase activity	5	0.194932	0.68381	P51531, P54132, P28370, O14981, Q8TD26	2157	40	18908	1.09573	1	1	0.99007
Annotation Cluster 91	Enrichment Score: 0.9776320249485279
Category	Term	Count	%	PValue	Genes	List Total	Pop Hits	Pop Total	Fold Enrichment	Bonferroni	Benjamini	FDR
INTERPRO	IPR002464:DNA/RNA helicase, ATP-dependent, DEAH-box type, conserved site	8	0.311891	0.0108371	Q12873, O43143, P54132, Q7L2E3, Q14839, Q92620, Q14562, Q8TD26	2157	23	19176	3.09222	1	0.71813	0.714377
GOTERM_CC_DIRECT	GO:0005622~intracellular	11	0.42885	0.060575	Q13424, Q68EM7, O43143, Q13884, O00192, Q7L2E3, Q92620, O60869, Q8N5Y8, P42685, Q14562	2219	54	20580	1.88924	1	0.37274	0.339666
UP_SEQ_FEATURE	MOTIF:DEAH box	10	0.389864	0.0686627	Q12873, O43143, P54132, A2PYH4, P28370, Q7L2E3, Q14839, Q92620, Q14562, Q8TD26	2217	48	20532	1.92941	1	1	0.996449
INTERPRO	IPR011709:Domain of unknown function DUF1605	4	0.155945	0.297511	O43143, Q7L2E3, Q92620, Q14562	2157	17	19176	2.09179	1	1	0.995146
SMART	SM00847:SM00847	4	0.155945	0.307961	O43143, Q7L2E3, Q92620, Q14562	1124	18	10379	2.052	1	1	0.989754
INTERPRO	IPR007502:Helicase-associated domain	4	0.155945	0.329826	O43143, Q7L2E3, Q92620, Q14562	2157	18	19176	1.97558	1	1	0.995146
Annotation Cluster 92	Enrichment Score: 0.9776078920175342
Category	Term	Count	%	PValue	Genes	List Total	Pop Hits	Pop Total	Fold Enrichment	Bonferroni	Benjamini	FDR
INTERPRO	IPR008921:DNA polymerase III, clamp loader complex, gamma/delta/delta subunit, C-terminal	4	0.155945	0.021841	Q96S55, P35250, P35251, P35249	2157	6	19176	5.92675	1	0.939482	0.934573
GOTERM_BP_DIRECT	GO:0006261~DNA-dependent DNA replication	8	0.311891	0.0399387	Q96S55, P35250, O14519, Q96T60, P54098, P35251, Q9BV38, P35249	2120	30	19333	2.43182	1	0.980868	0.971899
KEGG_PATHWAY	hsa03030:DNA replication	9	0.350877	0.0563961	P35250, Q14566, P15927, P35251, P39748, P25205, P35249, P12004, P49736	975	36	8205	2.10385	1	0.374958	0.35705
GOTERM_CC_DIRECT	GO:0005663~DNA replication factor C complex	3	0.116959	0.0930611	P35250, P35251, P35249	2219	5	20580	5.56467	1	0.486148	0.44301
KEGG_PATHWAY	hsa03420:Nucleotide excision repair	10	0.389864	0.0982476	Q01831, P35250, P15927, Q13889, Q13888, P35251, P32780, Q92889, P35249, P12004	975	47	8205	1.79051	1	0.522428	0.497476
GOTERM_MF_DIRECT	GO:0003689~DNA clamp loader activity	3	0.116959	0.274047	P35250, P35251, P35249	2157	9	18908	2.92196	1	1	0.99007
KEGG_PATHWAY	hsa03430:Mismatch repair	5	0.194932	0.288252	P35250, P15927, P35251, P35249, P12004	975	23	8205	1.82943	1	0.778402	0.741224
GOTERM_BP_DIRECT	GO:1900264~positive regulation of DNA-directed DNA polymerase activity	3	0.116959	0.42514	P35250, P35249, P12004	2120	13	19333	2.10446	1	1	0.991027
Annotation Cluster 93	Enrichment Score: 0.9715456102191978
Category	Term	Count	%	PValue	Genes	List Total	Pop Hits	Pop Total	Fold Enrichment	Bonferroni	Benjamini	FDR
UP_SEQ_FEATURE	DOMAIN:BEACH	4	0.155945	0.0641077	Q6ZS30, Q8NFP9, Q6ZS81, Q562E7	2217	9	20532	4.11607	1	1	0.996449
SMART	SM01026:SM01026	4	0.155945	0.0644678	Q6ZS30, Q8NFP9, Q6ZS81, Q562E7	1124	9	10379	4.10399	1	0.829599	0.819419
INTERPRO	IPR000409:BEACH domain	4	0.155945	0.0709418	Q6ZS30, Q8NFP9, Q6ZS81, Q562E7	2157	9	19176	3.95117	1	1	0.995146
UP_SEQ_FEATURE	DOMAIN:BEACH-type PH	3	0.116959	0.210763	Q6ZS30, Q8NFP9, Q6ZS81	2217	8	20532	3.47294	1	1	0.996449
INTERPRO	IPR023362:PH-BEACH domain	3	0.116959	0.224555	Q6ZS30, Q8NFP9, Q6ZS81	2157	8	19176	3.3338	1	1	0.995146
Annotation Cluster 94	Enrichment Score: 0.968946818595076
Category	Term	Count	%	PValue	Genes	List Total	Pop Hits	Pop Total	Fold Enrichment	Bonferroni	Benjamini	FDR
UP_SEQ_FEATURE	ZN_FING:C3H1-type 1	8	0.311891	0.0508878	Q8WU68, Q6PJT7, Q9UPT8, Q8WU90, Q15696, Q9NR56, Q96G46, O75152	2217	32	20532	2.31529	1	1	0.996449
UP_SEQ_FEATURE	ZN_FING:C3H1-type 2	8	0.311891	0.0508878	Q8WU68, Q6PJT7, Q9UPT8, Q8WU90, Q15696, Q9NR56, Q96G46, O75152	2217	32	20532	2.31529	1	1	0.996449
UP_SEQ_FEATURE	ZN_FING:C3H1-type	11	0.42885	0.0824105	Q8WU68, Q96GM8, Q9P2N5, Q86VM9, Q6PJT7, Q9UPT8, Q5T8P6, Q15696, Q9NR56, Q96G46, O75152	2217	57	20532	1.78724	1	1	0.996449
INTERPRO	IPR000571:Zinc finger, CCCH-type	12	0.467836	0.0834332	Q8WU68, Q96GM8, Q9P2N5, Q86VM9, Q6PJT7, Q9UPT8, Q5T8P6, Q8WU90, Q15696, Q9NR56, Q96G46, O75152	2157	62	19176	1.72067	1	1	0.995146
UP_SEQ_FEATURE	DOMAIN:C3H1-type	9	0.350877	0.128714	Q8WU68, Q86VM9, Q6PJT7, Q9UPT8, Q5T8P6, Q15696, Q9NR56, Q96G46, O75152	2217	47	20532	1.77341	1	1	0.996449
SMART	SM00356:ZnF_C3H1	9	0.350877	0.167719	Q8WU68, Q86VM9, Q6PJT7, Q9UPT8, Q5T8P6, Q8WU90, Q15696, Q9NR56, O75152	1124	50	10379	1.66212	1	1	0.989754
UP_SEQ_FEATURE	ZN_FING:C3H1-type 3	4	0.155945	0.429155	Q6PJT7, Q9UPT8, Q9NR56, O75152	2217	22	20532	1.68385	1	1	0.996449
Annotation Cluster 95	Enrichment Score: 0.9666206464158118
Category	Term	Count	%	PValue	Genes	List Total	Pop Hits	Pop Total	Fold Enrichment	Bonferroni	Benjamini	FDR
GOTERM_BP_DIRECT	GO:0032212~positive regulation of telomere maintenance via telomerase	8	0.311891	0.0721047	O60832, Q9Y6R4, Q96T60, Q13315, Q9UKT5, O14733, O95453, Q9C010	2120	34	19333	2.14573	1	1	0.991027
GOTERM_BP_DIRECT	GO:1904355~positive regulation of telomere capping	5	0.194932	0.107501	Q9BQ15, Q9Y6R4, Q96T60, O14733, Q9C010	2120	17	19333	2.68216	1	1	0.991027
GOTERM_BP_DIRECT	GO:0051973~positive regulation of telomerase activity	7	0.272904	0.162466	O60832, Q9Y6R4, Q6ISB3, Q96T60, O14733, O95453, Q9C010	2120	34	19333	1.87751	1	1	0.991027
Annotation Cluster 96	Enrichment Score: 0.9393908650305426
Category	Term	Count	%	PValue	Genes	List Total	Pop Hits	Pop Total	Fold Enrichment	Bonferroni	Benjamini	FDR
GOTERM_CC_DIRECT	GO:0005845~mRNA cap binding complex	5	0.194932	0.0433985	P52298, O43148, Q53F19, Q09161, Q06787	2219	13	20580	3.5671	1	0.298142	0.271687
GOTERM_BP_DIRECT	GO:0006370~7-methylguanosine mRNA capping	3	0.116959	0.173971	O43148, Q53F19, Q09161	2120	7	19333	3.90829	1	1	0.991027
UP_KW_BIOLOGICAL_PROCESS	KW-0506~mRNA capping	3	0.116959	0.201315	O43148, Q53F19, Q09161	1349	7	11229	3.5674	1	0.837047	0.794664
Annotation Cluster 97	Enrichment Score: 0.9342703412890752
Category	Term	Count	%	PValue	Genes	List Total	Pop Hits	Pop Total	Fold Enrichment	Bonferroni	Benjamini	FDR
UP_SEQ_FEATURE	ZN_FING:Phorbol-ester/DAG-type	9	0.350877	0.0772454	P15882, P04049, P15056, Q13459, Q9Y5S2, Q6DT37, Q12802, Q5VT25, P10398	2217	42	20532	1.98454	1	1	0.996449
SMART	SM00109:C1	12	0.467836	0.0957476	P15882, P04049, P15056, Q13459, Q9Y5S2, Q6DT37, Q12802, Q9HBL0, P05771, Q5VT25, P10398, Q16760	1124	66	10379	1.67891	1	0.975429	0.96346
INTERPRO	IPR020454:Diacylglycerol/phorbol-ester binding	6	0.233918	0.124739	P15882, P04049, P15056, Q9Y5S2, P05771, P10398	2157	24	19176	2.22253	1	1	0.995146
INTERPRO	IPR002219:Protein kinase C-like, phorbol ester/diacylglycerol binding	12	0.467836	0.127218	P15882, P04049, P15056, Q13459, Q9Y5S2, Q6DT37, Q12802, Q9HBL0, P05771, Q5VT25, P10398, Q16760	2157	67	19176	1.59226	1	1	0.995146
UP_SEQ_FEATURE	DOMAIN:Phorbol-ester/DAG-type	10	0.389864	0.181592	P15882, P04049, P15056, Q13459, Q9Y5S2, Q12802, Q9HBL0, Q5VT25, P10398, Q16760	2217	59	20532	1.56969	1	1	0.996449
Annotation Cluster 98	Enrichment Score: 0.9340983488359835
Category	Term	Count	%	PValue	Genes	List Total	Pop Hits	Pop Total	Fold Enrichment	Bonferroni	Benjamini	FDR
KEGG_PATHWAY	hsa00590:Arachidonic acid metabolism	14	0.545809	0.024641	O15496, Q6P1J6, P18054, P15428, Q08477, Q5R387, P51589, P05181, P42330, O14684, P16050, Q8N4Q0, Q9BZM1, P0C869	975	61	8205	1.9314	0.999766	0.269116	0.256262
KEGG_PATHWAY	hsa00565:Ether lipid metabolism	12	0.467836	0.0298858	Q8NF37, Q6P1J6, O14939, O15496, Q13822, O43688, Q96BZ4, Q8IV08, Q5R387, Q9Y6K0, Q9BZM1, P0C869	975	50	8205	2.01969	0.999961	0.294463	0.2804
KEGG_PATHWAY	hsa00591:Linoleic acid metabolism	8	0.311891	0.0574062	Q6P1J6, O15496, P05181, P16050, Q5R387, P51589, Q9BZM1, P0C869	975	30	8205	2.2441	1	0.374958	0.35705
GOTERM_MF_DIRECT	GO:0004623~phospholipase A2 activity	7	0.272904	0.167416	Q8WU67, Q96AD5, Q6P1J6, O15496, Q5R387, Q9BZM1, P0C869	2157	33	18908	1.85943	1	1	0.99007
KEGG_PATHWAY	hsa00592:alpha-Linolenic acid metabolism	6	0.233918	0.188641	Q6P1J6, O15496, P09110, Q5R387, Q9BZM1, P0C869	975	26	8205	1.94201	1	0.734294	0.699223
GOTERM_MF_DIRECT	GO:0047498~calcium-dependent phospholipase A2 activity	4	0.155945	0.272586	O15496, Q5R387, Q9BZM1, P0C869	2157	16	18908	2.19147	1	1	0.99007
GOTERM_BP_DIRECT	GO:0050482~arachidonic acid secretion	3	0.116959	0.794869	O15496, Q5R387, Q9BZM1	2120	26	19333	1.05223	1	1	0.991027
Annotation Cluster 99	Enrichment Score: 0.9280389971563606
Category	Term	Count	%	PValue	Genes	List Total	Pop Hits	Pop Total	Fold Enrichment	Bonferroni	Benjamini	FDR
UP_SEQ_FEATURE	TRANSMEM:Helical	624	24.3275	0.0115066	Q96TA2, P54851, Q9UJ14, Q9NQ40, P10912, Q9H720, Q8NC42, P52799, P51587, Q6YHU6, Q8IXM6, P37287, O60683, P08842, Q8N5Y8, Q567V2, Q86XE5, Q86WC4, P0CK96, O14683, Q86WA9, Q9NS93, Q06136, Q9NR77, Q96GF1, Q9HBG4, Q8N4V2, Q8N4V1, O14678, P28328, Q96HH6, P51003, P06756, O75920, Q8NEW0, Q9NRY6, Q6YI46, O60427, Q9Y6A1, Q8TED1, Q8NBP5, P61165, O15533, Q96GE9, O14684, Q8TED4, Q8N201, Q9H3H5, Q9H2F3, Q6NSJ5,…	2217	5355	20532	1.07917	1	1	0.996449
GOTERM_CC_DIRECT	GO:0016021~integral component of membrane	627	24.4444	0.0133539	Q96TA2, P54851, Q9UJ14, P10912, Q9H720, Q8NC42, Q9NRW7, P51587, Q6YHU6, Q8IXM6, P37287, O60683, P08842, Q8N5Y8, Q567V2, Q86XE5, Q86WC4, P0CK96, O14683, Q86WA9, Q9NS93, Q06136, Q9NR77, Q96GF1, Q9HBG4, Q8N4V2, Q8N4V1, O14678, P28328, Q96HH6, P51003, O75920, Q8NEW0, Q9NRY6, Q6YI46, Q8IXK2, O60427, Q9Y6A1, Q8TED1, Q8NBP5, Q96P67, P61165, O15533, Q96GE9, O14684, Q8TED4, Q8N201, Q9H3H5, Q9H2F3, Q6NSJ5,…	2219	5402	20580	1.07647	0.999999	0.128788	0.11736
UP_KW_DOMAIN	KW-1133~Transmembrane helix	673	26.2378	0.173104	Q96TA2, P48051, P54851, Q9UJ14, Q9NQ40, P10912, Q9H720, Q8NC42, P52799, P51587, Q6YHU6, Q8IXM6, P37287, O60683, P08842, Q8N5Y8, Q567V2, Q86XE5, Q86WC4, P0CK96, Q9UIQ6, O14683, Q86WA9, Q9NS93, Q06136, Q9NR77, Q96GF1, Q9HBG4, Q8N4V2, Q8N4V1, O14678, P28328, Q96HH6, P51003, P06756, O75920, Q8NEW0, Q9NRY6, Q6YI46, Q8IXK2, O60427, Q9Y6A1, Q8TED1, Q8NBP5, Q96P67, P61165, O15533, Q96GE9, O14684, Q8TED4,…	1629	5819	14486	1.02848	0.997717	0.597745	0.541706
UP_KW_DOMAIN	KW-0812~Transmembrane	675	26.3158	0.278137	Q96TA2, P48051, P54851, Q9UJ14, Q9NQ40, P10912, Q9H720, Q8NC42, P52799, P51587, Q6YHU6, Q8IXM6, P37287, O60683, P08842, Q8N5Y8, Q567V2, Q86XE5, Q86WC4, P0CK96, Q9UIQ6, O14683, Q86WA9, Q9NS93, Q06136, Q9NR77, Q96GF1, Q9HBG4, Q8N4V2, Q8N4V1, O14678, P28328, Q96HH6, P51003, P06756, O75920, Q8NEW0, Q9NRY6, Q6YI46, Q8IXK2, O60427, Q9Y6A1, Q8TED1, Q8NBP5, Q96P67, P61165, O15533, Q96GE9, O14684, Q8TED4,…	1629	5892	14486	1.01875	0.99997	0.741698	0.672163
UP_KW_CELLULAR_COMPONENT	KW-0472~Membrane	977	38.0897	0.447427	Q96TA2, P54851, Q9UJ14, Q9H720, Q8NC42, P51587, Q6YHU6, P51589, P37287, O60683, Q9UMY4, Q8N5Y8, Q567V2, Q86XE5, Q9UIQ6, Q9NXC5, Q06136, Q9NR77, Q96GF1, Q9H2G9, P28328, P06312, P06756, O75920, Q9NQW1, Q6YI46, O60427, Q9Y6A1, Q8NBP5, Q96P67, P61165, Q96GE9, Q9H0B6, P27448, Q8TDB4, Q8N201, Q9H2F3, Q6NSJ5, Q86T96, Q9BQ49, Q8NDT2, Q13948, Q9NQX7, P17661, Q9P246, Q7L211, Q676U5, Q96GD0, O60437, Q96MP8,…	2086	8226	17641	1.00442	1	0.939597	0.730798
UP_SEQ_FEATURE	TOPO_DOM:Cytoplasmic	397	15.4776	0.816437	P48051, Q9UJ14, Q9NQ40, P10912, P52799, P37287, P08842, Q8N5Y8, Q86WC4, Q9UIQ6, O14683, Q86WA9, Q06136, Q9NR77, Q96GF1, Q9HBG4, Q8N4V2, Q8N4V1, P06756, Q8NEW0, Q8IXK2, O60427, Q96P67, O15533, O14684, Q8TDB4, Q9H3H5, Q6NSJ5, O15551, Q86T96, Q9BQ49, Q13948, Q9P246, P17302, P17301, Q8IUC8, Q6NXT4, P04233, Q9NZJ5, P26006, Q9Y227, P08514, Q12866, Q9Y5Y6, Q9H6U8, Q9Y342, Q12864, O95471, O00461, Q5SGD2,…	2217	3809	20532	0.965262	1	1	0.996449
Annotation Cluster 100	Enrichment Score: 0.9261601222800934
Category	Term	Count	%	PValue	Genes	List Total	Pop Hits	Pop Total	Fold Enrichment	Bonferroni	Benjamini	FDR
GOTERM_BP_DIRECT	GO:0098911~regulation of ventricular cardiac muscle cell action potential	5	0.194932	0.0252248	Q14126, Q12959, Q99959, Q03135, Q9UI47	2120	11	19333	4.14515	1	0.821365	0.813854
GOTERM_BP_DIRECT	GO:0086073~bundle of His cell-Purkinje myocyte adhesion involved in cell communication	3	0.116959	0.13363	Q14126, Q99959, Q9UI47	2120	6	19333	4.55967	1	1	0.991027
GOTERM_BP_DIRECT	GO:0086091~regulation of heart rate by cardiac conduction	6	0.233918	0.494069	Q14126, Q99996, Q99959, Q01484, Q03135, Q9UI47	2120	42	19333	1.30276	1	1	0.991027
Annotation Cluster 101	Enrichment Score: 0.9135836837951222
Category	Term	Count	%	PValue	Genes	List Total	Pop Hits	Pop Total	Fold Enrichment	Bonferroni	Benjamini	FDR
GOTERM_BP_DIRECT	GO:0032259~methylation	21	0.818713	0.0117631	Q86VU5, Q8WXB1, O75648, P51580, P46087, P29375, P22087, Q9BZ95, Q9BV44, O95050, Q9HBK9, Q9Y5N5, Q9C0A6, P11086, Q5HYK3, A6NJ78, Q99707, Q14353, Q9H1A3, Q9H8H3, Q6UX53	2120	107	19333	1.78978	1	0.528519	0.523686
GOTERM_MF_DIRECT	GO:0008168~methyltransferase activity	16	0.623782	0.202976	Q8WXB1, O75648, P46087, P29375, P22087, Q9BV44, O95050, Q9HBK9, P11086, Q9H9B1, Q5HYK3, A6NJ78, Q99707, Q14353, Q9H8H3, Q6UX53	2157	104	18908	1.3486	1	1	0.99007
UP_KW_MOLECULAR_FUNCTION	KW-0489~Methyltransferase	28	1.09162	0.267346	Q86VU5, Q86TU7, O75648, P51580, P29375, P22087, Q9BZ95, O95050, Q9C0A6, Q9H9B1, Q96KQ7, Q5HYK3, Q99707, Q14353, Q9H8H3, Q6UX53, Q8WXB1, O43148, P46087, Q13029, Q9BV44, Q9HBK9, Q9Y5N5, Q7L2J0, Q9BQD7, P11086, A6NJ78, Q9H1A3	1333	209	11719	1.1778	1	0.888053	0.76356
UP_KW_LIGAND	KW-0949~S-adenosyl-L-methionine	26	1.01365	0.347236	Q86VU5, Q86TU7, P51580, P22087, Q9BZ95, Q9BZG8, O95050, Q9NV66, Q9H9B1, Q96KQ7, Q5HYK3, Q99707, Q14353, Q6UX53, Q8WXB1, O43148, P46087, Q13029, Q9BV44, O43766, Q9HBK9, Q9Y5N5, Q7L2J0, Q9BQD7, P11086, A6NJ78	790	198	6833	1.13578	1	1	1
Annotation Cluster 102	Enrichment Score: 0.9103114293093798
Category	Term	Count	%	PValue	Genes	List Total	Pop Hits	Pop Total	Fold Enrichment	Bonferroni	Benjamini	FDR
UP_SEQ_FEATURE	SITE:Essential for catalytic activity	4	0.155945	0.084449	Q14249, Q86UY6, Q13822, P22413	2217	10	20532	3.70447	1	1	0.996449
SMART	SM00477:NUC	3	0.116959	0.130712	Q14249, Q13822, P22413	1124	6	10379	4.61699	1	1	0.989754
SMART	SM00892:SM00892	3	0.116959	0.130712	Q14249, Q13822, P22413	1124	6	10379	4.61699	1	1	0.989754
INTERPRO	IPR020821:Extracellular Endonuclease, subunit A	3	0.116959	0.139511	Q14249, Q13822, P22413	2157	6	19176	4.44506	1	1	0.995146
INTERPRO	IPR001604:DNA/RNA non-specific endonuclease	3	0.116959	0.139511	Q14249, Q13822, P22413	2157	6	19176	4.44506	1	1	0.995146
Annotation Cluster 103	Enrichment Score: 0.9067628801811443
Category	Term	Count	%	PValue	Genes	List Total	Pop Hits	Pop Total	Fold Enrichment	Bonferroni	Benjamini	FDR
GOTERM_CC_DIRECT	GO:0000118~histone deacetylase complex	12	0.467836	0.00838628	Q9UKL0, Q9P2K3, Q92769, O94776, Q13547, O15379, Q9Y618, Q9UBB5, O75376, Q6PJG2, Q9BQ87, Q9UBN7	2219	46	20580	2.41942	0.999785	0.0894834	0.0815432
GOTERM_MF_DIRECT	GO:0004407~histone deacetylase activity	7	0.272904	0.0206165	Q92769, O94776, Q13547, O15379, Q9H7L9, Q9UBN7, Q96EB6	2157	20	18908	3.06806	1	0.500042	0.494787
GOTERM_MF_DIRECT	GO:0033558~protein deacetylase activity	5	0.194932	0.0287788	Q92769, Q13547, O15379, Q9UBN7, Q96EB6	2157	11	18908	3.98449	1	0.574757	0.568717
GOTERM_MF_DIRECT	GO:0051059~NF-kappaB binding	9	0.350877	0.0288553	Q92769, Q7Z4G1, O95999, Q04206, Q13547, O15379, O43823, Q14690, Q9HCU9	2157	33	18908	2.39069	1	0.574757	0.568717
GOTERM_MF_DIRECT	GO:0019213~deacetylase activity	5	0.194932	0.0824924	Q92769, Q13547, P52849, P52848, Q96EB6	2157	15	18908	2.92196	1	1	0.99007
GOTERM_BP_DIRECT	GO:0070933~histone H4 deacetylation	4	0.155945	0.0876343	Q9UKL0, Q92769, Q13547, O15379	2120	10	19333	3.64774	1	1	0.991027
PIR_SUPERFAMILY	PIRSF037913:histone deacetylase class I, eukaryotic type	3	0.116959	0.0948529	Q92769, Q13547, O15379	247	4	1775	5.38968	1	1	1
GOTERM_BP_DIRECT	GO:2000757~negative regulation of peptidyl-lysine acetylation	3	0.116959	0.0958778	Q92769, Q13547, Q96EB6	2120	5	19333	5.4716	1	1	0.991027
INTERPRO	IPR003084:Histone deacetylase	3	0.116959	0.100287	Q92769, Q13547, O15379	2157	5	19176	5.33408	1	1	0.995146
UP_SEQ_FEATURE	DOMAIN:Hist_deacetyl	4	0.155945	0.13187	Q92769, Q13547, O15379, Q9UBN7	2217	12	20532	3.08705	1	1	0.996449
GOTERM_MF_DIRECT	GO:0032041~NAD-dependent histone deacetylase activity (H3-K14 specific)	4	0.155945	0.149056	Q92769, Q13547, O15379, Q9UBN7	2157	12	18908	2.92196	1	1	0.99007
INTERPRO	IPR023801:Histone deacetylase domain	4	0.155945	0.172945	Q92769, Q13547, O15379, Q9UBN7	2157	13	19176	2.73542	1	1	0.995146
INTERPRO	IPR000286:Histone deacetylase superfamily	4	0.155945	0.172945	Q92769, Q13547, O15379, Q9UBN7	2157	13	19176	2.73542	1	1	0.995146
GOTERM_BP_DIRECT	GO:0006476~protein deacetylation	4	0.155945	0.222131	Q13547, O15379, Q9UBN7, Q96EB6	2120	15	19333	2.43182	1	1	0.991027
GOTERM_BP_DIRECT	GO:0070932~histone H3 deacetylation	4	0.155945	0.252706	Q92769, Q13547, O15379, Q96EB6	2120	16	19333	2.27983	1	1	0.991027
INTERPRO	IPR023696:Ureohydrolase domain	4	0.155945	0.265387	Q92769, Q13547, O15379, Q9UBN7	2157	16	19176	2.22253	1	1	0.995146
UP_SEQ_FEATURE	REGION:Histone deacetylase	3	0.116959	0.294719	Q92769, Q13547, O15379	2217	10	20532	2.77835	1	1	0.996449
GOTERM_BP_DIRECT	GO:2000273~positive regulation of receptor activity	3	0.116959	0.384923	Q92769, Q13547, Q9UBN7	2120	12	19333	2.27983	1	1	0.991027
GOTERM_BP_DIRECT	GO:0001975~response to amphetamine	4	0.155945	0.842014	Q92769, Q13547, Q9UBN7, P43005	2120	41	19333	0.889692	1	1	0.991027
KEGG_PATHWAY	hsa05031:Amphetamine addiction	6	0.233918	0.924789	Q92769, P16220, Q13547, Q70SY1, P05771, Q96EB6	975	69	8205	0.731773	1	1	0.95509
Annotation Cluster 104	Enrichment Score: 0.9066233781357459
Category	Term	Count	%	PValue	Genes	List Total	Pop Hits	Pop Total	Fold Enrichment	Bonferroni	Benjamini	FDR
GOTERM_BP_DIRECT	GO:0070830~bicellular tight junction assembly	12	0.467836	0.020384	P78369, P57739, Q6ISB3, O15551, Q5T2T1, O95832, O95471, Q12959, P55196, Q13177, P56748, O43815	2120	51	19333	2.14573	1	0.733822	0.727112
UP_SEQ_FEATURE	REGION:Interactions with TJP1, TJP2 and TJP3	4	0.155945	0.0314672	P57739, O15551, O95471, P56748	2217	7	20532	5.29209	1	1	0.996449
GOTERM_BP_DIRECT	GO:0016338~calcium-independent cell-cell adhesion via plasma membrane cell-adhesion molecules	6	0.233918	0.072102	P78369, P57739, O15551, O95832, O95471, P56748	2120	21	19333	2.60553	1	1	0.991027
INTERPRO	IPR017974:Claudin, conserved site	6	0.233918	0.124739	P78369, P57739, O15551, O95832, O95471, P56748	2157	24	19176	2.22253	1	1	0.995146
UP_KW_CELLULAR_COMPONENT	KW-0796~Tight junction	17	0.662768	0.136478	O95049, O95786, P78369, Q9Y624, Q13796, P57739, O15551, P78310, O95832, O95471, P56748, P58107, Q68EM7, Q9P2M7, Q5T2T1, Q9BUF7, Q99418	2086	101	17641	1.42343	0.999903	0.37383	0.290757
INTERPRO	IPR006187:Claudin	6	0.233918	0.14231	P78369, P57739, O15551, O95832, O95471, P56748	2157	25	19176	2.13363	1	1	0.995146
KEGG_PATHWAY	hsa04670:Leukocyte transendothelial migration	18	0.701754	0.190718	P78369, Q9Y624, P57739, P04216, O15551, Q96A32, O95832, O95471, P53778, P56748, P16885, P15153, P55196, P24844, P27986, Q9UI47, P42338, P05771	975	114	8205	1.32874	1	0.734294	0.699223
INTERPRO	IPR004031:PMP-22/EMP/MP20/Claudin	7	0.272904	0.41583	P78369, P54851, P57739, O15551, O95832, O95471, P56748	2157	46	19176	1.35285	1	1	0.995146
KEGG_PATHWAY	hsa04514:Cell adhesion molecules	17	0.662768	0.779272	P78369, Q9Y624, P06756, P57739, Q13740, Q9BZZ2, O15551, P13747, O95832, O95471, P56748, P10321, P01906, P23229, P13591, P28906, P22223	975	157	8205	0.91122	1	1	0.95509
Annotation Cluster 105	Enrichment Score: 0.9062486812605581
Category	Term	Count	%	PValue	Genes	List Total	Pop Hits	Pop Total	Fold Enrichment	Bonferroni	Benjamini	FDR
GOTERM_CC_DIRECT	GO:0031095~platelet dense tubular network membrane	5	0.194932	0.0108529	Q08495, Q14643, Q14571, O14983, Q14573	2219	9	20580	5.15247	0.999982	0.105684	0.0963062
UP_SEQ_FEATURE	DOMAIN:MIR 1	5	0.194932	0.0166445	Q9Y6A1, Q14643, Q14571, Q99470, Q14573	2217	10	20532	4.63058	1	1	0.996449
UP_SEQ_FEATURE	DOMAIN:MIR 2	5	0.194932	0.0166445	Q9Y6A1, Q14643, Q14571, Q99470, Q14573	2217	10	20532	4.63058	1	1	0.996449
UP_SEQ_FEATURE	DOMAIN:MIR 3	5	0.194932	0.0166445	Q9Y6A1, Q14643, Q14571, Q99470, Q14573	2217	10	20532	4.63058	1	1	0.996449
SMART	SM00472:MIR	5	0.194932	0.0167628	Q9Y6A1, Q14643, Q14571, Q99470, Q14573	1124	10	10379	4.61699	0.999743	0.376301	0.371683
INTERPRO	IPR016093:MIR motif	5	0.194932	0.0191524	Q9Y6A1, Q14643, Q14571, Q99470, Q14573	2157	10	19176	4.44506	1	0.916235	0.911447
UP_SEQ_FEATURE	DOMAIN:MIR	4	0.155945	0.0314672	Q9Y6A1, Q14643, Q99470, Q14573	2217	7	20532	5.29209	1	1	0.996449
INTERPRO	IPR000493:Inositol 1,4,5-trisphosphate-binding protein receptor	3	0.116959	0.0350684	Q14643, Q14571, Q14573	2157	3	19176	8.89013	1	0.939482	0.934573
GOTERM_MF_DIRECT	GO:0005220~inositol 1,4,5-trisphosphate-sensitive calcium-release channel activity	3	0.116959	0.0360282	Q14643, Q14571, Q14573	2157	3	18908	8.76588	1	0.63625	0.629565
GOTERM_MF_DIRECT	GO:0070679~inositol 1,4,5 trisphosphate binding	5	0.194932	0.0518568	Q14643, Q14571, Q99418, Q14573, Q15111	2157	13	18908	3.37149	1	0.802036	0.793608
GOTERM_CC_DIRECT	GO:0016529~sarcoplasmic reticulum	9	0.350877	0.127944	Q9Y6A1, P16157, Q14643, P23297, Q12955, Q8WXH0, Q14571, O14983, Q14573	2219	47	20580	1.77596	1	0.620254	0.565217
UP_SEQ_FEATURE	DOMAIN:MIR 4	3	0.116959	0.130181	Q14643, Q14571, Q14573	2217	6	20532	4.63058	1	1	0.996449
UP_SEQ_FEATURE	DOMAIN:MIR 5	3	0.116959	0.130181	Q14643, Q14571, Q14573	2217	6	20532	4.63058	1	1	0.996449
INTERPRO	IPR014821:Inositol 1,4,5-trisphosphate/ryanodine receptor	3	0.116959	0.139511	Q14643, Q14571, Q14573	2157	6	19176	4.44506	1	1	0.995146
INTERPRO	IPR000699:Intracellular calcium-release channel	3	0.116959	0.139511	Q14643, Q14571, Q14573	2157	6	19176	4.44506	1	1	0.995146
INTERPRO	IPR013662:RyR/IP3R Homology associated domain	3	0.116959	0.139511	Q14643, Q14571, Q14573	2157	6	19176	4.44506	1	1	0.995146
GOTERM_BP_DIRECT	GO:0048016~inositol phosphate-mediated signaling	3	0.116959	0.384923	Q14643, Q14571, Q14573	2120	12	19333	2.27983	1	1	0.991027
KEGG_PATHWAY	hsa04924:Renin secretion	9	0.350877	0.584339	Q96D31, P29972, Q14643, Q01970, P16220, O43306, P01019, Q14571, Q14573	975	69	8205	1.09766	1	0.993673	0.946214
GOTERM_BP_DIRECT	GO:0051209~release of sequestered calcium ion into cytosol	5	0.194932	0.708228	Q14643, Q14571, Q9GZU1, Q14573, P16885	2120	43	19333	1.06039	1	1	0.991027
KEGG_PATHWAY	hsa04970:Salivary secretion	9	0.350877	0.869168	P40145, Q14643, Q01970, O43306, Q14571, Q16720, P05771, Q14573, P19634	975	92	8205	0.823244	1	1	0.95509
UP_KW_BIOLOGICAL_PROCESS	KW-0109~Calcium transport	10	0.389864	0.870321	Q96D31, Q14643, Q13586, Q9UPR5, Q14571, Q9GZU1, O14983, Q16720, Q9P246, Q14573	1349	101	11229	0.824153	1	1	0.955414
GOTERM_MF_DIRECT	GO:0005262~calcium channel activity	5	0.194932	0.968217	Q96D31, Q14643, O76027, Q9GZU1, Q14573	2157	71	18908	0.617315	1	1	0.99007
UP_KW_MOLECULAR_FUNCTION	KW-1071~Ligand-gated ion channel	5	0.194932	0.983687	Q9UBL9, Q14643, Q99571, Q14571, Q14573	1333	79	11719	0.556421	1	1	0.983687
UP_KW_MOLECULAR_FUNCTION	KW-0107~Calcium channel	4	0.155945	0.986019	Q96D31, Q14643, Q14571, Q14573	1333	67	11719	0.524863	1	1	0.986019
INTERPRO	IPR005821:Ion transport domain	3	0.116959	0.999971	Q14643, Q14571, Q14573	2157	110	19176	0.242458	1	1	0.999971
Annotation Cluster 106	Enrichment Score: 0.9050128874305333
Category	Term	Count	%	PValue	Genes	List Total	Pop Hits	Pop Total	Fold Enrichment	Bonferroni	Benjamini	FDR
INTERPRO	IPR001382:Glycoside hydrolase, family 47	4	0.155945	0.0514941	O60476, Q9BV94, Q9BZQ6	2157	8	19176	4.44506	1	1	0.995146
GOTERM_MF_DIRECT	GO:0004571~mannosyl-oligosaccharide 1,2-alpha-mannosidase activity	4	0.155945	0.0533754	O60476, Q9BV94, Q9BZQ6	2157	8	18908	4.38294	1	0.802036	0.793608
GOTERM_CC_DIRECT	GO:0044322~endoplasmic reticulum quality control compartment	6	0.233918	0.12468	Q96GF1, Q96DZ1, Q15011, Q9BV94, Q9BZQ6	2219	25	20580	2.22587	1	0.616032	0.561369
GOTERM_BP_DIRECT	GO:1904382~mannose trimming involved in glycoprotein ERAD pathway	3	0.116959	0.13363	Q9BV94, Q9BZQ6	2120	6	19333	4.55967	1	1	0.991027
INTERPRO	IPR012341:Six-hairpin glycosidase	5	0.194932	0.18069	O60476, Q9BV94, Q9BZQ6, O43280	2157	20	19176	2.22253	1	1	0.995146
GOTERM_BP_DIRECT	GO:1904380~endoplasmic reticulum mannose trimming	4	0.155945	0.222131	Q96GF1, Q9BV94, Q9BZQ6	2120	15	19333	2.43182	1	1	0.991027
GOTERM_BP_DIRECT	GO:0006986~response to unfolded protein	9	0.350877	0.251515	A0AVI4, Q9NNZ3, O95140, Q15011, Q9BV94, P50454, Q9BZQ6, P49747	2120	55	19333	1.49226	1	1	0.991027
Annotation Cluster 107	Enrichment Score: 0.9009875520526756
Category	Term	Count	%	PValue	Genes	List Total	Pop Hits	Pop Total	Fold Enrichment	Bonferroni	Benjamini	FDR
GOTERM_CC_DIRECT	GO:0031314~extrinsic component of mitochondrial inner membrane	5	0.194932	0.0697255	Q96D53, Q8NC60, Q9Y3A0, Q5HYK3, Q8NI60	2219	15	20580	3.09148	1	0.401923	0.366259
GOTERM_BP_DIRECT	GO:0006744~ubiquinone biosynthetic process	5	0.194932	0.0733402	Q9H8M1, Q96D53, Q9Y3A0, Q5HYK3, Q8NI60	2120	15	19333	3.03978	1	1	0.991027
UP_KW_BIOLOGICAL_PROCESS	KW-0831~Ubiquinone biosynthesis	3	0.116959	0.387529	Q9Y3A0, Q5HYK3, Q8NI60	1349	11	11229	2.27017	1	1	0.955414
Annotation Cluster 108	Enrichment Score: 0.8939552883971464
Category	Term	Count	%	PValue	Genes	List Total	Pop Hits	Pop Total	Fold Enrichment	Bonferroni	Benjamini	FDR
UP_SEQ_FEATURE	DOMAIN:Matrin-type	4	0.155945	0.0195323	Q12874, Q14966, Q15428, P43243	2217	6	20532	6.17411	1	1	0.996449
INTERPRO	IPR000690:Zinc finger, C2H2-type matrin	4	0.155945	0.0514941	Q12874, Q14966, Q15428, P43243	2157	8	19176	4.44506	1	1	0.995146
UP_SEQ_FEATURE	ZN_FING:Matrin-type	4	0.155945	0.186273	Q12874, Q14966, Q15428, P43243	2217	14	20532	2.64605	1	1	0.996449
SMART	SM00451:ZnF_U1	5	0.194932	0.410736	Q14966, Q15428, Q96KR1, P43243, Q96PM9	1124	30	10379	1.539	1	1	0.989754
INTERPRO	IPR003604:Zinc finger, U1-type	5	0.194932	0.440556	Q14966, Q15428, Q96KR1, P43243, Q96PM9	2157	30	19176	1.48169	1	1	0.995146
Annotation Cluster 109	Enrichment Score: 0.8896299698154704
Category	Term	Count	%	PValue	Genes	List Total	Pop Hits	Pop Total	Fold Enrichment	Bonferroni	Benjamini	FDR
GOTERM_MF_DIRECT	GO:0098505~G-rich strand telomeric DNA binding	5	0.194932	0.0200961	Q9BQ15, P15927, P54274, Q2NKJ3, Q15554	2157	10	18908	4.38294	1	0.500042	0.494787
GOTERM_BP_DIRECT	GO:0032211~negative regulation of telomere maintenance via telomerase	7	0.272904	0.0219068	Q9H0A0, P54274, Q01780, Q2NKJ3, P29590, P12931, Q15554	2120	21	19333	3.03978	1	0.76489	0.757896
GOTERM_BP_DIRECT	GO:0016233~telomere capping	3	0.116959	0.343521	P54274, Q2NKJ3, Q15554	2120	11	19333	2.48709	1	1	0.991027
GOTERM_MF_DIRECT	GO:0042162~telomeric DNA binding	5	0.194932	0.344058	Q12888, P54274, Q2NKJ3, Q15554, Q92900	2157	26	18908	1.68575	1	1	0.99007
UP_KW_CELLULAR_COMPONENT	KW-0779~Telomere	6	0.233918	0.684816	P49959, Q5UIP0, P46100, P54274, Q2NKJ3, Q15554	2086	48	17641	1.05711	1	1	0.790323
Annotation Cluster 110	Enrichment Score: 0.8891371017455114
Category	Term	Count	%	PValue	Genes	List Total	Pop Hits	Pop Total	Fold Enrichment	Bonferroni	Benjamini	FDR
GOTERM_MF_DIRECT	GO:0042809~vitamin D receptor binding	6	0.233918	0.0216013	Q9NVC6, O75448, Q15648, O60244, Q13573, Q9Y2W1	2157	15	18908	3.50635	1	0.500042	0.494787
GOTERM_MF_DIRECT	GO:0030374~ligand-dependent nuclear receptor transcription coactivator activity	12	0.467836	0.0610676	Q9NVC6, Q16512, O75448, Q15648, Q9BYK8, O60244, Q8IX12, O75410, P17096, O60341, P05771, Q9Y2W1	2157	58	18908	1.81363	1	0.886515	0.8772
UP_SEQ_FEATURE	MOTIF:LXXLL motif 1	4	0.155945	0.458754	O75448, Q15648, Q9BYK8, O60244	2217	23	20532	1.61064	1	1	0.996449
UP_SEQ_FEATURE	MOTIF:LXXLL motif 2	4	0.155945	0.458754	O75448, Q15648, Q9BYK8, O60244	2217	23	20532	1.61064	1	1	0.996449
Annotation Cluster 111	Enrichment Score: 0.8871864684344648
Category	Term	Count	%	PValue	Genes	List Total	Pop Hits	Pop Total	Fold Enrichment	Bonferroni	Benjamini	FDR
GOTERM_BP_DIRECT	GO:0006427~histidyl-tRNA aminoacylation	3	0.116959	0.0333947	P12081, O14964, P49590	2120	3	19333	9.11934	1	0.903926	0.89566
INTERPRO	IPR015807:Histidine-tRNA ligase	3	0.116959	0.0350684	P12081, O14964, P49590	2157	3	19176	8.89013	1	0.939482	0.934573
INTERPRO	IPR004516:Histidine-tRNA ligase/ATP phosphoribosyltransferase regulatory subunit	3	0.116959	0.0350684	P12081, O14964, P49590	2157	3	19176	8.89013	1	0.939482	0.934573
GOTERM_MF_DIRECT	GO:0004821~histidine-tRNA ligase activity	3	0.116959	0.0360282	P12081, O14964, P49590	2157	3	18908	8.76588	1	0.63625	0.629565
PIR_SUPERFAMILY	PIRSF001549:histidyl-tRNA synthetase	3	0.116959	0.0521528	P12081, O14964, P49590	247	3	1775	7.18623	0.999975	1	1
UP_SEQ_FEATURE	DOMAIN:AA_TRNA_LIGASE_II	4	0.155945	0.186273	P49591, P12081, O14964, P49590	2217	14	20532	2.64605	1	1	0.996449
INTERPRO	IPR004154:Anticodon-binding	3	0.116959	0.312271	P12081, O14964, P49590	2157	10	19176	2.66704	1	1	0.995146
INTERPRO	IPR006195:Aminoacyl-tRNA synthetase, class II	4	0.155945	0.362096	P49591, P12081, O14964, P49590	2157	19	19176	1.87161	1	1	0.995146
UP_KW_MOLECULAR_FUNCTION	KW-0030~Aminoacyl-tRNA synthetase	4	0.155945	0.835965	P49591, P12081, Q5JTZ9, P49590	1333	39	11719	0.901687	1	1	0.867925
KEGG_PATHWAY	hsa00970:Aminoacyl-tRNA biosynthesis	4	0.155945	0.988582	P49591, P12081, Q5JTZ9, P49590	975	66	8205	0.510023	1	1	0.988582
Annotation Cluster 112	Enrichment Score: 0.8807896908737191
Category	Term	Count	%	PValue	Genes	List Total	Pop Hits	Pop Total	Fold Enrichment	Bonferroni	Benjamini	FDR
GOTERM_MF_DIRECT	GO:0005225~volume-sensitive anion channel activity	4	0.155945	0.0123929	Q6NSJ5, Q8TDW0, Q8IWT6, Q6P9F7	2157	5	18908	7.0127	1	0.365441	0.361601
GOTERM_CC_DIRECT	GO:0034702~ion channel complex	4	0.155945	0.0194558	Q6NSJ5, Q8TDW0, Q8IWT6, Q6P9F7	2219	6	20580	6.18297	1	0.172691	0.157368
UP_SEQ_FEATURE	DOMAIN:Pannexin_like	4	0.155945	0.0195323	Q6NSJ5, Q8TDW0, Q8IWT6, Q6P9F7	2217	6	20532	6.17411	1	1	0.996449
INTERPRO	IPR021040:Leucine-rich repeat-containing protein 8, N-terminal	4	0.155945	0.021841	Q6NSJ5, Q8TDW0, Q8IWT6, Q6P9F7	2157	6	19176	5.92675	1	0.939482	0.934573
GOTERM_BP_DIRECT	GO:0098656~anion transmembrane transport	5	0.194932	0.169283	Q6NSJ5, Q8TDW0, Q8IWT6, Q6P9F7, Q86YT5	2120	20	19333	2.27983	1	1	0.991027
GOTERM_BP_DIRECT	GO:0015810~aspartate transport	3	0.116959	0.343521	Q6NSJ5, Q8TDW0, Q8IWT6	2120	11	19333	2.48709	1	1	0.991027
GOTERM_BP_DIRECT	GO:0015698~inorganic anion transport	5	0.194932	0.394856	Q6NSJ5, Q8TDW0, Q6P9F7, Q5T3U5, O15438	2120	29	19333	1.5723	1	1	0.991027
INTERPRO	IPR026906:Leucine rich repeat 5	3	0.116959	0.397697	Q8TDW0, Q6P9F7, O15455	2157	12	19176	2.22253	1	1	0.995146
UP_SEQ_FEATURE	REPEAT:LRR 11	12	0.467836	0.407429	Q6NSJ5, P21810, Q8TDW0, Q14160, Q96RT1, Q8IWT6, Q6P9F7, P07585, Q9BXN1, O15455, Q5VZK9, Q86W24	2217	92	20532	1.20798	1	1	0.996449
UP_SEQ_FEATURE	REPEAT:LRR 12	8	0.311891	0.712817	P21810, Q8TDW0, Q14160, Q96RT1, Q8IWT6, Q6P9F7, P07585, O15455	2217	75	20532	0.987857	1	1	0.996449
UP_SEQ_FEATURE	REPEAT:LRR 13	6	0.233918	0.75072	Q8TDW0, Q14160, Q96RT1, Q8IWT6, Q6P9F7, O15455	2217	57	20532	0.974859	1	1	0.996449
Annotation Cluster 113	Enrichment Score: 0.8807254315186572
Category	Term	Count	%	PValue	Genes	List Total	Pop Hits	Pop Total	Fold Enrichment	Bonferroni	Benjamini	FDR
GOTERM_BP_DIRECT	GO:0090110~cargo loading into COPII-coated vesicle	6	0.233918	0.0134858	Q15436, P53992, O94855, Q9NQW1, Q96BZ9, Q12770	2120	14	19333	3.90829	1	0.570472	0.565256
UP_SEQ_FEATURE	REPEAT:Gelsolin-like	3	0.116959	0.130181	Q15436, P53992, O94855	2217	6	20532	4.63058	1	1	0.996449
UP_SEQ_FEATURE	DOMAIN:Sec23_BS	3	0.116959	0.130181	Q15436, P53992, O94855	2217	6	20532	4.63058	1	1	0.996449
UP_SEQ_FEATURE	DOMAIN:Sec23_helical	3	0.116959	0.130181	Q15436, P53992, O94855	2217	6	20532	4.63058	1	1	0.996449
UP_SEQ_FEATURE	DOMAIN:Sec23_trunk	3	0.116959	0.130181	Q15436, P53992, O94855	2217	6	20532	4.63058	1	1	0.996449
UP_SEQ_FEATURE	DOMAIN:zf-Sec23_Sec24	3	0.116959	0.130181	Q15436, P53992, O94855	2217	6	20532	4.63058	1	1	0.996449
INTERPRO	IPR012990:Sec23/Sec24 beta-sandwich	3	0.116959	0.139511	Q15436, P53992, O94855	2157	6	19176	4.44506	1	1	0.995146
INTERPRO	IPR006895:Zinc finger, Sec23/Sec24-type	3	0.116959	0.139511	Q15436, P53992, O94855	2157	6	19176	4.44506	1	1	0.995146
INTERPRO	IPR006896:Sec23/Sec24, trunk domain	3	0.116959	0.139511	Q15436, P53992, O94855	2157	6	19176	4.44506	1	1	0.995146
INTERPRO	IPR006900:Sec23/Sec24, helical domain	3	0.116959	0.139511	Q15436, P53992, O94855	2157	6	19176	4.44506	1	1	0.995146
UP_SEQ_FEATURE	DOMAIN:Gelsolin-like	4	0.155945	0.186273	Q15436, P53992, O94855, O95425	2217	14	20532	2.64605	1	1	0.996449
INTERPRO	IPR007123:Gelsolin domain	4	0.155945	0.202801	Q15436, P53992, O94855, O95425	2157	14	19176	2.54004	1	1	0.995146
GOTERM_CC_DIRECT	GO:0030127~COPII vesicle coat	4	0.155945	0.21471	Q15436, P53992, O94855, Q9NQW1	2219	15	20580	2.47319	1	0.837955	0.7636
GOTERM_CC_DIRECT	GO:0070971~endoplasmic reticulum exit site	6	0.233918	0.301812	Q15436, Q96PC5, P53992, O94855, Q9NQW1, O15027	2219	34	20580	1.63667	1	0.992599	0.904522
Annotation Cluster 114	Enrichment Score: 0.874843202199899
Category	Term	Count	%	PValue	Genes	List Total	Pop Hits	Pop Total	Fold Enrichment	Bonferroni	Benjamini	FDR
UP_SEQ_FEATURE	DOMAIN:SURP motif	3	0.116959	0.130181	Q15459, O15042, Q8IWZ8	2217	6	20532	4.63058	1	1	0.996449
SMART	SM00648:SWAP	3	0.116959	0.130712	Q15459, O15042, Q8IWZ8	1124	6	10379	4.61699	1	1	0.989754
INTERPRO	IPR000061:SWAP/Surp	3	0.116959	0.139511	Q15459, O15042, Q8IWZ8	2157	6	19176	4.44506	1	1	0.995146
Annotation Cluster 115	Enrichment Score: 0.874843202199899
Category	Term	Count	%	PValue	Genes	List Total	Pop Hits	Pop Total	Fold Enrichment	Bonferroni	Benjamini	FDR
UP_SEQ_FEATURE	DOMAIN:SMC hinge	3	0.116959	0.130181	O95347, Q14683, A6NHR9	2217	6	20532	4.63058	1	1	0.996449
SMART	SM00968:SM00968	3	0.116959	0.130712	O95347, Q14683, A6NHR9	1124	6	10379	4.61699	1	1	0.989754
INTERPRO	IPR010935:SMCs flexible hinge	3	0.116959	0.139511	O95347, Q14683, A6NHR9	2157	6	19176	4.44506	1	1	0.995146
Annotation Cluster 116	Enrichment Score: 0.8608960495478282
Category	Term	Count	%	PValue	Genes	List Total	Pop Hits	Pop Total	Fold Enrichment	Bonferroni	Benjamini	FDR
INTERPRO	IPR025202:Phospholipase D-like domain	3	0.116959	0.100287	O14939, Q96BZ4, Q8IV08	2157	5	19176	5.33408	1	1	0.995146
UP_SEQ_FEATURE	DOMAIN:PLD phosphodiesterase 1	3	0.116959	0.130181	O14939, Q96BZ4, Q8IV08	2217	6	20532	4.63058	1	1	0.996449
UP_SEQ_FEATURE	DOMAIN:PLD phosphodiesterase 2	3	0.116959	0.130181	O14939, Q96BZ4, Q8IV08	2217	6	20532	4.63058	1	1	0.996449
SMART	SM00155:PLDc	3	0.116959	0.130712	O14939, Q96BZ4, Q8IV08	1124	6	10379	4.61699	1	1	0.989754
UP_SEQ_FEATURE	DOMAIN:PLD phosphodiesterase	3	0.116959	0.169666	O14939, Q96BZ4, Q8IV08	2217	7	20532	3.96907	1	1	0.996449
INTERPRO	IPR001736:Phospholipase D/Transphosphatidylase	3	0.116959	0.18129	O14939, Q96BZ4, Q8IV08	2157	7	19176	3.81005	1	1	0.995146
Annotation Cluster 117	Enrichment Score: 0.8603733374490053
Category	Term	Count	%	PValue	Genes	List Total	Pop Hits	Pop Total	Fold Enrichment	Bonferroni	Benjamini	FDR
SMART	SM00316:SM00316	4	0.155945	0.0644678	P62487, Q9Y3B2, Q14690, Q14562	1124	9	10379	4.10399	1	0.829599	0.819419
INTERPRO	IPR022967:RNA-binding domain, S1	4	0.155945	0.0709418	P62487, Q9Y3B2, Q14690, Q14562	2157	9	19176	3.95117	1	1	0.995146
INTERPRO	IPR003029:Ribosomal protein S1, RNA-binding domain	3	0.116959	0.268444	P62487, Q14690, Q14562	2157	9	19176	2.96338	1	1	0.995146
UP_SEQ_FEATURE	DOMAIN:S1 motif	3	0.116959	0.294719	Q9Y3B2, Q14690, Q14562	2217	10	20532	2.77835	1	1	0.996449
Annotation Cluster 118	Enrichment Score: 0.8472616639446225
Category	Term	Count	%	PValue	Genes	List Total	Pop Hits	Pop Total	Fold Enrichment	Bonferroni	Benjamini	FDR
GOTERM_BP_DIRECT	GO:0048015~phosphatidylinositol-mediated signaling	11	0.42885	0.0328916	Q9BZ72, P51178, Q01970, P09619, Q8NEB9, Q4KWH8, Q9NV70, P08069, P42338, Q15111, Q9Y2H2	2120	48	19333	2.08985	1	0.903926	0.89566
UP_SEQ_FEATURE	DOMAIN:PI-PLC Y-box	5	0.194932	0.0700269	P51178, Q01970, Q4KWH8, Q15111, P16885	2217	15	20532	3.08705	1	1	0.996449
SMART	SM00149:PLCYc	5	0.194932	0.0704864	P51178, Q01970, Q4KWH8, Q15111, P16885	1124	15	10379	3.078	1	0.861696	0.851123
INTERPRO	IPR001192:Phosphoinositide phospholipase C	5	0.194932	0.0791261	P51178, Q01970, Q4KWH8, Q15111, P16885	2157	15	19176	2.96338	1	1	0.995146
INTERPRO	IPR001711:Phospholipase C, phosphatidylinositol-specific, Y domain	5	0.194932	0.0791261	P51178, Q01970, Q4KWH8, Q15111, P16885	2157	15	19176	2.96338	1	1	0.995146
UP_SEQ_FEATURE	DOMAIN:PI-PLC X-box	5	0.194932	0.121555	P51178, Q01970, Q4KWH8, Q15111, P16885	2217	18	20532	2.57255	1	1	0.996449
SMART	SM00148:PLCXc	5	0.194932	0.12231	P51178, Q01970, Q4KWH8, Q15111, P16885	1124	18	10379	2.565	1	1	0.989754
INTERPRO	IPR000909:Phospholipase C, phosphatidylinositol-specific , X domain	5	0.194932	0.135931	P51178, Q01970, Q4KWH8, Q15111, P16885	2157	18	19176	2.46948	1	1	0.995146
INTERPRO	IPR015359:Phospholipase C, phosphoinositol-specific, EF-hand-like	4	0.155945	0.144484	P51178, Q01970, Q4KWH8, Q15111	2157	12	19176	2.96338	1	1	0.995146
GOTERM_BP_DIRECT	GO:0016042~lipid catabolic process	15	0.584795	0.213884	P51178, O15496, Q5VXJ0, Q4KWH8, Q8IV08, Q5R387, Q6PIU2, P16885, Q96AD5, Q01970, O14939, O60240, Q96BZ4, Q9BZM1, Q15111	2120	101	19333	1.35436	1	1	0.991027
INTERPRO	IPR017946:PLC-like phosphodiesterase, TIM beta/alpha-barrel domain	5	0.194932	0.307549	P51178, Q01970, Q4KWH8, Q15111, P16885	2157	25	19176	1.77803	1	1	0.995146
GOTERM_MF_DIRECT	GO:0004435~phosphatidylinositol phospholipase C activity	5	0.194932	0.344058	P51178, Q01970, Q4KWH8, Q15111, P16885	2157	26	18908	1.68575	1	1	0.99007
GOTERM_MF_DIRECT	GO:0004629~phospholipase C activity	3	0.116959	0.404861	Q01970, Q15111, P16885	2157	12	18908	2.19147	1	1	0.99007
KEGG_PATHWAY	hsa00562:Inositol phosphate metabolism	10	0.389864	0.505634	P51178, Q13615, Q01970, Q96PE3, Q8NEB9, Q4KWH8, Q13496, P42338, P16885, Q9Y2H2	975	73	8205	1.15279	1	0.993673	0.946214
Annotation Cluster 119	Enrichment Score: 0.8412569108417504
Category	Term	Count	%	PValue	Genes	List Total	Pop Hits	Pop Total	Fold Enrichment	Bonferroni	Benjamini	FDR
GOTERM_CC_DIRECT	GO:0016580~Sin3 complex	6	0.233918	0.0804999	Q9H0E3, Q92769, Q13547, Q9H7L9, Q9HCU9, Q9UBU8	2219	22	20580	2.52939	1	0.448563	0.408761
GOTERM_CC_DIRECT	GO:0070822~Sin3-type complex	3	0.116959	0.0930611	Q9H0E3, Q9H7L9, Q9HCU9	2219	5	20580	5.56467	1	0.486148	0.44301
GOTERM_BP_DIRECT	GO:1902455~negative regulation of stem cell population maintenance	5	0.194932	0.192149	Q9H0E3, Q92769, Q13547, Q9H7L9, Q9HCU9	2120	21	19333	2.17127	1	1	0.991027
GOTERM_BP_DIRECT	GO:0030512~negative regulation of transforming growth factor beta receptor signaling pathway	14	0.545809	0.299758	Q9Y2U8, P78536, Q9H0E3, Q92769, Q13547, P51636, Q03135, O95365, Q9H7L9, Q9BXN1, Q9HCU9, P83105, O43294, Q96EB6	2120	100	19333	1.27671	1	1	0.991027
Annotation Cluster 120	Enrichment Score: 0.8281384642659015
Category	Term	Count	%	PValue	Genes	List Total	Pop Hits	Pop Total	Fold Enrichment	Bonferroni	Benjamini	FDR
SMART	SM00036:CNH	6	0.233918	0.0127571	Q7Z2Y5, Q8N4C8, Q9Y5S2, Q6DT37, O95819, Q5VT25	1124	14	10379	3.95742	0.998124	0.376301	0.371683
UP_SEQ_FEATURE	DOMAIN:CNH	6	0.233918	0.0173257	Q7Z2Y5, Q8N4C8, Q9Y5S2, Q6DT37, O95819, Q5VT25	2217	15	20532	3.70447	1	1	0.996449
INTERPRO	IPR001180:Citron-like	6	0.233918	0.027014	Q7Z2Y5, Q8N4C8, Q9Y5S2, Q6DT37, O95819, Q5VT25	2157	16	19176	3.3338	1	0.939482	0.934573
INTERPRO	IPR014930:Myotonic dystrophy protein kinase, coiled coil	3	0.116959	0.064937	Q9Y5S2, Q6DT37, Q5VT25	2157	4	19176	6.66759	1	1	0.995146
INTERPRO	IPR000095:PAK-box/P21-Rho-binding	5	0.194932	0.157721	Q9Y5S2, Q6DT37, Q13177, O96013, Q5VT25	2157	19	19176	2.33951	1	1	0.995146
UP_SEQ_FEATURE	DOMAIN:CRIB	5	0.194932	0.162664	Q9Y5S2, Q6DT37, Q13177, O96013, Q5VT25	2217	20	20532	2.31529	1	1	0.996449
SMART	SM00285:PBD	4	0.155945	0.246409	Q9Y5S2, Q13177, O96013, Q5VT25	1124	16	10379	2.3085	1	1	0.989754
SMART	SM00133:S_TK_X	7	0.272904	0.459714	Q16512, Q16513, Q15208, Q9Y5S2, Q6DT37, P05771, Q5VT25	1124	50	10379	1.29276	1	1	0.989754
INTERPRO	IPR017892:Protein kinase, C-terminal	5	0.194932	0.466491	Q16512, Q16513, Q15208, P05771, Q5VT25	2157	31	19176	1.43389	1	1	0.995146
GOTERM_MF_DIRECT	GO:0004698~calcium-dependent protein kinase C activity	3	0.116959	0.559187	Q16512, Q16513, P05771	2157	16	18908	1.6436	1	1	0.99007
UP_SEQ_FEATURE	DOMAIN:AGC-kinase C-terminal	7	0.272904	0.606473	Q16512, Q16513, Q15208, Q9Y5S2, Q6DT37, P05771, Q5VT25	2217	58	20532	1.11773	1	1	0.996449
INTERPRO	IPR000961:AGC-kinase, C-terminal	7	0.272904	0.647552	Q16512, Q16513, Q15208, Q9Y5S2, Q6DT37, P05771, Q5VT25	2157	58	19176	1.07295	1	1	0.995146
Annotation Cluster 121	Enrichment Score: 0.8218215134903321
Category	Term	Count	%	PValue	Genes	List Total	Pop Hits	Pop Total	Fold Enrichment	Bonferroni	Benjamini	FDR
GOTERM_BP_DIRECT	GO:0006884~cell volume homeostasis	8	0.311891	0.0072544	Q9Y666, P54105, P29972, Q6NSJ5, Q8IWT6, Q96ER9, Q9BXP2, Q9UHW9	2120	22	19333	3.31612	1	0.403855	0.400162
GOTERM_BP_DIRECT	GO:0055064~chloride ion homeostasis	5	0.194932	0.0252248	Q9Y666, O43570, Q9BXP2, Q9UHW9, P15313	2120	11	19333	4.14515	1	0.821365	0.813854
GOTERM_BP_DIRECT	GO:0055075~potassium ion homeostasis	6	0.233918	0.0852492	Q9Y666, P51168, Q9BXP2, Q9H4A3, Q9UHW9, P15313	2120	22	19333	2.48709	1	1	0.991027
UP_SEQ_FEATURE	DOMAIN:SLC12	3	0.116959	0.169666	Q9Y666, Q9BXP2, Q9UHW9	2217	7	20532	3.96907	1	1	0.996449
INTERPRO	IPR018491:K/Cl co-transporter, type 1/type 3	3	0.116959	0.224555	Q9Y666, Q9BXP2, Q9UHW9	2157	8	19176	3.3338	1	1	0.995146
UP_SEQ_FEATURE	DOMAIN:AA_permease	3	0.116959	0.252665	Q9Y666, Q9BXP2, Q9UHW9	2217	9	20532	3.08705	1	1	0.996449
INTERPRO	IPR004841:Amino acid permease domain	3	0.116959	0.268444	Q9Y666, Q9BXP2, Q9UHW9	2157	9	19176	2.96338	1	1	0.995146
GOTERM_MF_DIRECT	GO:0015379~potassium:chloride symporter activity	3	0.116959	0.274047	Q9Y666, Q9BXP2, Q9UHW9	2157	9	18908	2.92196	1	1	0.99007
GOTERM_BP_DIRECT	GO:1990573~potassium ion import across plasma membrane	6	0.233918	0.557393	Q9Y666, Q99712, P48051, Q9NPI9, Q9BXP2, Q9UHW9	2120	45	19333	1.21591	1	1	0.991027
GOTERM_BP_DIRECT	GO:0071805~potassium ion transmembrane transport	9	0.350877	0.982566	Q9Y666, Q9Y2E8, P29972, Q96T83, Q96ER9, Q9BXP2, P59646, Q9UHW9, P19634	2120	133	19333	0.617098	1	1	0.991027
Annotation Cluster 122	Enrichment Score: 0.8205453117782795
Category	Term	Count	%	PValue	Genes	List Total	Pop Hits	Pop Total	Fold Enrichment	Bonferroni	Benjamini	FDR
UP_SEQ_FEATURE	DOMAIN:SMB	4	0.155945	0.0641077	Q13822, Q9UGT4, Q92954, P22413	2217	9	20532	4.11607	1	1	0.996449
INTERPRO	IPR001212:Somatomedin B domain	4	0.155945	0.0931373	Q13822, Q9UGT4, Q92954, P22413	2157	10	19176	3.55605	1	1	0.995146
UP_SEQ_FEATURE	DOMAIN:SMB 1	3	0.116959	0.0932978	Q13822, Q92954, P22413	2217	5	20532	5.5567	1	1	0.996449
UP_SEQ_FEATURE	DOMAIN:SMB 2	3	0.116959	0.0932978	Q13822, Q92954, P22413	2217	5	20532	5.5567	1	1	0.996449
INTERPRO	IPR020436:Somatomedin B, chordata	3	0.116959	0.100287	Q13822, Q92954, P22413	2157	5	19176	5.33408	1	1	0.995146
SMART	SM00201:SO	3	0.116959	0.170337	Q13822, Q92954, P22413	1124	7	10379	3.95742	1	1	0.989754
GOTERM_MF_DIRECT	GO:0030247~polysaccharide binding	3	0.116959	0.446069	Q13822, Q92954, P22413	2157	13	18908	2.0229	1	1	0.99007
GOTERM_MF_DIRECT	GO:0005044~scavenger receptor activity	6	0.233918	0.6885	P21757, Q13822, Q07954, Q8WTV0, Q92954, P22413	2157	50	18908	1.05191	1	1	0.99007
Annotation Cluster 123	Enrichment Score: 0.8179102662326966
Category	Term	Count	%	PValue	Genes	List Total	Pop Hits	Pop Total	Fold Enrichment	Bonferroni	Benjamini	FDR
UP_SEQ_FEATURE	DOMAIN:FGGY_N	3	0.116959	0.130181	O75191, Q9UHJ6, Q6ZS86	2217	6	20532	4.63058	1	1	0.996449
GOTERM_MF_DIRECT	GO:0016773~phosphotransferase activity, alcohol group as acceptor	4	0.155945	0.149056	O75191, Q9UHJ6, Q6ZS86, O75063	2157	12	18908	2.92196	1	1	0.99007
INTERPRO	IPR018484:Carbohydrate kinase, FGGY, N-terminal	3	0.116959	0.18129	O75191, Q9UHJ6, Q6ZS86	2157	7	19176	3.81005	1	1	0.995146
Annotation Cluster 124	Enrichment Score: 0.8147702621324214
Category	Term	Count	%	PValue	Genes	List Total	Pop Hits	Pop Total	Fold Enrichment	Bonferroni	Benjamini	FDR
SMART	SM00724:TLC	5	0.194932	0.12231	Q6ZMG9, Q8N5B7, Q9UBY8, Q96CP7, Q96MV1	1124	18	10379	2.565	1	1	0.989754
UP_SEQ_FEATURE	DOMAIN:TLC	5	0.194932	0.162664	Q6ZMG9, Q8N5B7, Q9UBY8, Q96CP7, Q96MV1	2217	20	20532	2.31529	1	1	0.996449
INTERPRO	IPR006634:TRAM/LAG1/CLN8 homology domain	5	0.194932	0.18069	Q6ZMG9, Q8N5B7, Q9UBY8, Q96CP7, Q96MV1	2157	20	19176	2.22253	1	1	0.995146
Annotation Cluster 125	Enrichment Score: 0.8135991058675118
Category	Term	Count	%	PValue	Genes	List Total	Pop Hits	Pop Total	Fold Enrichment	Bonferroni	Benjamini	FDR
GOTERM_BP_DIRECT	GO:0008203~cholesterol metabolic process	14	0.545809	0.118123	Q14534, Q12772, P01130, O95477, P10635, P35610, Q14849, O95992, Q0VD83, Q9NWW5, Q9UBY8, Q12770, Q15125, P22830	2120	83	19333	1.5382	1	1	0.991027
UP_KW_BIOLOGICAL_PROCESS	KW-0153~Cholesterol metabolism	12	0.467836	0.162607	Q12772, P01130, O95477, P10635, Q01581, P35610, Q9NYL5, P54868, Q12770, Q15125, Q0VD83, P04035	1349	66	11229	1.51344	1	0.756574	0.718267
UP_KW_BIOLOGICAL_PROCESS	KW-0753~Steroid metabolism	17	0.662768	0.168547	Q12772, P01130, O95477, P10635, O75795, Q01581, P35610, O75452, P54868, O95992, Q0VD83, Q9NYL5, Q12770, Q15125, P08842, P28845, P04035	1349	103	11229	1.37385	1	0.756574	0.718267
UP_KW_BIOLOGICAL_PROCESS	KW-1207~Sterol metabolism	13	0.506823	0.171952	Q12772, P01130, O95477, P10635, Q01581, P35610, P54868, O95992, Q0VD83, Q9NYL5, Q12770, Q15125, P04035	1349	74	11229	1.46231	1	0.756574	0.718267
Annotation Cluster 126	Enrichment Score: 0.8130585210605411
Category	Term	Count	%	PValue	Genes	List Total	Pop Hits	Pop Total	Fold Enrichment	Bonferroni	Benjamini	FDR
UP_SEQ_FEATURE	MOTIF:SH3-binding	11	0.42885	0.0748439	Q8N1I0, O75061, P78324, Q68EM7, Q96JJ3, P78536, Q16204, Q13029, O75177, Q92556, Q13330	2217	56	20532	1.81916	1	1	0.996449
UP_KW_DOMAIN	KW-0729~SH3-binding	12	0.467836	0.0909981	Q8N1I0, O75061, P78324, Q68EM7, Q96JJ3, O60239, P78536, Q16204, Q9NZQ3, Q14185, Q9NRY6, Q92556	1629	63	14486	1.69382	0.952786	0.415991	0.376992
GOTERM_MF_DIRECT	GO:0017124~SH3 domain binding	16	0.623782	0.534116	Q8N1I0, P78324, P78536, Q16204, Q9NRY6, O75061, P17302, Q68EM7, Q96JJ3, O60239, Q9NZQ3, Q9BUF7, Q14185, Q14195, Q6ZUM4, Q92556	2157	131	18908	1.07064	1	1	0.99007
Annotation Cluster 127	Enrichment Score: 0.8095842096331166
Category	Term	Count	%	PValue	Genes	List Total	Pop Hits	Pop Total	Fold Enrichment	Bonferroni	Benjamini	FDR
UP_SEQ_FEATURE	DNA_BIND:A.T hook 1	4	0.155945	0.107134	P51608, Q6ZRS2, P17096, Q9UIF9	2217	11	20532	3.3677	1	1	0.996449
UP_SEQ_FEATURE	DNA_BIND:A.T hook 2	4	0.155945	0.107134	P51608, Q6ZRS2, P17096, Q9UIF9	2217	11	20532	3.3677	1	1	0.996449
SMART	SM00384:AT_hook	3	0.116959	0.170337	Q6ZRS2, P17096, Q9UIF9	1124	7	10379	3.95742	1	1	0.989754
INTERPRO	IPR017956:AT hook, DNA-binding motif	3	0.116959	0.18129	Q6ZRS2, P17096, Q9UIF9	2157	7	19176	3.81005	1	1	0.995146
UP_SEQ_FEATURE	DNA_BIND:A.T hook 3	3	0.116959	0.252665	Q6ZRS2, P17096, Q9UIF9	2217	9	20532	3.08705	1	1	0.996449
Annotation Cluster 128	Enrichment Score: 0.8092442135709662
Category	Term	Count	%	PValue	Genes	List Total	Pop Hits	Pop Total	Fold Enrichment	Bonferroni	Benjamini	FDR
GOTERM_MF_DIRECT	GO:0015179~L-amino acid transmembrane transporter activity	8	0.311891	0.0479792	Q96FL8, Q6YBV0, Q96QD8, Q8N370, Q8WUX1, O75387, Q01650, Q92536	2157	30	18908	2.33757	1	0.780786	0.772582
GOTERM_BP_DIRECT	GO:0015820~leucine transport	4	0.155945	0.0482452	Q8N370, Q6P1M3, O75387, Q01650	2120	8	19333	4.55967	1	1	0.991027
GOTERM_BP_DIRECT	GO:0015804~neutral amino acid transport	6	0.233918	0.0494146	Q96QD8, Q8N370, Q15758, Q8WUX1, O75387, Q01650	2120	19	19333	2.87979	1	1	0.991027
GOTERM_BP_DIRECT	GO:1903803~L-glutamine import into cell	3	0.116959	0.061961	Q96QD8, Q15758, Q8WUX1	2120	4	19333	6.8395	1	1	0.991027
GOTERM_BP_DIRECT	GO:0015818~isoleucine transport	3	0.116959	0.061961	Q8N370, O75387, Q01650	2120	4	19333	6.8395	1	1	0.991027
GOTERM_MF_DIRECT	GO:0015171~amino acid transmembrane transporter activity	9	0.350877	0.088621	Q6YBV0, Q96QD8, Q8N370, Q15758, P30825, Q8WUX1, O75387, Q01650, Q92536	2157	41	18908	1.92422	1	1	0.99007
GOTERM_MF_DIRECT	GO:0015175~neutral amino acid transmembrane transporter activity	5	0.194932	0.120092	Q8N370, Q15758, O75387, Q01650, P43005	2157	17	18908	2.5782	1	1	0.99007
UP_KW_BIOLOGICAL_PROCESS	KW-0029~Amino-acid transport	10	0.389864	0.179385	Q6YBV0, Q96QD8, Q8N8R3, Q8N370, Q15758, P30825, O75387, Q01650, Q92536, P43005	1349	53	11229	1.57056	1	0.766023	0.727237
GOTERM_MF_DIRECT	GO:0015190~L-leucine transmembrane transporter activity	3	0.116959	0.185446	Q8N370, O75387, Q01650	2157	7	18908	3.75681	1	1	0.99007
UP_SEQ_FEATURE	DOMAIN:Aa_trans	4	0.155945	0.215334	Q6YBV0, Q96QD8, Q8WUX1, Q8NE00	2217	15	20532	2.46964	1	1	0.996449
GOTERM_BP_DIRECT	GO:0006868~glutamine transport	3	0.116959	0.258528	Q96QD8, Q15758, Q8WUX1	2120	9	19333	3.03978	1	1	0.991027
GOTERM_BP_DIRECT	GO:0015825~L-serine transport	3	0.116959	0.258528	Q96QD8, Q15758, Q8WUX1	2120	9	19333	3.03978	1	1	0.991027
GOTERM_MF_DIRECT	GO:0015186~L-glutamine transmembrane transporter activity	3	0.116959	0.274047	Q96QD8, Q15758, Q8WUX1	2157	9	18908	2.92196	1	1	0.99007
GOTERM_MF_DIRECT	GO:0015194~L-serine transmembrane transporter activity	3	0.116959	0.274047	Q96QD8, Q15758, Q8WUX1	2157	9	18908	2.92196	1	1	0.99007
GOTERM_BP_DIRECT	GO:0006865~amino acid transport	7	0.272904	0.290522	Q96QD8, Q8N8R3, Q8N370, Q15758, P30825, Q8WUX1, O75387	2120	41	19333	1.55696	1	1	0.991027
INTERPRO	IPR013057:Amino acid transporter, transmembrane	4	0.155945	0.297511	Q6YBV0, Q96QD8, Q8WUX1, Q8NE00	2157	17	19176	2.09179	1	1	0.995146
GOTERM_BP_DIRECT	GO:0015824~proline transport	3	0.116959	0.343521	Q6YBV0, Q96QD8, Q01650	2120	11	19333	2.48709	1	1	0.991027
GOTERM_BP_DIRECT	GO:0003333~amino acid transmembrane transport	5	0.194932	0.543924	Q6YBV0, Q96QD8, Q8WUX1, Q01650, Q92536	2120	35	19333	1.30276	1	1	0.991027
Annotation Cluster 129	Enrichment Score: 0.8041168239278415
Category	Term	Count	%	PValue	Genes	List Total	Pop Hits	Pop Total	Fold Enrichment	Bonferroni	Benjamini	FDR
UP_SEQ_FEATURE	DOMAIN:Integrin_alpha2	5	0.194932	0.0329262	P17301, P08514, P06756, P23229, P26006	2217	12	20532	3.85882	1	1	0.996449
UP_SEQ_FEATURE	REGION:Interaction with HPS5	3	0.116959	0.0602244	P17301, P23229, P26006	2217	4	20532	6.94587	1	1	0.996449
GOTERM_MF_DIRECT	GO:0043236~laminin binding	7	0.272904	0.0680249	P17931, P17301, P23229, Q14118, Q9HB19, P50895, P26006	2157	26	18908	2.36004	1	0.947371	0.937416
UP_SEQ_FEATURE	MOTIF:GFFKR motif	5	0.194932	0.0700269	P17301, P08514, P06756, P23229, P26006	2217	15	20532	3.08705	1	1	0.996449
UP_SEQ_FEATURE	DISULFID:Interchain (between heavy and light chains)	5	0.194932	0.0857	P08514, P06756, P23229, P00736, P26006	2217	16	20532	2.89411	1	1	0.996449
INTERPRO	IPR018184:Integrin alpha chain, C-terminal cytoplasmic region, conserved site	5	0.194932	0.0964968	P17301, P08514, P06756, P23229, P26006	2157	16	19176	2.77816	1	1	0.995146
UP_SEQ_FEATURE	REPEAT:FG-GAP	5	0.194932	0.10291	P17301, P08514, P06756, P23229, P26006	2217	17	20532	2.72387	1	1	0.996449
KEGG_PATHWAY	hsa05412:Arrhythmogenic right ventricular cardiomyopathy	14	0.545809	0.119681	Q08043, Q14126, P08514, P06756, Q9UPR5, Q14118, P17661, P17302, P17301, P23229, Q99959, O14983, Q9UI47, P26006	975	77	8205	1.53007	1	0.577678	0.550087
INTERPRO	IPR013649:Integrin alpha-2	5	0.194932	0.135931	P17301, P08514, P06756, P23229, P26006	2157	18	19176	2.46948	1	1	0.995146
INTERPRO	IPR000413:Integrin alpha chain	5	0.194932	0.135931	P17301, P08514, P06756, P23229, P26006	2157	18	19176	2.46948	1	1	0.995146
UP_SEQ_FEATURE	REPEAT:FG-GAP 1	5	0.194932	0.141516	P17301, P08514, P06756, P23229, P26006	2217	19	20532	2.43715	1	1	0.996449
UP_SEQ_FEATURE	REPEAT:FG-GAP 2	5	0.194932	0.141516	P17301, P08514, P06756, P23229, P26006	2217	19	20532	2.43715	1	1	0.996449
UP_SEQ_FEATURE	REPEAT:FG-GAP 3	5	0.194932	0.141516	P17301, P08514, P06756, P23229, P26006	2217	19	20532	2.43715	1	1	0.996449
UP_SEQ_FEATURE	REPEAT:FG-GAP 4	5	0.194932	0.141516	P17301, P08514, P06756, P23229, P26006	2217	19	20532	2.43715	1	1	0.996449
UP_SEQ_FEATURE	REPEAT:FG-GAP 5	5	0.194932	0.141516	P17301, P08514, P06756, P23229, P26006	2217	19	20532	2.43715	1	1	0.996449
UP_SEQ_FEATURE	REPEAT:FG-GAP 6	5	0.194932	0.141516	P17301, P08514, P06756, P23229, P26006	2217	19	20532	2.43715	1	1	0.996449
UP_SEQ_FEATURE	REPEAT:FG-GAP 7	5	0.194932	0.141516	P17301, P08514, P06756, P23229, P26006	2217	19	20532	2.43715	1	1	0.996449
GOTERM_BP_DIRECT	GO:0033627~cell adhesion mediated by integrin	8	0.311891	0.142291	P17301, P78536, P08514, P06756, P23229, P35555, Q5VWT5, P26006	2120	40	19333	1.82387	1	1	0.991027
SMART	SM00191:Int_alpha	5	0.194932	0.142379	P17301, P08514, P06756, P23229, P26006	1124	19	10379	2.43	1	1	0.989754
INTERPRO	IPR013519:Integrin alpha beta-propellor	5	0.194932	0.157721	P17301, P08514, P06756, P23229, P26006	2157	19	19176	2.33951	1	1	0.995146
KEGG_PATHWAY	hsa05222:Small cell lung cancer	15	0.584795	0.197922	P07942, P08514, P06756, P29400, Q16611, P11802, P46527, P17301, P23229, Q9Y6K9, Q04206, P27986, O14920, P42338, P26006	975	92	8205	1.37207	1	0.736709	0.701523
INTERPRO	IPR013517:FG-GAP repeat	5	0.194932	0.204677	P17301, P08514, P06756, P23229, P26006	2157	21	19176	2.1167	1	1	0.995146
KEGG_PATHWAY	hsa04512:ECM-receptor interaction	14	0.545809	0.24108	P07942, P08514, P06756, P29400, Q14118, P17301, P12110, A8TX70, P23229, P08123, A6NMZ7, P98160, P49747, P26006	975	88	8205	1.33881	1	0.756031	0.719922
KEGG_PATHWAY	hsa05414:Dilated cardiomyopathy	15	0.584795	0.245164	P08514, P06756, Q9UPR5, Q14118, O43306, P17661, P13533, P40145, P17301, P23229, P01019, P01137, O14983, P07951, P26006	975	96	8205	1.3149	1	0.756031	0.719922
GOTERM_CC_DIRECT	GO:0008305~integrin complex	5	0.194932	0.356707	P17301, P08514, P06756, P23229, P26006	2219	28	20580	1.65615	1	1	0.912176
KEGG_PATHWAY	hsa05410:Hypertrophic cardiomyopathy	13	0.506823	0.380117	P08514, P06756, Q9UPR5, Q14118, P17661, P13533, P17301, P23229, P01019, P01137, O14983, P07951, P26006	975	90	8205	1.21556	1	0.909292	0.865864
GOTERM_BP_DIRECT	GO:0031589~cell-substrate adhesion	4	0.155945	0.408957	P17301, P06756, P23229, Q9BX66	2120	21	19333	1.73702	1	1	0.991027
UP_KW_MOLECULAR_FUNCTION	KW-0401~Integrin	6	0.233918	0.611478	P17301, P08514, P06756, P23229, Q9P0K1, P26006	1333	46	11719	1.14671	1	1	0.867925
KEGG_PATHWAY	hsa04640:Hematopoietic cell lineage	9	0.350877	0.914383	P17301, P01906, P08514, P23229, P28906, P17927, P11049, P02786, P26006	975	99	8205	0.765035	1	1	0.95509
Annotation Cluster 130	Enrichment Score: 0.7922935102728569
Category	Term	Count	%	PValue	Genes	List Total	Pop Hits	Pop Total	Fold Enrichment	Bonferroni	Benjamini	FDR
GOTERM_MF_DIRECT	GO:0030507~spectrin binding	9	0.350877	0.00853512	Q08495, P16157, Q12955, Q9P1Y5, P11171, Q01484, O43491, P35612, P35611	2157	27	18908	2.92196	1	0.304597	0.301397
UP_SEQ_FEATURE	DOMAIN:ZU5 1	4	0.155945	0.0106142	P16157, Q12955, Q6ZMT9, Q01484	2217	5	20532	7.40893	1	1	0.996449
UP_SEQ_FEATURE	DOMAIN:ZU5 2	4	0.155945	0.0106142	P16157, Q12955, Q6ZMT9, Q01484	2217	5	20532	7.40893	1	1	0.996449
UP_SEQ_FEATURE	DOMAIN:Death	10	0.389864	0.0242587	Q8WXG6, P16157, Q12955, P51617, Q6ZMT9, Q01484, Q9NWZ3, P08138, Q96FV9, P25445	2217	40	20532	2.31529	1	1	0.996449
INTERPRO	IPR011029:Death-like domain	20	0.779727	0.0316813	O95786, Q16666, Q12955, O95999, Q6ZMT9, Q7Z434, Q01484, Q9NWZ3, Q96LW7, Q86W24, Q96FV9, P16157, Q8TDM6, P51617, Q96MN2, Q14790, Q2TAL8, P41218, P08138, P25445	2157	108	19176	1.64632	1	0.939482	0.934573
GOTERM_MF_DIRECT	GO:0008093~cytoskeletal adaptor activity	6	0.233918	0.0570469	P16333, P16157, Q99501, Q12955, Q01484, O43639	2157	19	18908	2.76817	1	0.835225	0.826449
UP_SEQ_FEATURE	REGION:UPA domain	3	0.116959	0.0932978	P16157, Q12955, Q01484	2217	5	20532	5.5567	1	1	0.996449
INTERPRO	IPR000488:Death domain	8	0.311891	0.102819	P16157, Q12955, P51617, Q6ZMT9, Q01484, P08138, Q96FV9, P25445	2157	36	19176	1.97558	1	1	0.995146
UP_SEQ_FEATURE	DOMAIN:ZU5	4	0.155945	0.158351	P16157, Q12955, Q6ZMT9, Q01484	2217	13	20532	2.84959	1	1	0.996449
SMART	SM00005:DEATH	6	0.233918	0.160899	P16157, Q12955, Q01484, P08138, Q96FV9, P25445	1124	27	10379	2.052	1	1	0.989754
INTERPRO	IPR000906:ZU5	4	0.155945	0.172945	P16157, Q12955, Q6ZMT9, Q01484	2157	13	19176	2.73542	1	1	0.995146
UP_SEQ_FEATURE	REPEAT:ANK 22	3	0.116959	0.210763	P16157, Q12955, Q01484	2217	8	20532	3.47294	1	1	0.996449
UP_SEQ_FEATURE	REPEAT:ANK 23	3	0.116959	0.210763	P16157, Q12955, Q01484	2217	8	20532	3.47294	1	1	0.996449
UP_SEQ_FEATURE	REPEAT:ANK 8	8	0.311891	0.223502	Q96AX9, P16157, Q12955, Q9H9B1, A6NGH8, Q9HCD6, Q9UK73, Q01484	2217	46	20532	1.61064	1	1	0.996449
SMART	SM00218:ZU5	3	0.116959	0.253598	P16157, Q12955, Q01484	1124	9	10379	3.078	1	1	0.989754
UP_SEQ_FEATURE	REPEAT:ANK 20	3	0.116959	0.294719	P16157, Q12955, Q01484	2217	10	20532	2.77835	1	1	0.996449
UP_SEQ_FEATURE	REPEAT:ANK 21	3	0.116959	0.294719	P16157, Q12955, Q01484	2217	10	20532	2.77835	1	1	0.996449
UP_SEQ_FEATURE	REPEAT:ANK 17	3	0.116959	0.336404	P16157, Q12955, Q01484	2217	11	20532	2.52577	1	1	0.996449
UP_SEQ_FEATURE	REPEAT:ANK 18	3	0.116959	0.336404	P16157, Q12955, Q01484	2217	11	20532	2.52577	1	1	0.996449
UP_SEQ_FEATURE	REPEAT:ANK 19	3	0.116959	0.336404	P16157, Q12955, Q01484	2217	11	20532	2.52577	1	1	0.996449
UP_SEQ_FEATURE	REPEAT:ANK 16	3	0.116959	0.417122	P16157, Q12955, Q01484	2217	13	20532	2.13719	1	1	0.996449
UP_SEQ_FEATURE	REPEAT:ANK 13	3	0.116959	0.455597	P16157, Q12955, Q01484	2217	14	20532	1.98454	1	1	0.996449
UP_SEQ_FEATURE	REPEAT:ANK 14	3	0.116959	0.455597	P16157, Q12955, Q01484	2217	14	20532	1.98454	1	1	0.996449
UP_SEQ_FEATURE	REPEAT:ANK 15	3	0.116959	0.455597	P16157, Q12955, Q01484	2217	14	20532	1.98454	1	1	0.996449
UP_SEQ_FEATURE	REPEAT:ANK 11	4	0.155945	0.487674	P16157, Q12955, Q9HCD6, Q01484	2217	24	20532	1.54353	1	1	0.996449
UP_SEQ_FEATURE	REPEAT:ANK 12	3	0.116959	0.561509	P16157, Q12955, Q01484	2217	17	20532	1.63432	1	1	0.996449
UP_SEQ_FEATURE	REPEAT:ANK 10	4	0.155945	0.619304	P16157, Q12955, Q9HCD6, Q01484	2217	29	20532	1.2774	1	1	0.996449
UP_SEQ_FEATURE	REPEAT:ANK 9	5	0.194932	0.659265	Q96AX9, P16157, Q12955, Q9HCD6, Q01484	2217	41	20532	1.12941	1	1	0.996449
Annotation Cluster 131	Enrichment Score: 0.7888103376638852
Category	Term	Count	%	PValue	Genes	List Total	Pop Hits	Pop Total	Fold Enrichment	Bonferroni	Benjamini	FDR
GOTERM_BP_DIRECT	GO:0045197~establishment or maintenance of epithelial cell apical/basal polarity	8	0.311891	0.0281464	Q7KZI7, Q15700, Q14160, Q96RT1, Q8TDM6, Q9BUF7, Q12959, Q6P1M3	2120	28	19333	2.60553	1	0.877078	0.869058
UP_SEQ_FEATURE	DOMAIN:PDZ 1	9	0.350877	0.0772454	O96018, O95049, Q15700, Q14160, Q8TDM6, Q9H190, Q5T2W1, Q12959, Q12923	2217	42	20532	1.98454	1	1	0.996449
UP_SEQ_FEATURE	DOMAIN:PDZ 2	9	0.350877	0.0772454	O96018, O95049, Q15700, Q14160, Q8TDM6, Q9H190, Q5T2W1, Q12959, Q12923	2217	42	20532	1.98454	1	1	0.996449
UP_SEQ_FEATURE	DOMAIN:PDZ 3	7	0.272904	0.0976508	O95049, Q15700, Q14160, Q8TDM6, Q5T2W1, Q12959, Q12923	2217	30	20532	2.16094	1	1	0.996449
UP_SEQ_FEATURE	DOMAIN:PDZ 4	4	0.155945	0.24525	Q14160, Q8TDM6, Q5T2W1, Q12923	2217	16	20532	2.31529	1	1	0.996449
GOTERM_BP_DIRECT	GO:0097120~receptor localization to synapse	3	0.116959	0.384923	Q15700, Q14160, Q12959	2120	12	19333	2.27983	1	1	0.991027
GOTERM_BP_DIRECT	GO:0043113~receptor clustering	4	0.155945	0.554066	Q15700, P04216, Q14160, Q12959	2120	26	19333	1.40298	1	1	0.991027
GOTERM_BP_DIRECT	GO:0009790~embryo development	3	0.116959	0.570333	Q15700, Q14160, Q12959	2120	17	19333	1.6093	1	1	0.991027
Annotation Cluster 132	Enrichment Score: 0.7705606604967277
Category	Term	Count	%	PValue	Genes	List Total	Pop Hits	Pop Total	Fold Enrichment	Bonferroni	Benjamini	FDR
GOTERM_BP_DIRECT	GO:0035633~maintenance of permeability of blood-brain barrier	7	0.272904	0.116931	P17302, O95049, Q9Y624, Q8NA29, O15551, O95832, P43005	2120	31	19333	2.05921	1	1	0.991027
GOTERM_BP_DIRECT	GO:0090557~establishment of endothelial intestinal barrier	4	0.155945	0.13651	O95049, Q9Y624, O95832, P55196	2120	12	19333	3.03978	1	1	0.991027
GOTERM_CC_DIRECT	GO:0070160~occluding junction	5	0.194932	0.30565	P17302, Q9Y624, O15551, O95832, P55196	2219	26	20580	1.78355	1	0.992599	0.904522
Annotation Cluster 133	Enrichment Score: 0.7688505601756151
Category	Term	Count	%	PValue	Genes	List Total	Pop Hits	Pop Total	Fold Enrichment	Bonferroni	Benjamini	FDR
GOTERM_CC_DIRECT	GO:0070876~SOSS complex	3	0.116959	0.0600652	Q9BQ15, Q9NRY2, Q68E01	2219	4	20580	6.95584	1	0.37274	0.339666
GOTERM_BP_DIRECT	GO:0044818~mitotic G2/M transition checkpoint	5	0.194932	0.147456	Q9BQ15, P49959, Q9NWV8, Q9NRY2, Q68E01	2120	19	19333	2.39983	1	1	0.991027
GOTERM_BP_DIRECT	GO:0010212~response to ionizing radiation	6	0.233918	0.557393	Q9BQ15, Q9NWV8, Q9NRY2, Q13315, Q68E01, Q13330	2120	45	19333	1.21591	1	1	0.991027
Annotation Cluster 134	Enrichment Score: 0.7647208080764927
Category	Term	Count	%	PValue	Genes	List Total	Pop Hits	Pop Total	Fold Enrichment	Bonferroni	Benjamini	FDR
GOTERM_MF_DIRECT	GO:0061630~ubiquitin protein ligase activity	48	1.87135	0.0664738	Q9ULT8, Q96AX9, Q13356, O75448, Q8NC42, Q9P253, O75586, Q9H6Y7, P19474, Q9H920, O75382, Q86UW9, O75150, Q96PU4, O60683, Q96PU5, Q9UJ41, Q8TEB7, Q9H1B7, Q7Z6E9, Q969V5, Q8NHG8, Q13049, Q9Y314, A0AVI4, Q5M7Z0, Q6ZMU5, Q9NVC6, Q8IWT3, Q86T96, Q15648, Q8TB52, Q8IWV8, O15033, Q5VTR2, Q96J02, Q6UWE0, Q63HN8, O75592, Q8WZ73, Q96GF1, P46934, P14373, Q99496, Q14142, Q6ZT12, Q9UKT5, P28328	2157	331	18908	1.27118	1	0.935682	0.92585
GOTERM_BP_DIRECT	GO:0000209~protein polyubiquitination	23	0.896686	0.261182	Q9ULT8, Q13049, A0AVI4, Q9UIQ6, Q13356, Q86T96, O15033, Q9H6Y7, P19474, Q5VTR2, Q6UWE0, Q8NEZ5, Q96J02, O75382, P46934, P14373, P62256, Q96PU5, Q14142, P49459, Q9UKT5, Q9UBN7, Q969V5	2120	173	19333	1.2124	1	1	0.991027
GOTERM_MF_DIRECT	GO:0004842~ubiquitin-protein transferase activity	33	1.28655	0.29258	Q9ULT8, O00623, Q96AX9, Q13356, Q9H6Y7, P19474, P29590, Q9UPN9, O75150, P62256, Q96PU4, Q96PU5, P49459, Q8WWI1, Q13263, Q7Z6E9, Q969V5, Q13049, O15033, Q5VTR2, Q8NEZ5, Q96J02, Q6UWE0, Q63HN8, P46934, P14373, Q9Y4D8, Q99496, Q6ZT12, P40337, Q9UKT5, Q9UK99, Q8N9V3	2157	253	18908	1.14338	1	1	0.99007
Annotation Cluster 135	Enrichment Score: 0.7550116237498287
Category	Term	Count	%	PValue	Genes	List Total	Pop Hits	Pop Total	Fold Enrichment	Bonferroni	Benjamini	FDR
GOTERM_BP_DIRECT	GO:0042908~xenobiotic transport	6	0.233918	0.0995589	P17302, P21439, Q96FL8, Q5T3U5, Q01650, O15438	2120	23	19333	2.37896	1	1	0.991027
UP_SEQ_FEATURE	DOMAIN:ABC transporter 1	7	0.272904	0.124387	P21439, O95477, Q9UG63, P13569, Q5T3U5, O15438, Q9BZC7	2217	32	20532	2.02588	1	1	0.996449
UP_SEQ_FEATURE	DOMAIN:ABC transporter 2	7	0.272904	0.124387	P21439, O95477, Q9UG63, P13569, Q5T3U5, O15438, Q9BZC7	2217	32	20532	2.02588	1	1	0.996449
UP_SEQ_FEATURE	DOMAIN:ABC transmembrane type-1 1	4	0.155945	0.24525	P21439, P13569, Q5T3U5, O15438	2217	16	20532	2.31529	1	1	0.996449
UP_SEQ_FEATURE	DOMAIN:ABC transmembrane type-1 2	4	0.155945	0.24525	P21439, P13569, Q5T3U5, O15438	2217	16	20532	2.31529	1	1	0.996449
GOTERM_MF_DIRECT	GO:0043225~ATPase-coupled anion transmembrane transporter activity	3	0.116959	0.318482	P13569, Q5T3U5, O15438	2157	10	18908	2.62976	1	1	0.99007
Annotation Cluster 136	Enrichment Score: 0.7526798084296038
Category	Term	Count	%	PValue	Genes	List Total	Pop Hits	Pop Total	Fold Enrichment	Bonferroni	Benjamini	FDR
GOTERM_MF_DIRECT	GO:0003755~peptidyl-prolyl cis-trans isomerase activity	12	0.467836	0.0125867	O95302, Q9Y237, O00170, Q5T1M5, Q13356, Q13427, Q14318, Q96AY3, Q9UNP9, O43447, Q9NYL4, P26885	2157	46	18908	2.28675	1	0.365441	0.361601
UP_KW_MOLECULAR_FUNCTION	KW-0697~Rotamase	11	0.42885	0.0200175	O95302, Q9Y237, O00170, Q5T1M5, Q13427, Q14318, Q96AY3, Q9UNP9, O43447, Q9NYL4, P26885	1333	43	11719	2.24898	0.885089	0.152991	0.131544
GOTERM_BP_DIRECT	GO:0000413~protein peptidyl-prolyl isomerization	6	0.233918	0.292102	Q13356, Q13427, Q9UNP9, O43447, Q9NYL4, P26885	2120	33	19333	1.65806	1	1	0.991027
INTERPRO	IPR020892:Cyclophilin-type peptidyl-prolyl cis-trans isomerase, conserved site	4	0.155945	0.425681	Q13356, Q13427, Q9UNP9, O43447	2157	21	19176	1.69336	1	1	0.995146
UP_SEQ_FEATURE	DOMAIN:PPIase cyclophilin-type	4	0.155945	0.487674	Q13356, Q13427, Q9UNP9, O43447	2217	24	20532	1.54353	1	1	0.996449
INTERPRO	IPR002130:Cyclophilin-like peptidyl-prolyl cis-trans isomerase domain	4	0.155945	0.516292	Q13356, Q13427, Q9UNP9, O43447	2157	24	19176	1.48169	1	1	0.995146
GOTERM_MF_DIRECT	GO:0016018~cyclosporin A binding	3	0.116959	0.682772	Q13427, Q9UNP9, O43447	2157	20	18908	1.31488	1	1	0.99007
Annotation Cluster 137	Enrichment Score: 0.7512196740490829
Category	Term	Count	%	PValue	Genes	List Total	Pop Hits	Pop Total	Fold Enrichment	Bonferroni	Benjamini	FDR
UP_SEQ_FEATURE	DOMAIN:LEM	3	0.116959	0.169666	Q9Y2U8, P42167, Q86XL3	2217	7	20532	3.96907	1	1	0.996449
INTERPRO	IPR011015:LEM/LEM-like domain	3	0.116959	0.18129	Q9Y2U8, P42167, Q86XL3	2157	7	19176	3.81005	1	1	0.995146
INTERPRO	IPR003887:LEM domain	3	0.116959	0.18129	Q9Y2U8, P42167, Q86XL3	2157	7	19176	3.81005	1	1	0.995146
Annotation Cluster 138	Enrichment Score: 0.7494251916799359
Category	Term	Count	%	PValue	Genes	List Total	Pop Hits	Pop Total	Fold Enrichment	Bonferroni	Benjamini	FDR
INTERPRO	IPR000494:EGF receptor, L domain	5	0.194932	0.00421209	P04626, P14616, P08069, P00533, P06213	2157	7	19176	6.35009	0.999988	0.417933	0.415749
INTERPRO	IPR006211:Furin-like cysteine-rich domain	5	0.194932	0.00421209	P04626, P14616, P08069, P00533, P06213	2157	7	19176	6.35009	0.999988	0.417933	0.415749
UP_SEQ_FEATURE	DOMAIN:Furin-like	4	0.155945	0.0106142	P04626, P14616, P08069, P00533	2217	5	20532	7.40893	1	1	0.996449
GOTERM_MF_DIRECT	GO:0043559~insulin binding	4	0.155945	0.0123929	P08069, P27986, O14523, P06213	2157	5	18908	7.0127	1	0.365441	0.361601
UP_SEQ_FEATURE	DOMAIN:Recep_L_domain	4	0.155945	0.0195323	P04626, P14616, P08069, P00533	2217	6	20532	6.17411	1	1	0.996449
GOTERM_MF_DIRECT	GO:0043560~insulin receptor substrate binding	6	0.233918	0.0216013	Q9NNW5, P14616, P08069, P27986, P42338, P06213	2157	15	18908	3.50635	1	0.500042	0.494787
INTERPRO	IPR016246:Tyrosine-protein kinase, insulin-like receptor	3	0.116959	0.0350684	P14616, P08069, P06213	2157	3	19176	8.89013	1	0.939482	0.934573
GOTERM_MF_DIRECT	GO:0005009~insulin-activated receptor activity	3	0.116959	0.0360282	P14616, P08069, P06213	2157	3	18908	8.76588	1	0.63625	0.629565
SMART	SM00261:FU	6	0.233918	0.0379419	Q96HD1, P04626, P14616, P08069, P00533, P06213	1124	18	10379	3.078	1	0.610056	0.60257
INTERPRO	IPR006212:Furin-like repeat	6	0.233918	0.0438777	Q96HD1, P04626, P14616, P08069, P00533, P06213	2157	18	19176	2.96338	1	1	0.995146
PIR_SUPERFAMILY	PIRSF000620:insulin receptor	3	0.116959	0.0521528	P14616, P08069, P06213	247	3	1775	7.18623	0.999975	1	1
GOTERM_CC_DIRECT	GO:0005899~insulin receptor complex	3	0.116959	0.0600652	P14616, P08069, P06213	2219	4	20580	6.95584	1	0.37274	0.339666
GOTERM_MF_DIRECT	GO:0004713~protein tyrosine kinase activity	18	0.701754	0.142256	Q12866, Q96KB5, Q9UIG0, P04626, P09619, Q6XUX3, P12931, P15056, P11274, P41240, Q13470, Q13163, P08069, P00533, O14733, P42685, P46734, P06213	2157	113	18908	1.39633	1	1	0.99007
INTERPRO	IPR001245:Serine-threonine/tyrosine-protein kinase catalytic domain	22	0.8577	0.149096	P04049, O00238, P78347, Q8IWU2, Q12866, P04626, P14616, P09619, Q6XUX3, Q13308, Q9NWZ3, Q9P289, P12931, P10398, P15056, P51617, P41240, Q13470, P08069, P00533, P42685, P06213	2157	147	19176	1.33049	1	1	0.995146
GOTERM_BP_DIRECT	GO:0033674~positive regulation of kinase activity	12	0.467836	0.171982	Q8IWU2, P49959, Q12866, O95999, P04626, P14616, Q6XUX3, P09619, P08069, P00533, P04233, P06213	2120	73	19333	1.49907	1	1	0.991027
UP_KW_MOLECULAR_FUNCTION	KW-0829~Tyrosine-protein kinase	17	0.662768	0.210185	Q12866, Q9UIG0, P04626, P14616, P09619, Q6XUX3, P12931, P15056, P41240, Q13470, Q13163, P08069, P00533, O14733, P42685, P46734, P06213	1333	113	11719	1.32261	1	0.74966	0.644568
GOTERM_MF_DIRECT	GO:0004714~transmembrane receptor protein tyrosine kinase activity	17	0.662768	0.246086	Q12866, Q96KB5, Q9UIG0, P04626, P14616, P09619, Q6XUX3, P12931, P41240, Q13470, Q13163, P08069, P00533, O14733, P42685, P46734, P06213	2157	116	18908	1.28465	1	1	0.99007
GOTERM_MF_DIRECT	GO:0043548~phosphatidylinositol 3-kinase binding	5	0.194932	0.263406	P14616, P09619, P08069, P27986, P06213	2157	23	18908	1.90563	1	1	0.99007
INTERPRO	IPR002011:Tyrosine-protein kinase, receptor class II, conserved site	3	0.116959	0.355495	P14616, P08069, P06213	2157	11	19176	2.42458	1	1	0.995146
SMART	SM00219:TyrKc	12	0.467836	0.367621	P15056, Q12866, P04626, P41240, P14616, P09619, Q13470, P08069, P00533, P12931, P42685, P06213	1124	89	10379	1.24503	1	1	0.989754
INTERPRO	IPR008266:Tyrosine-protein kinase, active site	13	0.506823	0.394339	Q8IWU2, Q12866, P04626, P14616, P09619, Q13308, P12931, P41240, Q13470, P08069, P00533, P42685, P06213	2157	96	19176	1.20387	1	1	0.995146
GOTERM_BP_DIRECT	GO:0018108~peptidyl-tyrosine phosphorylation	18	0.701754	0.399473	Q8IWU2, Q12866, Q96KB5, Q9UIG0, P04626, P14616, P09619, Q6XUX3, P12931, P11274, P41240, Q13470, Q13163, P00533, O14733, P42685, P46734, P06213	2120	143	19333	1.14789	1	1	0.991027
INTERPRO	IPR020635:Tyrosine-protein kinase, catalytic domain	12	0.467836	0.417638	P15056, Q12866, P04626, P41240, P14616, P09619, Q13470, P08069, P00533, P12931, P42685, P06213	2157	89	19176	1.19867	1	1	0.995146
GOTERM_BP_DIRECT	GO:0038083~peptidyl-tyrosine autophosphorylation	4	0.155945	0.439439	P08069, P00533, P12931, P06213	2120	22	19333	1.65806	1	1	0.991027
UP_SEQ_FEATURE	DOMAIN:Fibronectin type-III 9	3	0.116959	0.561509	Q9Y2H6, Q99715, Q53EP0	2217	17	20532	1.63432	1	1	0.996449
GOTERM_BP_DIRECT	GO:0007169~transmembrane receptor protein tyrosine kinase signaling pathway	14	0.545809	0.710244	Q8IWU2, Q12866, P04626, P14616, P09619, P12931, Q9NRF2, Q13470, P08069, P00533, Q99704, P42338, P42685, P06213	2120	133	19333	0.95993	1	1	0.991027
UP_SEQ_FEATURE	DOMAIN:Fibronectin type-III 8	3	0.116959	0.726647	Q9Y2H6, Q99715, Q53EP0	2217	23	20532	1.20798	1	1	0.996449
UP_SEQ_FEATURE	DOMAIN:Fibronectin type-III 7	3	0.116959	0.748372	Q9Y2H6, Q99715, Q53EP0	2217	24	20532	1.15765	1	1	0.996449
UP_SEQ_FEATURE	DOMAIN:Fibronectin type-III 6	3	0.116959	0.862437	Q9Y2H6, Q99715, Q53EP0	2217	31	20532	0.896242	1	1	0.996449
UP_SEQ_FEATURE	DOMAIN:Fibronectin type-III 3	7	0.272904	0.913447	P14616, P08069, Q9Y2H6, Q99715, P51610, Q53EP0, P06213	2217	86	20532	0.753816	1	1	0.996449
UP_SEQ_FEATURE	DOMAIN:Fibronectin type-III 5	3	0.116959	0.962373	Q9Y2H6, Q99715, Q53EP0	2217	45	20532	0.617411	1	1	0.996449
UP_SEQ_FEATURE	DOMAIN:Fibronectin type-III 4	4	0.155945	0.974561	P08069, Q9Y2H6, Q99715, Q53EP0	2217	64	20532	0.578823	1	1	0.996449
SMART	SM00060:FN3	10	0.389864	0.985706	Q8WUT4, Q12866, P13591, P14616, P08069, Q9Y2H6, Q99715, P51610, Q53EP0, P06213	1124	150	10379	0.615599	1	1	0.989754
UP_SEQ_FEATURE	DOMAIN:Fibronectin type-III 1	9	0.350877	0.986534	Q12866, P13591, P14616, P08069, Q9Y2H6, Q99715, P51610, Q53EP0, P06213	2217	139	20532	0.599644	1	1	0.996449
UP_SEQ_FEATURE	DOMAIN:Fibronectin type-III 2	9	0.350877	0.986534	Q12866, P13591, P14616, P08069, Q9Y2H6, Q99715, P51610, Q53EP0, P06213	2217	139	20532	0.599644	1	1	0.996449
UP_SEQ_FEATURE	DOMAIN:Fibronectin type-III	10	0.389864	0.997957	Q8WUT4, Q12866, P13591, Q8NAT1, P10912, P08069, Q9Y2H6, Q99715, P51610, P06213	2217	179	20532	0.517383	1	1	0.997957
INTERPRO	IPR003961:Fibronectin, type III	12	0.467836	0.999269	Q8WUT4, Q12866, P13591, Q8NAT1, P14616, P10912, P08069, Q9Y2H6, Q99715, P51610, Q53EP0, P06213	2157	211	19176	0.5056	1	1	0.999269
Annotation Cluster 139	Enrichment Score: 0.7489156769033642
Category	Term	Count	%	PValue	Genes	List Total	Pop Hits	Pop Total	Fold Enrichment	Bonferroni	Benjamini	FDR
GOTERM_BP_DIRECT	GO:0030174~regulation of DNA-dependent DNA replication initiation	6	0.233918	0.0134858	Q96S55, Q14566, O95251, P25205, Q9BV38, P49736	2120	14	19333	3.90829	1	0.570472	0.565256
KEGG_PATHWAY	hsa03030:DNA replication	9	0.350877	0.0563961	P35250, Q14566, P15927, P35251, P39748, P25205, P35249, P12004, P49736	975	36	8205	2.10385	1	0.374958	0.35705
GOTERM_MF_DIRECT	GO:0017116~single-stranded DNA-dependent ATP-dependent DNA helicase activity	6	0.233918	0.0826411	Q96S55, P35250, Q14566, P25205, P35249, P49736	2157	21	18908	2.50454	1	1	0.99007
UP_SEQ_FEATURE	MOTIF:Arginine finger	3	0.116959	0.0932978	Q14566, P25205, P49736	2217	5	20532	5.5567	1	1	0.996449
GOTERM_BP_DIRECT	GO:0006268~DNA unwinding involved in DNA replication	6	0.233918	0.0995589	P46063, Q14566, P54132, P17096, P25205, P49736	2120	23	19333	2.37896	1	1	0.991027
UP_KW_BIOLOGICAL_PROCESS	KW-0235~DNA replication	17	0.662768	0.115777	O00712, Q14566, P15927, P54098, P54132, P39748, O95251, Q12857, P35249, P12004, Q3V6T2, Q96S55, P35250, P35251, P25205, P49736, Q7Z6E9	1349	97	11229	1.45884	1	0.609759	0.578885
INTERPRO	IPR018525:Mini-chromosome maintenance, conserved site	3	0.116959	0.139511	Q14566, P25205, P49736	2157	6	19176	4.44506	1	1	0.995146
GOTERM_BP_DIRECT	GO:0006267~pre-replicative complex assembly involved in nuclear cell cycle DNA replication	3	0.116959	0.215879	Q14566, P25205, P49736	2120	8	19333	3.41975	1	1	0.991027
GOTERM_BP_DIRECT	GO:0006260~DNA replication	17	0.662768	0.249892	O00712, Q14566, P15927, P54098, P54132, P39748, O95251, Q12857, P35249, P12004, P11387, Q3V6T2, P35250, P35251, Q92900, P49736, Q7Z6E9	2120	121	19333	1.28123	1	1	0.991027
GOTERM_CC_DIRECT	GO:0042555~MCM complex	3	0.116959	0.252125	Q14566, P25205, P49736	2219	9	20580	3.09148	1	0.94712	0.863079
UP_SEQ_FEATURE	DOMAIN:MCM	3	0.116959	0.294719	Q14566, P25205, P49736	2217	10	20532	2.77835	1	1	0.996449
SMART	SM00350:MCM	3	0.116959	0.295769	Q14566, P25205, P49736	1124	10	10379	2.7702	1	1	0.989754
INTERPRO	IPR001208:Mini-chromosome maintenance, DNA-dependent ATPase	3	0.116959	0.312271	Q14566, P25205, P49736	2157	10	19176	2.66704	1	1	0.995146
GOTERM_CC_DIRECT	GO:0071162~CMG complex	3	0.116959	0.335747	Q14566, P25205, P49736	2219	11	20580	2.52939	1	1	0.912176
GOTERM_BP_DIRECT	GO:0000727~double-strand break repair via break-induced replication	3	0.116959	0.384923	Q14566, P25205, P49736	2120	12	19333	2.27983	1	1	0.991027
GOTERM_MF_DIRECT	GO:0003688~DNA replication origin binding	4	0.155945	0.496715	Q14566, O95251, P25205, P49736	2157	23	18908	1.5245	1	1	0.99007
GOTERM_BP_DIRECT	GO:0006270~DNA replication initiation	3	0.116959	0.827879	Q14566, P25205, P49736	2120	28	19333	0.977072	1	1	0.991027
Annotation Cluster 140	Enrichment Score: 0.7474612858137937
Category	Term	Count	%	PValue	Genes	List Total	Pop Hits	Pop Total	Fold Enrichment	Bonferroni	Benjamini	FDR
UP_SEQ_FEATURE	DOMAIN:MBD	4	0.155945	0.13187	O95983, P51608, Q9UBB5, Q9UIF9	2217	12	20532	3.08705	1	1	0.996449
SMART	SM00391:MBD	4	0.155945	0.13256	O95983, P51608, Q9UBB5, Q9UIF9	1124	12	10379	3.078	1	1	0.989754
INTERPRO	IPR016177:DNA-binding, integrase-type	4	0.155945	0.144484	O95983, P51608, Q9UBB5, Q9UIF9	2157	12	19176	2.96338	1	1	0.995146
INTERPRO	IPR001739:Methyl-CpG DNA binding	4	0.155945	0.144484	O95983, P51608, Q9UBB5, Q9UIF9	2157	12	19176	2.96338	1	1	0.995146
GOTERM_BP_DIRECT	GO:0044030~regulation of DNA methylation	5	0.194932	0.147456	O95983, Q6ISB3, Q96KQ7, Q9UBB5, Q9UIF9	2120	19	19333	2.39983	1	1	0.991027
GOTERM_MF_DIRECT	GO:0008327~methyl-CpG binding	4	0.155945	0.608655	O95983, P51608, Q9UBB5, Q9Y3Y2	2157	27	18908	1.29865	1	1	0.99007
Annotation Cluster 141	Enrichment Score: 0.7430397493306502
Category	Term	Count	%	PValue	Genes	List Total	Pop Hits	Pop Total	Fold Enrichment	Bonferroni	Benjamini	FDR
UP_SEQ_FEATURE	DOMAIN:Pax2_C	3	0.116959	0.0324206	Q02548, Q02962, Q06710	2217	3	20532	9.26116	1	1	0.996449
INTERPRO	IPR022130:Paired-box protein 2 C-terminal	3	0.116959	0.0350684	Q02548, Q02962, Q06710	2157	3	19176	8.89013	1	0.939482	0.934573
UP_SEQ_FEATURE	DOMAIN:Paired	3	0.116959	0.169666	Q02548, Q02962, Q06710	2217	7	20532	3.96907	1	1	0.996449
UP_SEQ_FEATURE	REGION:RED subdomain	3	0.116959	0.252665	Q02548, Q02962, Q06710	2217	9	20532	3.08705	1	1	0.996449
UP_SEQ_FEATURE	DNA_BIND:Paired	3	0.116959	0.252665	Q02548, Q02962, Q06710	2217	9	20532	3.08705	1	1	0.996449
UP_SEQ_FEATURE	REGION:PAI subdomain	3	0.116959	0.252665	Q02548, Q02962, Q06710	2217	9	20532	3.08705	1	1	0.996449
SMART	SM00351:PAX	3	0.116959	0.253598	Q02548, Q02962, Q06710	1124	9	10379	3.078	1	1	0.989754
UP_KW_DOMAIN	KW-0563~Paired box	3	0.116959	0.268273	Q02548, Q02962, Q06710	1629	9	14486	2.96419	0.999954	0.741698	0.672163
INTERPRO	IPR001523:Paired domain	3	0.116959	0.268444	Q02548, Q02962, Q06710	2157	9	19176	2.96338	1	1	0.995146
GOTERM_BP_DIRECT	GO:0048856~anatomical structure development	6	0.233918	0.653222	Q9ULT8, Q02548, P05549, Q02962, P24468, Q06710	2120	50	19333	1.09432	1	1	0.991027
Annotation Cluster 142	Enrichment Score: 0.7419984461513268
Category	Term	Count	%	PValue	Genes	List Total	Pop Hits	Pop Total	Fold Enrichment	Bonferroni	Benjamini	FDR
KEGG_PATHWAY	hsa05161:Hepatitis B	30	1.16959	0.0149028	P12931, P10398, P15056, P16220, Q9Y6K9, Q14790, P01137, O15455, O14920, P27986, P42229, P05771, P98160, P25445, P42226, P04049, O95786, Q7Z434, Q9NWZ3, P53778, P12004, P51617, Q04206, Q70SY1, P45983, O14733, P45984, P42338, Q15750, P46734	975	162	8205	1.5584	0.993461	0.242249	0.230679
KEGG_PATHWAY	hsa05170:Human immunodeficiency virus 1 infection	37	1.4425	0.0162606	Q14643, P50150, Q13315, P13747, Q96PC3, P59768, P15153, Q9Y6K9, O15533, Q14571, Q14790, O60262, O14920, P27986, P05771, Q14573, P25445, P04049, Q16611, Q9NWZ3, P53778, O96013, Q86WV6, P16885, P10321, P51617, Q04206, P45983, Q13177, O14733, Q03518, P45984, P42338, Q03519, Q15750, P46734, Q8IUX4	975	212	8205	1.46872	0.995881	0.242249	0.230679
KEGG_PATHWAY	hsa04210:Apoptosis	26	1.01365	0.016632	Q14249, Q9UGN5, Q14643, Q13315, Q12923, O75460, Q9Y6K9, Q99683, Q14571, Q14790, O14920, P27986, P43234, Q14573, P25445, P04049, Q16611, O43521, P55210, Q9Y6F1, Q04206, Q9UBR2, P45983, P45984, P42338, Q9NZJ5	975	136	8205	1.60882	0.99637	0.242249	0.230679
KEGG_PATHWAY	hsa05169:Epstein-Barr virus infection	35	1.36452	0.021613	P13747, P11802, P46527, Q9Y6K9, O15533, Q14790, O14920, P27986, P25445, O95786, Q92769, Q16611, O43521, Q13547, Q7Z434, Q9Y618, Q9NWZ3, P53778, P16885, P10321, P01906, P46934, P51617, Q04206, P05161, P45983, P00973, O14733, Q03518, Q13573, P45984, P42338, Q03519, Q15750, P46734	975	202	8205	1.45811	0.999338	0.268161	0.255353
KEGG_PATHWAY	hsa05135:Yersinia infection	25	0.974659	0.0317677	P12318, O75563, P12931, P15153, Q9Y6K9, O14920, P27986, Q14155, Q92556, Q16512, Q16513, Q9NWZ3, P53778, Q96JJ3, P51617, Q04206, Q14185, P45983, Q9NZN5, Q14161, O14733, P45984, P42338, Q15750, P46734	975	137	8205	1.53565	0.99998	0.300394	0.286047
KEGG_PATHWAY	hsa04625:C-type lectin receptor signaling pathway	18	0.701754	0.105663	P04049, Q14643, O95999, P12931, P53778, P16885, P33241, Q9Y6K9, Q04206, Q14571, Q14790, P45983, Q9NZN5, P27986, O14920, P45984, P42338, Q14573	975	104	8205	1.45651	1	0.552844	0.52644
KEGG_PATHWAY	hsa04936:Alcoholic liver disease	23	0.896686	0.114419	O00767, Q96A54, Q9NWZ3, P53778, Q8TCG5, P05181, P51617, Q9Y6K9, Q04206, Q99683, P02747, Q13085, P02745, Q14790, P00326, P45983, O14733, O14920, P45984, Q96EB6, Q15750, P25445, P46734	975	142	8205	1.36306	1	0.572094	0.54477
KEGG_PATHWAY	hsa05418:Fluid shear stress and atherosclerosis	22	0.8577	0.145496	P55854, O00238, P08514, P06756, P0CG30, P51636, Q03135, P12931, P53778, P15153, Q9Y6K9, Q04206, Q99683, Q13163, P45983, O14733, P27986, O14920, P45984, P42338, Q14145, P07204	975	139	8205	1.33193	1	0.658909	0.627439
KEGG_PATHWAY	hsa04660:T cell receptor signaling pathway	17	0.662768	0.16678	P04049, O95999, P11802, Q12959, P53778, O43639, O96013, P16333, Q9Y6K9, Q04206, P45983, Q13177, O14733, P27986, O14920, P45984, P42338	975	104	8205	1.37559	1	0.716298	0.682087
KEGG_PATHWAY	hsa04668:TNF signaling pathway	18	0.701754	0.171512	P55210, Q96J02, P53778, P16220, Q9Y6K9, Q04206, Q99683, Q70SY1, Q14790, P45983, O14733, P27986, O14920, P45984, P42338, Q15750, P25445, P46734	975	112	8205	1.35247	1	0.717913	0.683625
KEGG_PATHWAY	hsa05142:Chagas disease	16	0.623782	0.225245	Q9NWZ3, P53778, Q01970, P51617, Q9Y6K9, Q04206, P02747, P02745, Q14790, P45983, P01137, P27986, O14920, P45984, P42338, P25445	975	102	8205	1.32006	1	0.749335	0.713546
KEGG_PATHWAY	hsa05145:Toxoplasmosis	17	0.662768	0.251549	P07942, P01130, A1A4Y4, Q9NWZ3, P53778, P01906, P23229, P51617, Q9Y6K9, Q04206, Q14790, P45983, P01137, O14920, P45984, Q15750, P46734	975	112	8205	1.27734	1	0.759178	0.722919
KEGG_PATHWAY	hsa05132:Salmonella infection	34	1.32554	0.273975	Q96A32, Q8NEB9, Q9P253, O43237, Q8IVF2, Q96BM9, Q9Y6K9, O00592, Q9H0B6, Q14790, O14920, Q6P597, Q92556, P04049, Q16611, Q16512, P51151, P55210, Q9BQS8, Q9NWZ3, Q8NEZ5, P53778, Q96JJ3, P51617, Q04206, P24844, P45983, O14733, Q99418, P55160, P45984, P42338, Q15750, P46734	975	249	8205	1.14909	1	0.771274	0.734437
KEGG_PATHWAY	hsa05167:Kaposi sarcoma-associated herpesvirus infection	27	1.05263	0.283084	Q14643, P50150, P13747, Q8NEB9, P11802, P12931, P59768, P16220, Q9Y6K9, Q14571, Q14790, O60262, O15455, O14920, P27986, Q14573, P25445, P04049, Q16611, P53778, P16885, P10321, Q04206, P45983, O14733, P45984, P42338	975	194	8205	1.17121	1	0.773635	0.736685
KEGG_PATHWAY	hsa05162:Measles	20	0.779727	0.290448	O95786, Q16611, P51151, P11802, Q7Z434, Q9NWZ3, P46527, P51617, Q9Y6K9, Q04206, Q14790, P45983, P00973, P27986, P42229, O14920, P45984, P42338, P25445, Q9NZJ5	975	139	8205	1.21085	1	0.778402	0.741224
KEGG_PATHWAY	hsa04722:Neurotrophin signaling pathway	17	0.662768	0.336596	P04049, Q9NWZ3, P53778, P16885, P15056, P51617, Q04206, Q99683, Q9NRF2, Q13163, P45983, P08138, O14733, P27986, O14920, P45984, P42338	975	119	8205	1.2022	1	0.854241	0.813441
KEGG_PATHWAY	hsa04620:Toll-like receptor signaling pathway	15	0.584795	0.350089	Q9NWZ3, P53778, P51617, Q9Y6K9, Q04206, Q14790, P45983, O15455, O14733, P27986, O14920, P45984, P42338, Q15750, P46734	975	104	8205	1.21376	1	0.875224	0.833422
KEGG_PATHWAY	hsa05171:Coronavirus disease - COVID-19	28	1.09162	0.575472	P12318, P62891, P47914, Q9Y6K9, P02748, P02747, Q6P5R6, P02745, O15455, O14920, P27986, P05771, O95786, P78536, Q7Z434, Q9NWZ3, P53778, Q86WV6, P16885, P00736, P51617, Q04206, P05161, P45983, P00973, P00533, P45984, P42338	975	232	8205	1.01565	1	0.993673	0.946214
KEGG_PATHWAY	hsa05417:Lipid and atherosclerosis	26	1.01365	0.576739	Q96AX9, Q14643, O95477, P12931, O75460, P51589, Q9Y6K9, Q99683, Q14790, O14920, P27986, P25445, P01130, P55210, Q9NWZ3, P53778, Q01970, P51617, Q04206, P45983, O14733, P45984, P42338, Q15750, P46734, Q9NZJ5	975	215	8205	1.01767	1	0.993673	0.946214
KEGG_PATHWAY	hsa04932:Non-alcoholic fatty liver disease	19	0.740741	0.577667	O43521, P55210, Q96A54, Q96J02, P53778, O75460, P05181, Q04206, Q99683, Q14790, P45983, P01137, P27986, O14920, P45984, P42338, P25445, Q9NZJ5, P06213	975	155	8205	1.03156	1	0.993673	0.946214
KEGG_PATHWAY	hsa04380:Osteoclast differentiation	15	0.584795	0.669803	P78324, P12318, P53778, P16885, P16220, Q9Y6K9, Q04206, P45983, P01137, O14733, P27986, O14920, P45984, P42338, Q15750	975	128	8205	0.986178	1	1	0.95509
KEGG_PATHWAY	hsa05208:Chemical carcinogenesis - reactive oxygen species	25	0.974659	0.72844	P03901, P12931, P10398, P15056, Q9Y6K9, Q99683, P07099, O14920, P27986, P04049, P0CG30, P18031, P17516, P53778, Q9HBK9, O14939, P42330, P05181, Q04206, P45983, P00533, O14733, Q14145, P45984, P42338	975	223	8205	0.943429	1	1	0.95509
KEGG_PATHWAY	hsa05235:PD-L1 expression and PD-1 checkpoint pathway in cancer	9	0.350877	0.844544	P04049, Q04206, Q9Y6K9, P00533, P53778, P27986, O14920, P42338, P46734	975	89	8205	0.850994	1	1	0.95509
KEGG_PATHWAY	hsa04657:IL-17 signaling pathway	8	0.311891	0.940523	Q04206, Q9Y6K9, Q07955, Q14790, P45983, P53778, O14920, P45984	975	94	8205	0.716203	1	1	0.95509
Annotation Cluster 143	Enrichment Score: 0.7330539998690015
Category	Term	Count	%	PValue	Genes	List Total	Pop Hits	Pop Total	Fold Enrichment	Bonferroni	Benjamini	FDR
INTERPRO	IPR004182:GRAM	5	0.194932	0.157721	O95248, Q969T9, Q66K14, Q13496, Q6IC98	2157	19	19176	2.33951	1	1	0.995146
UP_SEQ_FEATURE	DOMAIN:GRAM	5	0.194932	0.162664	O95248, Q969T9, Q66K14, Q13496, Q6IC98	2217	20	20532	2.31529	1	1	0.996449
SMART	SM00568:GRAM	4	0.155945	0.246409	O95248, Q66K14, Q13496, Q6IC98	1124	16	10379	2.3085	1	1	0.989754
Annotation Cluster 144	Enrichment Score: 0.7320737641024984
Category	Term	Count	%	PValue	Genes	List Total	Pop Hits	Pop Total	Fold Enrichment	Bonferroni	Benjamini	FDR
UP_SEQ_FEATURE	ZN_FING:Phorbol-ester/DAG-type	9	0.350877	0.0772454	P15882, P04049, P15056, Q13459, Q9Y5S2, Q6DT37, Q12802, Q5VT25, P10398	2217	42	20532	1.98454	1	1	0.996449
INTERPRO	IPR020454:Diacylglycerol/phorbol-ester binding	6	0.233918	0.124739	P15882, P04049, P15056, Q9Y5S2, P05771, P10398	2157	24	19176	2.22253	1	1	0.995146
GOTERM_MF_DIRECT	GO:0004709~MAP kinase kinase kinase activity	6	0.233918	0.130414	P04049, P15056, Q9Y6R4, Q99683, P00533, P10398	2157	24	18908	2.19147	1	1	0.99007
SMART	SM00455:RBD	3	0.116959	0.170337	P04049, P15056, P10398	1124	7	10379	3.95742	1	1	0.989754
UP_SEQ_FEATURE	DOMAIN:RBD	3	0.116959	0.210763	P04049, P15056, P10398	2217	8	20532	3.47294	1	1	0.996449
INTERPRO	IPR003116:Raf-like Ras-binding	3	0.116959	0.224555	P04049, P15056, P10398	2157	8	19176	3.3338	1	1	0.995146
KEGG_PATHWAY	hsa05219:Bladder cancer	7	0.272904	0.358845	P04049, P15056, P04626, P11802, P00533, P12931, P10398	975	41	8205	1.43677	1	0.877467	0.835558
KEGG_PATHWAY	hsa05213:Endometrial cancer	9	0.350877	0.382717	P04049, P15056, Q16611, P04626, P00533, Q9UI47, P27986, P42338, P10398	975	58	8205	1.30584	1	0.909292	0.865864
Annotation Cluster 145	Enrichment Score: 0.7313644606509706
Category	Term	Count	%	PValue	Genes	List Total	Pop Hits	Pop Total	Fold Enrichment	Bonferroni	Benjamini	FDR
UP_SEQ_FEATURE	DOMAIN:Chromo 1	5	0.194932	0.0329262	Q12873, P83916, Q14839, Q13185, Q8TD26	2217	12	20532	3.85882	1	1	0.996449
SMART	SM00298:CHROMO	8	0.311891	0.0680313	Q12873, Q8TAQ2, P83916, Q14839, Q13185, Q9UBU8, Q92922, Q8TD26	1124	34	10379	2.1727	1	0.853008	0.842541
INTERPRO	IPR000953:Chromo domain/shadow	8	0.311891	0.0804092	Q12873, Q8TAQ2, P83916, Q14839, Q13185, Q9UBU8, Q92922, Q8TD26	2157	34	19176	2.09179	1	1	0.995146
UP_SEQ_FEATURE	DOMAIN:Chromo 2	3	0.116959	0.252665	Q12873, Q14839, Q8TD26	2217	9	20532	3.08705	1	1	0.996449
INTERPRO	IPR016197:Chromo domain-like	6	0.233918	0.311004	Q12873, P83916, Q14839, Q13185, Q9UBU8, Q8TD26	2157	33	19176	1.61639	1	1	0.995146
INTERPRO	IPR023780:Chromo domain	5	0.194932	0.360975	Q12873, P83916, Q14839, Q13185, Q8TD26	2157	27	19176	1.64632	1	1	0.995146
UP_SEQ_FEATURE	DOMAIN:Chromo	5	0.194932	0.408801	Q12873, P83916, Q14839, Q13185, Q8TD26	2217	30	20532	1.54353	1	1	0.996449
INTERPRO	IPR023779:Chromo domain, conserved site	3	0.116959	0.674885	Q12873, P83916, Q13185	2157	20	19176	1.33352	1	1	0.995146
Annotation Cluster 146	Enrichment Score: 0.7305614980465045
Category	Term	Count	%	PValue	Genes	List Total	Pop Hits	Pop Total	Fold Enrichment	Bonferroni	Benjamini	FDR
UP_SEQ_FEATURE	DOMAIN:GRIP	4	0.155945	0.13187	Q92805, Q15643, Q13439, Q96CN9	2217	12	20532	3.08705	1	1	0.996449
INTERPRO	IPR000237:GRIP	4	0.155945	0.144484	Q92805, Q15643, Q13439, Q96CN9	2157	12	19176	2.96338	1	1	0.995146
SMART	SM00755:Grip	3	0.116959	0.33756	Q92805, Q13439, Q96CN9	1124	11	10379	2.51836	1	1	0.989754
Annotation Cluster 147	Enrichment Score: 0.7270776608877624
Category	Term	Count	%	PValue	Genes	List Total	Pop Hits	Pop Total	Fold Enrichment	Bonferroni	Benjamini	FDR
KEGG_PATHWAY	hsa05160:Hepatitis C	27	1.05263	0.0483388	P78369, O95832, P11802, Q8WTV0, O95471, P10398, P15056, Q9Y6K9, Q14790, O15455, O14920, P27986, P25445, Q04917, P04049, O95786, P01130, P57739, Q16611, O15551, Q7Z434, P56748, Q04206, P00973, P00533, P42338, Q9NZJ5	975	157	8205	1.44723	1	0.352033	0.335219
KEGG_PATHWAY	hsa05162:Measles	20	0.779727	0.290448	O95786, Q16611, P51151, P11802, Q7Z434, Q9NWZ3, P46527, P51617, Q9Y6K9, Q04206, Q14790, P45983, P00973, P27986, P42229, O14920, P45984, P42338, P25445, Q9NZJ5	975	139	8205	1.21085	1	0.778402	0.741224
KEGG_PATHWAY	hsa05164:Influenza A	22	0.8577	0.469247	O95786, P04049, Q86U42, Q16611, P11802, Q7Z434, P29590, Q9NWZ3, P01906, Q9Y6K9, Q04206, P20231, Q9BUJ2, Q14790, Q9UBU9, P00973, O15455, P27986, O14920, P42338, P05771, P25445	975	171	8205	1.08268	1	0.988666	0.941446
Annotation Cluster 148	Enrichment Score: 0.7227010375127817
Category	Term	Count	%	PValue	Genes	List Total	Pop Hits	Pop Total	Fold Enrichment	Bonferroni	Benjamini	FDR
UP_SEQ_FEATURE	DOMAIN:WW 3	5	0.194932	0.00662167	P46934, Q96PU5, Q96J02, Q6ZUM4, O14776	2217	8	20532	5.78823	1	0.83209	0.829034
UP_SEQ_FEATURE	DOMAIN:WW 4	3	0.116959	0.0932978	P46934, Q96PU5, Q96J02	2217	5	20532	5.5567	1	1	0.996449
UP_SEQ_FEATURE	DOMAIN:HECT	6	0.233918	0.17841	Q9ULT8, P46934, Q9Y4D8, O15033, Q96PU5, Q96J02	2217	28	20532	1.98454	1	1	0.996449
SMART	SM00119:HECTc	6	0.233918	0.179591	Q9ULT8, P46934, Q9Y4D8, O15033, Q96PU5, Q96J02	1124	28	10379	1.97871	1	1	0.989754
INTERPRO	IPR000569:HECT	6	0.233918	0.200655	Q9ULT8, P46934, Q9Y4D8, O15033, Q96PU5, Q96J02	2157	28	19176	1.90503	1	1	0.995146
INTERPRO	IPR024928:E3 ubiquitin-protein ligase, SMURF1 type	3	0.116959	0.224555	P46934, Q96PU5, Q96J02	2157	8	19176	3.3338	1	1	0.995146
PIR_SUPERFAMILY	PIRSF001569:E3 ubiquitin-protein ligase, SMURF1 type	3	0.116959	0.306609	P46934, Q96PU5, Q96J02	247	8	1775	2.69484	1	1	1
UP_SEQ_FEATURE	ACT_SITE:Glycyl thioester intermediate	9	0.350877	0.55336	Q969M7, Q9ULT8, P46934, Q9Y4D8, P62256, O15033, Q96PU5, P49459, Q96J02	2217	74	20532	1.12636	1	1	0.996449
GOTERM_BP_DIRECT	GO:0070534~protein K63-linked ubiquitination	6	0.233918	0.557393	Q9ULT8, P46934, P14373, P19474, Q96J02, Q63HN8	2120	45	19333	1.21591	1	1	0.991027
GOTERM_BP_DIRECT	GO:0045732~positive regulation of protein catabolic process	10	0.389864	0.702942	P17302, Q13049, Q8NF37, P46527, P46934, O15033, Q96PU5, Q96J02, Q6ZT12, Q13596	2120	93	19333	0.980574	1	1	0.991027
Annotation Cluster 149	Enrichment Score: 0.721554834208238
Category	Term	Count	%	PValue	Genes	List Total	Pop Hits	Pop Total	Fold Enrichment	Bonferroni	Benjamini	FDR
GOTERM_CC_DIRECT	GO:0031941~filamentous actin	8	0.311891	0.0369004	Q9UBC5, O00151, Q69YQ0, Q14195, Q5VZK9, Q9NR12, Q53GG5, P50479	2219	30	20580	2.47319	1	0.268307	0.2445
GOTERM_BP_DIRECT	GO:0061061~muscle structure development	4	0.155945	0.111038	O00151, Q9NR12, Q53GG5, P50479	2120	11	19333	3.31612	1	1	0.991027
GOTERM_MF_DIRECT	GO:0051371~muscle alpha-actinin binding	4	0.155945	0.240315	O00151, Q9NR12, Q53GG5, P50479	2157	15	18908	2.33757	1	1	0.99007
SMART	SM00132:LIM	11	0.42885	0.262252	Q9BT23, Q9UPQ0, O14639, O00151, O15231, Q8WWI1, O95171, O43294, Q9NR12, Q53GG5, P50479	1124	73	10379	1.39142	1	1	0.989754
UP_KW_DOMAIN	KW-0440~LIM domain	11	0.42885	0.302328	Q9BT23, Q9UPQ0, O14639, O00151, O15231, Q8WWI1, O95171, O43294, Q9NR12, Q53GG5, P50479	1629	73	14486	1.33998	0.99999	0.744192	0.674424
INTERPRO	IPR001781:Zinc finger, LIM-type	11	0.42885	0.333413	Q9BT23, Q9UPQ0, O14639, O00151, O15231, Q8WWI1, O95171, O43294, Q9NR12, Q53GG5, P50479	2157	75	19176	1.30389	1	1	0.995146
UP_SEQ_FEATURE	DOMAIN:LIM zinc-binding	10	0.389864	0.341705	Q9BT23, Q9UPQ0, O14639, O00151, O15231, Q8WWI1, O95171, O43294, Q53GG5, P50479	2217	70	20532	1.32302	1	1	0.996449
Annotation Cluster 150	Enrichment Score: 0.7157261406290742
Category	Term	Count	%	PValue	Genes	List Total	Pop Hits	Pop Total	Fold Enrichment	Bonferroni	Benjamini	FDR
GOTERM_MF_DIRECT	GO:0030021~extracellular matrix structural constituent conferring compression resistance	6	0.233918	0.0285371	P21810, P07585, Q9BXN1, P20774, Q92954, P98160	2157	16	18908	3.2872	1	0.574757	0.568717
INTERPRO	IPR016352:Small leucine-rich proteoglycan, class I, decorin/asporin/byglycan	3	0.116959	0.0350684	P21810, P07585, Q9BXN1	2157	3	19176	8.89013	1	0.939482	0.934573
PIR_SUPERFAMILY	PIRSF002490:class I small leucine-rich proteoglycan, decorin/asporin/byglycan types	3	0.116959	0.0521528	P21810, P07585, Q9BXN1	247	3	1775	7.18623	0.999975	1	1
SMART	SM00013:LRRNT	3	0.116959	0.984605	P21810, P07585, Q9BXN1	1124	54	10379	0.512999	1	1	0.989754
INTERPRO	IPR000372:Leucine-rich repeat-containing N-terminal	3	0.116959	0.988797	P21810, P07585, Q9BXN1	2157	55	19176	0.484916	1	1	0.995146
UP_SEQ_FEATURE	DOMAIN:LRRNT	4	0.155945	0.999242	P21810, P07585, Q9BXN1, O15455	2217	102	20532	0.363183	1	1	0.999242
Annotation Cluster 151	Enrichment Score: 0.7126335496571296
Category	Term	Count	%	PValue	Genes	List Total	Pop Hits	Pop Total	Fold Enrichment	Bonferroni	Benjamini	FDR
INTERPRO	IPR018359:Bromodomain, conserved site	7	0.272904	0.0643245	Q8WWQ0, P51531, Q86U86, Q9ULI0, Q9UIG0, Q9NSI6, Q9UIF9	2157	26	19176	2.3935	1	1	0.995146
UP_SEQ_FEATURE	DOMAIN:Bromo 1	3	0.116959	0.336404	Q8WWQ0, Q86U86, Q9NSI6	2217	11	20532	2.52577	1	1	0.996449
UP_SEQ_FEATURE	DOMAIN:Bromo 2	3	0.116959	0.336404	Q8WWQ0, Q86U86, Q9NSI6	2217	11	20532	2.52577	1	1	0.996449
Annotation Cluster 152	Enrichment Score: 0.7121072970019104
Category	Term	Count	%	PValue	Genes	List Total	Pop Hits	Pop Total	Fold Enrichment	Bonferroni	Benjamini	FDR
UP_SEQ_FEATURE	MOTIF:LXXLL	3	0.116959	0.130181	Q68CP9, Q8NFD5, O14497	2217	6	20532	4.63058	1	1	0.996449
UP_SEQ_FEATURE	DOMAIN:ARID	4	0.155945	0.215334	Q68CP9, Q8NFD5, P29375, O14497	2217	15	20532	2.46964	1	1	0.996449
SMART	SM00501:BRIGHT	4	0.155945	0.216379	Q68CP9, Q8NFD5, P29375, O14497	1124	15	10379	2.4624	1	1	0.989754
INTERPRO	IPR001606:ARID/BRIGHT DNA-binding domain	4	0.155945	0.23372	Q68CP9, Q8NFD5, P29375, O14497	2157	15	19176	2.3707	1	1	0.995146
Annotation Cluster 153	Enrichment Score: 0.705837771888448
Category	Term	Count	%	PValue	Genes	List Total	Pop Hits	Pop Total	Fold Enrichment	Bonferroni	Benjamini	FDR
UP_SEQ_FEATURE	DOMAIN:PARP alpha-helical	3	0.116959	0.0932978	Q9UGN5, Q9Y6F1, Q8N5Y8	2217	5	20532	5.5567	1	1	0.996449
UP_SEQ_FEATURE	DOMAIN:PARP catalytic	5	0.194932	0.10291	Q9UGN5, Q9Y6F1, Q53GL7, Q8IXQ6, Q8N5Y8	2217	17	20532	2.72387	1	1	0.996449
INTERPRO	IPR012317:Poly(ADP-ribose) polymerase, catalytic domain	5	0.194932	0.115475	Q9UGN5, Q9Y6F1, Q53GL7, Q8IXQ6, Q8N5Y8	2157	17	19176	2.61474	1	1	0.995146
GOTERM_BP_DIRECT	GO:0070213~protein auto-ADP-ribosylation	4	0.155945	0.13651	Q9UGN5, Q9Y6F1, Q53GL7, Q8N5Y8	2120	12	19333	3.03978	1	1	0.991027
GOTERM_MF_DIRECT	GO:1990404~protein ADP-ribosylase activity	5	0.194932	0.141196	Q9UGN5, Q9Y6F1, Q53GL7, Q8IXQ6, Q8N5Y8	2157	18	18908	2.43497	1	1	0.99007
GOTERM_BP_DIRECT	GO:0070212~protein poly-ADP-ribosylation	3	0.116959	0.215879	Q9UGN5, Q9Y6F1, Q53GL7	2120	8	19333	3.41975	1	1	0.991027
GOTERM_BP_DIRECT	GO:0006471~protein ADP-ribosylation	5	0.194932	0.265481	Q9UGN5, Q9Y6F1, Q53GL7, Q8IXQ6, Q8N5Y8	2120	24	19333	1.89986	1	1	0.991027
GOTERM_BP_DIRECT	GO:0034356~NAD biosynthesis via nicotinamide riboside salvage pathway	3	0.116959	0.301251	Q53GL7, Q8IXQ6, Q8N5Y8	2120	10	19333	2.7358	1	1	0.991027
UP_KW_MOLECULAR_FUNCTION	KW-0548~Nucleotidyltransferase	15	0.584795	0.329456	Q92903, O43252, Q9UGN5, P30876, P54098, Q9H9Y6, Q8IXQ6, Q7LDI9, Q9NVV4, P24928, Q9Y6F1, Q53GL7, Q9NW08, P00973, Q8N5Y8	1333	107	11719	1.23245	1	0.988421	0.849857
GOTERM_MF_DIRECT	GO:0003950~NAD+ ADP-ribosyltransferase activity	5	0.194932	0.37122	Q9UGN5, Q9Y6F1, Q53GL7, Q8IXQ6, Q8N5Y8	2157	27	18908	1.62331	1	1	0.99007
GOTERM_MF_DIRECT	GO:0016779~nucleotidyltransferase activity	8	0.311891	0.381399	O43252, Q9UGN5, Q2VPK5, Q9Y6F1, Q53GL7, Q8IXQ6, Q8N5Y8, Q9NVV4	2157	52	18908	1.3486	1	1	0.99007
Annotation Cluster 154	Enrichment Score: 0.6990789759219139
Category	Term	Count	%	PValue	Genes	List Total	Pop Hits	Pop Total	Fold Enrichment	Bonferroni	Benjamini	FDR
GOTERM_BP_DIRECT	GO:0045104~intermediate filament cytoskeleton organization	6	0.233918	0.072102	O60437, P04049, Q6ZRV2, Q96RT1, Q92817, P58107	2120	21	19333	2.60553	1	1	0.991027
UP_SEQ_FEATURE	REPEAT:Plectin 1	3	0.116959	0.169666	O60437, Q92817, P58107	2217	7	20532	3.96907	1	1	0.996449
UP_SEQ_FEATURE	REPEAT:Plectin 2	3	0.116959	0.169666	O60437, Q92817, P58107	2217	7	20532	3.96907	1	1	0.996449
SMART	SM00250:PLEC	3	0.116959	0.170337	O60437, Q92817, P58107	1124	7	10379	3.95742	1	1	0.989754
INTERPRO	IPR001101:Plectin repeat	3	0.116959	0.18129	O60437, Q92817, P58107	2157	7	19176	3.81005	1	1	0.995146
GOTERM_CC_DIRECT	GO:0005882~intermediate filament	7	0.272904	0.997029	O60437, Q9NZQ3, Q92817, Q99959, P17661, P58107, Q86UE8	2219	133	20580	0.488129	1	1	0.997029
Annotation Cluster 155	Enrichment Score: 0.6978581332879099
Category	Term	Count	%	PValue	Genes	List Total	Pop Hits	Pop Total	Fold Enrichment	Bonferroni	Benjamini	FDR
SMART	SM00510:TFS2M	3	0.116959	0.170337	P23193, Q92576, Q9BTC0	1124	7	10379	3.95742	1	1	0.989754
UP_SEQ_FEATURE	DOMAIN:TFIIS central	3	0.116959	0.210763	P23193, Q92576, Q9BTC0	2217	8	20532	3.47294	1	1	0.996449
INTERPRO	IPR003618:Transcription elongation factor S-II, central domain	3	0.116959	0.224555	P23193, Q92576, Q9BTC0	2157	8	19176	3.3338	1	1	0.995146
Annotation Cluster 156	Enrichment Score: 0.6977810369601828
Category	Term	Count	%	PValue	Genes	List Total	Pop Hits	Pop Total	Fold Enrichment	Bonferroni	Benjamini	FDR
SMART	SM00582:RPR	3	0.116959	0.170337	O15042, Q5VT52, Q9NQG5	1124	7	10379	3.95742	1	1	0.989754
INTERPRO	IPR008942:ENTH/VHS	6	0.233918	0.200655	O15042, Q5VT52, O95208, Q9NQG5, Q9UJY4, O14964	2157	28	19176	1.90503	1	1	0.995146
UP_SEQ_FEATURE	DOMAIN:CID	3	0.116959	0.210763	O15042, Q5VT52, Q9NQG5	2217	8	20532	3.47294	1	1	0.996449
INTERPRO	IPR006569:CID domain	3	0.116959	0.224555	O15042, Q5VT52, Q9NQG5	2157	8	19176	3.3338	1	1	0.995146
Annotation Cluster 157	Enrichment Score: 0.6906753994099236
Category	Term	Count	%	PValue	Genes	List Total	Pop Hits	Pop Total	Fold Enrichment	Bonferroni	Benjamini	FDR
SMART	SM00292:BRCT	5	0.194932	0.12231	P18887, Q12888, P35251, Q9Y5B0, O00541	1124	18	10379	2.565	1	1	0.989754
UP_SEQ_FEATURE	DOMAIN:BRCT	6	0.233918	0.142078	P18887, Q14676, Q12888, P35251, Q9Y5B0, O00541	2217	26	20532	2.13719	1	1	0.996449
INTERPRO	IPR001357:BRCT domain	6	0.233918	0.14231	P18887, Q14676, Q12888, P35251, Q9Y5B0, O00541	2157	25	19176	2.13363	1	1	0.995146
UP_SEQ_FEATURE	DOMAIN:BRCT 1	3	0.116959	0.377311	P18887, Q14676, Q12888	2217	12	20532	2.31529	1	1	0.996449
UP_SEQ_FEATURE	DOMAIN:BRCT 2	3	0.116959	0.377311	P18887, Q14676, Q12888	2217	12	20532	2.31529	1	1	0.996449
Annotation Cluster 158	Enrichment Score: 0.6890777561909086
Category	Term	Count	%	PValue	Genes	List Total	Pop Hits	Pop Total	Fold Enrichment	Bonferroni	Benjamini	FDR
UP_KW_CELLULAR_COMPONENT	KW-0492~Microsome	26	1.01365	0.00322749	P10635, Q96KC8, Q6NZI2, Q96GR2, P51589, P31213, Q01740, P05093, P33260, P07099, Q96SQ9, Q14534, O75452, Q86YV9, Q08477, P19224, Q6PIU2, P13584, P05181, Q02928, O15027, P49326, Q9BX59, P00973, Q9NYL5, O43390	2086	120	17641	1.83232	0.184261	0.0203332	0.0158147
GOTERM_MF_DIRECT	GO:0004497~monooxygenase activity	15	0.584795	0.046925	P10635, Q08477, P51589, P13584, Q8IWF2, P00439, P05181, P05093, Q01740, P33260, Q02928, Q96SQ9, P49326, Q9NYL5, Q04917	2157	76	18908	1.73011	1	0.780413	0.772213
GOTERM_BP_DIRECT	GO:0006082~organic acid metabolic process	6	0.233918	0.072102	P05181, Q01740, P10635, P33260, Q96SQ9, P51589	2120	21	19333	2.60553	1	1	0.991027
UP_KW_MOLECULAR_FUNCTION	KW-0503~Monooxygenase	16	0.623782	0.088658	Q14534, P10635, Q08477, O95992, P51589, P13584, P00439, P05181, P05093, Q01740, P33260, Q02928, Q96SQ9, P49326, Q9NYL5, Q04917	1333	91	11719	1.54575	0.999951	0.379456	0.326261
GOTERM_MF_DIRECT	GO:0008392~arachidonic acid epoxygenase activity	5	0.194932	0.120092	P05181, P33260, Q96SQ9, Q02928, P51589	2157	17	18908	2.5782	1	1	0.99007
GOTERM_MF_DIRECT	GO:0016705~oxidoreductase activity, acting on paired donors, with incorporation or reduction of molecular oxygen	11	0.42885	0.129552	Q6PK18, P13584, P05093, P05181, P10635, P33260, Q96SQ9, Q02928, Q08477, Q9NYL5, P51589	2157	59	18908	1.63432	1	1	0.99007
GOTERM_MF_DIRECT	GO:0008395~steroid hydroxylase activity	7	0.272904	0.167416	P05181, P10635, P33260, Q96SQ9, Q9NYL5, O95992, P51589	2157	33	18908	1.85943	1	1	0.99007
GOTERM_BP_DIRECT	GO:0019373~epoxygenase P450 pathway	5	0.194932	0.169283	P05181, P33260, Q96SQ9, Q02928, P51589	2120	20	19333	2.27983	1	1	0.991027
INTERPRO	IPR002401:Cytochrome P450, E-class, group I	9	0.350877	0.225297	P13584, P05093, P05181, P10635, P33260, Q96SQ9, Q02928, Q08477, P51589	2157	52	19176	1.53868	1	1	0.995146
GOTERM_MF_DIRECT	GO:0070330~aromatase activity	6	0.233918	0.230375	P13584, P05181, P10635, P33260, Q02928, Q08477	2157	29	18908	1.81363	1	1	0.99007
GOTERM_BP_DIRECT	GO:0006690~icosanoid metabolic process	3	0.116959	0.258528	Q96SQ9, Q08477, P51589	2120	9	19333	3.03978	1	1	0.991027
GOTERM_BP_DIRECT	GO:0042738~exogenous drug catabolic process	5	0.194932	0.265481	P05181, P10635, P33260, Q96SQ9, P51589	2120	24	19333	1.89986	1	1	0.991027
GOTERM_MF_DIRECT	GO:0005506~iron ion binding	20	0.779727	0.273707	O00767, O15460, P10635, Q9UPP1, P18054, Q08477, O95992, O75151, P51589, P13584, Q6PK18, P00439, P05181, P05093, P33260, Q02928, Q96SQ9, P16050, Q9NYL5, Q9NVH6	2157	143	18908	1.226	1	1	0.99007
INTERPRO	IPR001128:Cytochrome P450	10	0.389864	0.321943	P13584, P05093, P05181, P10635, P33260, Q96SQ9, Q02928, Q08477, Q9NYL5, P51589	2157	66	19176	1.34699	1	1	0.995146
INTERPRO	IPR017972:Cytochrome P450, conserved site	9	0.350877	0.343233	P13584, P05093, P05181, P10635, P33260, Q96SQ9, Q02928, Q08477, P51589	2157	59	19176	1.35612	1	1	0.995146
GOTERM_MF_DIRECT	GO:0016712~oxidoreductase activity, acting on paired donors, with incorporation or reduction of molecular oxygen, reduced flavin or flavoprotein as one donor, and incorporation of one atom of oxygen	5	0.194932	0.344058	P05181, P10635, P33260, Q96SQ9, P51589	2157	26	18908	1.68575	1	1	0.99007
GOTERM_MF_DIRECT	GO:0019825~oxygen binding	5	0.194932	0.599731	P02144, P13584, P05093, P05181, P33260	2157	36	18908	1.21748	1	1	0.99007
GOTERM_MF_DIRECT	GO:0020037~heme binding	17	0.662768	0.671249	P02144, Q7KZN9, P10635, P14902, P12931, P53701, Q08477, P51589, P13584, P05181, P05093, P33260, Q02928, Q96SQ9, Q8WUJ1, Q9NYL5, P22830	2157	152	18908	0.980394	1	1	0.99007
UP_SEQ_FEATURE	BINDING:axial binding residue	11	0.42885	0.761754	P13584, P05093, P05181, P10635, P33260, Q96SQ9, Q02928, Q99707, Q08477, Q9NYL5, P51589	2217	110	20532	0.926116	1	1	0.996449
UP_KW_LIGAND	KW-0408~Iron	37	1.4425	0.776528	O00767, O15460, Q12882, P29375, P10635, Q9UPP1, Q06203, Q9BZG8, P53701, P78549, O95992, P49281, Q5VWQ0, P51589, Q9NV66, P05093, P33260, Q96SQ9, P22830, P80404, P02144, P14902, P18054, O43766, Q08477, O75151, P32754, Q6PK18, P13584, P00439, P05181, Q96IR7, Q02928, P16050, O14832, Q9NYL5, Q9NVH6	790	346	6833	0.924932	1	1	1
UP_KW_LIGAND	KW-0349~Heme	13	0.506823	0.897914	P02144, P10635, P14902, P53701, Q08477, P51589, P13584, P05181, P05093, P33260, Q02928, Q96SQ9, Q9NYL5	790	140	6833	0.803156	1	1	1
Annotation Cluster 159	Enrichment Score: 0.6686180865971197
Category	Term	Count	%	PValue	Genes	List Total	Pop Hits	Pop Total	Fold Enrichment	Bonferroni	Benjamini	FDR
KEGG_PATHWAY	hsa05212:Pancreatic cancer	19	0.740741	0.00284439	P04049, Q16611, P04626, P11802, P51587, P10398, P15056, P15153, O14939, Q9Y6K9, Q04206, P45983, P01137, P00533, P27986, O14920, P45984, P42338, Q15311	975	76	8205	2.10385	0.614891	0.0952872	0.0907362
KEGG_PATHWAY	hsa05220:Chronic myeloid leukemia	18	0.701754	0.00680586	P04049, P56545, Q92769, Q16611, Q13547, P11802, P10398, P46527, P15056, P11274, Q9Y6K9, Q04206, P01137, P27986, P42229, O14920, P42338, Q13363	975	76	8205	1.99312	0.898506	0.175382	0.167005
KEGG_PATHWAY	hsa04012:ErbB signaling pathway	19	0.740741	0.00980655	P04049, P04626, P12931, O43639, O96013, P10398, P16885, P46527, P16333, P15056, P45983, P00533, Q13177, O14733, P27986, P42229, P45984, P42338, P05771	975	85	8205	1.88109	0.963169	0.205325	0.195518
KEGG_PATHWAY	hsa01522:Endocrine resistance	20	0.779727	0.0203394	P04049, P10635, P04626, Q15648, P11802, O43306, O75376, P12931, P53778, P10398, P46527, P40145, P15056, P08047, P08069, P45983, P00533, P27986, P45984, P42338	975	98	8205	1.71743	0.998976	0.268161	0.255353
KEGG_PATHWAY	hsa05215:Prostate cancer	19	0.740741	0.0350914	P04049, P04626, P14616, P09619, P10275, P10398, P31213, P46527, P15056, P00749, P16220, Q9Y6K9, Q04206, Q70SY1, P08069, P00533, P27986, O14920, P42338	975	97	8205	1.64837	0.999994	0.301426	0.28703
KEGG_PATHWAY	hsa04068:FoxO signaling pathway	20	0.779727	0.20739	P04049, O43521, P49674, Q13315, P53778, P10398, P46527, P15056, Q86YM7, P08069, P45983, P01137, P00533, P27986, O14920, P45984, P42338, Q96EB6, O94817, P06213	975	131	8205	1.28479	1	0.744874	0.709298
KEGG_PATHWAY	hsa01521:EGFR tyrosine kinase inhibitor resistance	13	0.506823	0.223069	P04049, O43521, P04626, P09619, P12931, P10398, P16885, P15056, P08069, P00533, P27986, P42338, P05771	975	79	8205	1.38481	1	0.749335	0.713546
KEGG_PATHWAY	hsa05223:Non-small cell lung cancer	12	0.467836	0.230393	P04049, P15056, Q16611, P04626, P11802, P00533, P42229, P27986, P42338, P05771, P10398, P16885	975	72	8205	1.40256	1	0.749335	0.713546
KEGG_PATHWAY	hsa05214:Glioma	12	0.467836	0.273362	P04049, P15056, Q16611, P09619, P11802, P08069, P00533, P27986, P42338, P05771, P10398, P16885	975	75	8205	1.34646	1	0.771274	0.734437
KEGG_PATHWAY	hsa04664:Fc epsilon RI signaling pathway	11	0.42885	0.284051	P04049, P15153, P45983, O14733, P53778, P27986, P45984, P42338, P46734, P16885, P0C869	975	68	8205	1.36131	1	0.773635	0.736685
KEGG_PATHWAY	hsa05218:Melanoma	11	0.42885	0.348758	P04049, P15056, Q16611, P09619, P11802, P08069, P05230, P00533, P27986, P42338, P10398	975	72	8205	1.28568	1	0.875224	0.833422
KEGG_PATHWAY	hsa05219:Bladder cancer	7	0.272904	0.358845	P04049, P15056, P04626, P11802, P00533, P12931, P10398	975	41	8205	1.43677	1	0.877467	0.835558
KEGG_PATHWAY	hsa05213:Endometrial cancer	9	0.350877	0.382717	P04049, P15056, Q16611, P04626, P00533, Q9UI47, P27986, P42338, P10398	975	58	8205	1.30584	1	0.909292	0.865864
KEGG_PATHWAY	hsa05221:Acute myeloid leukemia	10	0.389864	0.400242	P04049, P15056, Q04206, Q9Y6K9, P29590, P42229, P27986, O14920, P42338, P10398	975	67	8205	1.25603	1	0.912916	0.869314
KEGG_PATHWAY	hsa05210:Colorectal cancer	12	0.467836	0.444677	P04049, P15056, Q16611, P15153, O43521, P45983, P01137, P00533, P27986, P45984, P42338, P10398	975	86	8205	1.17424	1	0.954915	0.909307
KEGG_PATHWAY	hsa04914:Progesterone-mediated oocyte maturation	13	0.506823	0.559487	P04049, Q13257, O43306, P53778, P10398, P40145, P15056, P30260, P08069, P45983, P27986, P45984, P42338	975	102	8205	1.07255	1	0.993673	0.946214
KEGG_PATHWAY	hsa05211:Renal cell carcinoma	9	0.350877	0.584339	P04049, P15056, P01137, P40337, Q13177, P27986, O96013, P42338, P10398	975	69	8205	1.09766	1	0.993673	0.946214
KEGG_PATHWAY	hsa04910:Insulin signaling pathway	16	0.623782	0.671236	P04049, Q16816, Q9BX66, P18031, P10398, P15056, Q13085, P45983, Q92574, Q8N122, P27986, P49815, O14920, P45984, P42338, P06213	975	137	8205	0.982819	1	1	0.95509
KEGG_PATHWAY	hsa05230:Central carbon metabolism in cancer	8	0.311891	0.740501	P04049, P04626, Q15758, P09619, P00533, Q01650, P27986, P42338	975	70	8205	0.961758	1	1	0.95509
KEGG_PATHWAY	hsa05235:PD-L1 expression and PD-1 checkpoint pathway in cancer	9	0.350877	0.844544	P04049, Q04206, Q9Y6K9, P00533, P53778, P27986, O14920, P42338, P46734	975	89	8205	0.850994	1	1	0.95509
KEGG_PATHWAY	hsa05224:Breast cancer	15	0.584795	0.845911	P04049, Q16611, P04626, P11802, P51587, O75581, P10398, P15056, O60353, P08047, P08069, P05230, P00533, P27986, P42338	975	147	8205	0.858713	1	1	0.95509
KEGG_PATHWAY	hsa05226:Gastric cancer	15	0.584795	0.859272	P04049, Q16611, P04626, Q12864, O75581, P10398, P46527, P15056, O60353, P05230, P01137, P00533, P27986, Q9UI47, P42338	975	149	8205	0.847186	1	1	0.95509
KEGG_PATHWAY	hsa04650:Natural killer cell mediated cytotoxicity	11	0.42885	0.941914	P04049, P15056, P15153, P09326, Q9BZM4, P27986, P42338, P05771, P10398, P25445, P16885	975	126	8205	0.734676	1	1	0.95509
KEGG_PATHWAY	hsa04630:JAK-STAT signaling pathway	9	0.350877	0.999506	Q6EBC2, P04049, P10912, P09619, P00533, P42229, P27986, P42338, P42226	975	166	8205	0.456256	1	1	0.999506
Annotation Cluster 160	Enrichment Score: 0.6664770714321523
Category	Term	Count	%	PValue	Genes	List Total	Pop Hits	Pop Total	Fold Enrichment	Bonferroni	Benjamini	FDR
UP_SEQ_FEATURE	DOMAIN:HP	3	0.116959	0.210763	Q08495, O14639, O95425	2217	8	20532	3.47294	1	1	0.996449
SMART	SM00153:VHP	3	0.116959	0.211569	Q08495, O14639, O95425	1124	8	10379	3.46274	1	1	0.989754
INTERPRO	IPR003128:Villin headpiece	3	0.116959	0.224555	Q08495, O14639, O95425	2157	8	19176	3.3338	1	1	0.995146
Annotation Cluster 161	Enrichment Score: 0.6632154620108216
Category	Term	Count	%	PValue	Genes	List Total	Pop Hits	Pop Total	Fold Enrichment	Bonferroni	Benjamini	FDR
INTERPRO	IPR013083:Zinc finger, RING/FYVE/PHD-type	69	2.69006	0.0313133	O00623, Q96AX9, Q13356, P29375, Q9BZ95, Q8NC42, Q9H6Y7, Q9H920, Q9UPN9, O75382, Q86UW9, O75150, Q68DK2, Q6PJ69, Q96PU4, O60683, Q92576, Q8TEB7, Q13049, Q12873, Q9Y314, Q8N3P4, Q96C24, Q6ZMU5, Q9BQ24, Q13888, P46100, Q9BQS8, Q5VTR2, Q63HN8, Q96GF1, P14373, Q99675, P28328, Q13615, Q96M96, P19474, P29590, Q9UIF9, O94880, Q9HBF4, Q96T23, Q9Y6I4, Q5T4F4, Q9Y6V0, O14964, Q9BTC0, Q9ULU4, Q13263, Q7Z6E9,…	2157	484	19176	1.26739	1	0.939482	0.934573
GOTERM_MF_DIRECT	GO:0061630~ubiquitin protein ligase activity	48	1.87135	0.0664738	Q9ULT8, Q96AX9, Q13356, O75448, Q8NC42, Q9P253, O75586, Q9H6Y7, P19474, Q9H920, O75382, Q86UW9, O75150, Q96PU4, O60683, Q96PU5, Q9UJ41, Q8TEB7, Q9H1B7, Q7Z6E9, Q969V5, Q8NHG8, Q13049, Q9Y314, A0AVI4, Q5M7Z0, Q6ZMU5, Q9NVC6, Q8IWT3, Q86T96, Q15648, Q8TB52, Q8IWV8, O15033, Q5VTR2, Q96J02, Q6UWE0, Q63HN8, O75592, Q8WZ73, Q96GF1, P46934, P14373, Q99496, Q14142, Q6ZT12, Q9UKT5, P28328	2157	331	18908	1.27118	1	0.935682	0.92585
UP_SEQ_FEATURE	DOMAIN:RING-type	26	1.01365	0.239115	Q96AX9, Q8NC42, Q9H6Y7, Q9H920, P29590, Q9UPN9, O75382, Q86UW9, O75150, Q6PJ69, O60683, Q8TEB7, Q7Z6E9, Q969V5, Q8NHG8, Q13049, Q8N3P4, Q8IWT3, Q6UWE0, Q63HN8, P35226, O75592, Q8WZ73, Q96GF1, P14373, Q99496	2217	199	20532	1.21	1	1	0.996449
SMART	SM00184:RING	32	1.24756	0.285995	Q96AX9, Q8NC42, Q9H6Y7, P19474, Q9H920, P29590, Q9UPN9, O75382, Q86UW9, O75150, Q6PJ69, Q96PU4, O60683, Q8TEB7, Q13263, Q7Z6E9, Q8NHG8, Q13049, Q8N3P4, Q5M7Z0, Q6ZMU5, Q86T96, Q5VTR2, Q63HN8, P35226, O75592, Q8WZ73, Q96GF1, P14373, Q99675, Q99496, P28328	1124	257	10379	1.14976	1	1	0.989754
UP_SEQ_FEATURE	ZN_FING:RING-type	26	1.01365	0.405206	Q9P253, P19474, P29590, Q9UPN9, O75382, Q86UW9, O75150, Q6PJ69, Q96PU4, O60683, Q13263, Q969V5, Q13049, Q5M7Z0, Q6ZMU5, Q86T96, Q5VTR2, Q6UWE0, Q63HN8, P35226, Q8WZ73, Q96GF1, P14373, Q99675, Q99496, P28328	2217	218	20532	1.10454	1	1	0.996449
INTERPRO	IPR001841:Zinc finger, RING-type	36	1.40351	0.524638	Q96AX9, Q8NC42, Q9H6Y7, P19474, Q9H920, P29590, Q9UPN9, O75382, Q86UW9, O75150, Q6PJ69, Q96PU4, O60683, Q8TEB7, Q13263, Q7Z6E9, Q969V5, Q8NHG8, Q13049, Q8N3P4, Q5M7Z0, Q6ZMU5, Q8IWT3, Q86T96, Q9UIG0, Q5VTR2, Q6UWE0, Q63HN8, P35226, O75592, Q8WZ73, Q96GF1, P14373, Q99675, Q99496, P28328	2157	311	19176	1.02908	1	1	0.995146
INTERPRO	IPR017907:Zinc finger, RING-type, conserved site	19	0.740741	0.752683	Q13049, Q5M7Z0, Q6ZMU5, Q8IWT3, Q86T96, P19474, Q5VTR2, P29590, Q9UPN9, O75382, P35226, O75150, Q96GF1, P14373, Q96PU4, Q6PJ69, O60683, Q99496, P28328	2157	182	19176	0.92809	1	1	0.995146
Annotation Cluster 162	Enrichment Score: 0.656732232102586
Category	Term	Count	%	PValue	Genes	List Total	Pop Hits	Pop Total	Fold Enrichment	Bonferroni	Benjamini	FDR
INTERPRO	IPR011990:Tetratricopeptide-like helical	37	1.4425	0.0153445	Q8TDW4, O15460, Q5VZ89, Q9HCD6, Q8NDW8, Q96TC7, Q7Z494, O00170, Q9H3U1, Q96EK5, P42704, Q6PF05, Q9H0B6, Q5T4D3, Q15020, Q14690, Q92552, Q6P597, Q969T3, Q86TV6, Q6PD62, Q68CR1, Q14318, Q8IZP2, O76024, O75153, P50542, Q9H7Z3, O15091, P30260, Q6ZXV5, P53041, Q9HCS7, Q9BZJ0, Q99614, Q75QN2, Q99615	2157	222	19176	1.48169	1	0.790539	0.786408
UP_SEQ_FEATURE	REPEAT:TPR	18	0.701754	0.0298997	O15460, Q86TV6, Q6PD62, Q14318, Q9HCD6, Q8NDW8, P50542, Q7Z494, O00170, Q9H3U1, P30260, Q6ZXV5, P53041, Q9UK73, Q9H0B6, Q99614, Q6P597, Q99615	2217	97	20532	1.71857	1	1	0.996449
UP_SEQ_FEATURE	REPEAT:TPR 11	5	0.194932	0.121555	Q7Z494, Q86TV6, Q6PD62, P30260, Q8NDW8	2217	18	20532	2.57255	1	1	0.996449
UP_SEQ_FEATURE	REPEAT:TPR 10	6	0.233918	0.142078	Q7Z494, Q86TV6, Q6PD62, P30260, Q6ZXV5, Q8NDW8	2217	26	20532	2.13719	1	1	0.996449
UP_SEQ_FEATURE	REPEAT:TPR 9	7	0.272904	0.17031	Q7Z494, Q86TV6, Q6PD62, P30260, Q6ZXV5, Q8NDW8, Q99615	2217	35	20532	1.85223	1	1	0.996449
UP_SEQ_FEATURE	REPEAT:TPR 3	20	0.779727	0.21761	Q86TV6, Q6PD62, Q14318, Q9HCD6, Q8IZP2, O75153, Q8NDW8, P50542, Q7Z494, O00170, Q9H3U1, P30260, Q6ZXV5, P53041, Q5T4D3, Q9H0B6, Q99614, Q75QN2, Q6P597, Q99615	2217	145	20532	1.2774	1	1	0.996449
INTERPRO	IPR001440:Tetratricopeptide TPR-1	6	0.233918	0.221676	Q14318, P30260, Q6ZXV5, P53041, Q99614, Q99615	2157	29	19176	1.83934	1	1	0.995146
INTERPRO	IPR019734:Tetratricopeptide repeat	20	0.779727	0.224613	O15460, Q86TV6, Q6PD62, Q14318, Q9HCD6, Q8IZP2, Q8NDW8, P50542, Q7Z494, O00170, Q9H3U1, P30260, Q6ZXV5, P53041, Q5T4D3, Q9H0B6, Q9HCS7, Q99614, Q6P597, Q99615	2157	140	19176	1.27002	1	1	0.995146
SMART	SM00028:TPR	18	0.701754	0.25874	Q86TV6, Q6PD62, Q14318, Q9HCD6, Q8IZP2, Q8NDW8, P50542, Q7Z494, Q9H3U1, P30260, Q6ZXV5, P53041, Q5T4D3, Q9H0B6, Q9HCS7, Q99614, Q6P597, Q99615	1124	132	10379	1.25918	1	1	0.989754
UP_SEQ_FEATURE	REPEAT:TPR 1	20	0.779727	0.35474	Q86TV6, Q6PD62, Q14318, Q9HCD6, Q8IZP2, O75153, Q8NDW8, P50542, Q7Z494, O00170, Q9H3U1, P30260, Q6ZXV5, P53041, Q5T4D3, Q9H0B6, Q99614, Q75QN2, Q6P597, Q99615	2217	159	20532	1.16493	1	1	0.996449
UP_SEQ_FEATURE	REPEAT:TPR 2	20	0.779727	0.35474	Q86TV6, Q6PD62, Q14318, Q9HCD6, Q8IZP2, O75153, Q8NDW8, P50542, Q7Z494, O00170, Q9H3U1, P30260, Q6ZXV5, P53041, Q5T4D3, Q9H0B6, Q99614, Q75QN2, Q6P597, Q99615	2217	159	20532	1.16493	1	1	0.996449
UP_KW_DOMAIN	KW-0802~TPR repeat	22	0.8577	0.356535	O15460, Q86TV6, Q6PD62, Q14318, Q9HCD6, Q8IZP2, O75153, Q8NDW8, P50542, Q7Z494, O00170, Q9H3U1, P30260, Q6ZXV5, P53041, Q5T4D3, Q9UK73, Q9H0B6, Q99614, Q75QN2, Q6P597, Q99615	1629	170	14486	1.1508	0.999999	0.814937	0.738537
UP_SEQ_FEATURE	REPEAT:TPR 8	8	0.311891	0.36426	Q7Z494, Q86TV6, Q6PD62, P30260, Q6ZXV5, Q5T4D3, Q8NDW8, Q99615	2217	54	20532	1.37202	1	1	0.996449
UP_SEQ_FEATURE	REPEAT:TPR 5	11	0.42885	0.376439	Q7Z494, Q86TV6, Q6PD62, P30260, Q6ZXV5, Q5T4D3, Q9H0B6, Q8NDW8, P50542, Q6P597, Q99615	2217	81	20532	1.25769	1	1	0.996449
UP_SEQ_FEATURE	REPEAT:TPR 4	13	0.506823	0.394348	Q86TV6, Q6PD62, O75153, Q8NDW8, P50542, Q7Z494, P30260, Q6ZXV5, Q5T4D3, Q9H0B6, Q75QN2, Q6P597, Q99615	2217	100	20532	1.20395	1	1	0.996449
UP_SEQ_FEATURE	REPEAT:TPR 7	9	0.350877	0.403529	Q7Z494, Q86TV6, Q6PD62, P30260, Q6ZXV5, Q5T4D3, Q8NDW8, P50542, Q99615	2217	65	20532	1.28231	1	1	0.996449
UP_SEQ_FEATURE	REPEAT:TPR 13	3	0.116959	0.417122	Q6PD62, P30260, Q8NDW8	2217	13	20532	2.13719	1	1	0.996449
UP_SEQ_FEATURE	REPEAT:TPR 6	10	0.389864	0.437246	Q7Z494, Q86TV6, Q6PD62, P30260, Q6ZXV5, Q5T4D3, Q9H0B6, Q8NDW8, P50542, Q99615	2217	76	20532	1.21857	1	1	0.996449
UP_SEQ_FEATURE	REPEAT:TPR 12	3	0.116959	0.49256	Q6PD62, P30260, Q8NDW8	2217	15	20532	1.85223	1	1	0.996449
Annotation Cluster 163	Enrichment Score: 0.6476369941302185
Category	Term	Count	%	PValue	Genes	List Total	Pop Hits	Pop Total	Fold Enrichment	Bonferroni	Benjamini	FDR
UP_SEQ_FEATURE	DOMAIN:ACB	3	0.116959	0.169666	Q9BR61, Q8N6N7, Q5T8D3	2217	7	20532	3.96907	1	1	0.996449
INTERPRO	IPR000582:Acyl-CoA-binding protein, ACBP	3	0.116959	0.18129	Q9BR61, Q8N6N7, Q5T8D3	2157	7	19176	3.81005	1	1	0.995146
GOTERM_MF_DIRECT	GO:0000062~fatty-acyl-CoA binding	4	0.155945	0.370784	Q9BR61, P35610, Q8N6N7, Q5T8D3	2157	19	18908	1.84545	1	1	0.99007
Annotation Cluster 164	Enrichment Score: 0.6465941904804448
Category	Term	Count	%	PValue	Genes	List Total	Pop Hits	Pop Total	Fold Enrichment	Bonferroni	Benjamini	FDR
GOTERM_BP_DIRECT	GO:0006284~base-excision repair	7	0.272904	0.162466	P18887, Q53HV7, Q9UGN5, P15927, P17096, P39748, P78549	2120	34	19333	1.87751	1	1	0.991027
KEGG_PATHWAY	hsa03410:Base excision repair	7	0.272904	0.190727	P18887, Q53HV7, Q9UGN5, Q9Y6F1, P39748, P78549, P12004	975	33	8205	1.78508	1	0.734294	0.699223
GOTERM_MF_DIRECT	GO:0003684~damaged DNA binding	10	0.389864	0.370716	Q01831, P18887, Q9UGN5, Q12888, Q96T60, P15927, P39748, P78549, Q92889, P12004	2157	68	18908	1.2891	1	1	0.99007
Annotation Cluster 165	Enrichment Score: 0.6380772449607683
Category	Term	Count	%	PValue	Genes	List Total	Pop Hits	Pop Total	Fold Enrichment	Bonferroni	Benjamini	FDR
KEGG_PATHWAY	hsa04933:AGE-RAGE signaling pathway in diabetic complications	19	0.740741	0.0457251	P02461, P29400, P51178, P11802, P53778, P16885, P46527, Q01970, Q04206, P01019, P08123, P45983, P01137, P27986, P42229, P45984, P42338, P05771, P07204	975	100	8205	1.59892	1	0.348135	0.331507
KEGG_PATHWAY	hsa04926:Relaxin signaling pathway	22	0.8577	0.0815108	P04049, P02461, P29400, P50150, O43306, P12931, P59768, P53778, P40145, P16220, Q01970, Q04206, Q70SY1, P08123, P45983, P01137, P00533, O60262, O14733, P27986, P45984, P42338	975	129	8205	1.43518	1	0.455102	0.433366
KEGG_PATHWAY	hsa05146:Amoebiasis	11	0.42885	0.785226	P07942, P02461, P29400, Q01970, Q04206, P02748, P08123, P01137, P27986, P42338, P05771	975	102	8205	0.907541	1	1	0.95509
KEGG_PATHWAY	hsa05415:Diabetic cardiomyopathy	18	0.701754	0.957913	P02461, P03901, P53778, Q01970, P15153, Q04206, P23946, P01019, P08123, P08047, P45983, P01137, O14983, P27986, P45984, P42338, P05771, P06213	975	203	8205	0.746192	1	1	0.957913
Annotation Cluster 166	Enrichment Score: 0.6367511270047885
Category	Term	Count	%	PValue	Genes	List Total	Pop Hits	Pop Total	Fold Enrichment	Bonferroni	Benjamini	FDR
UP_SEQ_FEATURE	DOMAIN:KA1	3	0.116959	0.0932978	Q7KZI7, Q96L34, P27448	2217	5	20532	5.5567	1	1	0.996449
INTERPRO	IPR001772:Kinase associated domain 1 (KA1)	3	0.116959	0.100287	Q7KZI7, Q96L34, P27448	2157	5	19176	5.33408	1	1	0.995146
UP_SEQ_FEATURE	MUTAGEN:T->A: Prevents phosphorylation and activation by STK11/LKB1 complex.	3	0.116959	0.252665	Q7KZI7, Q96L34, P27448	2217	9	20532	3.08705	1	1	0.996449
GOTERM_MF_DIRECT	GO:0050321~tau-protein kinase activity	4	0.155945	0.466283	Q7KZI7, Q16816, Q96L34, P27448	2157	22	18908	1.5938	1	1	0.99007
GOTERM_MF_DIRECT	GO:0048156~tau protein binding	6	0.233918	0.594199	Q7KZI7, P04271, P53041, Q96L34, P27448, Q9UBN7	2157	45	18908	1.16878	1	1	0.99007
Annotation Cluster 167	Enrichment Score: 0.6345053959495299
Category	Term	Count	%	PValue	Genes	List Total	Pop Hits	Pop Total	Fold Enrichment	Bonferroni	Benjamini	FDR
GOTERM_BP_DIRECT	GO:0016573~histone acetylation	12	0.467836	0.0482448	Q12962, Q9Y4A5, O95983, Q96L91, Q16514, O96019, P51608, O95619, Q9UBU8, P49848, Q16594, P35226	2120	58	19333	1.88676	1	1	0.991027
GOTERM_BP_DIRECT	GO:2000779~regulation of double-strand break repair	7	0.272904	0.0788964	Q9Y4A5, Q96L91, P35659, O96019, O95619, P29590, Q9UBU8	2120	28	19333	2.27983	1	1	0.991027
GOTERM_BP_DIRECT	GO:0043968~histone H2A acetylation	6	0.233918	0.0852492	Q9Y4A5, Q96L91, Q86UY6, O96019, O95619, Q9UBU8	2120	22	19333	2.48709	1	1	0.991027
GOTERM_BP_DIRECT	GO:1905168~positive regulation of double-strand break repair via homologous recombination	8	0.311891	0.128848	Q68CP9, Q9Y4A5, Q96L91, P35637, O96019, O95619, Q9UBU8, Q7Z3K3	2120	39	19333	1.87063	1	1	0.991027
GOTERM_BP_DIRECT	GO:0043967~histone H4 acetylation	8	0.311891	0.186333	Q9Y4A5, Q96L91, Q86UY6, O96019, O95251, O95619, Q9UBU8, P51587	2120	43	19333	1.69662	1	1	0.991027
GOTERM_CC_DIRECT	GO:0035267~NuA4 histone acetyltransferase complex	5	0.194932	0.33113	Q9Y4A5, Q96L91, O96019, O95619, Q9UBU8	2219	27	20580	1.71749	1	1	0.912176
UP_KW_BIOLOGICAL_PROCESS	KW-0341~Growth regulation	6	0.233918	0.852108	Q9NZT2, O96019, O95619, Q9UBU8, Q13177, Q4G0X4	1349	59	11229	0.846503	1	1	0.955414
GOTERM_BP_DIRECT	GO:0040008~regulation of growth	5	0.194932	0.913457	O96019, O95619, Q9UBU8, Q13177, Q4G0X4	2120	61	19333	0.747487	1	1	0.991027
GOTERM_CC_DIRECT	GO:0000786~nucleosome	10	0.389864	0.969853	Q9P0M6, Q9Y4A5, Q96L91, Q9UG63, O96019, Q6ZRS2, P20671, O95619, Q9NRA0, Q9UBU8	2219	139	20580	0.667226	1	1	0.969853
Annotation Cluster 168	Enrichment Score: 0.6199521639200699
Category	Term	Count	%	PValue	Genes	List Total	Pop Hits	Pop Total	Fold Enrichment	Bonferroni	Benjamini	FDR
GOTERM_BP_DIRECT	GO:0072334~UDP-galactose transmembrane transport	3	0.116959	0.061961	P78382, Q9Y2D2, P78381	2120	4	19333	6.8395	1	1	0.991027
GOTERM_MF_DIRECT	GO:0005459~UDP-galactose transmembrane transporter activity	3	0.116959	0.0666394	P78382, Q9Y2D2, P78381	2157	4	18908	6.57441	1	0.935682	0.92585
GOTERM_BP_DIRECT	GO:0008643~carbohydrate transport	7	0.272904	0.251601	Q96AA3, Q8NA29, P78382, Q9Y2D2, Q8TED4, P78381, Q96A29	2120	39	19333	1.6368	1	1	0.991027
INTERPRO	IPR007271:Nucleotide-sugar transporter	3	0.116959	0.397697	P78382, Q9Y2D2, P78381	2157	12	19176	2.22253	1	1	0.995146
GOTERM_MF_DIRECT	GO:0015165~pyrimidine nucleotide-sugar transmembrane transporter activity	3	0.116959	0.404861	P78382, Q9Y2D2, P78381	2157	12	18908	2.19147	1	1	0.99007
PIR_SUPERFAMILY	PIRSF005799:nucleotide-sugar transporter	3	0.116959	0.413386	P78382, Q9Y2D2, P78381	247	10	1775	2.15587	1	1	1
UP_KW_BIOLOGICAL_PROCESS	KW-0762~Sugar transport	6	0.233918	0.661546	Q96AA3, P78382, Q9Y2D2, Q8TED4, P78381, Q96A29	1349	46	11229	1.08573	1	1	0.955414
Annotation Cluster 169	Enrichment Score: 0.6155891213713374
Category	Term	Count	%	PValue	Genes	List Total	Pop Hits	Pop Total	Fold Enrichment	Bonferroni	Benjamini	FDR
UP_SEQ_FEATURE	DOMAIN:UDENN	6	0.233918	0.0569249	O95248, Q8WXG6, Q5VZ89, Q8TCE6, A4D1U4, Q8NBF6	2217	20	20532	2.77835	1	1	0.996449
UP_SEQ_FEATURE	DOMAIN:cDENN	6	0.233918	0.0808952	O95248, Q8WXG6, Q5VZ89, Q8TCE6, A4D1U4, Q8NBF6	2217	22	20532	2.52577	1	1	0.996449
UP_SEQ_FEATURE	DOMAIN:dDENN	6	0.233918	0.0808952	O95248, Q8WXG6, Q5VZ89, Q8TCE6, A4D1U4, Q8NBF6	2217	22	20532	2.52577	1	1	0.996449
UP_SEQ_FEATURE	DOMAIN:uDENN	6	0.233918	0.0808952	O95248, Q8WXG6, Q5VZ89, Q8TCE6, A4D1U4, Q8NBF6	2217	22	20532	2.52577	1	1	0.996449
SMART	SM00800:uDENN	3	0.116959	0.49401	O95248, Q8WXG6, Q5VZ89	1124	15	10379	1.8468	1	1	0.989754
SMART	SM00801:dDENN	3	0.116959	0.529381	O95248, Q8WXG6, Q5VZ89	1124	16	10379	1.73137	1	1	0.989754
SMART	SM00799:DENN	3	0.116959	0.529381	O95248, Q8WXG6, Q5VZ89	1124	16	10379	1.73137	1	1	0.989754
INTERPRO	IPR001194:DENN domain	3	0.116959	0.551132	O95248, Q8WXG6, Q5VZ89	2157	16	19176	1.6669	1	1	0.995146
INTERPRO	IPR005112:dDENN domain	3	0.116959	0.551132	O95248, Q8WXG6, Q5VZ89	2157	16	19176	1.6669	1	1	0.995146
INTERPRO	IPR005113:uDENN domain	3	0.116959	0.551132	O95248, Q8WXG6, Q5VZ89	2157	16	19176	1.6669	1	1	0.995146
Annotation Cluster 170	Enrichment Score: 0.6113522632519595
Category	Term	Count	%	PValue	Genes	List Total	Pop Hits	Pop Total	Fold Enrichment	Bonferroni	Benjamini	FDR
KEGG_PATHWAY	hsa00360:Phenylalanine metabolism	5	0.194932	0.112535	O75106, P00439, Q16853, P30838, P32754	975	16	8205	2.62981	1	0.571202	0.543921
KEGG_PATHWAY	hsa00410:beta-Alanine metabolism	6	0.233918	0.30444	Q12882, O75106, Q16853, Q08426, P30838, P80404	975	31	8205	1.62878	1	0.803051	0.764696
KEGG_PATHWAY	hsa00350:Tyrosine metabolism	6	0.233918	0.427713	P11086, O75106, Q16853, P30838, P00326, P32754	975	36	8205	1.40256	1	0.942657	0.897635
Annotation Cluster 171	Enrichment Score: 0.6056914289374676
Category	Term	Count	%	PValue	Genes	List Total	Pop Hits	Pop Total	Fold Enrichment	Bonferroni	Benjamini	FDR
GOTERM_BP_DIRECT	GO:0044790~negative regulation by host of viral release from host cell	5	0.194932	0.107501	Q13049, P14373, P19474, P29590, Q13263	2120	17	19333	2.68216	1	1	0.991027
GOTERM_MF_DIRECT	GO:0019789~SUMO transferase activity	5	0.194932	0.237303	P14373, Q96PU4, P29590, Q13263, Q969V5	2157	22	18908	1.99225	1	1	0.99007
GOTERM_BP_DIRECT	GO:0016925~protein sumoylation	6	0.233918	0.597327	P55854, P14373, Q96PU4, P29590, Q13263, Q969V5	2120	47	19333	1.16417	1	1	0.991027
Annotation Cluster 172	Enrichment Score: 0.6045486442704018
Category	Term	Count	%	PValue	Genes	List Total	Pop Hits	Pop Total	Fold Enrichment	Bonferroni	Benjamini	FDR
UP_SEQ_FEATURE	REPEAT:Spectrin 3	7	0.272904	0.0255984	O60437, O15020, Q08043, O75962, Q8WXH0, Q86VW0, P11277	2217	22	20532	2.94673	1	1	0.996449
UP_SEQ_FEATURE	REPEAT:Spectrin 1	7	0.272904	0.0545576	O60437, O15020, Q08043, O75962, Q8WXH0, Q86VW0, P11277	2217	26	20532	2.49339	1	1	0.996449
UP_SEQ_FEATURE	REPEAT:Spectrin 2	7	0.272904	0.0545576	O60437, O15020, Q08043, O75962, Q8WXH0, Q86VW0, P11277	2217	26	20532	2.49339	1	1	0.996449
UP_SEQ_FEATURE	REPEAT:Spectrin 4	6	0.233918	0.0808952	O60437, O15020, Q08043, O75962, Q8WXH0, P11277	2217	22	20532	2.52577	1	1	0.996449
SMART	SM00150:SPEC	7	0.272904	0.0862254	O60437, O15020, Q08043, O75962, Q8WXH0, Q92817, P11277	1124	29	10379	2.22889	1	0.952216	0.940532
INTERPRO	IPR018159:Spectrin/alpha-actinin	7	0.272904	0.0997546	O60437, O15020, Q08043, O75962, Q8WXH0, Q92817, P11277	2157	29	19176	2.14589	1	1	0.995146
INTERPRO	IPR002017:Spectrin repeat	5	0.194932	0.281111	O15020, Q08043, O75962, Q8WXH0, P11277	2157	24	19176	1.85211	1	1	0.995146
UP_SEQ_FEATURE	DOMAIN:Calponin-homology (CH) 1	5	0.194932	0.332117	O15020, Q08043, Q9NVD7, Q8WXH0, P11277	2217	27	20532	1.71503	1	1	0.996449
UP_SEQ_FEATURE	DOMAIN:Calponin-homology (CH) 2	5	0.194932	0.332117	O15020, Q08043, Q9NVD7, Q8WXH0, P11277	2217	27	20532	1.71503	1	1	0.996449
UP_SEQ_FEATURE	REPEAT:Spectrin 15	3	0.116959	0.377311	O15020, Q8WXH0, P11277	2217	12	20532	2.31529	1	1	0.996449
UP_SEQ_FEATURE	REPEAT:Spectrin 16	3	0.116959	0.377311	O15020, Q8WXH0, P11277	2217	12	20532	2.31529	1	1	0.996449
UP_SEQ_FEATURE	REPEAT:Spectrin 17	3	0.116959	0.377311	O15020, Q8WXH0, P11277	2217	12	20532	2.31529	1	1	0.996449
UP_SEQ_FEATURE	REPEAT:Spectrin 10	3	0.116959	0.417122	O15020, Q8WXH0, P11277	2217	13	20532	2.13719	1	1	0.996449
UP_SEQ_FEATURE	REPEAT:Spectrin 11	3	0.116959	0.417122	O15020, Q8WXH0, P11277	2217	13	20532	2.13719	1	1	0.996449
UP_SEQ_FEATURE	REPEAT:Spectrin 12	3	0.116959	0.417122	O15020, Q8WXH0, P11277	2217	13	20532	2.13719	1	1	0.996449
UP_SEQ_FEATURE	REPEAT:Spectrin 13	3	0.116959	0.417122	O15020, Q8WXH0, P11277	2217	13	20532	2.13719	1	1	0.996449
UP_SEQ_FEATURE	REPEAT:Spectrin 14	3	0.116959	0.417122	O15020, Q8WXH0, P11277	2217	13	20532	2.13719	1	1	0.996449
UP_SEQ_FEATURE	REPEAT:Spectrin 7	3	0.116959	0.455597	O15020, Q8WXH0, P11277	2217	14	20532	1.98454	1	1	0.996449
UP_SEQ_FEATURE	REPEAT:Spectrin 8	3	0.116959	0.455597	O15020, Q8WXH0, P11277	2217	14	20532	1.98454	1	1	0.996449
UP_SEQ_FEATURE	REPEAT:Spectrin 9	3	0.116959	0.455597	O15020, Q8WXH0, P11277	2217	14	20532	1.98454	1	1	0.996449
INTERPRO	IPR001589:Actinin-type, actin-binding, conserved site	4	0.155945	0.486895	O15020, Q08043, Q8WXH0, P11277	2157	23	19176	1.54611	1	1	0.995146
UP_SEQ_FEATURE	REPEAT:Spectrin 5	3	0.116959	0.49256	O15020, Q8WXH0, P11277	2217	15	20532	1.85223	1	1	0.996449
UP_SEQ_FEATURE	REPEAT:Spectrin 6	3	0.116959	0.49256	O15020, Q8WXH0, P11277	2217	15	20532	1.85223	1	1	0.996449
Annotation Cluster 173	Enrichment Score: 0.6028905690354828
Category	Term	Count	%	PValue	Genes	List Total	Pop Hits	Pop Total	Fold Enrichment	Bonferroni	Benjamini	FDR
UP_SEQ_FEATURE	REPEAT:Filamin	5	0.194932	0.0857	O15033, Q7Z4H8, Q6UW63, O75382, O75592	2217	16	20532	2.89411	1	1	0.996449
INTERPRO	IPR017868:Filamin/ABP280 repeat-like	5	0.194932	0.0964968	O15033, Q7Z4H8, Q6UW63, O75382, O75592	2157	16	19176	2.77816	1	1	0.995146
SMART	SM00557:IG_FLMN	3	0.116959	0.456992	Q7Z4H8, Q6UW63, O75382	1124	14	10379	1.97871	1	1	0.989754
INTERPRO	IPR001298:Filamin/ABP280 repeat	3	0.116959	0.477854	Q7Z4H8, Q6UW63, O75382	2157	14	19176	1.90503	1	1	0.995146
INTERPRO	IPR014756:Immunoglobulin E-set	14	0.545809	0.53561	P48051, O15033, P08F94, O75382, O75592, Q99712, P16452, Q9HCM2, Q04206, Q6IE36, Q7Z4H8, Q9NPI9, O14972, Q6UW63	2157	115	19176	1.08228	1	1	0.995146
Annotation Cluster 174	Enrichment Score: 0.5936415429096698
Category	Term	Count	%	PValue	Genes	List Total	Pop Hits	Pop Total	Fold Enrichment	Bonferroni	Benjamini	FDR
INTERPRO	IPR017923:Transcription factor IIS, N-terminal	4	0.155945	0.144484	O95402, P23193, Q96ST2, Q14241	2157	12	19176	2.96338	1	1	0.995146
SMART	SM00509:TFS2N	3	0.116959	0.253598	O95402, P23193, Q14241	1124	9	10379	3.078	1	1	0.989754
INTERPRO	IPR003617:Transcription elongation factor, TFIIS/CRSP70, N-terminal, sub-type	3	0.116959	0.268444	O95402, P23193, Q14241	2157	9	19176	2.96338	1	1	0.995146
UP_SEQ_FEATURE	DOMAIN:TFIIS N-terminal	4	0.155945	0.429155	O95402, P23193, Q96ST2, Q14241	2217	22	20532	1.68385	1	1	0.996449
Annotation Cluster 175	Enrichment Score: 0.5899979144924793
Category	Term	Count	%	PValue	Genes	List Total	Pop Hits	Pop Total	Fold Enrichment	Bonferroni	Benjamini	FDR
UP_SEQ_FEATURE	TRANSMEM:Helical; Anchor for type IV membrane protein	13	0.506823	0.0587059	O15155, O43752, O95249, Q8WXH0, Q13948, Q8IXI2, Q9Y2G8, Q14BN4, O14653, Q8TDB4, Q13277, Q8TBA6, Q9NYM9	2217	68	20532	1.77052	1	1	0.996449
GOTERM_MF_DIRECT	GO:0005484~SNAP receptor activity	8	0.311891	0.164816	P56962, O15155, O43752, O95249, O14653, Q13277, Q9NYM9, Q5SQN1	2157	40	18908	1.75318	1	1	0.99007
GOTERM_CC_DIRECT	GO:0031201~SNARE complex	9	0.350877	0.165394	P56962, O15155, O43752, O95249, O14653, Q13277, Q92777, Q9NYM9, Q5SQN1	2219	50	20580	1.6694	1	0.734574	0.669392
UP_SEQ_FEATURE	DOMAIN:T-SNARE coiled-coil homology	5	0.194932	0.184861	P56962, O15155, Q13277, Q9NYM9, Q5SQN1	2217	21	20532	2.20504	1	1	0.996449
KEGG_PATHWAY	hsa04130:SNARE interactions in vesicular transport	7	0.272904	0.190727	P56962, O15155, O43752, O95249, O14653, Q13277, Q9NYM9	975	33	8205	1.78508	1	0.734294	0.699223
INTERPRO	IPR000727:Target SNARE coiled-coil domain	6	0.233918	0.200655	P56962, O15155, O43752, Q13277, Q9NYM9, Q5SQN1	2157	28	19176	1.90503	1	1	0.995146
UP_SEQ_FEATURE	DOMAIN:t-SNARE coiled-coil homology	5	0.194932	0.207964	P56962, O15155, O43752, Q13277, Q9NYM9	2217	22	20532	2.10481	1	1	0.996449
GOTERM_BP_DIRECT	GO:0006906~vesicle fusion	7	0.272904	0.31043	P56962, O43752, O95249, P51636, O14653, Q13277, Q5SQN1	2120	42	19333	1.51989	1	1	0.991027
INTERPRO	IPR010989:t-SNARE	4	0.155945	0.362096	P56962, O43752, O14653, Q13277	2157	19	19176	1.87161	1	1	0.995146
GOTERM_BP_DIRECT	GO:0048278~vesicle docking	4	0.155945	0.408957	P56962, O43752, P51636, Q13277	2120	21	19333	1.73702	1	1	0.991027
SMART	SM00397:t_SNARE	4	0.155945	0.460514	P56962, O15155, O43752, Q13277	1124	23	10379	1.60591	1	1	0.989754
INTERPRO	IPR006012:Syntaxin/epimorphin, conserved site	3	0.116959	0.551132	P56962, O43752, Q13277	2157	16	19176	1.6669	1	1	0.995146
GOTERM_MF_DIRECT	GO:0000149~SNARE binding	7	0.272904	0.778334	P53992, P56962, O94855, O43752, O14653, Q13277, Q96JG6	2157	66	18908	0.929714	1	1	0.99007
Annotation Cluster 176	Enrichment Score: 0.5872289998161897
Category	Term	Count	%	PValue	Genes	List Total	Pop Hits	Pop Total	Fold Enrichment	Bonferroni	Benjamini	FDR
GOTERM_BP_DIRECT	GO:0051056~regulation of small GTPase mediated signal transduction	20	0.779727	0.0480292	Q15811, Q6GYQ0, O75962, Q13459, Q92608, Q9ULL1, Q96M96, Q9HCE6, Q12802, O75044, Q8TER5, P15882, P11274, Q9UNA1, Q96P48, Q9NZN5, P49815, O60292, Q6ZUM4, Q15311	2120	116	19333	1.5723	1	1	0.991027
SMART	SM00324:RhoGAP	10	0.389864	0.328553	Q68EM7, P15882, Q9UNA1, P11274, Q96P48, Q13459, Q6ZUM4, P27986, Q15311, O75044	1124	69	10379	1.33826	1	1	0.989754
UP_SEQ_FEATURE	DOMAIN:Rho-GAP	10	0.389864	0.373392	Q68EM7, P15882, Q9UNA1, P11274, Q96P48, Q13459, Q6ZUM4, P27986, Q15311, O75044	2217	72	20532	1.28627	1	1	0.996449
INTERPRO	IPR000198:Rho GTPase-activating protein domain	10	0.389864	0.388003	Q68EM7, P15882, Q9UNA1, P11274, Q96P48, Q13459, Q6ZUM4, P27986, Q15311, O75044	2157	70	19176	1.27002	1	1	0.995146
INTERPRO	IPR008936:Rho GTPase activation protein	12	0.467836	0.506694	Q68EM7, P15882, Q9UNA1, P11274, Q96P48, P20936, Q9HCM2, Q13459, Q6ZUM4, P27986, Q15311, O75044	2157	95	19176	1.12296	1	1	0.995146
Annotation Cluster 177	Enrichment Score: 0.5859243246618501
Category	Term	Count	%	PValue	Genes	List Total	Pop Hits	Pop Total	Fold Enrichment	Bonferroni	Benjamini	FDR
UP_SEQ_FEATURE	DOMAIN:VWFA 3	4	0.155945	0.0314672	P12110, A8TX70, A6NMZ7, Q99715	2217	7	20532	5.29209	1	1	0.996449
UP_SEQ_FEATURE	DOMAIN:VWFA 4	3	0.116959	0.0602244	A8TX70, A6NMZ7, Q99715	2217	4	20532	6.94587	1	1	0.996449
GOTERM_CC_DIRECT	GO:0005581~collagen trimer	15	0.584795	0.116307	P02461, P29400, P50454, Q9Y5P4, P21757, P12110, A8TX70, P02747, P08123, A6NMZ7, P02745, Q9C0J8, Q99715, Q14993, Q15113	2219	92	20580	1.51214	1	0.578671	0.527323
GOTERM_MF_DIRECT	GO:0030020~extracellular matrix structural constituent conferring tensile strength	8	0.311891	0.180503	P02461, P12110, P29400, A8TX70, P08123, A6NMZ7, Q99715, Q14993	2157	41	18908	1.71042	1	1	0.99007
UP_KW_DOMAIN	KW-0176~Collagen	15	0.584795	0.186795	P02461, P29400, P50454, Q9Y5P4, P21757, P12110, A8TX70, P02747, P08123, A6NMZ7, P02745, Q9C0J8, Q99715, Q14993, Q15113	1629	96	14486	1.38946	0.998662	0.597745	0.541706
UP_SEQ_FEATURE	REGION:Nonhelical region	3	0.116959	0.210763	P12110, A8TX70, A6NMZ7	2217	8	20532	3.47294	1	1	0.996449
UP_SEQ_FEATURE	REGION:Triple-helical region	5	0.194932	0.23183	P02461, P12110, P29400, A8TX70, A6NMZ7	2217	23	20532	2.0133	1	1	0.996449
UP_SEQ_FEATURE	DOMAIN:VWFA 1	4	0.155945	0.24525	P12110, A8TX70, A6NMZ7, Q99715	2217	16	20532	2.31529	1	1	0.996449
UP_SEQ_FEATURE	DOMAIN:VWFA 2	4	0.155945	0.275751	P12110, A8TX70, A6NMZ7, Q99715	2217	17	20532	2.1791	1	1	0.996449
INTERPRO	IPR002035:von Willebrand factor, type A	11	0.42885	0.395889	Q9UL03, P17301, Q96A23, O95741, P12110, A8TX70, Q13888, A6NMZ7, Q96SY0, Q99715, O00534	2157	79	19176	1.23787	1	1	0.995146
UP_SEQ_FEATURE	DOMAIN:VWFA	11	0.42885	0.42165	Q9UL03, Q96RW7, P17301, Q96A23, O95741, P12110, A8TX70, Q13888, Q96SY0, Q99715, O00534	2217	84	20532	1.21277	1	1	0.996449
KEGG_PATHWAY	hsa04974:Protein digestion and absorption	14	0.545809	0.451592	P02461, Q96QD8, P29400, Q9UPR5, Q15758, Q6YBV0, P12110, P15088, A8TX70, P08123, A6NMZ7, Q99715, Q14993, P43005	975	103	8205	1.14384	1	0.961159	0.915253
INTERPRO	IPR008160:Collagen triple helix repeat	11	0.42885	0.458816	P21757, P02461, P12110, P29400, A8TX70, P02747, P08123, A6NMZ7, P02745, Q99715, Q14993	2157	83	19176	1.17821	1	1	0.995146
SMART	SM00327:VWA	9	0.350877	0.556556	P17301, Q96A23, O95741, P12110, A8TX70, Q13888, A6NMZ7, Q99715, O00534	1124	74	10379	1.12305	1	1	0.989754
UP_KW_PTM	KW-0379~Hydroxylation	21	0.818713	0.913016	P55039, P02461, P29400, P16157, P12110, A8TX70, P00736, P04070, P02747, P20671, P08123, A6NMZ7, P02745, P00533, P00742, Q5JVF3, P26368, Q99715, Q14993, O14920, P07204	1820	200	14109	0.813981	1	1	0.931034
GOTERM_BP_DIRECT	GO:0030198~extracellular matrix organization	12	0.467836	0.977541	Q9Y6A1, Q9C0K1, P02461, Q7Z494, P29400, A8TX70, Q04656, P08123, A6NMZ7, Q15582, Q15063, Q14993	2120	165	19333	0.663225	1	1	0.991027
Annotation Cluster 178	Enrichment Score: 0.5788741392472624
Category	Term	Count	%	PValue	Genes	List Total	Pop Hits	Pop Total	Fold Enrichment	Bonferroni	Benjamini	FDR
UP_SEQ_FEATURE	DOMAIN:Ig-like C2-type 13	3	0.116959	0.0602244	Q96RW7, Q9BZZ2, P98160	2217	4	20532	6.94587	1	1	0.996449
UP_SEQ_FEATURE	DOMAIN:Ig-like C2-type 14	3	0.116959	0.0602244	Q96RW7, Q9BZZ2, P98160	2217	4	20532	6.94587	1	1	0.996449
UP_SEQ_FEATURE	DOMAIN:Ig-like C2-type 15	3	0.116959	0.0602244	Q96RW7, Q9BZZ2, P98160	2217	4	20532	6.94587	1	1	0.996449
UP_SEQ_FEATURE	DOMAIN:Ig-like C2-type 16	3	0.116959	0.0602244	Q96RW7, Q9BZZ2, P98160	2217	4	20532	6.94587	1	1	0.996449
UP_SEQ_FEATURE	DOMAIN:Ig-like C2-type 11	3	0.116959	0.169666	Q96RW7, Q9BZZ2, P98160	2217	7	20532	3.96907	1	1	0.996449
UP_SEQ_FEATURE	DOMAIN:Ig-like C2-type 12	3	0.116959	0.169666	Q96RW7, Q9BZZ2, P98160	2217	7	20532	3.96907	1	1	0.996449
UP_SEQ_FEATURE	DOMAIN:Ig-like C2-type 10	3	0.116959	0.252665	Q96RW7, Q9BZZ2, P98160	2217	9	20532	3.08705	1	1	0.996449
UP_SEQ_FEATURE	DOMAIN:Ig-like C2-type 9	3	0.116959	0.336404	Q96RW7, Q9BZZ2, P98160	2217	11	20532	2.52577	1	1	0.996449
UP_SEQ_FEATURE	DOMAIN:Ig-like C2-type 8	3	0.116959	0.455597	Q96RW7, Q9BZZ2, P98160	2217	14	20532	1.98454	1	1	0.996449
UP_SEQ_FEATURE	DOMAIN:Ig-like C2-type 7	4	0.155945	0.458754	Q96RW7, Q9BZZ2, Q13308, P98160	2217	23	20532	1.61064	1	1	0.996449
UP_SEQ_FEATURE	DOMAIN:Ig-like C2-type 5	7	0.272904	0.589011	Q96RW7, Q9BZZ2, P13591, P09619, Q9P2B2, Q13308, P98160	2217	57	20532	1.13734	1	1	0.996449
UP_SEQ_FEATURE	DOMAIN:Ig-like C2-type 6	5	0.194932	0.619321	Q96RW7, Q9BZZ2, Q9P2B2, Q13308, P98160	2217	39	20532	1.18733	1	1	0.996449
UP_SEQ_FEATURE	DOMAIN:Ig-like C2-type 4	7	0.272904	0.875142	Q96RW7, Q9BZZ2, P13591, P09619, Q9P2B2, Q13308, P98160	2217	80	20532	0.810352	1	1	0.996449
UP_SEQ_FEATURE	DOMAIN:Ig-like C2-type 3	9	0.350877	0.973969	Q96RW7, Q13740, Q9BZZ2, P13591, P09619, Q9P2B2, Q13308, P50895, P98160	2217	129	20532	0.646128	1	1	0.996449
INTERPRO	IPR013098:Immunoglobulin I-set	9	0.350877	0.991698	Q96RW7, Q9BZZ2, P13591, O75962, P09619, Q6PCB8, Q13308, P50895, P98160	2157	140	19176	0.571508	1	1	0.995146
Annotation Cluster 179	Enrichment Score: 0.5693452296621586
Category	Term	Count	%	PValue	Genes	List Total	Pop Hits	Pop Total	Fold Enrichment	Bonferroni	Benjamini	FDR
GOTERM_MF_DIRECT	GO:0016409~palmitoyltransferase activity	5	0.194932	0.141196	Q8IUH5, Q9C0B5, Q96MV8, Q9UIJ5, Q8IUH4	2157	18	18908	2.43497	1	1	0.99007
GOTERM_MF_DIRECT	GO:0019705~protein-cysteine S-myristoyltransferase activity	3	0.116959	0.142858	Q8IUH5, Q96MV8, Q9UIJ5	2157	6	18908	4.38294	1	1	0.99007
GOTERM_BP_DIRECT	GO:0018345~protein palmitoylation	5	0.194932	0.240398	Q8IUH5, Q9C0B5, Q96MV8, Q9UIJ5, Q8IUH4	2120	23	19333	1.98247	1	1	0.991027
UP_SEQ_FEATURE	ACT_SITE:S-palmitoyl cysteine intermediate	5	0.194932	0.256316	Q8IUH5, Q9C0B5, Q96MV8, Q9UIJ5, Q8IUH4	2217	24	20532	1.92941	1	1	0.996449
INTERPRO	IPR001594:Zinc finger, DHHC-type, palmitoyltransferase	5	0.194932	0.281111	Q8IUH5, Q9C0B5, Q96MV8, Q9UIJ5, Q8IUH4	2157	24	19176	1.85211	1	1	0.995146
UP_SEQ_FEATURE	DOMAIN:DHHC	5	0.194932	0.306592	Q8IUH5, Q9C0B5, Q96MV8, Q9UIJ5, Q8IUH4	2217	26	20532	1.78099	1	1	0.996449
GOTERM_MF_DIRECT	GO:0019706~protein-cysteine S-palmitoyltransferase activity	5	0.194932	0.344058	Q8IUH5, Q9C0B5, Q96MV8, Q9UIJ5, Q8IUH4	2157	26	18908	1.68575	1	1	0.99007
GOTERM_BP_DIRECT	GO:0018230~peptidyl-L-cysteine S-palmitoylation	3	0.116959	0.756373	Q8IUH5, Q96MV8, Q9UIJ5	2120	24	19333	1.13992	1	1	0.991027
Annotation Cluster 180	Enrichment Score: 0.569133660494087
Category	Term	Count	%	PValue	Genes	List Total	Pop Hits	Pop Total	Fold Enrichment	Bonferroni	Benjamini	FDR
UP_SEQ_FEATURE	DOMAIN:LisH	6	0.233918	0.17841	Q6VN20, Q13428, Q14978, O94967, Q2TAY7, Q9BQ87	2217	28	20532	1.98454	1	1	0.996449
INTERPRO	IPR006594:LisH dimerisation motif	6	0.233918	0.200655	Q6VN20, Q13428, Q14978, O94967, Q2TAY7, Q9BQ87	2157	28	19176	1.90503	1	1	0.995146
SMART	SM00668:CTLH	3	0.116959	0.253598	Q6VN20, O94967, Q2TAY7	1124	9	10379	3.078	1	1	0.989754
UP_SEQ_FEATURE	DOMAIN:CTLH	3	0.116959	0.294719	Q6VN20, O94967, Q2TAY7	2217	10	20532	2.77835	1	1	0.996449
INTERPRO	IPR006595:CTLH, C-terminal LisH motif	3	0.116959	0.312271	Q6VN20, O94967, Q2TAY7	2157	10	19176	2.66704	1	1	0.995146
SMART	SM00667:LisH	4	0.155945	0.460514	Q13428, O94967, Q2TAY7, Q9BQ87	1124	23	10379	1.60591	1	1	0.989754
Annotation Cluster 181	Enrichment Score: 0.5674636295396248
Category	Term	Count	%	PValue	Genes	List Total	Pop Hits	Pop Total	Fold Enrichment	Bonferroni	Benjamini	FDR
GOTERM_CC_DIRECT	GO:0016471~vacuolar proton-transporting V-type ATPase complex	6	0.233918	0.0172257	Q13488, Q9HBG4, Q96LB4, Q8N8Y2, Q96NT0, P15313	2219	15	20580	3.70978	1	0.158508	0.144443
KEGG_PATHWAY	hsa04966:Collecting duct acid secretion	8	0.311891	0.0341888	Q9Y666, Q13488, Q9HBG4, Q96LB4, Q8N8Y2, Q8NEY4, P02730, P15313	975	27	8205	2.49345	0.999991	0.301401	0.287006
GOTERM_BP_DIRECT	GO:0007035~vacuolar acidification	6	0.233918	0.0995589	Q13488, Q9HBG4, Q9Y485, Q8TDJ6, Q8N8Y2, P15313	2120	23	19333	2.37896	1	1	0.991027
GOTERM_MF_DIRECT	GO:0046961~proton-transporting ATPase activity, rotational mechanism	6	0.233918	0.130414	Q13488, Q9HBG4, Q96LB4, Q8N8Y2, Q8NEY4, P15313	2157	24	18908	2.19147	1	1	0.99007
KEGG_PATHWAY	hsa05110:Vibrio cholerae infection	9	0.350877	0.237037	Q13488, Q9HBG4, O43731, Q96LB4, Q8N8Y2, P13569, Q8NEY4, P15313, P16885	975	50	8205	1.51477	1	0.756031	0.719922
GOTERM_CC_DIRECT	GO:0033179~proton-transporting V-type ATPase, V0 domain	3	0.116959	0.294116	Q13488, Q9HBG4, Q8N8Y2	2219	10	20580	2.78233	1	0.986618	0.899072
GOTERM_MF_DIRECT	GO:0015078~hydrogen ion transmembrane transporter activity	5	0.194932	0.528559	Q13488, Q9HBG4, Q8N8Y2, Q8NEY4, P15313	2157	33	18908	1.32816	1	1	0.99007
KEGG_PATHWAY	hsa04721:Synaptic vesicle cycle	8	0.311891	0.834016	Q13488, Q9HBG4, Q96LB4, Q8N8Y2, Q8NEY4, Q13277, P43005, P15313	975	78	8205	0.863116	1	1	0.95509
GOTERM_BP_DIRECT	GO:1902600~hydrogen ion transmembrane transport	13	0.506823	0.83954	P51795, Q13488, Q7KZN9, Q96LB4, Q8NEY4, P49281, P15313, P19634, Q9Y2E8, Q96FL8, Q9HBG4, Q96T83, Q8N8Y2	2120	138	19333	0.859068	1	1	0.991027
UP_KW_BIOLOGICAL_PROCESS	KW-0375~Hydrogen ion transport	6	0.233918	0.841509	Q13488, Q9HBG4, Q96LB4, Q8N8Y2, Q8NEY4, P15313	1349	58	11229	0.861098	1	1	0.955414
KEGG_PATHWAY	hsa05323:Rheumatoid arthritis	8	0.311891	0.936295	P01906, Q13488, Q9HBG4, Q96LB4, Q8N8Y2, P01137, Q8NEY4, P15313	975	93	8205	0.723904	1	1	0.95509
KEGG_PATHWAY	hsa00190:Oxidative phosphorylation	8	0.311891	0.997371	Q13488, Q9HBG4, Q7KZN9, Q96LB4, P03901, Q8N8Y2, Q8NEY4, P15313	975	134	8205	0.502411	1	1	0.997371
Annotation Cluster 182	Enrichment Score: 0.5668220515768745
Category	Term	Count	%	PValue	Genes	List Total	Pop Hits	Pop Total	Fold Enrichment	Bonferroni	Benjamini	FDR
UP_SEQ_FEATURE	REPEAT:LDL-receptor class B	4	0.155945	0.13187	P01130, Q07954, Q14112, O75581	2217	12	20532	3.08705	1	1	0.996449
UP_SEQ_FEATURE	REPEAT:LDL-receptor class B 5	4	0.155945	0.158351	P01130, Q07954, Q14112, O75581	2217	13	20532	2.84959	1	1	0.996449
UP_SEQ_FEATURE	DOMAIN:LDL-receptor class A 1	6	0.233918	0.159824	P01130, Q9Y5Y6, Q07954, Q9BY79, P98160, O75581	2217	27	20532	2.05804	1	1	0.996449
UP_SEQ_FEATURE	DOMAIN:LDL-receptor class A 2	6	0.233918	0.159824	P01130, Q9Y5Y6, Q07954, Q9BY79, P98160, O75581	2217	27	20532	2.05804	1	1	0.996449
UP_SEQ_FEATURE	REPEAT:LDL-receptor class B 1	4	0.155945	0.186273	P01130, Q07954, Q14112, O75581	2217	14	20532	2.64605	1	1	0.996449
UP_SEQ_FEATURE	REPEAT:LDL-receptor class B 2	4	0.155945	0.186273	P01130, Q07954, Q14112, O75581	2217	14	20532	2.64605	1	1	0.996449
UP_SEQ_FEATURE	REPEAT:LDL-receptor class B 3	4	0.155945	0.186273	P01130, Q07954, Q14112, O75581	2217	14	20532	2.64605	1	1	0.996449
UP_SEQ_FEATURE	REPEAT:LDL-receptor class B 4	4	0.155945	0.186273	P01130, Q07954, Q14112, O75581	2217	14	20532	2.64605	1	1	0.996449
UP_SEQ_FEATURE	DOMAIN:LDL-receptor class A 3	5	0.194932	0.207964	P01130, Q9Y5Y6, Q07954, P98160, O75581	2217	22	20532	2.10481	1	1	0.996449
SMART	SM00135:LY	4	0.155945	0.216379	P01130, Q07954, Q14112, O75581	1124	15	10379	2.4624	1	1	0.989754
INTERPRO	IPR000033:LDLR class B repeat	4	0.155945	0.23372	P01130, Q07954, Q14112, O75581	2157	15	19176	2.3707	1	1	0.995146
UP_SEQ_FEATURE	DOMAIN:LDL-receptor class A 4	4	0.155945	0.24525	P01130, Q9Y5Y6, Q07954, P98160	2217	16	20532	2.31529	1	1	0.996449
UP_SEQ_FEATURE	REPEAT:LDL-receptor class B 6	3	0.116959	0.252665	P01130, Q07954, O75581	2217	9	20532	3.08705	1	1	0.996449
INTERPRO	IPR023415:Low-density lipoprotein (LDL) receptor class A, conserved site	7	0.272904	0.35299	P01130, Q9Y5Y6, Q07954, P02748, Q9BY79, P98160, O75581	2157	43	19176	1.44723	1	1	0.995146
SMART	SM00192:LDLa	7	0.272904	0.439829	P01130, Q9Y5Y6, Q07954, P02748, Q9BY79, P98160, O75581	1124	49	10379	1.31914	1	1	0.989754
INTERPRO	IPR011042:Six-bladed beta-propeller, TolB-like	6	0.233918	0.517567	Q13049, P01130, Q07954, Q14112, O75382, O75581	2157	42	19176	1.27002	1	1	0.995146
INTERPRO	IPR002172:Low-density lipoprotein (LDL) receptor class A repeat	7	0.272904	0.518194	P01130, Q9Y5Y6, Q07954, P02748, Q9BY79, P98160, O75581	2157	51	19176	1.22021	1	1	0.995146
GOTERM_MF_DIRECT	GO:0005041~low-density lipoprotein receptor activity	3	0.116959	0.523362	P01130, Q07954, O75581	2157	15	18908	1.75318	1	1	0.99007
UP_SEQ_FEATURE	DOMAIN:EGF-like 4	7	0.272904	0.606473	Q14517, Q07954, Q14112, P98160, P07204, P49747, O75581	2217	58	20532	1.11773	1	1	0.996449
UP_SEQ_FEATURE	DOMAIN:EGF-like 3	7	0.272904	0.833179	Q9NS15, P01130, Q14517, Q07954, P35555, P98160, O75581	2217	75	20532	0.864375	1	1	0.996449
Annotation Cluster 183	Enrichment Score: 0.5439717850038522
Category	Term	Count	%	PValue	Genes	List Total	Pop Hits	Pop Total	Fold Enrichment	Bonferroni	Benjamini	FDR
SMART	SM00506:A1pp	3	0.116959	0.253598	Q9P0M6, Q9NXN4, Q8IXQ6	1124	9	10379	3.078	1	1	0.989754
UP_SEQ_FEATURE	DOMAIN:Macro	3	0.116959	0.294719	Q9P0M6, Q9NXN4, Q8IXQ6	2217	10	20532	2.77835	1	1	0.996449
INTERPRO	IPR002589:Appr-1-p processing	3	0.116959	0.312271	Q9P0M6, Q9NXN4, Q8IXQ6	2157	10	19176	2.66704	1	1	0.995146
Annotation Cluster 184	Enrichment Score: 0.5214372507502474
Category	Term	Count	%	PValue	Genes	List Total	Pop Hits	Pop Total	Fold Enrichment	Bonferroni	Benjamini	FDR
GOTERM_CC_DIRECT	GO:0042612~MHC class I protein complex	4	0.155945	0.0638794	Q95460, P13747, P01893, P10321	2219	9	20580	4.12198	1	0.381375	0.347534
UP_KW_CELLULAR_COMPONENT	KW-0490~MHC I	4	0.155945	0.0801874	Q95460, P13747, P01893, P10321	2086	9	17641	3.7586	0.994835	0.240562	0.187104
UP_SEQ_FEATURE	REGION:Alpha-3	4	0.155945	0.084449	Q95460, P13747, P01893, P10321	2217	10	20532	3.70447	1	1	0.996449
GOTERM_CC_DIRECT	GO:0071556~integral component of lumenal side of endoplasmic reticulum membrane	7	0.272904	0.0850856	P01906, P05538, P13747, O15533, P01893, P04233, P10321	2219	29	20580	2.23866	1	0.466343	0.424963
UP_SEQ_FEATURE	REGION:Alpha-1	5	0.194932	0.0857	P01906, Q95460, P13747, P01893, P10321	2217	16	20532	2.89411	1	1	0.996449
UP_SEQ_FEATURE	REGION:Alpha-2	5	0.194932	0.0857	P01906, Q95460, P13747, P01893, P10321	2217	16	20532	2.89411	1	1	0.996449
UP_SEQ_FEATURE	DOMAIN:Ig-like C1-type	8	0.311891	0.134199	P01906, P05538, Q95460, P13747, O15533, Q9BX59, P01893, P10321	2217	40	20532	1.85223	1	1	0.996449
INTERPRO	IPR001039:MHC class I, alpha chain, alpha1/alpha2	4	0.155945	0.172945	Q95460, P13747, P01893, P10321	2157	13	19176	2.73542	1	1	0.995146
GOTERM_BP_DIRECT	GO:0002486~antigen processing and presentation of endogenous peptide antigen via MHC class I via ER pathway, TAP-independent	3	0.116959	0.215879	P13747, P01893, P10321	2120	8	19333	3.41975	1	1	0.991027
UP_SEQ_FEATURE	REGION:Connecting peptide	7	0.272904	0.222108	P07315, P01906, P00749, Q95460, P13747, P01893, P10321	2217	38	20532	1.706	1	1	0.996449
INTERPRO	IPR010579:MHC class I, alpha chain, C-terminal	3	0.116959	0.224555	P13747, P01893, P10321	2157	8	19176	3.3338	1	1	0.995146
GOTERM_MF_DIRECT	GO:0030881~beta-2-microglobulin binding	3	0.116959	0.229469	Q95460, P13747, P01893	2157	8	18908	3.2872	1	1	0.99007
GOTERM_MF_DIRECT	GO:0042605~peptide antigen binding	7	0.272904	0.241603	P13747, O15533, Q01650, Q03518, Q03519, P01893, P10321	2157	37	18908	1.65841	1	1	0.99007
GOTERM_BP_DIRECT	GO:0019882~antigen processing and presentation	8	0.311891	0.252298	Q9BZG1, P01906, P13747, P28062, Q6ZS81, P04233, Q14088, P10321	2120	47	19333	1.55223	1	1	0.991027
GOTERM_BP_DIRECT	GO:0002474~antigen processing and presentation of peptide antigen via MHC class I	3	0.116959	0.301251	Q95460, P13747, P01893	2120	10	19333	2.7358	1	1	0.991027
UP_SEQ_FEATURE	DOMAIN:MHC_I-like_Ag-recog	4	0.155945	0.398993	Q95460, P13747, P01893, P10321	2217	21	20532	1.76403	1	1	0.996449
INTERPRO	IPR011161:MHC class I-like antigen recognition	5	0.194932	0.414258	Q95460, P13747, Q9BZM4, P01893, P10321	2157	29	19176	1.53278	1	1	0.995146
INTERPRO	IPR011162:MHC classes I/II-like antigen recognition protein	7	0.272904	0.43668	P01906, P05538, Q95460, P13747, Q9BZM4, P01893, P10321	2157	47	19176	1.32406	1	1	0.995146
GOTERM_MF_DIRECT	GO:0032395~MHC class II receptor activity	3	0.116959	0.446069	P01906, P05538, P10321	2157	13	18908	2.0229	1	1	0.99007
GOTERM_CC_DIRECT	GO:0042613~MHC class II protein complex	4	0.155945	0.542092	P01906, P05538, P04233, P10321	2219	26	20580	1.42684	1	1	0.912176
INTERPRO	IPR003597:Immunoglobulin C1-set	9	0.350877	0.647417	P78324, P01906, P05538, Q95460, P13747, O15533, Q9BX59, P01893, P10321	2157	77	19176	1.03911	1	1	0.995146
SMART	SM00407:IGc1	8	0.311891	0.702385	P78324, P01906, P05538, Q95460, P13747, Q9BX59, P01893, P10321	1124	74	10379	0.998269	1	1	0.989754
INTERPRO	IPR014745:MHC class II, alpha/beta chain, N-terminal	3	0.116959	0.769385	P01906, P05538, P10321	2157	24	19176	1.11127	1	1	0.995146
INTERPRO	IPR003006:Immunoglobulin/major histocompatibility complex, conserved site	7	0.272904	0.802368	P01906, P05538, Q95460, P13747, Q9BX59, P01893, P10321	2157	69	19176	0.901897	1	1	0.995146
KEGG_PATHWAY	hsa04612:Antigen processing and presentation	8	0.311891	0.834016	P01906, P16220, P13747, O15533, Q03518, Q03519, P04233, P10321	975	78	8205	0.863116	1	1	0.95509
KEGG_PATHWAY	hsa05330:Allograft rejection	4	0.155945	0.8456	P01906, P13747, P25445, P10321	975	38	8205	0.88583	1	1	0.95509
KEGG_PATHWAY	hsa05332:Graft-versus-host disease	4	0.155945	0.890226	P01906, P13747, P25445, P10321	975	42	8205	0.801465	1	1	0.95509
KEGG_PATHWAY	hsa04940:Type I diabetes mellitus	4	0.155945	0.899406	P01906, P13747, P25445, P10321	975	43	8205	0.782826	1	1	0.95509
KEGG_PATHWAY	hsa05320:Autoimmune thyroid disease	4	0.155945	0.959555	P01906, P13747, P25445, P10321	975	53	8205	0.635123	1	1	0.959555
Annotation Cluster 185	Enrichment Score: 0.5179992681782578
Category	Term	Count	%	PValue	Genes	List Total	Pop Hits	Pop Total	Fold Enrichment	Bonferroni	Benjamini	FDR
GOTERM_MF_DIRECT	GO:0061630~ubiquitin protein ligase activity	48	1.87135	0.0664738	Q9ULT8, Q96AX9, Q13356, O75448, Q8NC42, Q9P253, O75586, Q9H6Y7, P19474, Q9H920, O75382, Q86UW9, O75150, Q96PU4, O60683, Q96PU5, Q9UJ41, Q8TEB7, Q9H1B7, Q7Z6E9, Q969V5, Q8NHG8, Q13049, Q9Y314, A0AVI4, Q5M7Z0, Q6ZMU5, Q9NVC6, Q8IWT3, Q86T96, Q15648, Q8TB52, Q8IWV8, O15033, Q5VTR2, Q96J02, Q6UWE0, Q63HN8, O75592, Q8WZ73, Q96GF1, P46934, P14373, Q99496, Q14142, Q6ZT12, Q9UKT5, P28328	2157	331	18908	1.27118	1	0.935682	0.92585
GOTERM_BP_DIRECT	GO:0016567~protein ubiquitination	55	2.14425	0.555607	Q96AX9, Q9BSL1, Q9P253, Q8NC42, Q9H920, Q9UPN9, Q86UW9, A7E2V4, Q8TEB1, Q96PU4, O60683, Q96PU5, Q8WWI1, Q8TEB7, Q9H1B7, Q13049, Q9Y314, A0AVI4, Q6ZMU5, Q9NVC6, Q9H0H3, Q8IWV8, Q96J02, Q63HN8, P46934, Q9Y4D8, P14373, Q14142, Q6ZT12, Q9UK99, P28328, Q14145, Q8WV16, Q96EB6, O75448, P19474, P29590, Q9H1Y0, Q5XUX0, Q9UJ41, Q13263, Q4G0X4, Q7Z6E9, Q969V5, Q8IWT3, Q8TB52, O15033, O75592, Q5TAQ9, P30260,…	2120	498	19333	1.00716	1	1	0.991027
UP_KW_BIOLOGICAL_PROCESS	KW-0833~Ubl conjugation pathway	84	3.27485	0.756107	Q96AX9, Q9HC62, O95630, Q13356, Q7Z4G1, Q9BSL1, Q8NC42, Q9H6Y7, Q9UPN9, Q86UW9, O75150, A7E2V4, Q8TEB1, Q96PU4, Q9NUQ7, Q96PU5, P49459, Q8TEB7, Q5T2D3, Q14694, Q6ZR08, Q13049, Q9Y314, A0AVI4, Q9H4L4, Q9H0H3, Q9NP73, Q8IWV8, Q5VTR2, Q96J02, Q9UKA2, Q63HN8, Q96GF1, P46934, Q9Y4D8, P14373, Q9NWV8, Q6ZT12, Q6PIJ6, Q9UK99, Q14145, Q8WV16, Q9BQF6, Q9ULT8, Q8N6M0, O94966, P19474, O60826, P62256, Q5XUX0,…	1349	737	11229	0.948726	1	1	0.955414
Annotation Cluster 186	Enrichment Score: 0.5160398160924589
Category	Term	Count	%	PValue	Genes	List Total	Pop Hits	Pop Total	Fold Enrichment	Bonferroni	Benjamini	FDR
GOTERM_BP_DIRECT	GO:0033344~cholesterol efflux	6	0.233918	0.167337	O95445, O95477, Q8WTV0, P35610, P02656, Q96JI7	2120	27	19333	2.02652	1	1	0.991027
GOTERM_BP_DIRECT	GO:0043691~reverse cholesterol transport	4	0.155945	0.315223	O95445, O95477, Q8WTV0, P02656	2120	18	19333	2.02652	1	1	0.991027
GOTERM_BP_DIRECT	GO:0034375~high-density lipoprotein particle remodeling	3	0.116959	0.536626	O95445, Q8WTV0, P02656	2120	16	19333	1.70988	1	1	0.991027
Annotation Cluster 187	Enrichment Score: 0.5114435005225016
Category	Term	Count	%	PValue	Genes	List Total	Pop Hits	Pop Total	Fold Enrichment	Bonferroni	Benjamini	FDR
GOTERM_BP_DIRECT	GO:0006289~nucleotide-excision repair	8	0.311891	0.186333	Q01831, P15927, Q13889, Q13888, P32780, P78549, Q92889, P51587	2120	43	19333	1.69662	1	1	0.991027
GOTERM_CC_DIRECT	GO:0000439~core TFIIH complex	3	0.116959	0.376608	Q13889, Q13888, P32780	2219	12	20580	2.31861	1	1	0.912176
GOTERM_CC_DIRECT	GO:0005675~holo TFIIH complex	3	0.116959	0.416381	Q13889, Q13888, P32780	2219	13	20580	2.14026	1	1	0.912176
Annotation Cluster 188	Enrichment Score: 0.5100814885603796
Category	Term	Count	%	PValue	Genes	List Total	Pop Hits	Pop Total	Fold Enrichment	Bonferroni	Benjamini	FDR
INTERPRO	IPR013761:Sterile alpha motif/pointed domain	18	0.701754	0.248034	Q9UQR0, Q13586, Q15742, Q9UPU9, Q8WXE0, Q86VZ5, Q8NDX5, Q8ND30, Q6UWE0, Q9P246, P41212, Q8IVG5, Q96P48, Q06546, Q99683, Q92625, Q8N9V3, Q16760	2157	126	19176	1.27002	1	1	0.995146
INTERPRO	IPR001660:Sterile alpha motif domain	14	0.545809	0.255479	Q9UQR0, Q13586, Q9UPU9, Q8WXE0, Q86VZ5, Q8NDX5, Q8ND30, Q6UWE0, Q9P246, Q8IVG5, Q96P48, Q92625, Q8N9V3, Q16760	2157	94	19176	1.32406	1	1	0.995146
UP_SEQ_FEATURE	DOMAIN:SAM	13	0.506823	0.326888	Q9UQR0, Q13586, Q9UPU9, Q86VZ5, Q8NDX5, Q8ND30, Q6UWE0, Q9P246, Q8IVG5, Q96P48, Q92625, Q8N9V3, Q16760	2217	95	20532	1.26732	1	1	0.996449
SMART	SM00454:SAM	11	0.42885	0.439956	Q9UQR0, Q13586, Q96P48, Q9UPU9, Q8WXE0, Q8NDX5, Q8ND30, Q6UWE0, Q92625, Q8N9V3, Q16760	1124	85	10379	1.19499	1	1	0.989754
Annotation Cluster 189	Enrichment Score: 0.5040739933606292
Category	Term	Count	%	PValue	Genes	List Total	Pop Hits	Pop Total	Fold Enrichment	Bonferroni	Benjamini	FDR
GOTERM_CC_DIRECT	GO:0035371~microtubule plus-end	5	0.194932	0.231045	Q99501, Q9UDT6, Q15691, Q96SN8, Q14980	2219	23	20580	2.01618	1	0.887885	0.809099
GOTERM_BP_DIRECT	GO:0000132~establishment of mitotic spindle orientation	6	0.233918	0.33701	P17302, Q13257, Q15691, Q96SN8, P08F94, Q14980	2120	35	19333	1.56332	1	1	0.991027
GOTERM_BP_DIRECT	GO:0031116~positive regulation of microtubule polymerization	5	0.194932	0.394856	P46527, Q99996, Q15691, Q96SN8, Q14980	2120	29	19333	1.5723	1	1	0.991027
Annotation Cluster 190	Enrichment Score: 0.5039197045567948
Category	Term	Count	%	PValue	Genes	List Total	Pop Hits	Pop Total	Fold Enrichment	Bonferroni	Benjamini	FDR
INTERPRO	IPR003959:ATPase, AAA-type, core	10	0.389864	0.124192	Q96S55, Q8NB90, P35250, Q96TA2, Q9ULI0, P35251, O43933, Q13608, P35249, Q9BZC7	2157	52	19176	1.70964	1	1	0.995146
INTERPRO	IPR003960:ATPase, AAA-type, conserved site	5	0.194932	0.387695	Q8NB90, Q96TA2, Q9ULI0, O43933, Q13608	2157	28	19176	1.58752	1	1	0.995146
UP_SEQ_FEATURE	DOMAIN:AAA	6	0.233918	0.639231	Q8NB90, P35250, O43933, Q13608, P35249, Q6ZR08	2217	50	20532	1.11134	1	1	0.996449
Annotation Cluster 191	Enrichment Score: 0.5037323362821459
Category	Term	Count	%	PValue	Genes	List Total	Pop Hits	Pop Total	Fold Enrichment	Bonferroni	Benjamini	FDR
SMART	SM00446:LRRcap	3	0.116959	0.170337	P39687, P09661, Q92688	1124	7	10379	3.95742	1	1	0.989754
INTERPRO	IPR003603:U2A'/phosphoprotein 32 family A, C-terminal	3	0.116959	0.18129	P39687, P09661, Q92688	2157	7	19176	3.81005	1	1	0.995146
UP_SEQ_FEATURE	DOMAIN:LRRCT	6	0.233918	0.997979	P39687, Q8IW35, P09661, O15455, Q9BTT0, Q92688	2217	123	20532	0.451764	1	1	0.997979
Annotation Cluster 192	Enrichment Score: 0.5026847837939414
Category	Term	Count	%	PValue	Genes	List Total	Pop Hits	Pop Total	Fold Enrichment	Bonferroni	Benjamini	FDR
UP_KW_LIGAND	KW-0285~Flavoprotein	19	0.740741	0.199962	Q6PHW0, Q9UI17, Q14534, Q86WU2, Q12882, Q9UL12, Q9BRQ8, Q9P0Z9, Q8N2H3, P14920, Q96CU9, Q96G46, Q969G6, Q8IWF2, Q01740, Q9NVS9, O60341, P49326, Q6ZRP7	790	126	6833	1.30427	0.999932	1	1
GOTERM_MF_DIRECT	GO:0050660~flavin adenine dinucleotide binding	10	0.389864	0.370716	Q8IWF2, Q14534, Q86WU2, Q12882, Q9BRQ8, Q01740, Q9P0Z9, O60341, P49326, Q96G46	2157	68	18908	1.2891	1	1	0.99007
UP_KW_LIGAND	KW-0274~FAD	15	0.584795	0.418751	Q9UI17, Q14534, Q86WU2, Q12882, Q9UL12, Q9BRQ8, Q9P0Z9, Q8N2H3, P14920, Q96CU9, Q8IWF2, Q01740, O60341, P49326, Q6ZRP7	790	112	6833	1.1584	1	1	1
Annotation Cluster 193	Enrichment Score: 0.49706634230237545
Category	Term	Count	%	PValue	Genes	List Total	Pop Hits	Pop Total	Fold Enrichment	Bonferroni	Benjamini	FDR
UP_SEQ_FEATURE	DOMAIN:BAR	7	0.272904	0.110606	Q68EM7, Q99962, Q15027, Q8NEU8, Q13596, Q15057, Q9NR46	2217	31	20532	2.09123	1	1	0.996449
SMART	SM00721:BAR	3	0.116959	0.529381	Q68EM7, Q99962, Q9NR46	1124	16	10379	1.73137	1	1	0.989754
INTERPRO	IPR004148:BAR domain	3	0.116959	0.551132	Q68EM7, Q99962, Q9NR46	2157	16	19176	1.6669	1	1	0.995146
Annotation Cluster 194	Enrichment Score: 0.49512921106462565
Category	Term	Count	%	PValue	Genes	List Total	Pop Hits	Pop Total	Fold Enrichment	Bonferroni	Benjamini	FDR
GOTERM_BP_DIRECT	GO:0032012~regulation of ARF protein signal transduction	6	0.233918	0.0601507	Q5TH69, Q9Y2X7, Q9NYI0, Q14161, Q99418, Q8N6T3	2120	20	19333	2.7358	1	1	0.991027
SMART	SM00222:Sec7	3	0.116959	0.529381	Q5TH69, Q9NYI0, Q99418	1124	16	10379	1.73137	1	1	0.989754
UP_SEQ_FEATURE	DOMAIN:SEC7	3	0.116959	0.561509	Q5TH69, Q9NYI0, Q99418	2217	17	20532	1.63432	1	1	0.996449
INTERPRO	IPR000904:SEC7-like	3	0.116959	0.584948	Q5TH69, Q9NYI0, Q99418	2157	17	19176	1.56885	1	1	0.995146
Annotation Cluster 195	Enrichment Score: 0.49442207908376795
Category	Term	Count	%	PValue	Genes	List Total	Pop Hits	Pop Total	Fold Enrichment	Bonferroni	Benjamini	FDR
INTERPRO	IPR000648:Oxysterol-binding protein	5	0.194932	0.0634713	Q96SU4, Q9BZF2, Q9BXB4, Q9Y5P4, Q9HB20	2157	14	19176	3.17504	1	1	0.995146
INTERPRO	IPR018494:Oxysterol-binding protein, conserved site	3	0.116959	0.397697	Q96SU4, Q9BZF2, Q9BXB4	2157	12	19176	2.22253	1	1	0.995146
GOTERM_MF_DIRECT	GO:0032934~sterol binding	4	0.155945	0.435059	Q96SU4, Q9BZF2, Q9BXB4, Q12770	2157	21	18908	1.66969	1	1	0.99007
GOTERM_MF_DIRECT	GO:0015248~sterol transporter activity	3	0.116959	0.485622	Q96SU4, Q9BZF2, Q9BXB4	2157	14	18908	1.8784	1	1	0.99007
GOTERM_BP_DIRECT	GO:0015918~sterol transport	3	0.116959	0.632286	Q96SU4, Q9BZF2, Q9BXB4	2120	19	19333	1.4399	1	1	0.991027
Annotation Cluster 196	Enrichment Score: 0.49402223597951084
Category	Term	Count	%	PValue	Genes	List Total	Pop Hits	Pop Total	Fold Enrichment	Bonferroni	Benjamini	FDR
UP_KW_PTM	KW-0301~Gamma-carboxyglutamic acid	6	0.233918	0.0720017	P04070, Q9BZD7, Q15582, Q5JVF3, Q15063, P00742	1820	18	14109	2.58407	0.885483	0.295204	0.265683
INTERPRO	IPR017857:Coagulation factor, subgroup, Gla domain	4	0.155945	0.202801	P04070, Q9BZD7, Q5JVF3, P00742	2157	14	19176	2.54004	1	1	0.995146
UP_SEQ_FEATURE	DOMAIN:Gla	4	0.155945	0.24525	P04070, Q9BZD7, Q5JVF3, P00742	2217	16	20532	2.31529	1	1	0.996449
SMART	SM00069:GLA	4	0.155945	0.246409	P04070, Q9BZD7, Q5JVF3, P00742	1124	16	10379	2.3085	1	1	0.989754
GOTERM_BP_DIRECT	GO:0007596~blood coagulation	13	0.506823	0.254373	Q86YV9, P38435, P17301, P00749, P00748, P04070, Q04756, P00742, Q5JVF3, Q13310, P02730, Q4KMQ2, P07204	2120	88	19333	1.34718	1	1	0.991027
INTERPRO	IPR000294:Gamma-carboxyglutamic acid-rich (GLA) domain	4	0.155945	0.265387	P04070, Q9BZD7, Q5JVF3, P00742	2157	16	19176	2.22253	1	1	0.995146
GOTERM_CC_DIRECT	GO:1905370~serine-type endopeptidase complex	4	0.155945	0.275009	P00749, P04070, P00742, P07204	2219	17	20580	2.18222	1	0.986618	0.899072
KEGG_PATHWAY	hsa04610:Complement and coagulation cascades	11	0.42885	0.578107	P00749, P00736, P00748, P04070, P02748, P02747, P17927, P02745, P05120, P00742, P07204	975	86	8205	1.07639	1	0.993673	0.946214
UP_KW_BIOLOGICAL_PROCESS	KW-0356~Hemostasis	6	0.233918	0.69871	P00749, P00748, P04070, Q5JVF3, P00742, P07204	1349	48	11229	1.04049	1	1	0.955414
UP_KW_BIOLOGICAL_PROCESS	KW-0094~Blood coagulation	6	0.233918	0.69871	P00749, P00748, P04070, Q5JVF3, P00742, P07204	1349	48	11229	1.04049	1	1	0.955414
INTERPRO	IPR018114:Peptidase S1, trypsin family, active site	11	0.42885	0.795753	P00749, Q9Y5Y6, P00748, P04070, Q04756, P23946, P20231, P20718, Q5JVF3, P00742, A6NIE9	2157	109	19176	0.897169	1	1	0.995146
Annotation Cluster 197	Enrichment Score: 0.4882918007703878
Category	Term	Count	%	PValue	Genes	List Total	Pop Hits	Pop Total	Fold Enrichment	Bonferroni	Benjamini	FDR
GOTERM_MF_DIRECT	GO:0032977~membrane insertase activity	4	0.155945	0.208751	Q15070, Q9NPA0, Q8N4V1, Q5J8M3	2157	14	18908	2.50454	1	1	0.99007
GOTERM_CC_DIRECT	GO:0072546~ER membrane protein complex	3	0.116959	0.294116	Q9NPA0, Q8N4V1, Q5J8M3	2219	10	20580	2.78233	1	0.986618	0.899072
GOTERM_BP_DIRECT	GO:0045050~protein insertion into ER membrane by stop-transfer membrane-anchor sequence	3	0.116959	0.301251	Q9NPA0, Q8N4V1, Q5J8M3	2120	10	19333	2.7358	1	1	0.991027
GOTERM_BP_DIRECT	GO:0071816~tail-anchored membrane protein insertion into ER membrane	3	0.116959	0.602222	Q9NPA0, Q8N4V1, Q5J8M3	2120	18	19333	1.51989	1	1	0.991027
Annotation Cluster 198	Enrichment Score: 0.48485450026854837
Category	Term	Count	%	PValue	Genes	List Total	Pop Hits	Pop Total	Fold Enrichment	Bonferroni	Benjamini	FDR
UP_SEQ_FEATURE	REGION:Phosphatase sequence motif III	3	0.116959	0.210763	Q9BX95, Q8NEB5, O43688	2217	8	20532	3.47294	1	1	0.996449
UP_SEQ_FEATURE	SITE:Stabilizes the active site histidine for nucleophilic attack	3	0.116959	0.210763	Q9BX95, Q8NEB5, O43688	2217	8	20532	3.47294	1	1	0.996449
UP_SEQ_FEATURE	REGION:Phosphatase sequence motif I	3	0.116959	0.210763	Q9BX95, Q8NEB5, O43688	2217	8	20532	3.47294	1	1	0.996449
UP_SEQ_FEATURE	REGION:Phosphatase sequence motif II	3	0.116959	0.210763	Q9BX95, Q8NEB5, O43688	2217	8	20532	3.47294	1	1	0.996449
GOTERM_BP_DIRECT	GO:0046839~phospholipid dephosphorylation	3	0.116959	0.463935	Q9BX95, Q8NEB5, O43688	2120	14	19333	1.95414	1	1	0.991027
SMART	SM00014:acidPPc	3	0.116959	0.653361	Q9BX95, Q8NEB5, O43688	1124	20	10379	1.3851	1	1	0.989754
INTERPRO	IPR000326:Phosphatidic acid phosphatase type 2/haloperoxidase	3	0.116959	0.674885	Q9BX95, Q8NEB5, O43688	2157	20	19176	1.33352	1	1	0.995146
Annotation Cluster 199	Enrichment Score: 0.4832956328128557
Category	Term	Count	%	PValue	Genes	List Total	Pop Hits	Pop Total	Fold Enrichment	Bonferroni	Benjamini	FDR
UP_SEQ_FEATURE	DOMAIN:CMP/dCMP-type deaminase	4	0.155945	0.275751	Q96EY9, Q9GZX7, Q7Z6V5, Q8IUX4	2217	17	20532	2.1791	1	1	0.996449
INTERPRO	IPR002125:CMP/dCMP deaminase, zinc-binding	4	0.155945	0.297511	Q96EY9, Q9GZX7, Q7Z6V5, Q8IUX4	2157	17	19176	2.09179	1	1	0.995146
INTERPRO	IPR016193:Cytidine deaminase-like	4	0.155945	0.297511	Q96EY9, Q9GZX7, Q7Z6V5, Q8IUX4	2157	17	19176	2.09179	1	1	0.995146
INTERPRO	IPR016192:APOBEC/CMP deaminase, zinc-binding	3	0.116959	0.477854	Q9GZX7, Q7Z6V5, Q8IUX4	2157	14	19176	1.90503	1	1	0.995146
Annotation Cluster 200	Enrichment Score: 0.4642559439952391
Category	Term	Count	%	PValue	Genes	List Total	Pop Hits	Pop Total	Fold Enrichment	Bonferroni	Benjamini	FDR
GOTERM_BP_DIRECT	GO:0036092~phosphatidylinositol-3-phosphate biosynthetic process	5	0.194932	0.192149	Q96PE3, Q13315, Q8NEB9, Q99570, P42338	2120	21	19333	2.17127	1	1	0.991027
SMART	SM00146:PI3Kc	4	0.155945	0.277019	Q9Y4A5, Q13315, Q8NEB9, P42338	1124	17	10379	2.1727	1	1	0.989754
GOTERM_MF_DIRECT	GO:0016303~1-phosphatidylinositol-3-kinase activity	3	0.116959	0.318482	Q13315, Q8NEB9, P42338	2157	10	18908	2.62976	1	1	0.99007
UP_SEQ_FEATURE	REGION:Catalytic loop	4	0.155945	0.337542	Q9Y4A5, Q13315, Q8NEB9, P42338	2217	19	20532	1.94972	1	1	0.996449
UP_SEQ_FEATURE	REGION:G-loop	4	0.155945	0.337542	Q9Y4A5, Q13315, Q8NEB9, P42338	2217	19	20532	1.94972	1	1	0.996449
UP_SEQ_FEATURE	DOMAIN:PI3K/PI4K catalytic	4	0.155945	0.368403	Q9Y4A5, Q13315, Q8NEB9, P42338	2217	20	20532	1.85223	1	1	0.996449
INTERPRO	IPR000403:Phosphatidylinositol 3-/4-kinase, catalytic domain	4	0.155945	0.394109	Q9Y4A5, Q13315, Q8NEB9, P42338	2157	20	19176	1.77803	1	1	0.995146
UP_SEQ_FEATURE	REGION:Activation loop	4	0.155945	0.429155	Q9Y4A5, Q13315, Q8NEB9, P42338	2217	22	20532	1.68385	1	1	0.996449
INTERPRO	IPR018936:Phosphatidylinositol 3/4-kinase, conserved site	3	0.116959	0.551132	Q13315, Q8NEB9, P42338	2157	16	19176	1.6669	1	1	0.995146
Annotation Cluster 201	Enrichment Score: 0.4610972854449928
Category	Term	Count	%	PValue	Genes	List Total	Pop Hits	Pop Total	Fold Enrichment	Bonferroni	Benjamini	FDR
UP_SEQ_FEATURE	DOMAIN:PID	6	0.233918	0.302875	O96018, Q8NEU8, Q9BSQ5, Q86TI0, Q92625, P49757	2217	34	20532	1.63432	1	1	0.996449
INTERPRO	IPR006020:Phosphotyrosine interaction domain	7	0.272904	0.311457	O96018, Q8NEU8, Q9BSQ5, Q86TI0, Q9HBL0, Q92625, P49757	2157	41	19176	1.51783	1	1	0.995146
SMART	SM00462:PTB	6	0.233918	0.438578	O96018, Q8NEU8, Q86TI0, Q9HBL0, Q92625, P49757	1124	40	10379	1.3851	1	1	0.989754
Annotation Cluster 202	Enrichment Score: 0.4549096715213407
Category	Term	Count	%	PValue	Genes	List Total	Pop Hits	Pop Total	Fold Enrichment	Bonferroni	Benjamini	FDR
INTERPRO	IPR016181:Acyl-CoA N-acyltransferase	9	0.350877	0.139183	Q86VE3, Q9H0A0, Q86UY6, O60551, P30419, O95251, O95260, Q6IB77, Q147X3	2157	46	19176	1.73937	1	1	0.995146
INTERPRO	IPR000182:GNAT domain	4	0.155945	0.544757	Q86VE3, Q9H0A0, Q86UY6, Q147X3	2157	25	19176	1.42242	1	1	0.995146
UP_SEQ_FEATURE	DOMAIN:N-acetyltransferase	4	0.155945	0.569483	Q86VE3, Q9H0A0, Q86UY6, Q147X3	2217	27	20532	1.37202	1	1	0.996449
Annotation Cluster 203	Enrichment Score: 0.44279919141952695
Category	Term	Count	%	PValue	Genes	List Total	Pop Hits	Pop Total	Fold Enrichment	Bonferroni	Benjamini	FDR
KEGG_PATHWAY	hsa04927:Cortisol synthesis and secretion	16	0.623782	0.00794335	Q96D31, P01130, Q14643, O43306, Q8WTV0, Q6PIU2, P40145, P16220, Q01970, P05093, Q70SY1, P01019, Q14571, P08047, P40424, Q14573	975	65	8205	2.07148	0.930862	0.177402	0.168929
KEGG_PATHWAY	hsa04912:GnRH signaling pathway	18	0.701754	0.0451067	P04049, Q9Y6R4, Q14643, O43306, P12931, P53778, P40145, Q01970, O14939, Q14571, P45983, P00533, O14733, P45984, P05771, Q14573, P46734, P0C869	975	93	8205	1.62878	1	0.348135	0.331507
KEGG_PATHWAY	hsa04750:Inflammatory mediator regulation of TRP channels	18	0.701754	0.0684181	Q14643, P18054, O43306, P12931, P53778, P51589, P16885, P40145, Q01970, Q14571, P45983, P27986, P45984, P42338, P05771, Q14573, P46734, P0C869	975	98	8205	1.54568	1	0.416728	0.396825
KEGG_PATHWAY	hsa04928:Parathyroid hormone synthesis, secretion and action	18	0.701754	0.12041	P04049, Q14643, E9PAV3, O43306, Q12802, O75581, P10398, P40145, P15056, P16220, Q01970, O14939, Q70SY1, Q14571, P08047, P00533, P05771, Q14573	975	106	8205	1.42903	1	0.577678	0.550087
KEGG_PATHWAY	hsa04611:Platelet activation	20	0.779727	0.14555	Q96D31, P02461, P08514, Q14643, Q13586, P12318, O43306, P12931, P53778, P16885, P40145, P17301, Q01970, Q14571, P08123, Q9NZN5, P27986, P42338, Q14573, P0C869	975	124	8205	1.35732	1	0.658909	0.627439
KEGG_PATHWAY	hsa04935:Growth hormone synthesis, secretion and action	19	0.740741	0.175728	P04049, Q14643, P10912, O43306, P53778, P16885, P40145, P16220, Q01970, Q70SY1, Q14571, P45983, P27986, P42229, P45984, P42338, P05771, Q14573, P46734	975	120	8205	1.33244	1	0.717913	0.683625
GOTERM_BP_DIRECT	GO:1904322~cellular response to forskolin	4	0.155945	0.192373	P40145, P16220, O43306, P13569	2120	14	19333	2.60553	1	1	0.991027
KEGG_PATHWAY	hsa04726:Serotonergic synapse	18	0.701754	0.2007	P04049, P48051, Q14643, P50150, P10635, P18054, P59768, P51589, P10398, P15056, Q01970, P33260, Q14571, P16050, O60262, P05771, Q14573, P0C869	975	115	8205	1.31719	1	0.738839	0.703551
KEGG_PATHWAY	hsa04934:Cushing syndrome	23	0.896686	0.21484	Q96D31, P01130, Q14643, P11802, O43306, Q8WTV0, Q6PIU2, P46527, P40145, P15056, O00170, P16220, Q01970, P05093, O60353, Q15291, Q70SY1, P01019, Q14571, P08047, P00533, P40424, Q14573	975	155	8205	1.24873	1	0.749335	0.713546
KEGG_PATHWAY	hsa04972:Pancreatic secretion	16	0.623782	0.225245	Q14643, O15496, O43306, P13569, Q5R387, P19634, P40145, P15088, Q01970, Q14571, O95716, O14983, Q16720, P05771, Q14573, Q9BZM1	975	102	8205	1.32006	1	0.749335	0.713546
KEGG_PATHWAY	hsa04540:Gap junction	14	0.545809	0.24108	P04049, Q14643, P09619, O43306, P12931, P17302, P40145, Q01970, Q14571, Q13163, P00533, P05771, Q14573, Q92633	975	88	8205	1.33881	1	0.756031	0.719922
KEGG_PATHWAY	hsa04925:Aldosterone synthesis and secretion	15	0.584795	0.270287	Q96D31, P01130, Q14643, O00408, O43306, Q8WTV0, P40145, P16220, Q01970, Q70SY1, P01019, Q14571, Q16720, P05771, Q14573	975	98	8205	1.28807	1	0.771274	0.734437
KEGG_PATHWAY	hsa04918:Thyroid hormone synthesis	12	0.467836	0.273362	Q6PHW0, P40145, Q8TED1, Q14643, Q01970, P16220, Q70SY1, O43306, Q14571, Q06710, P05771, Q14573	975	75	8205	1.34646	1	0.771274	0.734437
KEGG_PATHWAY	hsa04730:Long-term depression	10	0.389864	0.278737	P04049, P15056, Q14643, Q01970, Q14571, P08069, P05771, Q14573, P10398, P0C869	975	60	8205	1.40256	1	0.773635	0.736685
KEGG_PATHWAY	hsa04727:GABAergic synapse	13	0.506823	0.365056	Q96QD8, P48051, P54257, P50150, Q8WUX1, O43306, P12931, P59768, P40145, O60262, P05771, P80404, Q15111	975	89	8205	1.22921	1	0.886187	0.843861
KEGG_PATHWAY	hsa04971:Gastric acid secretion	11	0.42885	0.415414	P40145, Q99712, Q14643, Q01970, O43306, P13569, Q14571, Q9NPI9, P05771, Q14573, P19634	975	76	8205	1.21802	1	0.933986	0.889377
KEGG_PATHWAY	hsa04270:Vascular smooth muscle contraction	18	0.701754	0.423878	P04049, Q14643, O15496, O43306, Q5R387, Q05682, P10398, P40145, P15056, Q01970, P01019, Q14571, P24844, Q9NZN5, P05771, Q14573, Q9BZM1, P0C869	975	134	8205	1.13042	1	0.940391	0.895477
KEGG_PATHWAY	hsa04725:Cholinergic synapse	15	0.584795	0.475419	P48051, Q14643, P50150, O43306, P59768, P40145, P16220, Q01970, Q70SY1, Q14571, O60262, P27986, P42338, P05771, Q14573	975	113	8205	1.11709	1	0.991171	0.943831
KEGG_PATHWAY	hsa04371:Apelin signaling pathway	18	0.701754	0.486987	P04049, Q14643, P12829, P50150, Q16656, Q9UPR5, Q8NEB9, O43306, Q99570, P59768, P19634, P40145, Q01970, Q14571, O60240, O60262, Q9NRA0, Q14573	975	139	8205	1.08976	1	0.993401	0.945955
KEGG_PATHWAY	hsa04724:Glutamatergic synapse	15	0.584795	0.489287	Q96QD8, Q14643, P50150, O43306, P59768, P40145, Q86YM7, Q01970, O14939, Q14571, O60262, P05771, P43005, Q14573, P0C869	975	114	8205	1.10729	1	0.993401	0.945955
KEGG_PATHWAY	hsa04929:GnRH secretion	9	0.350877	0.495335	P04049, P48051, Q14643, Q01970, Q14571, P27986, P42338, P05771, Q14573	975	64	8205	1.18341	1	0.993673	0.946214
KEGG_PATHWAY	hsa04720:Long-term potentiation	9	0.350877	0.549557	P40145, P04049, P15056, Q14643, Q01970, Q14571, P05771, Q14573, P10398	975	67	8205	1.13042	1	0.993673	0.946214
KEGG_PATHWAY	hsa04924:Renin secretion	9	0.350877	0.584339	Q96D31, P29972, Q14643, Q01970, P16220, O43306, P01019, Q14571, Q14573	975	69	8205	1.09766	1	0.993673	0.946214
KEGG_PATHWAY	hsa04713:Circadian entrainment	11	0.42885	0.72973	P40145, P48051, Q14643, P50150, Q01970, P16220, O43306, O60262, P59768, P05771, Q14573	975	97	8205	0.954322	1	1	0.95509
KEGG_PATHWAY	hsa04915:Estrogen signaling pathway	15	0.584795	0.773748	P04049, P48051, Q14643, O43306, P12931, P40145, P16220, Q01970, Q70SY1, Q14571, P08047, P00533, P27986, P42338, Q14573	975	138	8205	0.914716	1	1	0.95509
KEGG_PATHWAY	hsa04723:Retrograde endocannabinoid signaling	16	0.623782	0.780852	P48051, Q14643, P50150, Q9BV23, P03901, O43306, P59768, P53778, P40145, Q01970, Q14571, P45983, O60262, P45984, P05771, Q14573	975	148	8205	0.909771	1	1	0.95509
KEGG_PATHWAY	hsa04728:Dopaminergic synapse	14	0.545809	0.802774	P48051, Q14643, P50150, P59768, P53778, P16220, Q01970, Q70SY1, Q14571, P45983, O60262, P45984, P05771, Q14573	975	132	8205	0.892541	1	1	0.95509
KEGG_PATHWAY	hsa04922:Glucagon signaling pathway	11	0.42885	0.832002	Q8TCG5, Q14643, Q16816, Q01970, Q6IN85, P16220, Q70SY1, Q14571, Q13085, Q96EB6, Q14573	975	107	8205	0.865133	1	1	0.95509
KEGG_PATHWAY	hsa04022:cGMP-PKG signaling pathway	17	0.662768	0.85305	P04049, P78347, Q14643, O00408, Q9UPR5, O43306, P13533, P40145, P16220, Q01970, Q70SY1, Q14571, P24844, O14983, Q16720, Q14573, P06213	975	167	8205	0.856656	1	1	0.95509
KEGG_PATHWAY	hsa04970:Salivary secretion	9	0.350877	0.869168	P40145, Q14643, Q01970, O43306, Q14571, Q16720, P05771, Q14573, P19634	975	92	8205	0.823244	1	1	0.95509
KEGG_PATHWAY	hsa04911:Insulin secretion	8	0.311891	0.898623	P40145, Q01970, P16220, Q70SY1, O43306, Q9Y6V0, P05771, Q14573	975	86	8205	0.782826	1	1	0.95509
KEGG_PATHWAY	hsa04962:Vasopressin-regulated water reabsorption	4	0.155945	0.907888	P16220, Q70SY1, O43306, O43237	975	44	8205	0.765035	1	1	0.95509
KEGG_PATHWAY	hsa05032:Morphine addiction	8	0.311891	0.927039	P40145, P48051, O00408, P50150, O43306, O60262, P59768, P05771	975	91	8205	0.739814	1	1	0.95509
KEGG_PATHWAY	hsa04921:Oxytocin signaling pathway	14	0.545809	0.932721	P04049, P48051, Q14643, O43306, P12931, P40145, Q01970, Q14571, Q13163, P24844, P00533, P05771, Q14573, P0C869	975	154	8205	0.765035	1	1	0.95509
KEGG_PATHWAY	hsa04742:Taste transduction	7	0.272904	0.951792	P40145, Q9UBL9, P51168, Q01970, O43306, Q9Y5L3, Q14573	975	86	8205	0.684973	1	1	0.95509
KEGG_PATHWAY	hsa04916:Melanogenesis	8	0.311891	0.963767	P40145, P04049, Q01970, P16220, O60353, Q70SY1, O43306, P05771	975	101	8205	0.666565	1	1	0.963767
Annotation Cluster 204	Enrichment Score: 0.4382370965642748
Category	Term	Count	%	PValue	Genes	List Total	Pop Hits	Pop Total	Fold Enrichment	Bonferroni	Benjamini	FDR
UP_SEQ_FEATURE	DOMAIN:Ras-associating	7	0.272904	0.297706	Q96L92, Q96P48, Q13459, P55196, Q3MIN7, Q8TEU7, Q14451	2217	42	20532	1.54353	1	1	0.996449
INTERPRO	IPR000159:Ras-association	7	0.272904	0.35299	Q96L92, Q96P48, Q13459, P55196, Q3MIN7, Q8TEU7, Q14451	2157	43	19176	1.44723	1	1	0.995146
SMART	SM00314:RA	5	0.194932	0.461041	Q13459, P55196, Q3MIN7, Q8TEU7, Q14451	1124	32	10379	1.44281	1	1	0.989754
Annotation Cluster 205	Enrichment Score: 0.43567344930078866
Category	Term	Count	%	PValue	Genes	List Total	Pop Hits	Pop Total	Fold Enrichment	Bonferroni	Benjamini	FDR
UP_SEQ_FEATURE	REGION:Mitochondrion outer membrane (MOM)-targeting sequence	3	0.116959	0.0602244	Q9P291, Q9UH62, Q7L311	2217	4	20532	6.94587	1	1	0.996449
UP_SEQ_FEATURE	DOMAIN:Arm_2	3	0.116959	0.0932978	Q9P291, Q9UH62, Q7L311	2217	5	20532	5.5567	1	1	0.996449
UP_SEQ_FEATURE	TRANSMEM:Helical; Signal-anchor	3	0.116959	0.0932978	Q9P291, Q9UH62, Q7L311	2217	5	20532	5.5567	1	1	0.996449
UP_SEQ_FEATURE	REPEAT:ARM 1	7	0.272904	0.222108	Q99569, O00192, Q9P291, Q9UH62, Q8WYA6, Q99959, Q7L311	2217	38	20532	1.706	1	1	0.996449
UP_SEQ_FEATURE	REPEAT:ARM 3	7	0.272904	0.297706	Q99569, O00192, Q9P291, Q9UH62, Q8WYA6, Q99959, Q7L311	2217	42	20532	1.54353	1	1	0.996449
UP_SEQ_FEATURE	REPEAT:ARM	5	0.194932	0.306592	Q99569, O00192, Q9P291, Q9UH62, Q99959	2217	26	20532	1.78099	1	1	0.996449
UP_SEQ_FEATURE	REPEAT:ARM 2	7	0.272904	0.337227	Q99569, O00192, Q9P291, Q9UH62, Q8WYA6, Q99959, Q7L311	2217	44	20532	1.47337	1	1	0.996449
INTERPRO	IPR006911:Armadillo repeat-containing domain	3	0.116959	0.397697	Q9P291, Q9UH62, Q7L311	2157	12	19176	2.22253	1	1	0.995146
INTERPRO	IPR000225:Armadillo	6	0.233918	0.581104	Q99569, O00192, Q9P291, Q9UH62, Q99959, Q7L311	2157	45	19176	1.18535	1	1	0.995146
UP_SEQ_FEATURE	REPEAT:ARM 4	5	0.194932	0.598281	Q99569, O00192, Q9P291, Q8WYA6, Q99959	2217	38	20532	1.21857	1	1	0.996449
SMART	SM00185:ARM	5	0.194932	0.661508	Q99569, O00192, Q9P291, Q99959, Q7L311	1124	41	10379	1.1261	1	1	0.989754
UP_SEQ_FEATURE	REPEAT:ARM 5	4	0.155945	0.706648	Q99569, O00192, Q8WYA6, Q99959	2217	33	20532	1.12257	1	1	0.996449
[truncated: 887 more rows]

## Sheet: DAVID - pig only
Annotation Cluster 1	Enrichment Score: 2.388016850782783
Category	Term	Count	%	PValue	Genes	List Total	Pop Hits	Pop Total	Fold Enrichment	Bonferroni	Benjamini	FDR
UP_KW_CELLULAR_COMPONENT	KW-0770~Synapse	11	9.90991	0.000528571	P17600, P21579, Q16623, P60880, O94985, Q12929, Q9H0F6, P22303, Q13474, Q9UQM7, Q9ULJ8	99	509	17641	3.85091	0.0146949	0.0148	0.0148
GOTERM_CC_DIRECT	GO:0098978~glutamatergic synapse	9	8.10811	0.00241601	P21579, P40818, Q16623, P60880, O94985, Q12929, P43004, Q13474, Q9ULJ8	107	454	20580	3.81284	0.411246	0.264553	0.263345
UP_KW_CELLULAR_COMPONENT	KW-0771~Synaptosome	4	3.6036	0.00473879	Q16623, P60880, Q12929, Q9ULJ8	99	61	17641	11.6847	0.124536	0.0563257	0.0563257
GOTERM_CC_DIRECT	GO:0043005~neuron projection	6	5.40541	0.0463514	P21579, Q16623, P60880, O94985, P48730, Q9UQM7	107	379	20580	3.0449	0.999969	0.922815	0.918601
Annotation Cluster 2	Enrichment Score: 2.1028095649533904
Category	Term	Count	%	PValue	Genes	List Total	Pop Hits	Pop Total	Fold Enrichment	Bonferroni	Benjamini	FDR
KEGG_PATHWAY	hsa04721:Synaptic vesicle cycle	5	4.5045	0.000704035	P21579, P61266, Q16623, P60880, P43004	44	78	8205	11.9537	0.104679	0.0798183	0.0798183
GOTERM_BP_DIRECT	GO:0016081~synaptic vesicle docking	3	2.7027	0.00138539	P61266, Q16623, P60880	100	11	19333	52.7264	0.598923	0.642094	0.642094
GOTERM_BP_DIRECT	GO:0031629~synaptic vesicle fusion to presynaptic active zone membrane	3	2.7027	0.00195165	P61266, Q16623, P60880	100	13	19333	44.6146	0.724012	0.642094	0.642094
GOTERM_CC_DIRECT	GO:0008021~synaptic vesicle	5	4.5045	0.00538915	P17600, P21579, P61266, Q16623, P60880	107	136	20580	7.07119	0.693769	0.316667	0.315221
SMART	SM00397:t_SNARE	3	2.7027	0.00720127	P61266, Q16623, P60880	59	23	10379	22.9455	0.374858	0.468083	0.468083
INTERPRO	IPR000727:Target SNARE coiled-coil domain	3	2.7027	0.0100452	P61266, Q16623, P60880	105	28	19176	19.5673	0.919048	0.892367	0.892367
GOTERM_BP_DIRECT	GO:0006906~vesicle fusion	3	2.7027	0.0195666	P61266, Q16623, P60880	100	42	19333	13.8093	0.999998	1	1
GOTERM_MF_DIRECT	GO:0005484~SNAP receptor activity	3	2.7027	0.020037	P61266, Q16623, P60880	104	40	18908	13.6356	0.991911	1	1
GOTERM_CC_DIRECT	GO:0031201~SNARE complex	3	2.7027	0.0274192	P61266, Q16623, P60880	107	50	20580	11.5402	0.997732	0.667201	0.664154
GOTERM_BP_DIRECT	GO:0006887~exocytosis	3	2.7027	0.117502	P61266, Q16623, P60880	100	115	19333	5.04339	1	1	1
Annotation Cluster 3	Enrichment Score: 1.7309444253744577
Category	Term	Count	%	PValue	Genes	List Total	Pop Hits	Pop Total	Fold Enrichment	Bonferroni	Benjamini	FDR
KEGG_PATHWAY	hsa04721:Synaptic vesicle cycle	5	4.5045	0.000704035	P21579, P61266, Q16623, P60880, P43004	44	78	8205	11.9537	0.104679	0.0798183	0.0798183
GOTERM_MF_DIRECT	GO:0048306~calcium-dependent protein binding	5	4.5045	0.00160719	P17600, P21579, P29034, Q16623, P60880	104	92	18908	9.88085	0.318064	0.382512	0.382512
GOTERM_BP_DIRECT	GO:0048278~vesicle docking	3	2.7027	0.00511623	P21579, P61266, Q16623	100	21	19333	27.6186	0.965961	1	1
GOTERM_CC_DIRECT	GO:0008021~synaptic vesicle	5	4.5045	0.00538915	P17600, P21579, P61266, Q16623, P60880	107	136	20580	7.07119	0.693769	0.316667	0.315221
GOTERM_BP_DIRECT	GO:0017157~regulation of exocytosis	3	2.7027	0.0153872	P21579, P61266, Q16623	100	37	19333	15.6754	0.999964	1	1
GOTERM_MF_DIRECT	GO:0000149~SNARE binding	3	2.7027	0.0503186	P21579, P61266, Q16623	104	66	18908	8.26399	0.999995	1	1
GOTERM_CC_DIRECT	GO:0030424~axon	5	4.5045	0.116241	P17600, P21579, P61266, Q16623, Q9Y2M5	107	361	20580	2.66394	1	1	1
GOTERM_CC_DIRECT	GO:0030672~synaptic vesicle membrane	3	2.7027	0.125462	P17600, P21579, Q16623	107	119	20580	4.84882	1	1	1
UP_KW_CELLULAR_COMPONENT	KW-0968~Cytoplasmic vesicle	4	3.6036	0.749214	P17600, Q6ZN66, P21579, Q16623	99	697	17641	1.02262	1	1	1
Annotation Cluster 4	Enrichment Score: 1.5503903260896523
Category	Term	Count	%	PValue	Genes	List Total	Pop Hits	Pop Total	Fold Enrichment	Bonferroni	Benjamini	FDR
KEGG_PATHWAY	hsa04911:Insulin secretion	5	4.5045	0.00101679	Q16623, P60880, O60266, P14415, Q9UQM7	44	86	8205	10.8417	0.147616	0.0798183	0.0798183
KEGG_PATHWAY	hsa04925:Aldosterone synthesis and secretion	4	3.6036	0.0144369	O60266, P14060, P14415, Q9UQM7	44	98	8205	7.61132	0.898034	0.566649	0.566649
KEGG_PATHWAY	hsa04971:Gastric acid secretion	3	2.7027	0.0599122	O60266, P14415, Q9UQM7	44	76	8205	7.36094	0.999939	1	1
KEGG_PATHWAY	hsa04024:cAMP signaling pathway	4	3.6036	0.108643	O60266, P14415, O15439, Q9UQM7	44	221	8205	3.37515	1	1	1
KEGG_PATHWAY	hsa04261:Adrenergic signaling in cardiomyocytes	3	2.7027	0.185278	O60266, P14415, Q9UQM7	44	150	8205	3.72955	1	1	1
Annotation Cluster 5	Enrichment Score: 1.4944431776618154
Category	Term	Count	%	PValue	Genes	List Total	Pop Hits	Pop Total	Fold Enrichment	Bonferroni	Benjamini	FDR
UP_KW_PTM	KW-0325~Glycoprotein	35	31.5315	0.00265754	P10915, Q15517, O94985, Q14767, P30408, P58499, Q96H15, P14415, O95297, P17600, Q8WWY8, Q9ULB4, Q8NH59, O60266, P41439, O15439, Q9Y2A9, O15393, Q14314, P01570, Q53H76, O00339, Q15848, Q8N539, O75830, Q7Z2H8, Q6WN34, P19320, Q08554, Q5T601, P21579, Q14982, P43004, P22303, Q9UJ99	68	4734	14109	1.53401	0.03913	0.0425206	0.0425206
GOTERM_CC_DIRECT	GO:0005576~extracellular region	21	18.9189	0.00578388	O15393, Q14314, P01570, P10915, Q53H76, O00339, Q15848, Q15517, Q16623, O94985, Q14767, P58499, Q96H15, P57764, Q5T601, Q8WWY8, P01834, I3L3R5, P41439, Q14982, P22303	107	2131	20580	1.89538	0.719266	0.316667	0.315221
UP_KW_CELLULAR_COMPONENT	KW-0964~Secreted	22	19.8198	0.00603489	O15393, Q14314, P01570, P10915, Q53H76, O00339, Q15848, Q15517, Q16623, O75830, Q14767, Q6WN34, P58499, Q96H15, P57764, P19961, Q5T601, Q8WWY8, P01834, I3L3R5, P41439, P22303	99	2131	17641	1.83962	0.155904	0.0563257	0.0563257
UP_SEQ_FEATURE	CARBOHYD:N-linked (GlcNAc...) asparagine	33	29.7297	0.0294204	P10915, Q15517, O94985, Q14767, P30408, P58499, Q96H15, P14415, O95297, Q8WWY8, Q9ULB4, Q8NH59, O60266, P41439, O15439, Q9Y2A9, O15393, Q14314, P01570, Q53H76, O00339, Q8N539, O75830, Q7Z2H8, Q6WN34, P19320, Q08554, Q5T601, P21579, Q14982, P43004, P22303, Q9UJ99	110	4375	20532	1.40791	1	1	1
GOTERM_CC_DIRECT	GO:0005615~extracellular space	15	13.5135	0.123076	Q14314, P01570, Q53H76, Q15848, Q8N539, O75830, Q14767, Q6WN34, P58499, P19320, P57764, P19961, Q8WWY8, P01834, P22303	107	1939	20580	1.4879	1	1	1
UP_KW_PTM	KW-1015~Disulfide bond	22	19.8198	0.247173	O15393, Q14314, P01570, P10915, Q53H76, O00339, Q15848, Q8N539, Q7Z2H8, Q14767, P58499, P19320, Q96H15, P14415, P19961, O95297, Q8WWY8, Q8NH59, P01834, P41439, Q14982, P22303	68	3804	14109	1.19997	0.985861	1	1
UP_KW_DOMAIN	KW-0732~Signal	30	27.027	0.41659	P10915, P24386, Q15517, O94985, Q14767, P03923, P58499, Q96H15, O95297, Q8WWY8, Q9ULB4, I3L3R5, P41439, O94808, Q2NL67, Q14314, P01570, Q53H76, O00339, Q9P0U1, Q15848, O75830, Q6WN34, P19320, P19961, Q08554, Q5T601, Q14982, P22303, Q9UJ99	93	4352	14486	1.07374	0.999939	0.921493	0.921493
Annotation Cluster 6	Enrichment Score: 1.389889947638656
Category	Term	Count	%	PValue	Genes	List Total	Pop Hits	Pop Total	Fold Enrichment	Bonferroni	Benjamini	FDR
UP_SEQ_FEATURE	DOMAIN:Cadherin	4	3.6036	0.00691405	Q9ULB4, O94985, Q08554, Q9UJ99	110	73	20532	10.2276	0.9727	1	1
INTERPRO	IPR000233:Cadherin, cytoplasmic domain	3	2.7027	0.00743853	Q9ULB4, Q08554, Q9UJ99	105	24	19176	22.8286	0.84419	0.892367	0.892367
INTERPRO	IPR027397:Catenin binding domain	3	2.7027	0.0107514	Q9ULB4, Q08554, Q9UJ99	105	29	19176	18.8926	0.932227	0.892367	0.892367
UP_SEQ_FEATURE	DOMAIN:Cadherin 1	4	3.6036	0.022876	Q9ULB4, O94985, Q08554, Q9UJ99	110	114	20532	6.54928	0.999994	1	1
UP_SEQ_FEATURE	DOMAIN:Cadherin 2	4	3.6036	0.022876	Q9ULB4, O94985, Q08554, Q9UJ99	110	114	20532	6.54928	0.999994	1	1
INTERPRO	IPR002126:Cadherin	4	3.6036	0.0263976	Q9ULB4, O94985, Q08554, Q9UJ99	105	118	19176	6.1908	0.998721	1	1
SMART	SM00112:CA	4	3.6036	0.0269017	Q9ULB4, O94985, Q08554, Q9UJ99	59	116	10379	6.06604	0.830102	0.799544	0.799544
INTERPRO	IPR015919:Cadherin-like	4	3.6036	0.0281538	Q9ULB4, O94985, Q08554, Q9UJ99	105	121	19176	6.03731	0.999184	1	1
UP_KW_BIOLOGICAL_PROCESS	KW-0130~Cell adhesion	7	6.30631	0.0487903	Q9ULB4, O94985, P19320, P14415, Q14982, Q08554, Q9UJ99	62	489	11229	2.59262	0.936145	1	1
GOTERM_BP_DIRECT	GO:0007156~homophilic cell adhesion via plasma membrane adhesion molecules	4	3.6036	0.0584594	Q9ULB4, O94985, Q08554, Q9UJ99	100	172	19333	4.49605	1	1	1
UP_SEQ_FEATURE	DOMAIN:Cadherin 5	3	2.7027	0.105651	Q9ULB4, Q08554, Q9UJ99	110	104	20532	5.38427	1	1	1
GOTERM_MF_DIRECT	GO:0005509~calcium ion binding	8	7.20721	0.115552	Q9ULB4, O00339, P21579, P29034, O94985, Q14767, Q08554, Q9UJ99	104	751	18908	1.9367	1	1	1
UP_SEQ_FEATURE	DOMAIN:Cadherin 3	3	2.7027	0.117653	Q9ULB4, Q08554, Q9UJ99	110	111	20532	5.04472	1	1	1
UP_SEQ_FEATURE	DOMAIN:Cadherin 4	3	2.7027	0.117653	Q9ULB4, Q08554, Q9UJ99	110	111	20532	5.04472	1	1	1
INTERPRO	IPR020894:Cadherin conserved site	3	2.7027	0.125412	Q9ULB4, Q08554, Q9UJ99	105	113	19176	4.84855	1	1	1
UP_KW_LIGAND	KW-0106~Calcium	10	9.00901	0.165215	Q9ULB4, Q53H76, P21579, P29034, Q8N539, O94985, Q9NWR8, P19961, Q08554, Q9UJ99	46	951	6833	1.56197	0.972992	1	1
Annotation Cluster 7	Enrichment Score: 1.1437087935872978
Category	Term	Count	%	PValue	Genes	List Total	Pop Hits	Pop Total	Fold Enrichment	Bonferroni	Benjamini	FDR
KEGG_PATHWAY	hsa04721:Synaptic vesicle cycle	5	4.5045	0.000704035	P21579, P61266, Q16623, P60880, P43004	44	78	8205	11.9537	0.104679	0.0798183	0.0798183
GOTERM_CC_DIRECT	GO:0042734~presynaptic membrane	4	3.6036	0.0262896	Q9ULB4, P21579, P60880, P43004	107	124	20580	6.2044	0.997075	0.667201	0.664154
GOTERM_BP_DIRECT	GO:0007268~chemical synaptic transmission	4	3.6036	0.140367	P17600, P21579, P60880, P43004	100	253	19333	3.0566	1	1	1
UP_KW_PTM	KW-0564~Palmitate	4	3.6036	0.26584	P21579, P60880, P43004, Q9UQM7	68	377	14109	2.20144	0.990298	1	1
UP_SEQ_FEATURE	LIPID:S-palmitoyl cysteine	3	2.7027	0.444577	P21579, P60880, P43004	110	283	20532	1.97867	1	1	1
UP_KW_PTM	KW-0449~Lipoprotein	6	5.40541	0.447236	P21579, P60880, Q14982, P43004, P22303, Q9UQM7	68	922	14109	1.35023	0.999863	1	1
Annotation Cluster 8	Enrichment Score: 1.1179490627152147
Category	Term	Count	%	PValue	Genes	List Total	Pop Hits	Pop Total	Fold Enrichment	Bonferroni	Benjamini	FDR
UP_SEQ_FEATURE	REPEAT:ANK 3	5	4.5045	0.0285756	Q8N3C7, Q6P6B7, Q8WXK4, Q8WWX0, Q99728	110	217	20532	4.3008	1	1	1
INTERPRO	IPR020683:Ankyrin repeat-containing domain	5	4.5045	0.0381027	Q8N3C7, Q6P6B7, Q8WXK4, Q8WWX0, Q99728	105	233	19176	3.91907	0.999937	1	1
UP_SEQ_FEATURE	REPEAT:ANK 1	5	4.5045	0.0470821	Q8N3C7, Q6P6B7, Q8WXK4, Q8WWX0, Q99728	110	255	20532	3.65989	1	1	1
UP_SEQ_FEATURE	REPEAT:ANK 2	5	4.5045	0.0476413	Q8N3C7, Q6P6B7, Q8WXK4, Q8WWX0, Q99728	110	256	20532	3.6456	1	1	1
SMART	SM00248:ANK	5	4.5045	0.0488775	Q8N3C7, Q6P6B7, Q8WXK4, Q8WWX0, Q99728	59	247	10379	3.56104	0.961508	0.799544	0.799544
INTERPRO	IPR002110:Ankyrin repeat	5	4.5045	0.0489705	Q8N3C7, Q6P6B7, Q8WXK4, Q8WWX0, Q99728	105	253	19176	3.60926	0.999996	1	1
UP_KW_DOMAIN	KW-0040~ANK repeat	5	4.5045	0.0891678	Q8N3C7, Q6P6B7, Q8WXK4, Q8WWX0, Q99728	93	266	14486	2.92788	0.813838	0.921493	0.921493
UP_SEQ_FEATURE	REPEAT:ANK 5	3	2.7027	0.191328	Q6P6B7, Q8WXK4, Q8WWX0	110	151	20532	3.70837	1	1	1
UP_SEQ_FEATURE	REPEAT:ANK 4	3	2.7027	0.251708	Q6P6B7, Q8WXK4, Q8WWX0	110	182	20532	3.07672	1	1	1
UP_SEQ_FEATURE	REPEAT:ANK	3	2.7027	0.263507	Q8N3C7, Q8WWX0, Q99728	110	188	20532	2.97853	1	1	1
Annotation Cluster 9	Enrichment Score: 0.9771832765416903
Category	Term	Count	%	PValue	Genes	List Total	Pop Hits	Pop Total	Fold Enrichment	Bonferroni	Benjamini	FDR
GOTERM_MF_DIRECT	GO:0004842~ubiquitin-protein transferase activity	6	5.40541	0.0124862	Q9NYG5, Q9UJP4, Q8IUQ4, Q99728, Q9Y2M5, Q9H0F6	104	253	18908	4.31164	0.949733	1	1
GOTERM_BP_DIRECT	GO:0016567~protein ubiquitination	8	7.20721	0.014067	Q9NYG5, Q9UJP4, Q8IUQ4, Q8WXK4, Q8WWX0, Q99728, Q9Y2M5, Q2KHN1	100	498	19333	3.1057	0.999912	1	1
UP_KW_BIOLOGICAL_PROCESS	KW-0833~Ubl conjugation pathway	10	9.00901	0.0172999	Q9NYG5, Q9UJP4, P40818, Q6ZMZ0, Q8IUQ4, Q8WXK4, Q8WWX0, Q99728, Q9Y2M5, Q9H0F6	62	737	11229	2.45743	0.617038	0.951493	0.951493
INTERPRO	IPR001841:Zinc finger, RING-type	6	5.40541	0.0272174	Q9NYG5, Q6ZMZ0, Q8IUQ4, Q9H0A6, Q99728, Q2KHN1	105	311	19176	3.52338	0.998963	1	1
GOTERM_MF_DIRECT	GO:0046872~metal ion binding	21	18.9189	0.0851273	Q53H76, Q8N539, Q8IUQ4, O00167, Q3KRA9, P19961, P15622, Q9UQM7, O60688, Q6ZMZ0, Q7Z3V5, O60266, Q9UPG8, Q9H0A6, Q99728, Q9H0F6, Q2KHN1, O14578, P43004, Q13398, O75808	104	2675	18908	1.42728	1	1	1
UP_SEQ_FEATURE	DOMAIN:RING-type	4	3.6036	0.089585	Q8IUQ4, Q9H0A6, Q99728, Q2KHN1	110	199	20532	3.75185	1	1	1
GOTERM_MF_DIRECT	GO:0061630~ubiquitin protein ligase activity	5	4.5045	0.106962	Q9NYG5, Q6ZMZ0, Q8IUQ4, Q8WXK4, Q2KHN1	104	331	18908	2.74634	1	1	1
UP_SEQ_FEATURE	ZN_FING:RING-type	4	3.6036	0.109961	Q9NYG5, Q8IUQ4, Q99728, Q2KHN1	110	218	20532	3.42485	1	1	1
INTERPRO	IPR013083:Zinc finger, RING/FYVE/PHD-type	6	5.40541	0.123046	Q9NYG5, Q6ZMZ0, Q8IUQ4, Q9H0A6, Q99728, Q2KHN1	105	484	19176	2.26399	1	1	1
GOTERM_BP_DIRECT	GO:0006511~ubiquitin-dependent protein catabolic process	4	3.6036	0.174606	Q9NYG5, P40818, Q6ZMZ0, Q8IUQ4	100	281	19333	2.75203	1	1	1
UP_KW_LIGAND	KW-0479~Metal-binding	30	27.027	0.23421	P29034, Q8IUQ4, O00167, P15622, Q9ULB4, O60688, Q6ZMZ0, Q7Z3V5, O60266, Q99728, Q9H0F6, Q2KHN1, O75808, Q9NYG5, Q53H76, Q8N539, Q3KRA9, P19961, Q08554, Q9UQM7, Q9BWF3, P21579, Q9UPG8, Q9H0A6, Q9NVH0, Q13398, Q13474, O14578, P43004, Q9UJ99	46	3962	6833	1.12476	0.995189	1	1
UP_KW_DOMAIN	KW-0863~Zinc-finger	15	13.5135	0.268192	Q9NYG5, Q8IUQ4, P15622, Q9BWF3, Q6ZMZ0, Q7Z3V5, Q9UPG8, Q9H0A6, Q99728, Q9H0F6, Q2KHN1, O14578, Q13398, O75808, Q13474	93	1829	14486	1.27745	0.996376	0.921493	0.921493
SMART	SM00184:RING	3	2.7027	0.422852	Q6ZMZ0, Q9H0A6, Q2KHN1	59	257	10379	2.05349	1	1	1
GOTERM_MF_DIRECT	GO:0008270~zinc ion binding	5	4.5045	0.707817	Q9BWF3, Q9NYG5, Q8IUQ4, Q2KHN1, Q13474	104	875	18908	1.0389	1	1	1
UP_KW_LIGAND	KW-0862~Zinc	16	14.4144	0.733958	Q9NYG5, Q8IUQ4, P15622, Q9BWF3, O60688, Q6ZMZ0, Q7Z3V5, Q9UPG8, Q9H0A6, Q99728, Q9H0F6, Q2KHN1, O14578, Q13398, O75808, Q13474	46	2512	6833	0.946137	1	1	1
Annotation Cluster 10	Enrichment Score: 0.7221610715340789
Category	Term	Count	%	PValue	Genes	List Total	Pop Hits	Pop Total	Fold Enrichment	Bonferroni	Benjamini	FDR
UP_SEQ_FEATURE	TRANSMEM:Helical	37	33.3333	0.0634817	Q96B96, Q16623, Q96IZ2, O94985, P30408, P03923, Q8N808, Q8N8Q8, Q8WWX0, P58511, Q96H15, P14415, O95297, A6NFE2, Q9ULB4, Q5SWH9, Q6ZMZ0, Q8NH59, O60266, P14060, O15439, O15393, Q9P0U1, Q8N539, Q7Z2H8, P19320, Q08554, Q5T601, Q8N3C7, P21579, Q495N2, E9PQ53, Q9NWR8, Q9NVH0, P43004, P22303, Q9UJ99	110	5355	20532	1.28968	1	1	1
GOTERM_CC_DIRECT	GO:0016020~membrane	27	24.3243	0.0699714	Q16623, Q96IZ2, O94985, P30408, Q8N808, P58511, P14415, A6NFE2, Q9ULB4, Q5SWH9, P61266, O60266, P41439, O15439, O15393, Q8N539, P19320, Q08554, Q5T601, Q495N2, P60880, Q9NWR8, O95429, O14578, P43004, P22303, Q92963	107	3789	20580	1.37057	1	0.987298	0.98279
GOTERM_CC_DIRECT	GO:0016021~integral component of membrane	36	32.4324	0.0721314	Q96B96, Q16623, Q96IZ2, O94985, P30408, P03923, Q8N808, Q8N8Q8, Q8WWX0, P58511, Q96H15, P57764, A6NFE2, Q5SWH9, P61266, Q6ZMZ0, Q8NH59, O60266, P14060, O15439, Q9Y2A9, O15393, Q9P0U1, Q8N539, Q7Z2H8, P19320, Q08554, Q5T601, Q8N3C7, P21579, Q495N2, E9PQ53, Q9NVH0, P43004, P22303, Q9UJ99	107	5402	20580	1.28177	1	0.987298	0.98279
UP_SEQ_FEATURE	TOPO_DOM:Cytoplasmic	25	22.5225	0.206358	Q96B96, Q16623, Q96IZ2, O94985, P30408, Q96H15, P14415, O95297, Q9ULB4, P61266, Q8NH59, O60266, Q9Y2A9, O15393, Q9P0U1, Q8N539, Q7Z2H8, P19320, Q08554, Q5T601, P21579, Q495N2, Q9NVH0, P43004, Q9UJ99	110	3809	20532	1.22509	1	1	1
UP_KW_CELLULAR_COMPONENT	KW-0472~Membrane	49	44.1441	0.356542	Q96B96, Q16623, O94985, P30408, Q96H15, P57764, Q8WWY8, Q9ULB4, Q5SWH9, P61266, Q8NH59, P01834, O15439, Q8N539, Q08554, Q5T601, Q8N3C7, P21579, Q9NWR8, Q9NVH0, Q14982, P22303, Q92963, Q96IZ2, P03923, Q8N808, Q8WWX0, Q8N8Q8, P58511, P14415, Q12929, O95297, A6NFE2, Q6ZMZ0, O60266, P14060, Q9Y2A9, O15393, P40818, Q9P0U1, Q7Z2H8, P19320, Q495N2, E9PQ53, P60880, P48730, Q13474, P43004, Q9UJ99	99	8226	17641	1.06144	0.999996	1	1
UP_SEQ_FEATURE	TOPO_DOM:Extracellular	18	16.2162	0.386073	O15393, Q8N539, Q16623, O94985, Q96IZ2, P30408, Q7Z2H8, P19320, Q96H15, P14415, Q08554, Q5T601, O95297, Q9ULB4, Q495N2, Q8NH59, P43004, Q9UJ99	110	2930	20532	1.14668	1	1	1
UP_KW_DOMAIN	KW-0812~Transmembrane	40	36.036	0.406718	Q96B96, Q16623, Q96IZ2, O94985, P30408, P03923, Q8N808, Q8N8Q8, Q8WWX0, P58511, Q96H15, P14415, P57764, O95297, A6NFE2, Q9ULB4, Q5SWH9, P61266, Q6ZMZ0, Q8NH59, O60266, P14060, O15439, Q9Y2A9, O15393, Q9P0U1, Q8N539, Q7Z2H8, P19320, Q08554, Q5T601, Q8N3C7, P21579, Q495N2, E9PQ53, Q9NWR8, Q9NVH0, P43004, P22303, Q9UJ99	93	5892	14486	1.05746	0.999917	0.921493	0.921493
UP_KW_DOMAIN	KW-1133~Transmembrane helix	39	35.1351	0.451155	Q96B96, Q16623, Q96IZ2, O94985, P30408, P03923, Q8N808, Q8N8Q8, Q8WWX0, P58511, Q96H15, P14415, O95297, A6NFE2, Q9ULB4, Q5SWH9, P61266, Q6ZMZ0, Q8NH59, O60266, P14060, O15439, Q9Y2A9, O15393, Q9P0U1, Q8N539, Q7Z2H8, P19320, Q08554, Q5T601, Q8N3C7, P21579, Q495N2, E9PQ53, Q9NWR8, Q9NVH0, P43004, P22303, Q9UJ99	93	5819	14486	1.04396	0.99998	0.921493	0.921493
Annotation Cluster 11	Enrichment Score: 0.6868103018400746
Category	Term	Count	%	PValue	Genes	List Total	Pop Hits	Pop Total	Fold Enrichment	Bonferroni	Benjamini	FDR
KEGG_PATHWAY	hsa05415:Diabetic cardiomyopathy	4	3.6036	0.0896099	E9PQ53, P03923, O94808, Q9UQM7	44	203	8205	3.67443	1	1	1
KEGG_PATHWAY	hsa05022:Pathways of neurodegeneration - multiple diseases	5	4.5045	0.237593	O95996, E9PQ53, Q16623, P03923, Q9UQM7	44	476	8205	1.95879	1	1	1
KEGG_PATHWAY	hsa05012:Parkinson disease	3	2.7027	0.408676	E9PQ53, P03923, Q9UQM7	44	266	8205	2.10313	1	1	1
Annotation Cluster 12	Enrichment Score: 0.6091247995302322
Category	Term	Count	%	PValue	Genes	List Total	Pop Hits	Pop Total	Fold Enrichment	Bonferroni	Benjamini	FDR
KEGG_PATHWAY	hsa04714:Thermogenesis	4	3.6036	0.120998	E9PQ53, O60266, P03923, Q8N8Q8	44	232	8205	3.21513	1	1	1
GOTERM_CC_DIRECT	GO:0005743~mitochondrial inner membrane	5	4.5045	0.233766	E9PQ53, Q9NWR8, P03923, P14060, Q8N8Q8	107	479	20580	2.00769	1	1	1
UP_KW_CELLULAR_COMPONENT	KW-0999~Mitochondrion inner membrane	4	3.6036	0.291333	E9PQ53, Q9NWR8, P03923, Q8N8Q8	99	339	17641	2.10256	0.999935	1	1
UP_KW_CELLULAR_COMPONENT	KW-0496~Mitochondrion	9	8.10811	0.444173	Q9BYV1, E9PQ53, Q9P0U1, O95900, Q9NWR8, P03923, Q9NVH0, P14060, Q8N8Q8	99	1310	17641	1.22422	1	1	1
Annotation Cluster 13	Enrichment Score: 0.5702583000299963
Category	Term	Count	%	PValue	Genes	List Total	Pop Hits	Pop Total	Fold Enrichment	Bonferroni	Benjamini	FDR
UP_KW_CELLULAR_COMPONENT	KW-1003~Cell membrane	26	23.4234	0.228547	Q16623, Q96IZ2, O94985, Q96H15, P14415, P57764, Q12929, Q8WWY8, Q9ULB4, Q8NH59, O60266, P01834, O15439, O15393, P40818, Q7Z2H8, Q08554, Q5T601, P60880, P48730, Q14982, Q13474, P43004, P22303, Q9UJ99, Q92963	99	3871	17641	1.19685	0.999301	1	1
GOTERM_CC_DIRECT	GO:0005886~plasma membrane	32	28.8288	0.238858	Q15517, Q16623, Q8IUQ4, P30408, Q96H15, P14415, P57764, Q12929, O95297, Q8WWY8, Q9ULB4, P61266, Q8NH59, O60266, P01834, O15439, Q9Y2A9, O15393, Q7Z2H8, P19320, Q08554, Q5T601, P21579, P60880, P48730, O95429, Q14982, Q13474, P43004, P22303, Q9UJ99, Q92963	107	5310	20580	1.15909	1	1	1
UP_KW_CELLULAR_COMPONENT	KW-0472~Membrane	49	44.1441	0.356542	Q96B96, Q16623, O94985, P30408, Q96H15, P57764, Q8WWY8, Q9ULB4, Q5SWH9, P61266, Q8NH59, P01834, O15439, Q8N539, Q08554, Q5T601, Q8N3C7, P21579, Q9NWR8, Q9NVH0, Q14982, P22303, Q92963, Q96IZ2, P03923, Q8N808, Q8WWX0, Q8N8Q8, P58511, P14415, Q12929, O95297, A6NFE2, Q6ZMZ0, O60266, P14060, Q9Y2A9, O15393, P40818, Q9P0U1, Q7Z2H8, P19320, Q495N2, E9PQ53, P60880, P48730, Q13474, P43004, Q9UJ99	99	8226	17641	1.06144	0.999996	1	1
Annotation Cluster 14	Enrichment Score: 0.426156786219959
Category	Term	Count	%	PValue	Genes	List Total	Pop Hits	Pop Total	Fold Enrichment	Bonferroni	Benjamini	FDR
UP_SEQ_FEATURE	DOMAIN:EGF-like	3	2.7027	0.298882	O00339, Q6NVV9, Q14767	110	206	20532	2.71827	1	1	1
INTERPRO	IPR000742:Epidermal growth factor-like domain	3	2.7027	0.382444	O00339, Q6NVV9, Q14767	105	244	19176	2.24543	1	1	1
UP_KW_DOMAIN	KW-0245~EGF-like domain	3	2.7027	0.460747	O00339, Q6NVV9, Q14767	93	244	14486	1.91512	0.999985	0.921493	0.921493
Annotation Cluster 15	Enrichment Score: 0.4082436066910403
Category	Term	Count	%	PValue	Genes	List Total	Pop Hits	Pop Total	Fold Enrichment	Bonferroni	Benjamini	FDR
UP_KW_BIOLOGICAL_PROCESS	KW-0221~Differentiation	8	7.20721	0.117747	Q9BWF3, Q9Y3M2, P21579, Q8IUQ4, Q6WN34, Q2KHN1, O14578, Q9ULJ8	62	762	11229	1.90145	0.998982	1	1
UP_KW_MOLECULAR_FUNCTION	KW-9996~Developmental protein	5	4.5045	0.711476	Q8IUQ4, Q6WN34, O00167, O14578, Q9ULJ8	57	995	11719	1.03315	1	1	1
UP_KW_MOLECULAR_FUNCTION	KW-0217~Developmental protein	5	4.5045	0.711476	Q8IUQ4, Q6WN34, O00167, O14578, Q9ULJ8	57	995	11719	1.03315	1	1	1
Annotation Cluster 16	Enrichment Score: 0.3890701809686041
Category	Term	Count	%	PValue	Genes	List Total	Pop Hits	Pop Total	Fold Enrichment	Bonferroni	Benjamini	FDR
UP_SEQ_FEATURE	DOMAIN:Ig-like V-type	3	2.7027	0.168517	P10915, Q96H15, O95297	110	139	20532	4.02852	1	1	1
INTERPRO	IPR003599:Immunoglobulin subtype	5	4.5045	0.308182	P10915, P19320, Q96H15, Q14982, O95297	105	517	19176	1.76623	1	1	1
SMART	SM00409:IG	5	4.5045	0.327144	P10915, P19320, Q96H15, Q14982, O95297	59	517	10379	1.70131	1	1	1
INTERPRO	IPR007110:Immunoglobulin-like domain	6	5.40541	0.398699	P10915, P01834, P19320, Q96H15, Q14982, O95297	105	763	19176	1.43614	1	1	1
UP_SEQ_FEATURE	DOMAIN:Ig-like	5	4.5045	0.468568	P10915, P01834, P19320, Q14982, O95297	110	662	20532	1.40978	1	1	1
INTERPRO	IPR013106:Immunoglobulin V-set	4	3.6036	0.47777	P10915, P19320, Q96H15, O95297	105	475	19176	1.53792	1	1	1
UP_KW_DOMAIN	KW-0393~Immunoglobulin domain	6	5.40541	0.522371	P10915, P01834, P19320, Q96H15, Q14982, O95297	93	751	14486	1.24445	0.999998	0.940268	0.940268
SMART	SM00406:IGv	3	2.7027	0.551481	P10915, P19320, O95297	59	328	10379	1.60898	1	1	1
INTERPRO	IPR013783:Immunoglobulin-like fold	6	5.40541	0.721159	P10915, P01834, P19320, Q96H15, Q14982, O95297	105	1103	19176	0.993446	1	1	1
Annotation Cluster 17	Enrichment Score: 0.2684798983374553
Category	Term	Count	%	PValue	Genes	List Total	Pop Hits	Pop Total	Fold Enrichment	Bonferroni	Benjamini	FDR
UP_KW_BIOLOGICAL_PROCESS	KW-0498~Mitosis	3	2.7027	0.462795	Q9NYG5, Q9UJP4, O14578	62	286	11229	1.89979	1	1	1
UP_KW_BIOLOGICAL_PROCESS	KW-0131~Cell cycle	5	4.5045	0.510675	Q9NYG5, Q9UJP4, P40818, Q8IUQ4, O14578	62	681	11229	1.32976	1	1	1
UP_KW_BIOLOGICAL_PROCESS	KW-0132~Cell division	3	2.7027	0.662258	Q9NYG5, Q9UJP4, O14578	62	413	11229	1.31559	1	1	1
Annotation Cluster 18	Enrichment Score: 0.2521798768249612
Category	Term	Count	%	PValue	Genes	List Total	Pop Hits	Pop Total	Fold Enrichment	Bonferroni	Benjamini	FDR
UP_KW_CELLULAR_COMPONENT	KW-0496~Mitochondrion	9	8.10811	0.444173	Q9BYV1, E9PQ53, Q9P0U1, O95900, Q9NWR8, P03923, Q9NVH0, P14060, Q8N8Q8	99	1310	17641	1.22422	1	1	1
UP_SEQ_FEATURE	TRANSIT:Mitochondrion	4	3.6036	0.562039	Q9BYV1, O95900, Q9NWR8, Q8N8Q8	110	550	20532	1.35749	1	1	1
UP_KW_DOMAIN	KW-0809~Transit peptide	4	3.6036	0.701684	Q9BYV1, O95900, Q9NWR8, Q8N8Q8	93	565	14486	1.10275	1	0.971563	0.971563
Annotation Cluster 19	Enrichment Score: 0.14633706633404747
Category	Term	Count	%	PValue	Genes	List Total	Pop Hits	Pop Total	Fold Enrichment	Bonferroni	Benjamini	FDR
INTERPRO	IPR008271:Serine/threonine-protein kinase, active site	3	2.7027	0.513453	P48730, O14578, Q9UQM7	105	316	19176	1.73382	1	1	1
UP_KW_MOLECULAR_FUNCTION	KW-0723~Serine/threonine-protein kinase	3	2.7027	0.566249	P48730, O14578, Q9UQM7	57	394	11719	1.56546	1	1	1
SMART	SM00220:S_TKc	3	2.7027	0.610329	P48730, O14578, Q9UQM7	59	365	10379	1.44588	1	1	1
INTERPRO	IPR017441:Protein kinase, ATP binding site	3	2.7027	0.627953	P48730, O14578, Q9UQM7	105	390	19176	1.40484	1	1	1
GOTERM_MF_DIRECT	GO:0004674~protein serine/threonine kinase activity	3	2.7027	0.633179	P48730, O14578, Q9UQM7	104	392	18908	1.39139	1	1	1
UP_SEQ_FEATURE	ACT_SITE:Proton acceptor	5	4.5045	0.675747	P40818, Q9BPX1, P48730, O14578, Q9UQM7	110	861	20532	1.08394	1	1	1
UP_KW_MOLECULAR_FUNCTION	KW-0418~Kinase	4	3.6036	0.701759	P48730, Q12929, O14578, Q9UQM7	57	747	11719	1.10092	1	1	1
UP_SEQ_FEATURE	DOMAIN:Protein kinase	3	2.7027	0.755438	P48730, O14578, Q9UQM7	110	508	20532	1.10229	1	1	1
INTERPRO	IPR000719:Protein kinase, catalytic domain	3	2.7027	0.760312	P48730, O14578, Q9UQM7	105	502	19176	1.09141	1	1	1
INTERPRO	IPR011009:Protein kinase-like domain	3	2.7027	0.800945	P48730, O14578, Q9UQM7	105	547	19176	1.00162	1	1	1
GOTERM_MF_DIRECT	GO:0005524~ATP binding	7	6.30631	0.854178	P17600, O43301, O60266, P48730, O15439, O14578, Q9UQM7	104	1541	18908	0.825862	1	1	1
UP_KW_LIGAND	KW-0067~ATP-binding	6	5.40541	0.973474	O43301, O60266, P48730, O15439, O14578, Q9UQM7	46	1436	6833	0.620655	1	1	1
UP_KW_LIGAND	KW-0547~Nucleotide-binding	8	7.20721	0.97826	Q6ZN66, O43301, O60266, P48730, O15439, O14578, Q9UQM7, Q92963	46	1856	6833	0.640274	1	1	1
Annotation Cluster 20	Enrichment Score: 0.14315924327946244
Category	Term	Count	%	PValue	Genes	List Total	Pop Hits	Pop Total	Fold Enrichment	Bonferroni	Benjamini	FDR
UP_SEQ_FEATURE	ZN_FING:C2H2-type 12	3	2.7027	0.440983	Q7Z3V5, P15622, Q13398	110	281	20532	1.99275	1	1	1
UP_SEQ_FEATURE	ZN_FING:C2H2-type 11	3	2.7027	0.501963	Q7Z3V5, P15622, Q13398	110	316	20532	1.77204	1	1	1
KEGG_PATHWAY	hsa05168:Herpes simplex virus 1 infection	4	3.6036	0.508094	P01570, Q7Z3V5, P15622, Q13398	44	512	8205	1.45685	1	1	1
UP_SEQ_FEATURE	ZN_FING:C2H2-type 6	4	3.6036	0.522624	Q7Z3V5, Q9UPG8, P15622, Q13398	110	519	20532	1.43857	1	1	1
UP_SEQ_FEATURE	ZN_FING:C2H2-type 1	4	3.6036	0.574336	Q7Z3V5, Q9UPG8, P15622, Q13398	110	560	20532	1.33325	1	1	1
UP_SEQ_FEATURE	ZN_FING:C2H2-type 10	3	2.7027	0.585867	Q7Z3V5, P15622, Q13398	110	369	20532	1.51752	1	1	1
UP_SEQ_FEATURE	ZN_FING:C2H2-type 5	4	3.6036	0.58642	Q7Z3V5, Q9UPG8, P15622, Q13398	110	570	20532	1.30986	1	1	1
UP_SEQ_FEATURE	ZN_FING:C2H2-type 4	4	3.6036	0.628106	Q7Z3V5, Q9UPG8, P15622, Q13398	110	606	20532	1.23204	1	1	1
UP_SEQ_FEATURE	ZN_FING:C2H2-type 9	3	2.7027	0.644707	Q7Z3V5, P15622, Q13398	110	411	20532	1.36244	1	1	1
UP_SEQ_FEATURE	DOMAIN:KRAB	3	2.7027	0.665341	Q7Z3V5, P15622, Q13398	110	427	20532	1.31139	1	1	1
UP_SEQ_FEATURE	ZN_FING:C2H2-type 3	4	3.6036	0.678109	Q7Z3V5, Q9UPG8, P15622, Q13398	110	653	20532	1.14337	1	1	1
INTERPRO	IPR001909:Krueppel-associated box	3	2.7027	0.690505	Q7Z3V5, P15622, Q13398	105	438	19176	1.25088	1	1	1
UP_SEQ_FEATURE	ZN_FING:C2H2-type 8	3	2.7027	0.696824	Q7Z3V5, P15622, Q13398	110	453	20532	1.23612	1	1	1
SMART	SM00349:KRAB	3	2.7027	0.699475	Q7Z3V5, P15622, Q13398	59	430	10379	1.22732	1	1	1
UP_SEQ_FEATURE	ZN_FING:C2H2-type 7	3	2.7027	0.733251	Q7Z3V5, P15622, Q13398	110	486	20532	1.15219	1	1	1
UP_SEQ_FEATURE	DOMAIN:C2H2-type	3	2.7027	0.7805	Q7Z3V5, P15622, Q13398	110	535	20532	1.04666	1	1	1
SMART	SM00355:ZnF_C2H2	4	3.6036	0.81338	Q7Z3V5, Q9UPG8, P15622, Q13398	59	768	10379	0.916225	1	1	1
INTERPRO	IPR013087:Zinc finger C2H2-type/integrase DNA-binding domain	4	3.6036	0.822848	Q7Z3V5, Q9UPG8, P15622, Q13398	105	813	19176	0.898542	1	1	1
UP_SEQ_FEATURE	ZN_FING:C2H2-type 2	3	2.7027	0.852368	Q9UPG8, P15622, Q13398	110	631	20532	0.887423	1	1	1
GOTERM_MF_DIRECT	GO:0000981~RNA polymerase II transcription factor activity, sequence-specific DNA binding	5	4.5045	0.924524	Q7Z3V5, Q9UPG8, Q8N693, P15622, Q13398	104	1280	18908	0.710186	1	1	1
UP_KW_MOLECULAR_FUNCTION	KW-0238~DNA-binding	7	6.30631	0.950047	Q6DN03, Q6NSI4, Q7Z3V5, Q9UPG8, Q8N693, P15622, Q13398	57	2091	11719	0.688271	1	1	1
GOTERM_BP_DIRECT	GO:0006355~regulation of transcription, DNA-templated	3	2.7027	0.963705	Q7Z3V5, P15622, Q13398	100	979	19333	0.592431	1	1	1
GOTERM_BP_DIRECT	GO:0006357~regulation of transcription from RNA polymerase II promoter	5	4.5045	0.980441	Q7Z3V5, Q9UPG8, Q8N693, P15622, Q13398	100	1723	19333	0.561027	1	1	1
GOTERM_MF_DIRECT	GO:0000978~RNA polymerase II core promoter proximal region sequence-specific DNA binding	3	2.7027	0.991137	Q7Z3V5, P15622, Q13398	104	1207	18908	0.451883	1	1	1
UP_KW_BIOLOGICAL_PROCESS	KW-0805~Transcription regulation	7	6.30631	0.994197	Q9Y224, Q7Z3V5, Q9UPG8, Q8N693, O00167, P15622, Q13398	62	2378	11229	0.533133	1	1	1
UP_KW_BIOLOGICAL_PROCESS	KW-0804~Transcription	7	6.30631	0.995764	Q9Y224, Q7Z3V5, Q9UPG8, Q8N693, O00167, P15622, Q13398	62	2448	11229	0.517888	1	1	1
Annotation Cluster 21	Enrichment Score: 0.028758155170789706
Category	Term	Count	%	PValue	Genes	List Total	Pop Hits	Pop Total	Fold Enrichment	Bonferroni	Benjamini	FDR
UP_SEQ_FEATURE	TRANSMEM:Helical; Name=7	4	3.6036	0.881045	Q7Z2H8, Q8NH59, Q5T601, P43004	110	940	20532	0.794275	1	1	1
UP_SEQ_FEATURE	TRANSMEM:Helical; Name=6	4	3.6036	0.909608	Q7Z2H8, Q8NH59, Q5T601, P43004	110	1012	20532	0.737765	1	1	1
UP_SEQ_FEATURE	TRANSMEM:Helical; Name=5	4	3.6036	0.912028	Q7Z2H8, Q8NH59, Q5T601, P43004	110	1019	20532	0.732697	1	1	1
UP_SEQ_FEATURE	TRANSMEM:Helical; Name=4	4	3.6036	0.919891	Q7Z2H8, Q8NH59, Q5T601, P43004	110	1043	20532	0.715837	1	1	1
UP_SEQ_FEATURE	TRANSMEM:Helical; Name=3	3	2.7027	0.976541	Q7Z2H8, Q8NH59, Q5T601	110	1039	20532	0.538945	1	1	1
UP_SEQ_FEATURE	TRANSMEM:Helical; Name=1	3	2.7027	0.978769	Q7Z2H8, Q8NH59, Q5T601	110	1060	20532	0.528268	1	1	1
UP_SEQ_FEATURE	TRANSMEM:Helical; Name=2	3	2.7027	0.97887	Q7Z2H8, Q8NH59, Q5T601	110	1061	20532	0.52777	1	1	1

## Sheet: DAVID - cattle only
Annotation Cluster 1	Enrichment Score: 4.277122813306134
Category	Term	Count	%	PValue	Genes	List Total	Pop Hits	Pop Total	Fold Enrichment	Bonferroni	Benjamini	FDR
UP_KW_CELLULAR_COMPONENT	KW-0964~Secreted	43	28.8591	2.7036e-09	P35318, Q16820, P01282, P06858, A6NE02, O75443, Q08345, P13500, P0CG04, Q5DT21, Q2MV58, O75094, P0DJD7, P07492, P47710, Q17RR3, Q8WWU7, P41159, P07998, Q1L6U9, P23560, O75711, C9J442, Q9GZP0, P0CF74, P29460, O95460, Q8NET1, O60938, O95084, Q16619, Q9NS98, Q8IUL8, Q96HF1, Q68BL7, Q99674, A1E959, Q96L15, Q6ZNF0, Q6ZMJ4, P09466, P05121, Q30KQ4	135	2131	17641	2.63678	8.92187e-08	8.92187e-08	8.92187e-08
[truncated: 201 more rows]

## Sheet: DAVID - crocodile only
Annotation Cluster 1	Enrichment Score: 1.8391781728499592
Category	Term	Count	%	PValue	Genes	List Total	Pop Hits	Pop Total	Fold Enrichment	Bonferroni	Benjamini	FDR
UP_KW_MOLECULAR_FUNCTION	KW-0012~Acyltransferase	7	4.21687	0.00258938	P38398, Q8WUY8, Q9NWW9, Q8WTX9, Q9H6R6, P21673, Q9GZZ1	92	178	11719	5.00934	0.128392	0.0686185	0.0686185
[truncated: 239 more rows]

## Sheet: DAVID - rabbit only
Annotation Cluster 1	Enrichment Score: 1.6581078077311313
[truncated: 101 more rows]

[truncated: 3 more sheets: DAVID - dolphin only, DAVID - sheep only, DAVID - koala only]
