# Supplementary material for: Towards a kingdom of reproductive life - the core sperm proteome
Source: Reproduction. 2025 May 10;169(6):e250105. doi: 10.1530/REP-25-0105 (PMC12070448; doi:10.1530/REP-25-0105)
Supplement: Supplementary file 7 [file supplemental_table_18.xlsx]

## Sheet: Comparisons
	Metabolism				Testes				Selective breeding
	No preference	Shared	Glycolysis only		External only	Shared	Internal only		Selected only	Shared	Unselected only
	A0A1B0GUW6	Q5JQC9	P33121		P01024	Q5JQC9	Q14315		Q8NDH2	Q9H0B3	P0C0L4
	Q9NXF1	Q9UFH2	P68366		A0A1B0GUW6	Q9UFH2	Q5M9N0		Q6ZUB1	Q68DN1	O15230
	Q01813	Q5CZC0	Q9NYU2		Q5T4S7	Q5CZC0	P48060		A0A1B0GUW6	Q5JQC9	O60309
	Q9BYC2	Q8WXX0	O60664		P23634	Q8WXX0	P69891		Q9NXF1	Q5CZC0	Q9P2J5
	Q13609	P01024	Q99447		P07864	Q5BJF6	Q71DI3		P07205	Q9UFH2	P49589
	O43167	Q5BJF6	Q14624		Q14697	Q00610	Q99541		Q14410	Q96JB1	Q14139
	P09467	Q00610	Q13724		Q96QE4	Q9P225	P30613		P41236	P60709	B4DYI2
	Q60I27	Q9P225	Q5JX69		Q9C099	Q9H0B3	Q8TBZ0		Q13733	Q5BJF6	P35658
	P13928	Q9H0B3	Q9NQ86		P01023	Q5VU65	Q3SY69		P35663	Q8WXX0	P11047
	Q8IWB6	Q5VU65	Q9Y303		P15259	Q9C0G6	Q8N715		Q99758	Q8IVF4	Q13617
	P05154	Q9C0G6	Q9H4A4		P08237	P55072	Q8N8E3		Q8NEG0	Q9Y493	Q6ZUB0
	Q02338	P55072	P54727		Q13733	P54652	Q9Y2P4		P08237	Q9C0G6	O43592
	Q5VYP0	P54652	Q16854		O75976	Q86VP6	Q86TX2		A6NFA0	Q9P225	Q9BVM2
	Q9UIS9	Q86VP6	Q8TDQ7		P35908	Q14997	P62979		Q9UHQ9	Q9P2D7	Q12769
	Q12931	O14556	Q9UKU7		Q6BCY4	O14556	P23378		Q9BYC2	Q96JN2	Q9NSD9
	A0A0B4J2D5	Q96RL7	Q8TAT6		Q8TEM1	Q96RL7	Q86XR8		Q6UW49	O75969	P20020
	Q5XKE5	P10809	Q9UHG3		Q9NYU2	P07814	O95361		Q5H9T9	P68371	Q9H993
	Q7Z410	Q99798	O60825		P29803	P49327	O43488		A0A1B0GTH6	Q96P26	Q9Y266
	P07998	Q8TBY8	P42025		Q92526	P10809	Q5TD94		Q9Y646	Q8TD57	P46926
	P01282	P13639	P06737		Q6ZUB1	Q14204	O60309		Q86TE4	A6NM11	Q9BW27
	P52789	P06733	Q8TCD5		O00468	Q99798	Q9Y6K8		Q13609	Q9BZW7	P22748
	P47710	O75694	A2RUT3		Q6UW49	Q8TBY8	P34896		O00291	P06576	Q7Z7H5
	Q15119	P04075	Q8TAP6		Q06210	Q01813	Q8TC84		Q5SRN2	P14618	O75569
	Q8NB49	Q4G0P3	Q8TBC4		O00291	P13639	Q9P209		O43167	Q4G0P3	P15170
	Q8TC12	Q92621	Q9HC38		Q7Z745	P06733	P00750		Q9NP81	O14556	Q9UBF2
	P22694	Q5T4S7	Q5XPI4		P80303	O75694	Q9H9L3		Q96JA4	Q9Y615	Q08211
	Q9NQ11	Q5THR3	Q14393		P11216	P04075	Q13303		O15228	Q9BVA1	O43451
	Q02556	Q02218	Q9NR31		P0DKV0	Q4G0P3	A6NKP2		Q96BH3	P04350	P32119
	Q6UB35	O75952	Q9Y4B6		P53621	Q92621	P34913		Q495T6	Q8TC56	Q71DI3
	P01023	Q93009	Q9Y6R7		Q8TF05	Q5THR3	O15375		Q9BQS6	P19367	Q9H008
	Q9HAT2	P04406	P46777		P10253	Q02218	Q9NYA1		P13928	Q02218	P35573
	A1E959	Q8NEB7	P06280		Q5SRN2	O75952	Q16831		P51687	Q99798	P34913
	P09466	Q5JRX3	O43822		P22234	Q93009	Q9BXI3		Q5T124	Q6ZQQ2	P52788
	P10451	P24752	P50336		O94973	P04406	Q8NFI4		P26436	Q8TCU4	O75955
	A0AVT1	Q13200	P0DOX2		Q9UNN5	Q8NEB7	P34897		P05154	P00338	O75170
	Q9H106	Q9Y230	Q8WUN7		Q9HDC9	Q5JRX3	Q96AX2		Q5VTQ0	P04075	O94829
	Q7Z3Y7	P55084	P31153		P33176	P24752	P61289		Q5VYP0	P10809	P02649
	Q9UKF2	P23634	P18124		P21399	Q13200	Q9NWW9		Q7Z745	P43304	Q93077
	Q6NUK1	P49368	Q330K2		Q92616	Q9Y230	P05090		Q9UIS9	Q13939	P26038
	P10253	P34932	Q9UNS2		O94788	P55084	Q66K79		Q53TS8	P40939	P47895
	P52790	Q5SRE5	Q6P996		P08779	P49368	O00182		P29144	P0DPH7	Q9Y2Z4
	Q6DKJ4	Q99460	Q9NVI7		Q92820	P34932	Q8TD22		P13929	P31040	P20340
	Q96LD4	P07864	Q5QJ74		Q14624	Q5SRE5	Q9H6R7		Q9H3Z7	Q96RQ9	O43488
	Q8WW14	Q9BVA1	P49903		Q13217	Q99460	P28065		Q53SZ7	Q5THR3	Q8N4P2
	P51570	P06744	O15382		Q9UG01	Q9BVA1	O75600		Q3KNS1	Q5JRX3	Q96RS6
	Q86Y97	Q13618	Q5TZF3		Q495T6	P06744	Q96AZ1		Q5T4S7	P25705	P57740
	Q9UJT2	Q9Y265	P36507		P12273	Q13618	P20340		Q9UIJ7	Q8N7U6	Q92890
	Q92692	P50990	P35914		Q13724	Q9Y265	Q9Y5L0		Q3B820	P07437	P33316
	Q8N4Z0	Q13885	Q96D96		P27824	P50990	Q8TCG1		Q7Z410	P06733	Q96EE3
	Q6BCY4	Q14697	Q9BYC5		P05164	Q13885	Q13231		A6NF34	Q71U36	Q14232
	Q00266	A6NM11	O75425		P0DOX7	P33121	Q92959		P23634	P34931	Q5M9N0
	P54886	Q13576	Q96IY4		Q01518	A6NM11	O95470		P07998	Q9UKU0	Q9NVF9
	Q9NTG7	O43236	Q9Y263		P07602	Q13576	Q68DD2		P01282	Q9BXF9	Q03252
	Q5XX13	P04350	Q13438		Q9BZV1	O43236	P26038		Q9BWH2	Q6UWU2	Q9NZM1
	Q9BXS9	P25705	Q00577		Q9H0I9	P04350	Q07817		P47710	O75952	O95394
	P48307	Q16891	Q9HCU5		Q5JX71	P25705	Q99456		P16035	Q5T2S8	O60841
	P98164	Q9C099	P01033		P35663	Q16891	P32322		Q15119	Q9UI46	P14543
	Q6P4D5	Q8NDM7	P02647		Q96SK2	Q8NDM7	O43314		Q96SF2	P28331	Q9NT62
	P83111	P60174	P06132		Q5T124	P60174	P43403		P49840	P55072	Q709F0
	Q13093	Q99832	Q5HYI8		O60733	Q99832	Q9NZM1		Q8NB49	P36776	Q9UNT1
	P68431	P31040	O95989		Q96QV6	P31040	O15182		Q8TC12	P49748	Q8WXX5
	Q99880	A6NMS7	P09668		O60271	A6NMS7	P01111		Q8TDG2	P31930	Q9Y5L0
	P08729	P15259	Q02543		P04196	P22314	Q96DA2		Q96DB2	P07954	Q00688
	P05814	P22314	Q96N06		Q0P670	Q9BXF9	Q9BVM2		Q92526	Q8NDM7	Q8IZ83
	Q9H4B7	Q9BXF9	Q86TP1		A1A519	Q8TEX9	P60983		Q8N2F6	P32189	Q9Y5M8
	Q6NSJ0	Q8TEX9	A6NGB0		P54727	P17987	Q8WTR4		Q9NQ60	Q9NUB1	Q93034
	Q9Y3E2	P17987	Q9BTT6		Q9NY47	Q9UKU0	Q9P2J5		Q9NQ11	Q6ZTR5	O60568
	Q96DT5	Q9UKU0	O75379		Q3B820	Q96M29	O00628		A6NLX4	Q6Q759	O75821
	Q2VPA4	Q96M29	Q86X10		P02790	P00338	P20472		Q02556	Q5JST6	Q9BT22
	P25325	P00338	O43852		Q00169	Q8TC56	Q07812		Q9NVV0	Q96M29	Q13098
	Q4G0U5	Q8TC56	Q9HB40		Q05469	Q6ZU69	Q8N4P2		Q96M34	P55084	P35790
	P0CG47	Q6ZU69	P26583		P04792	Q13939	Q13685		Q9Y2E5	Q5JVL4	Q9Y394
	Q9HCG7	Q13939	P20700		P16104	P21266	Q08211		Q8N4L4	P21266	Q5T6V5
	P17858	P21266	P30405		Q9Y376	Q5T655	O00139		Q13642	Q8IYT1	O43427
	O43490	Q5T655	Q8NFH4		P31946	Q9UIF3	Q5T160		P49841	O75521	Q02539
	Q96CN4	P08237	P46108		P08697	Q8WW24	P62993		Q8NHQ1	Q5VU65	Q14696
	Q96PN8	Q9UIF3	Q9BWX1		Q9UHG3	P13861	Q969S9		Q6GPH6	Q8NE09	Q8IUH8
	Q8IZ96	Q8WW24	P11182		P05154	Q9BS86	Q53FZ2		Q9C099	Q9HC35	Q9Y5U8
	Q8NDX9	P13861	Q14894		Q02127	P12821	P02538		Q9NTI2	Q5T655	P27708
	Q53QW1	Q9BS86	P20337		P42025	P28838	P62995		O43819	Q9H0K4	Q9Y6Q5
	Q86UG4	P12821	P47755		Q9NYU1	P50991	P12694		Q6UWM5	Q9NY65	Q5TD94
	P51817	P28838	Q15031		Q9H4M9	Q8N1V2	O60749		Q6NXP2	Q9H845	Q9UHY7
	Q5JX71	Q13733	P62841		Q9UKF2	Q14974	Q709F0		Q9HAT2	P22695	P02760
	P48067	P50991	P43251		Q9NZ32	O14980	Q5JS37		Q8N5S1	Q66GS9	P39019
	Q8NFW8	Q8N1V2	Q8WVD3		P11388	Q8IYX7	Q13595		Q93052	Q01813	Q9BTV5
	P49961	Q14974	Q9HAC7		Q9NQ60	Q6ZTR5	Q9Y266		Q05469	P28838	Q9Y2B0
	Q14657	O75976	Q969H8		Q8TCD5	Q8NBX0	Q7RTZ1		A1E959	Q8TC99	Q9BZQ8
	Q96PN6	O14980	P08294		P53367	O43847	Q9Y5X3		Q12798	P50991	Q13228
	Q8N6Q3	Q8IYX7	Q9H8M7		O00505	P68366	P39019		Q7L5N7	Q6YFQ2	P30048
	P57772	P35908	P42566		O60684	P31930	Q6P179		Q8WWF3	Q9NSE4	Q9UKR5
	P35579	Q6ZTR5	A1XBS5		Q9H0U4	Q9NSE4	Q9Y6I9		P09466	Q9BYD9	Q7L523
	Q2KJY2	Q8NBX0	Q8N573		Q7Z3U7	Q9Y615	Q6PH85		P10451	P38646	Q9UMR2
	Q13286	O43847	Q9H3U7		O43175	O75369	P62857		Q96KX0	Q16891	O95470
	O75094	P31930	Q86YN1		Q8WVM8	Q8WWU5	P17706		Q9H106	Q9BQE3	Q8NBF2
	P09488	Q9NSE4	Q96AT9		P22732	Q5JST6	Q96KD3		P07093	Q9GZS0	Q9UI14
	Q9NZ32	Q9Y615	Q9GZZ9		Q9BWH2	Q9NTJ4	P21673		Q7Z3Y7	P47756	Q9Y673
	Q9UNQ0	O75369	Q6P587		Q8NFH5	Q16531	Q14232		P50993	Q8N1V2	Q9Y333
	Q9BW92	Q8WWU5	Q96LJ7		Q14156	Q96MT7	Q9NYR8		Q9UKF2	P10515	Q9P2R3
	Q99613	Q5JST6	Q9BXJ8		Q96DB2	Q5TCS8	O95620		Q15828	Q8N865	P11717
	Q3KPI0	Q9NTJ4	Q8NA72		Q96HS1	Q8N1F7	Q9Y2B9		Q0P670	Q14990	P61086
	P62807	Q16531	Q8WVP5		Q53TS8	Q9BYZ2	O75529		Q9Y6M0	Q6J272	Q9UPY8
	Q9Y5R8	Q96MT7	Q9HC84		P26436	P41250	Q9BYV8		Q96QH8	Q96MT7	Q9Y4P8
	Q9H6X2	Q5TCS8	Q96HE7		Q96IV0	Q66GS9	P35268		Q32NB8	Q8NEB7	O75367
	Q5T871	Q8N1F7	Q9BYT8		P51157	Q6NUT2	P15170		Q96LM6	P08559	Q9HAB8
	Q9Y296	Q9BYZ2	Q9UGI8		A6NFA0	P32189	Q8IZJ6		P10253	Q13509	Q92764
	Q9H9L7	P41250	O14737		P49840	O14841	Q9H9Q4		A6NC98	Q96E40	Q99988
	Q96T66	Q66GS9	Q8NBQ7		Q8N158	P56192	Q9Y3D8		O00763	Q4G0X9	Q8N8A2
	Q6UXI9	Q6NUT2	O14745		Q8N4L4	Q969V4	Q14696		Q9HD47	Q9BUN1	Q8N1G4
	O43707	P32189	Q96C92		Q5XPI4	P10909	Q2TAA2		P52790	P09622	Q15819
	Q99797	Q8TEM1	Q9H492		Q9NVJ2	P35580	Q9C0I9		Q6DKJ4	Q8WW24	Q8WWV3
	P04085	O14841	P62837		Q9NP58	P22695	P30048		Q99523	Q9UIF3	Q8IXJ6
	D6REC4	Q969V4	Q96AJ9		P54107	P52209	O94876		Q96LD4	Q8IYX7	O00483
	Q86YR7	P10909	P51648		Q96LM6	P23786	Q9BZK7		H3BNL1	P54652	P05090
	P61981	P22695	Q13190		Q14393	Q96RQ9	Q8WUH6		P31150	Q96NG3	Q8N4P3
	Q3SX64	P52209	P09429		Q53QW1	Q8NE09	P22307		Q86Y97	Q8TC71	Q6P9F0
	Q8N9B4	P23786	Q96M89		Q9UGV2	P26641	Q8NFH3		Q9UI38	O14841	Q96QF0
	Q9Y581	Q96RQ9	Q99471		Q04609	Q4G0X9	Q01082		Q96HY7	Q8TDY3	O60749
	Q9UJA9	Q8NE09	Q9BTY2		Q96QK1	Q8TDY3	Q9HD23		Q92692	Q13423	Q9UKG1
	Q9UBD6	P26641	P41208		Q9UMQ6	Q5W041	Q8N4C7		Q7Z5A4	P24752	P61964
	O75594	Q4G0X9	P41227		Q96DC9	P41252	P33316		A6NMN3	Q5W041	Q5TFE4
	Q99879	Q8TDY3	Q96HY6		P0DKB6	Q5T2S8	O15230		A0A1W2PR19	Q6NUT2	Q9Y3D8
	Q9H9Q2	Q5W041	P04424		Q15907	Q3LXA3	O43399		O75715	O95757	Q71UM5
	P23381	Q92526	Q8WU17		P17066	Q96JQ2	Q9BPZ3		P04264	Q9BUF5	Q8IZ81
	P27105	Q5T2S8	Q8NE86		P23258	Q9GZS0	Q6GMR7		Q9P0W8	Q969V4	Q9H0F7
	Q5T1C6	Q3LXA3	Q96QA5		P35573	P10323	Q9UKQ2		Q14257	Q9Y614	Q9UMS0
	P04792	Q6ZUB1	Q9C0E2		Q14257	Q9H1X1	O43592		Q9UMQ6	P78371	P61599
	P13866	Q96JQ2	P14406		P07858	Q8NA47	Q9HAB8		Q8NHS2	Q8TC94	Q07812
	Q96GW9	Q9GZS0	Q9H4G4		Q9UJC3	Q96E40	Q8WUM0		Q8N4Z0	P42765	Q3KQV9
	P35580	P10323	Q9P0N9		Q86WT1	O43837	Q99873		P98198	P38567	O43314
	Q14997	Q9H1X1	Q9H000		A0AVF1	P10515	O95613		Q8IVS8	P49368	Q9H0Q0
	O95782	Q8NA47	O75844		Q7Z7H3	P17980	Q9UKG1		Q6BCY4	P05091	P50225
	P49768	Q96E40	Q96ND0		Q9BUP3	O60664	Q9BY49		Q92820	Q5TCS8	P34820
	P13686	O43837	Q9P1U1		O95816	Q9H0K4	A8MXV4		Q00266	P13861	Q9H3N1
	Q9Y2T7	P10515	Q8IY45		P49257	P36969	Q8IXJ6		Q9H8W5	Q9Y4W6	Q9Y3U8
	Q6P2H8	P17980	Q01459		Q16222	A4FU69	Q9UBF2		Q5XX13	P40926	P49207
	Q9BXK5	Q9H0K4	P24855		Q8IVD9	P17174	Q5T6V5		O94788	Q5FVE4	Q9NRF8
	P07477	Q6UW49	Q9GZP9		P06280	Q9Y490	Q9NV31		Q4ZJI4	P10323	Q9Y6G9
	Q8NFJ9	P36969	Q9BTX3		O43822	P42765	Q7L5N1		Q075Z2	A4FU69	Q99735
	Q9UG01	A4FU69	O60885		Q8IUE6	Q9H0C2	P13051		P13796	P11177	Q6KB66
	Q16849	P17174	Q7L5Y9		P30085	P23368	Q7Z7H5		Q96EY8	Q9BS86	Q13595
	Q9H3K6	Q06210	Q8NFU3		P02765	P28331	P53999		Q14156	P07900	Q9HBL7
	O75888	P42765	Q9GZX9		P78362	Q8TC71	O00602		Q9BXS9	Q96M32	Q53FE4
	P12273	Q9H0C2	Q96BQ1		P08236	P04843	P18405		P51157	P36873	Q9H9L3
	Q5TA50	P23368	P31327		P57772	Q14990	O60812		P48307	Q6YN16	Q96IW7
	P62241	P28331	P12532		Q8NBU5	Q5T9G4	O60218		P98164	P68400	P51888
	Q4G0N8	Q8TC71	Q7Z7K6		Q14CX7	Q96NG3	Q9H3R5		Q6P4D5	O43506	Q6NUI6
	P06702	P04843	W5XKT8		Q9P2H3	P43686	Q16762		O75976	Q6ZU64	Q99595
	Q9H6R3	Q14990	Q96AB6		O14773	Q99447	P52434		Q96HS1	Q9HBV2	O15264
	Q7L5D6	Q5T9G4	Q15293		Q96RG2	P35237	Q99685		Q8TAZ6	Q8NBX0	P18077
	Q6UW68	Q96NG3	Q9BSF4		P09211	P36873	Q9NS56		Q9BZV1	A5D8V7	Q9H668
	Q9BYW3	P43686	P34059		P02511	P31937	Q9NTJ5		Q8NHP1	Q9UL16	O95352
	Q96AN5	P35237	Q9BXB5		Q8N9F7	P49748	O75955		Q5JRM2	Q00610	P62861
	Q6P047	P36873	P05060		Q8NDH2	Q86VQ3	Q14139		Q4G176	P60174	P00750
	Q9NR45	P31937	Q9GZN4		O00764	O43242	Q99595		Q00005	P31937	Q712K3
	P01857	P49748	P10301		P31689	P05023	Q9UPY8		Q9BUP3	P48643	Q9UNK9
	Q6W3E5	Q86VQ3	P37108		Q14914	O00232	Q9HCN8		Q9BSH5	O14829	Q5TZA2
	P31939	O43242	P26572		Q6UXG2	Q6ZQQ2	O75367		Q99880	P16219	Q05084
	P05388	P05023	Q8IYU8		P0DOX2	P49588	Q9H446		P82909	Q9H0J4	P01111
	P54802	O00232	Q9Y3C6		Q9H061	P04844	P05556		Q8N6M8	O75390	Q9H3H3
	Q8N6F8	Q6ZQQ2	Q96EX1		A6NK58	Q8N865	Q13946		P61018	Q8IYQ7	O75716
	Q9NYU1	O00291	Q8WW43		P11215	Q8IYK2	Q9Y5X9		P57105	Q9BYZ2	Q969M1
	Q6UXD7	Q7Z745	P19623		Q8WUN7	O95202	O94856		P05814	O43847	Q9UHB4
	P01876	P49588	P07996		Q6XQN6	Q8N7U6	Q9BV35		Q9H4B7	P17612	P47929
	Q12889	P04844	Q96P63		P61018	P54136	Q9P2R3		Q9NVJ2	O75602	P07305
	Q15048	P80303	Q9BUE6		P47895	P55809	Q8IZ81		Q9C0F1	Q96I99	Q15388
	Q02241	Q8N865	Q9NZZ3		P31153	Q15046	Q9UJG1		Q6NSJ0	P12821	P62310
	Q9NTX5	Q8IYK2	P60468		P15531	O00519	Q01130		Q9Y3E2	P19784	P19174
	P07738	O95202	Q9Y2J8		O15131	O00231	Q15382		Q9HBH5	Q92523	Q9P209
	A1A519	Q8N7U6	P56703		P78385	Q9BWS9	Q3ZAQ7		P20062	P09467	P06732
	Q14376	P55809	Q9NZJ6		P07686	Q8WW22	P35520		Q8IYP2	Q9NQT6	P14621
	O43149	P11216	Q9BS40		Q9Y2A7	P01009	O00483		Q6JVE5	P61019	O00628
	Q96C23	O00519	P23470		P56537	P61163	Q96A70		Q15907	P04406	P32322
	Q9GZN6	O00231	Q9BSG0		O00571	Q6ZU64	Q96MT8		Q2VPA4	Q60I27	Q9BV57
	Q9BV20	Q8WW22	Q96B49		Q9Y6M4	Q92523	Q9H553		Q00169	Q9C093	Q9H446
	Q9H063	P01009	O15347		Q9UNS2	Q96KP4	P62834		Q9H061	P15104	Q3ZAQ7
	Q6UWP2	P61163	Q9BU23		P32856	Q8TC94	P0C0S5		P22732	P0DP23	Q7LBR1
	O00462	Q6ZU64	Q3KNT9		P63208	P47897	P10619		Q6IPT2	P36957	Q96Q05
	Q96SE0	Q92523	Q96I45		Q9NVV0	P31939	P63098		Q8WXQ8	Q6ZU69	Q8WTR4
	Q9NWX6	Q96KP4	Q96MS3		Q8NEL9	P38606	Q96M11		Q9Y487	Q96N23	Q5JXC2
	Q6GMV3	Q8TC94	Q9BXU3		Q5QJ74	Q9Y5B8	Q9Y5M8		Q5TAH2	Q8WUD1	Q96F86
	Q5RHP9	P38606	Q5TFQ8		Q9Y259	Q9UNM6	P07947		O43490	P11498	P78537
	Q9BSU3	Q9Y5B8	Q5T750		O15144	P25786	P0C0L4		Q96CN4	Q5T0N1	A8MXV4
	Q14435	Q9UNM6	Q8NF91		Q562R1	Q16851	Q9Y6G9		E5RG02	Q96KX2	A6NF36
	Q96CS3	P25786	P32929		Q14651	Q6J272	Q96CB9		O60423	Q7L266	Q6GMR7
	Q99518	Q16851	P06703		Q5JRM2	P08559	O95390		Q8N6G2	O43837	P46736
	P04908	Q8TF05	Q9BSK2		Q96GG9	Q96M98	O15084		A4FU49	P10909	Q14669
	Q6P2D8	Q6J272	A0PJW6		O60232	Q6Q759	Q8N490		Q86UT6	Q6NXR0	P62979
	Q6NYC1	P08559	Q99963		P07225	O95831	E5RQL4		Q9BVV7	P00568	O00471
	Q6UWN8	Q96M98	Q9Y2S2		O75800	P49189	P51809		P56537	P55809	O14986
	P0DOX7	Q6Q759	Q00765		P30711	Q9UFE4	P52788		Q9NX47	Q9Y277	Q16610
	P05387	O95831	P30536		P05109	Q96PU9	Q00688		P12035	Q96MA6	Q96A65
	P62745	P49189	Q86VV8		Q12798	A5D8V7	Q7Z3B1		Q8IZ96	Q9Y305	Q969V3
	Q9BXI2	Q9UFE4	Q8NBQ5		Q12765	Q8NCR6	Q96CX2		P49913	P49821	Q01968
	O43765	Q96PU9	Q5JR12		Q6UY27	Q10567	Q9BQA9		Q8NDX9	O95202	Q8TCG1
	O43716	A5D8V7	Q9NW68		Q9ULV4	Q9H845	Q6P9F0		Q53QW1	Q8IV63	P46779
	Q3SY84	Q8NCR6	Q9H4I9		Q96KX0	Q15008	Q9UMS0		Q86UG4	Q8NCR6	Q8TC84
	Q9UKM7	Q10567	Q96I23		P12956	P34949	Q9UNK9		P05787	Q8IYK2	O15182
	Q5T9A4	Q9H845	P27338		Q8NHP8	Q96M32	O43567		Q6ZV29	Q86YW0	O43399
	P22352	Q15008	Q02817		P13929	P62140	Q92914		P51817	O00519	Q6P4E1
	Q8N0W7	P34949	Q8IUZ5		O75425	Q68CQ1	Q9UPS8		Q5JX71	P51553	P16949
	Q9Y316	Q96M32	P21695		Q96IY4	Q8WUM4	O14787		P48067	Q9UDR5	Q9Y6Y0
	Q5BJE1	P62140	P53634		P08311	O60763	Q12894		P49961	Q9BZX4	Q9BQA9
	Q7L1V2	Q68CQ1	Q96SB3		Q8WYA0	P43155	Q96F86		Q9GZT4	O75746	Q9Y3Z3
	Q9Y2C4	Q8WUM4	Q02742		Q9Y5P6	Q9HAQ2	O75716		Q14657	P43155	Q15650
	Q5T440	P43155	Q9H1F0		Q15323	Q9Y277	P02462		Q8N6Q3	Q9H4K1	Q99576
	O95025	Q9HAQ2	Q96LL9		Q96SF2	Q9NXE4	Q99661		P57772	Q8NA47	Q14789
	Q8IYT3	Q9Y277	Q96A57		Q86UT6	P50213	Q9H0F7		Q5T7R7	Q99832	Q5VT06
	Q15904	Q9NXE4	Q8N4A0		Q7Z406	P10644	P30990		P30711	Q99714	Q9UKV3
	Q8NEP7	Q5SRN2	Q9BYM8		Q9UK41	P62136	P20020		O60513	Q6X784	Q9UKA4
	P27701	P50213	O60725		Q13438	O14744	O60927		P49901	O75306	Q8N715
	Q7Z4U5	P10644	Q7Z2Y8		Q14376	Q9C093	O15067		Q5SQS8	P48735	Q7L0Y3
	O94905	P62136	Q5VVP1		Q8NEG0	Q8IWZ5	Q96EE3		Q2KJY2	P45880	Q86VH2
	Q6ZR62	O14744	P00352		Q53SZ7	Q15435	Q9UMR2		Q13362	Q8NHU2	O14907
	P21589	Q9C093	Q8N443		O60423	A0A0B4J2D5	Q9Y2G5		Q13286	Q9Y697	Q9Y6U3
	Q2M2I5	Q8IWZ5	Q07065		Q00577	O94905	P49023		Q9H8X9	Q9HAQ2	Q9Y6R9
	Q15181	Q15435	P0DPI2		O95394	Q8IY82	P49589		Q7Z7H3	Q8IWB6	Q8N8E3
	Q9NRK6	Q9UNN5	P14866		Q96CN7	P57678	Q03252		O75094	Q5T5A4	O95613
	P0CF74	Q9HDC9	P01011		P13797	O14645	Q8WWV3		Q6UW60	A4D1F6	P61457
	A2A3N6	Q8IY82	Q6JQN1		Q86UG4	P02533	Q9Y3U8		Q86W67	Q99932	P50748
	Q86U28	P57678	P35241		P54802	Q9BYD9	Q8N8A2		Q9NZ32	Q9UBX1	Q86VP1
	Q59EK9	O14645	Q9BS26		Q9UBB4	P00918	Q9UI14		P31946	P62136	Q8N0U4
	Q8N142	P02533	O95336		Q99523	Q15084	O43736		Q9UNQ0	P17987	P24593
	A0A1B0GVX0	Q9BYD9	O94979		Q8IYP2	Q7Z3B4	Q05086		Q9BW92	Q9NU02	Q99727
	Q8IYM0	P21399	Q07108		A8MYU2	Q96A08	O95674		Q3KPI0	P00505	P84090
	A6NC86	P00918	Q8N5R6		A5YKK6	P52948	Q8N766		P62807	P47985	Q8IZD4
	P31943	Q15084	Q16698		Q02750	Q13011	Q13617		Q9Y5R8	Q7Z5V6	Q96KD3
	A0AVF1	Q7Z3B4	Q12907		P61221	P30084	Q9Y333		Q9H6X2	Q9Y5B8	Q6AWC2
	Q9Y4R7	Q96A08	P28799		P82909	P78406	Q9Y530		Q5T871	Q9Y6N5	Q14028
	Q9NXS2	Q13011	Q9Y6D6		P01033	Q8N4E7	O95994		Q53S58	O14520	Q9HCN8
	Q5DT21	P30084	Q16543		P57105	Q8WUD1	Q9P0I2		Q9H9L7	Q8N427	Q01082
	Q6P5S2	P78406	Q9BX10		P15924	P22694	P16260		Q96T66	P50990	Q14409
	Q96JD6	Q8N4E7	Q7RTY3		P02647	P59910	Q9BXT8		Q9Y448	Q9UFE4	P12882
	Q8TCG2	Q8WUD1	O75951		P35625	Q02790	Q00536		P0C7M6	Q7Z4T9	Q9BZK7
	Q9UK41	P59910	O94826		Q8N6Q3	Q8NHU2	P34820		P56851	P02545	Q05086
	Q9H0H5	Q02790	P59095		O14910	P29218	Q00604		Q8IXL9	Q7Z5L4	P34896
	Q3SXM5	Q8NHU2	P48637		P08246	Q8TAA3	Q96CM8		Q6UXI9	Q08431	O60218
	Q96BM1	P29218	Q9Y2Q3		P16403	Q96GK7	Q9BW27		A0A1B0GUA7	Q16134	P34897
	P09327	Q8TAA3	Q9HCP0		Q9H4A9	Q8NEH6	P07148		Q99797	P50213	P22307
	Q15631	Q96GK7	P16083		P40121	Q8TC36	Q8N1B3		O00746	Q13443	P23219
	Q96Q11	Q8NEH6	P02679		Q6UWQ5	Q9BXW7	Q5T9C9		P04085	O75694	P23378
	P21246	Q8TC36	P46060		Q8NFJ9	Q1ZYL8	Q7L523		P0DJ93	P62140	Q9NTJ5
	Q9Y262	O94788	Q15738		P52790	Q96MA6	O94829		Q8NCQ7	P06744	P43490
	Q96LY2	Q9BXW7	Q5W188		Q8IUR7	P43034	P16949		Q7Z4H3	Q53EV4	P09493
	Q9H1U9	Q1ZYL8	Q2PZI1		P49641	P13798	Q8N1A6		Q86YR7	P11021	O60506
	P23560	Q96MA6	Q7Z7B8		Q8WXQ8	Q6DD88	Q8WVB3		O95925	Q96LK8	Q16773
	O94973	P43034	O60488		P55064	P36957	Q6IWH7		O14910	P05165	Q13231
	Q8N9V6	P13798	P43487		Q9HB71	P61106	O94766		Q8TD31	Q9BXA7	P11586
	P13284	Q6DD88	Q99719		P16402	Q01469	Q92581		Q3SX64	Q8IYX3	Q8N0X7
	Q6ZMY6	Q92820	Q96Q42		P58005	P25789	Q5JVS0		Q7RTY5	Q9P1Z9	P05976
	Q96AG4	P36957	P16298		Q86X55	P19784	Q9NVV5		Q8N9B4	Q2M243	O60927
	P31948	P61106	P78330		Q96N06	Q8TD57	Q15006		Q9UGV2	P63267	P00966
	Q8IUL8	Q01469	P09651		Q86TP1	O75874	Q14254		P61962	Q5T9G4	P11441
	Q99598	P25789	Q53HC9		Q92973	P53618	Q71UM5		O14561	P05166	P02538
	Q9NVA2	P19784	Q9UQ16		P49901	P08758	Q9UI30		P33778	P10644	P48728
	Q8IWZ6	Q8TD57	Q9P2T1		Q9HBH5	P11169	P04746		Q9NZJ7	Q02338	Q96PK6
	Q9H9B4	O75874	Q96FV2		Q9NTI2	P30154	Q9Y394		Q8NEA5	Q8N7X0	P05062
	Q6P1S2	P08758	Q5R3I4		A6NGB0	Q16181	Q9H1K4		Q9Y581	Q2TAA8	P27635
	Q8WTQ4	P11169	P21964		O43617	P20618	Q9NPB8		P60022	Q14093	Q8NBS9
	P25686	Q13217	O75208		Q16651	P04083	P35900		Q8NA82	P23786	P05556
	Q8TBF2	P30154	P29992		O75663	P60900	Q96MF6		O15305	Q9H1X1	P01042
	P61247	Q16181	P00450		Q9UP83	O00487	Q86YB7		Q9P0P8	Q8TBY8	Q03154
	Q9BXG8	P20618	Q9NVA4		O00763	P54920	Q8TD08		P53680	Q96DY2	Q15155
	Q92484	P04083	O95571		Q9BTT6	Q9UJZ1	Q15819		Q9UBD6	Q96PF2	Q7L5N1
	A0AVI2	P60900	Q9Y577		O14638	P28074	Q9NVE7		O75594	O75369	Q14254
	Q8WXI4	O00487	Q13492		Q6UWM5	Q15506	P35658		Q99879	O00391	P48449
	Q8N3I7	P54920	Q9NPB1		P21980	Q6NXR0	Q13098		P15531	P53597	P42166
	Q3MIR4	Q9UJZ1	Q9H112		O95456	O95373	P21953		Q9BZR8	O75947	Q9NZN4
	Q96RG2	P28074	Q6UWP7		Q8WWF3	Q14240	Q9NZN4		Q9H9Q2	Q8IYV9	Q9Y5X9
	Q96AG3	Q15506	O14618		Q8IWZ6	P51665	Q5JXC2		A8MXQ7	P11142	O43432
	Q8NBS3	Q6NXR0	P29762		Q15118	Q8N7X0	Q86Y79		Q8N9F7	Q8NA54	Q14123
	P31641	Q495T6	Q9Y2Z9		Q8WXA2	Q9NUJ1	A6NF36		P11233	O14645	Q14315
	Q6PEY2	Q14240	P20810		Q14525	Q06830	Q8WTX9		Q5T1C6	Q99965	Q9UPS8
	P63010	P51665	P04004		Q9Y448	Q9NQ48	Q9NP79		Q8N9N7	P11169	Q9Y5X3
	P02511	Q8N7X0	Q9UKK9		P24666	Q16881	P05062		P04792	Q8N9W8	P62995
	P52948	Q9NUJ1	Q96BY9		Q9H4B7	O75306	Q8N0U4		P13866	Q9P0V9	P60983
	Q8N6U8	Q06830	Q6UWY0		P05787	P24539	P83881		Q96GW9	A4D263	Q99685
	P08246	P27824	Q9UQB8		O60568	Q9Y4W6	Q53FE4		P02765	Q9NTJ4	Q99873
	Q9BVC4	Q9NQ48	Q1W4C9		Q075Z2	P48047	Q9Y2Z4		O60830	Q9H0C2	P35268
	P19957	Q16881	Q9UHJ9		Q15393	Q8TC27	Q6ZMY9		A6PVS8	P08574	P63132
	O14828	O75306	P55957		Q8TCJ2	Q96FJ2	P46736		Q12797	Q6ZN84	Q13247
	P36578	P24539	O95363		Q8N6G2	Q9Y6C9	Q14669		Q86WA6	P59910	P12694
	P49321	Q9Y4W6	Q49A26		O95865	Q13162	Q96C19		P49768	Q12931	Q16647
	O95497	P48047	P51674		O95747	Q9P0L0	P02100		P13686	Q9P0J1	Q9UDX5
	Q63HM2	Q8TC27	P62308		O75379	O95782	Q9UKR5		O43924	Q96M91	Q9Y2T3
	P24310	Q96FJ2	P57088		P41091	P07195	Q5UCC4		Q9BXK5	O00330	P62857
	Q9Y5L4	Q9Y6C9	Q8IYU4		Q96P70	Q5JX69	Q93034		P07477	O60313	Q15493
	P00374	Q13162	Q13425		Q86X10	Q9NRG9	Q9UHB4		Q8NFJ9	Q9HB07	Q9H307
	P29692	P07602	Q8IWB7		Q9UHY1	Q6X784	O94956		P23582	P20933	O15084
	Q86YB8	Q9P0L0	P60604		P22352	Q9NTM9	Q9HCM9		Q9UG01	A6NCM1	P61289
	Q9BU61	P07195	H3BU77		P26373	P15121	A1Z1Q3		P63208	P02768	O95848
	Q8N5M1	Q9NRG9	Q96DC8		Q9HB40	P05141	Q9BUJ0		Q16849	Q16795	Q96CM8
	Q15046	Q6X784	Q6UW78		O14561	Q15257	Q13753		P17066	Q9Y6C9	P53999
	Q07020	Q9NTM9	P62306		Q03167	Q6P656	P13807		Q6JVE9	Q13576	P10620
	P05109	P15121	Q99807		P20700	Q8NA54	Q9NZI6		Q9P035	Q96RL7	P09497
	P61158	P05141	O00584		Q6GMV3	P27348	Q99735		Q13508	Q8NCN5	P07384
	O60397	Q15257	O43826		P42224	Q9UHP6	Q8NBS9		O75888	Q9P2T0	P46778
	Q93096	Q9BZV1	Q86UE4		Q9UNH7	P59282	Q9BT22		Q8N6K0	Q8IWG1	Q86YB7
	P07196	Q6P656	Q9BVG9		O43808	Q9Y262	Q9UNH5		Q6UWQ5	Q9P2R7	P50552
	Q7Z406	Q8NA54	O95749		P52597	Q9NU02	Q96I36		Q6PI78	Q9H4Y5	O43402
	Q8WW35	P27348	Q5TGZ0		Q5GLZ8	Q9BTX1	Q6P4E1		Q5TA50	P38606	Q9Y6I9
	Q9BZQ2	Q9UHP6	Q9Y6D9		P11233	Q9NVH1	Q5VT06		Q86W34	P30038	Q8IWA5
	P27695	P59282	Q8NCX0		P04899	P13647	Q70UQ0		P21926	P36969	Q9Y3D2
	A2RTY3	Q9NU02	A8MT70		P48723	Q7L2H7	P78537		Q13510	O00410	P49023
	P01138	Q9BTX1	Q9HC23		Q5H9T9	P49721	Q6PIW4		P60153	Q96S96	Q8N766
	Q96I59	Q9NVH1	P47224		A6NF34	Q9UJT2	Q6UX68		P15735	Q96LP2	Q9BUJ0
	Q15149	P13647	O95178		Q9BUK6	P29401	P05976		Q9BYW3	Q96PU9	Q96BR5
	P04439	Q7L2H7	O95867		Q9HD47	Q9H3G5	O95352		P01857	A5D8W1	Q96A70
	O75427	P49721	Q9HA64		Q9Y4X5	Q7Z5V6	C9JXX5		P00709	P00403	Q15006
	Q96LU5	P29401	O14545		Q9H4F8	P23526	Q9Y2B0		Q99726	P13804	Q5JVS0
	O60613	Q9H3G5	O94875		Q9BTV4	P01871	Q6PJP8		Q96LD8	Q6JEL2	P02100
	P14314	Q7Z5V6	Q96I15		P59998	P16562	Q8IUF8		P15311	Q9Y512	Q5T9C9
	Q30KP8	P23526	O14662		Q8WXF7	P13073	Q7Z5G4		Q6W3E5	Q8N0X2	Q9Y5X1
	Q6GTS8	P01871	Q9UBM7		Q96DE0	O00330	Q96P50		Q86VQ6	Q8IW45	P30566
	P86397	P16562	O94925		Q9H9S3	P14868	Q15021		Q9UNE7	A0A0B4J2D5	Q9Y3I1
	Q8TBR7	P35663	A1L188		Q9H1M3	Q53EV4	P61964		P54802	Q5XKE5	P01112
	P56377	P13073	Q9BPY3		Q9UDY4	Q96N23	Q9UPT5		Q8N6F8	O95995	Q14011
	Q96T52	O00330	Q8N687		Q9Y316	P49755	P61457		Q9NYZ2	Q8IZ16	Q9BY49
	Q96CD0	Q53EV4	P49447		Q7Z2Z2	Q9H4K1	Q9Y3D2		P48507	Q8TBY9	Q5UCC4
	Q8NHP6	Q96N23	Q96QG7		Q9Y6M0	Q5TEZ5	Q06055		Q15118	Q8TB22	O75600
	P18754	P49755	Q8N682		Q6XPS3	P17858	O43402		P21283	Q96C74	O75347
	Q92616	Q9H4K1	P39210		P46108	Q96PF2	O60841		Q8NHX9	Q96MC2	Q01130
	P10412	Q5TEZ5	P16930		P40617	Q15785	Q9BQP7		Q9NYU1	Q6P656	O00139
	Q86WT1	Q96PF2	Q8NHM4		O43854	Q96AB3	Q16647		Q6UXD7	Q96M63	Q92581
	Q14165	Q15785	Q96PE7		Q9GZP4	Q9NQ86	P11047		Q53S33	Q8TBZ2	P10619
	P35318	Q96AB3	O15484		Q86WA6	P50502	Q969V3		Q8NCI6	Q5VTH9	Q9UIM3
	Q1MSJ5	Q96SK2	Q8TF76		Q9BZR8	Q8IXS2	P78345		P01876	Q13618	Q8WUM0
	A5PLK6	P50502	Q05952		Q96BW9	P21912	Q969M1		Q12889	P48047	Q9NP79
	P02766	Q8IXS2	Q5T0D9		Q14894	Q8N0X2	Q9ULC3		Q15048	P11310	P10643
	P00491	P21912	Q9H4I8		Q5D862	P54709	Q9Y673		Q02241	Q9NS86	P52434
	P46781	Q8N0X2	Q9H0F5		Q13362	Q8IYW2	Q9BXN2		A1A519	Q8NHP8	Q5T160
	Q86SZ2	P54709	Q5T013		Q08623	Q9Y303	Q05084		Q8N5M9	Q8IYM1	Q9NZ52
	Q8NHR9	Q8IYW2	Q04759		Q96LI6	Q96CS3	Q8IWA5		Q14376	P49419	Q9Y679
	Q8NEL9	Q5T124	B7ZAQ6		Q96HY7	Q96M91	Q9Y4P8		P59796	Q86VP6	P21953
	A5PLL7	Q96M91	Q13530		Q2KHT3	P22570	Q9ULZ9		Q6UDR6	Q5TEZ5	Q96MF6
	P50416	P22570	Q15773		Q9BXI2	Q6ZN84	Q9NZI7		Q9NP80	Q9NWH7	P60033
	P04156	Q6ZN84	Q9UKV8		Q9BW83	Q9NQT6	Q86UY8		Q5VTY9	Q8TC36	Q8N1A6
	O94888	O60733	Q6ICL3		Q9H269	Q9BWD1	P53805		Q14508	Q8TC29	Q9UPT5
	Q6PML9	Q9NQT6	Q9C0H2		Q5XX13	Q9UHL4	Q9NXU5		O43149	Q76KD6	Q15382
	Q8NHS4	Q9BWD1	A0A0J9YY54		Q99985	Q9HC35	Q96HJ3		Q96C23	P24539	Q9H9Q4
	P62424	Q9UHL4	P20336		Q12981	Q92896	P22670		P46940	P42785	Q9BV35
	P30740	Q9HC35	P62502		Q7Z794	Q9NQW7	Q19AV6		Q9GZN6	Q96FJ2	O95674
	P29460	Q92896	Q13555		Q92990	Q6PEW0	Q5TZA2		Q9BV20	Q9ULA0	Q9ULC3
	Q6NXP0	Q9NQW7	O75192		P47755	P07355	Q96QF0		Q9H063	Q3LXA3	P47712
	Q96H78	Q6PEW0	Q6IQ22		Q9UIJ7	P25787	Q9UDX5		O00462	Q6URK8	Q8N490
	Q8IUR0	P07355	Q9BVG8		B3GLJ2	Q9Y2Z0	P15692		Q96SE0	Q8N7B9	Q99661
	Q30KQ4	P25787	P51688		Q6UXH1	Q9H2U2	Q58A45		Q9NWX6	Q9H2U2	O14672
	P78362	Q9Y2Z0	O14656		Q5TEU4	Q96MC2	Q14012		Q6GMV3	Q15120	Q07817
	O75503	Q9H2U2	Q96EP0		Q9BTU6	P05388	Q96RS6		P26599	Q8N4E7	Q00536
	Q8NB37	Q96MC2	P17405		Q5T1C6	P53597	Q96IW7		Q5RHP9	Q15506	Q8N7M0
	P23396	P53597	P00746		P62841	Q9H069	Q9UNT1		Q2KHT3	A6NJV1	Q9H553
	Q8N5K1	O60271	O00506		Q96EK6	Q16566	Q8N998		Q6NT32	Q9NTG1	Q8NFH3
	Q53FT3	Q9H069	Q9UM00		P43251	Q9UJ70	Q8N0X7		Q9BSU3	P67870	Q15165
	P61626	Q16566	Q9BSY4		Q96LZ3	Q8IYE0	P35790		Q9UDY4	Q99623	P17252
	Q96AJ1	Q8IYE0	P11166		Q7Z3C6	Q9H4A4	Q9UPN3		P03905	Q13011	Q8TCD6
	P14136	Q9HBV2	Q8NCL4		Q4G176	Q9HBV2	Q6ZUB0		Q6IAN0	Q9P0L0	Q96S97
	Q9NQC8	Q86UC2	Q9UJJ9		P09488	Q86UC2	Q99986		Q99518	Q8TC27	Q9NPB8
	P42858	Q7Z4T9	Q14442		Q8N0W7	Q15631	Q9UNE0		P27824	P48729	Q96C19
	O00622	Q0P670	Q8N960		P05089	Q7Z4T9	Q9BTV6		P04908	P56597	Q9HD40
	P62736	O60884	O60662		Q8NEA5	O60884	Q5ST30		Q9Y2V2	Q8WYR4	P04746
	P49789	P68871	Q9BPX6		P41222	P68871	P50552		Q6ZNB6	P52789	P00995
	Q8NEX6	Q9UFN0	Q6NVU6		O14828	Q8WW14	P35558		Q14697	Q8IY82	P22897
	Q8NCR3	Q75WM6	P45877		Q8NHS2	P46926	P14543		Q6NYC1	Q00325	A1Z1Q3
	Q9Y5U9	O00391	Q96QC0		P33947	Q9UFN0	P19174		P80511	P23368	Q2TAA2
	Q9P0S9	Q8N7B9	Q8NFB2		A6PVS8	Q75WM6	Q8IU80		Q6UWN8	P30153	Q9Y2G5
	Q2M2E3	Q9NWU1	Q16143		Q8N9N7	O00391	O00471		P0DOX7	Q92621	P51809
	P53004	P30044	Q2NL67		Q8N6M8	Q8N7B9	Q9NSD9		Q68D91	Q9UHP6	P62993
	Q96PP4	Q9BUF5	O43301		P17213	Q9NWU1	O14602		P62745	Q8NA61	O15258
	Q9BT92	P63104	Q9BYV1		Q8WVD3	Q16854	Q8IZD4		Q92930	Q9NVH1	Q9BPZ3
	P55145	O75489	Q6NVV9		P27708	P30044	Q14011		P62314	Q9Y276	Q92959
	Q16537	A6NDG6	P24298		Q9BVM4	Q9BUF5	Q8WXX5		A8MYZ5	P63104	Q8IWU5
	P51114	Q8WYR4	P19961		Q9GZN6	P63104	P22897		Q9BXI2	P04181	P07148
	P25685	P00441	P55259		Q96P56	O75489	Q7Z5L0		O43716	P00558	Q96CX2
	Q93079	Q8TC99	E9PQ53		Q969H8	A6NDG6	P51888		Q3SY84	Q9H0C1	Q9UQG0
	Q6FI81	Q3B820	P0CG48		P67936	Q8WYR4	Q9Y3Z3		Q5T9A4	P02788	Q13753
	P05121	P38117	Q6NSI4		Q8N7C0	P00441	O94886		P22352	Q9NUQ2	Q9UI30
	P01591	P69905	P06899		Q96T66	Q8TC99	O75347		P21399	P13646	Q13685
	P09923	P43897	O00167		Q9Y6Q5	Q8TDQ7	P61647		Q8N0W7	Q8TC44	O00182
	P46783	P35232	Q8WWX0		Q9UKR8	P38117	P07384		Q8NBU5	O95299	Q86Y79
	Q9BW72	A8MYV0	Q96LZ2		O60547	P69905	O00300		P03950	P60842	Q9BSE5
	Q16658	P25788	Q2TAC2		O00462	P43897	Q9H3H3		Q9Y385	A8MYP8	Q9UJ37
	P04080	Q9UBQ7	Q9NWR8		Q6QHF9	P35232	Q8TAQ5		Q7L1V2	Q1ZYL8	Q70UQ0
	C9JI98	Q86X76	Q16798		Q5SQS8	A8MYV0	Q5JPI3		Q9Y2C4	P15121	Q969S9
	Q9NVE4	Q8TBX8	O94985		Q16537	P25788	Q96NA8		Q86XP1	Q9H3G5	Q16762
	P20930	P62826	P48730		Q6ZVM7	Q9UBQ7	P57740		O95025	P17568	Q96MT8
	Q8NCM8	P02790	P60880		Q9Y487	Q86X76	P11137		Q8N2U0	P56181	P50579
	P29508	Q08380	P57764		O60658	Q8TBX8	P50579		Q9BTU6	Q16181	Q9UNH5
	Q5GLZ8	Q8IYV9	O95429		Q9BVC4	P62826	Q9UHY7		Q8IYT3	Q8NEH6	Q96G23
	P0DJD7	Q00169	Q14767		O60784	Q08380	O14907		Q15904	Q86UC2	Q13303
	Q86WS5	P51553	Q9H0F6		P42566	Q8IYV9	O15440		Q8NEP7	Q8IWZ5	P07478
	Q6UXH1	O75947	Q6UB28		Q8N5S1	P51553	Q8IWU5		P27701	P38117	P30613
	Q5JUQ0	Q15005	Q9UQM7		O94760	O75947	Q9Y3I1		P59797	P17174	C9JXX5
	P40429	P67775	P17600		A1XBS5	P25325	Q13247		P09543	Q8IYW2	Q13501
	O95460	Q05469	P21579		Q5T871	P25685	Q9UKV3		Q9BQB6	P02792	Q86XR8
	O15511	Q13057	Q3KRA9		Q9P035	Q15005	O75628		Q7Z4U5	Q6NVY1	Q5JS37
	Q9BWM7	Q99623	O75830		P80723	P36578	Q15388		Q02127	P04179	O75155
	Q9NSI5	Q8IZ16	Q99728		Q9BW92	P67775	Q9NT22		Q9Y4X5	P49189	Q5JPI3
	Q9UBS3	Q9Y371	O15393		Q9NYZ2	Q13057	Q9BXJ3		Q6ZR62	P35232	Q9UKQ2
	Q92598	A5D8W1	Q9Y3M2		P53990	Q99623	P10620		Q2M2I5	A7E2U8	Q7RTZ1
	P33991	Q9Y238	P61266		Q86VQ6	Q86YB8	Q9NPJ6		Q6ZVK8	Q96EY1	O95994
	P31942	Q969R2	Q9H0A6		Q8N573	Q8IZ16	Q13228		P35908	Q96GK7	Q86TX2
	Q96L15	Q96DY2	P15622		Q9H3U7	Q9Y371	P49863		O95476	O00161	P12111
	Q9GZY4	Q96M95	Q7Z2H8		P58546	A5D8W1	Q9BTV5		P60201	Q96M98	Q9NZN3
	Q9BX67	P16104	Q8IUQ4		Q9Y581	Q9Y238	Q53GT1		Q9NRK6	P16615	Q8IY17
	Q9NWZ5	Q6PI48	Q8NHW5		Q9UID3	Q9UKU7	Q96BR5		P02686	Q9NNW7	P61647
	Q7RTN6	Q9Y376	P58511		Q8WW35	Q969R2	Q14CZ8		Q9H2U9	P51970	Q8IYB8
	Q7Z4T8	O00629	Q9UJ99		Q9BRG1	Q96DY2	P12882		P0CF74	O43813	Q86UY8
	Q96IU4	P30086	P42357		P27361	Q96M95	A1L190		A2A3N6	P22694	P43403
	Q96GS6	P31946	Q9UII6		Q00341	Q8NFW8	A6NN14		Q06481	Q8IXS2	P13807
	O60938	P08697	Q9BYZ8		Q86YN1	Q6PI48	O95848		Q59EK9	Q6P4A8	Q9UPN3
	Q9UNH7	P36871	P43004		Q5VIR6	O00629	P02760		A0A1B0GVX0	Q99497	Q9UJG1
	O00445	Q8IYQ7	P48201		Q86Y46	P30086	Q9NRS4		Q8IYM0	Q00796	Q5ST30
	O00468	P37837	Q15848		Q9Y4G6	Q8TAT6	P38571		A6NC86	Q8WWU5	O94766
	Q9UHC7	P09972	Q7RTS7		Q15717	P36871	Q9NX31		Q93091	Q6TDU7	P16260
	Q9Y2G0	Q8IYM1	Q495N2		Q9GZZ9	Q8IYQ7	Q14123		A0AVF1	O75489	O14896
	C9JQI7	Q9UNZ2	Q6P6B7		Q9Y547	P37837	Q15165		Q9Y4R7	Q6ZQR2	Q9NZI7
	P16401	Q96LK8	O60266		Q5H943	P48163	P07305		Q5DT21	O43615	O95639
	Q00839	P38567	Q6ZMZ0		Q05655	O60825	P09497		P03891	P68032	Q9H6V9
	O00399	Q13564	Q8N3C7		Q9Y3E0	P09972	Q9UIM3		Q5T197	Q9HCC0	Q9UHI5
	Q16878	Q02127	P29034		A6NC86	Q12904	P11717		Q8NFH5	P68104	O75628
	P62753	O76003	Q13398		P63173	Q8IYM1	Q9NZ52		Q9BQ69	P09972	Q96CB9
	Q96Q35	P63244	Q9ULJ8		Q92572	Q9UNZ2	O00141		Q96JD6	Q8N1F7	Q53FZ2
	Q9UHP7	P37198	Q6WN34		Q8NBF2	Q96LK8	P00966		Q8TCG2	P30086	P08571
	A0A1B0GUV7	Q96C74	Q8WXK4		Q9UNE7	P38567	Q9BSE5		Q9UK41	Q16775	O94876
	C9J442	Q9H0C1	P14415		Q02952	Q13564	O15258		P05067	Q5JU00	O15067
	Q8N5G0	O00154	O60688		Q9H9Q2	Q9Y678	P30793		Q9H0H5	P63167	Q9HCP6
	Q8IV76	Q13867	Q14314		P21283	O76003	P10643		Q9ULC5	Q9HA77	Q14012
	Q86XN8	P47985	Q9UPG8		O15400	P63244	Q15406		Q96BM1	P00390	Q58A45
	Q9Y6W5	A4D263	Q8N539		Q9BXJ8	P37198	O75821		Q8N1N4	P30044	Q8TDH9
	Q16352	Q8TBZ2	Q9NYG5		Q9BSU3	Q96C74	P11441		Q9UF47	O75439	Q9Y6K8
	P22234	Q6NXE6	Q2KHN1		Q9Y639	Q9H0C1	P13521		P09327	Q6SA08	Q8N1S5
	P61513	Q76KD6	Q9BWF3		Q3ZCW2	Q6NUK1	O43895		A6NK58	Q9H069	P28065
	Q09666	Q8NFF5	Q92963		Q96BW5	O00154	Q9UKF7		Q96DC9	P14625	Q9Y446
	A6NHG4	A7E2U8	Q6ZST4		Q9UF47	Q9UBS4	Q7L0Y3		P21246	Q16566	Q9HD23
	P00167	Q9Y512	O00339		O60613	Q13867	P43490		Q5W0Z9	Q6UB35	Q8TD22
	Q8NET1	Q96LP2	Q8N8Q8		O95476	P47985	Q9UGL1		P23560	Q6DD88	Q9H8W4
	O75443	Q9NQ60	Q96IZ2		O00399	A4D263	Q712K3		Q92520	Q8NE28	P18405
	P49327	Q15120	P30408		Q9Y2V2	P06737	Q9UQG0		A8MZ97	P30519	Q99986
	P62854	P40925	Q9ULB4		Q02413	Q8TBZ2	A4D0S4		Q16595	P31321	Q9BQK8
	Q9HBH1	Q9NPE6	Q5SWH9		P14384	P61981	Q96EZ8		Q9HAN9	P13489	P11137
	P36404	P56597	Q9Y2M5		O60635	Q6NXE6	Q92890		Q8N9V6	Q9UMS5	Q9UBX5
	Q9H115	A8MYP8	Q9P0U1		Q9UKJ8	Q76KD6	P07478		O75787	Q9UJS0	Q7L1T6
	O43657	Q16777	Q16623		P49223	Q8NFF5	Q8WUY8		P13284	O95870	Q9NXU5
	P08865	Q9Y6A4	Q13404		O15145	A7E2U8	P50748		Q6ZMY6	P18859	P02462
	Q9UGC6	O00505	Q6W2J9		Q3SX64	Q9Y512	O43427		P03928	Q5VTT2	Q9UGL1
	Q16619	P48729	P48595		Q9NX47	Q96LP2	P12111		Q96AG4	Q7RTR2	Q9GZQ8
	P53621	Q16775	Q9Y224		Q92882	Q16778	Q86YA3		Q8IUL8	Q5JWF8	Q9NPJ6
	Q9Y587	Q6URK8	Q96H15		Q53FT3	Q9NR45	P22748		Q2KHT4	Q9NX40	O43567
	Q9Y6M5	P60228	Q7Z3V5		Q8N7F7	O00429	P61599		Q9BRT2	Q9C0B2	Q6UX04
	P50570	Q5VTH9	P03923		Q9HC84	Q15120	O14986		Q9H9S3	Q32M84	P01270
	Q8NHG7	P43304	A6NFE2		A8MZ97	P40925	Q96A65		Q9NVA2	P05141	Q9UI42
	Q99985	Q8IXA5	Q2TB18		Q96GW9	A2RUT3	Q9H993		Q8IWZ6	Q8IYR0	Q14032
	P15880	Q8WTU0	Q8WWY8		O95159	Q9NPE6	Q9HCP6		Q6P1S2	Q9NQH7	Q8NFI3
	Q9UHP3	Q9H0U4	Q15517		Q13045	P21333	Q9BRU9		Q8WTQ4	Q16851	P01189
	Q99442	O00743	Q96B96		P08754	P56597	Q8N7M0		P25686	H7C350	Q99574
	Q7Z4L0	P48556	Q9BV73		P42766	A8MYP8	Q9BZQ8		Q9BXG8	A0A1B0GTY4	O60542
	Q9P2S5	O43175	Q13474		Q9Y6M5	Q16777	Q8TDH9		Q8TEM1	Q00059	P04090
	O94903	Q8WVM8	P01570		Q9ULC5	Q9Y6A4	O75170		Q92484	Q86XH1	P29279
	P60008	H7C350	O95996		Q4ZJI4	P48729	Q7L1T6		Q8WXI4	P40227	P01185
	O75915	P22732	Q08554		Q9BYW3	Q16775	O00337		Q8N3I7	Q15785	Q9NXJ5
	Q969T7	Q9BWH2	O14578		O15305	Q6URK8	Q9BW30		O60733	P01023	P24903
	Q8N205	Q8NFH5	O75808		O75131	P60228	Q8N3E9		Q3MIR4	Q13200	P11172
	Q93050	Q14156	Q14982		Q96HE7	Q5VTH9	Q9Y6R9		Q96RG2	P38432	Q6ZUX3
	Q8N5Z0	Q96DB2	P24386		Q8N5M9	P43304	Q12769		Q96AG3	Q3MIX3	Q9UBT3
	Q6IPR1	Q15813	Q8NH59		P19652	Q8IXA5	P41247		Q9P2H3	Q96M95	O75936
	P50914	Q8IV63	Q9NVH0		Q9NRV9	Q8WTU0	A8K2U0		Q8NBS3	Q15833	P0CG29
	A6NMZ2	Q6ZQR2	O95900		Q00266	P12429	Q92835		P31641	P78368	Q9HCN6
	O94804	Q96HS1	P19320		Q99988	O00743	P14621		Q6PEY2	P19404	P62910
	P04196	Q02978	Q99519		Q9BYT8	P48556	Q9H6R6		P02511	Q8IXW0	Q969X2
	Q9H082	Q8WZ59	P40818		O15511	H7C350	P48449		Q6ICB0	P20618	Q8NES3
	Q01546	Q53TS8	Q9BPX1		Q9UGI8	P39656	P84090		Q30KR1	Q9UL15	P84098
	O95969	P84243	P01834		P29508	Q15813	O95639		Q9NYR9	Q6ZVS7	Q70EL3
	Q9P2P6	Q8IYR0	P10915		Q8N1G4	Q8IV63	Q8NI17		Q8N6U8	P30101	P83731
	A6NCL2	P26436	I3L3R5		Q9H6L2	Q6ZQR2	Q9UBX5		P08246	P08238	Q9NZH8
	P42766	Q96IV0	O95297		Q15828	Q02978	Q9NW97		Q8IYJ2	P22033	P23763
	Q8TD35	Q8IZ02	Q02487		Q9NZ43	Q8WZ59	Q15155		Q9BVC4	Q96M69	Q9Y5Q6
	P35222	Q9UIC8	P22303		Q5VW32	P84243	O14960		P06730	O96008	Q5TCX8
	O60684	Q3KQZ1	Q5T601		Q9NQC8	Q8IYR0	Q9UPV0		P19957	Q13825	P25101
	O15162	Q86WT6	P30039		Q06278	Q8IZ02	Q6UX04		O14828	P00367	P48060
	P52566	Q9H4Y5	Q12929		Q9HAT2	Q9UIC8	O43451		Q68G75	Q8NA56	P69891
	O43776	P51157	Q9Y2A9		Q8N1N4	Q3KQZ1	Q99550		P49321	Q6DKK2	Q99541
	Q5VTE0	P42785	Q8N693		Q6YHK3	Q86WT6	P08572		O95497	Q8IYX1	Q8TBZ0
	Q5W064	Q9NZL4	Q53TN4		P62837	Q8TAP6	Q9Y5X1		P51572	Q5SRE5	Q3SY69
	Q9UNF0	A6NFA0	P58499		Q8WTQ4	Q9H4Y5	Q8N1S5		Q63HM2	Q9UHL4	Q9Y2P4
	Q9H4B0	Q6P4A8	O15439		Q96AJ9	P14550	Q9GZZ1		P00374	Q9Y4L1	O95361
	Q8IYB5	P49840	P41439		Q8NEP7	Q8WW32	Q99576		Q53H12	P28074	A6NKP2
	Q99627	Q8NCS7	Q53H76		Q8N163	P42785	Q9C0I4		P05109	P20674	O15375
	Q14739	Q8N158	Q8N808		Q8NBN7	Q9NZL4	O94889		P20827	P15259	Q9NYA1
	Q9NYZ1	Q9UKF5	P14060		P21246	Q6P4A8	Q969X0		O60397	Q6YP21	Q16831
	Q9UBV8	Q8N4L4	Q6ZN66		Q9H444	Q8TBC4	Q9H307		Q93096	P12235	Q9BXI3
	O15371	Q8TAQ9	Q6DN03		Q8IUR0	Q8NCS7	Q14028		P07196	Q9H2D1	Q8NFI4
	Q9Y3L3	O75190	Q9Y2G3		Q9P0J7	Q9HC38	Q5T7B8		Q8WW35	Q9Y3Q7	Q96AX2
	P09958	Q9NVJ2	P00813		O76013	Q9UKF5	Q56P03		Q13107	Q96M86	Q9NWW9
	Q9ULT0	O96008	Q9UJP4		Q6ZVK8	Q8TAQ9	Q6KB66		Q5TEU4	Q9UGM3	Q66K79
	O15066	Q13505	O94808		P02008	P23396	Q9H8W4		P27695	P26641	Q9H6R7
	P07197	A6NEK1			Q8WZ82	O75190	Q6AWC2		Q5U649	P61106	Q96AZ1
	P61077	Q9H2T7			Q13190	O96008	Q96Q05		A2RTY3	O95573	Q68DD2
	Q2MV58	Q9NP58			Q6ZMY6	Q13505	Q9Y679		P01138	Q8N335	Q99456
	Q9UID3	P54107			O60830	A6NEK1	Q9UBT7		Q96I59	P12236	Q96DA2
	O76031	Q96LM6			P62314	Q9H2T7	P62310		P04439	Q8NE62	P20472
	O75131	Q5T5A4			Q07960	Q5T5A4	Q9UKA4		O75427	Q15836	Q6P179
	O15145	Q8WUK0			Q9BSE4	Q9H7T0	Q2TB90		Q9H903	Q5JU67	Q6PH85
	Q15834	Q9UGV2			Q68CQ7	Q8WUK0	O60503		O60613	P02533	P17706
	Q9BSU1	P04066			Q13907	P04066	Q15650		Q6GTS8	A0AVT1	P21673
	Q9BVV6	Q8IYX3			Q8N4P3	Q8IYX3	A4UGR9		Q5T1A1	P34949	Q9NYR8
	Q96QA6	A6NJV1			P62341	Q9H1E5	Q96NW4		P01024	Q8NFF5	O95620
	Q9H3P7	P40616			Q9Y295	A6NJV1	Q01968		P86397	Q9BX68	Q9Y2B9
	O15144	Q7Z6W1			O00400	P40616	Q9HA90		Q8IUE6	P30084	O75529
	P13500	Q96QK1			P09429	Q7Z6W1	P32971		P0DKB6	O00743	Q9BYV8
	Q8IY31	Q32M84			Q96M89	P55145	Q7LBR1		Q8TBR7	P36542	Q8IZJ6
	Q9H4M9	Q9UMQ6			Q9H3Z7	Q32M84	Q6NUI6		P56377	Q8IVH4	Q9C0I9
	P39656	Q8TCS8			Q9ULC4	P32119	O95841		P27487	Q8NA69	Q8WUH6
	Q8IUA0	P52907			Q8WW34	Q9NR31	P08684		A0A096LP49	Q8IZ02	Q8N4C7
	Q8IYD1	Q2M329			Q96C23	Q8TCS8	C9JE40		Q8NHP6	O43464	Q9NV31
	Q9H8Y8	O95299			Q9BT73	P22492	Q9NVF9		P62341	P67775	P13051
	Q8WWU7	Q96DC9			A1L453	P62424	P40313		Q9BTE1	Q9UQ90	O00602
	P01833	P0DKB6			P41227	P52907	O75665		Q92616	P35613	O60812
	Q9BWQ8	P52272			Q96HY6	Q2M329	Q6NVV3		Q16651	Q9UI09	Q9H3R5
	Q9Y285	Q15907			Q6NT32	O95299	Q96G23		P59190	Q5VTE6	Q9NS56
	P61353	P17050			P04424	P68431	P48728		P10412	Q2M329	Q13946
	Q14204	P17066			A0MZ66	P52272	Q9BQK8		Q86WT1	P22570	O94856
	Q8TAC2	Q10713			Q14129	Q9H008	Q14CZ7		Q6ZUS5	O00154	P35520
	Q6P7N7	A4D1T9			Q8WU17	Q9Y4B6	Q9Y446		P35318	Q4G0N4	P62834
	P52736	P48735			Q9HBH1	P17050	P38398		Q1MSJ5	A8MYV0	P0C0S5
	Q9UBH6	P55036			P05026	Q5T440	P20815		Q6KCM7	O95376	P63098
	Q9NXZ2	O15173			P62745	Q10713	Q3KQU3		Q9GZN7	P13639	Q96M11
	Q15393	Q8NCN5			P0C7M6	Q9Y6R7	Q52LW3		P01859	Q9P0J0	P07947
	P24534	Q9NX46			O95396	A4D1T9	Q14789		Q96BW9	Q9H0I3	O95390
	Q9ULY5	Q96FW1			Q8NE86	P48735	Q8TCD6		P02766	Q96RN1	E5RQL4
	Q9NTK5	P53007			O75503	P55036	Q5S007		Q8NEL9	Q6NUK1	Q7Z3B1
	Q9Y2W6	Q14257			Q9NWX6	O15173	Q9ULJ1		A5PLL7	P13637	Q92914
	Q9BVK6	P07858			Q96JD6	Q8NCN5	Q86SQ7		Q9H7Z7	Q9UJZ1	O14787
	Q86U90	Q8IXM7			Q96QA5	P30040	Q14409		O94888	Q7Z3B4	Q12894
	Q9P2E9	Q7Z7H3			P61956	Q9NX46	P01877		Q9NXG0	Q8IXM7	P30990
	P40189	Q8NEY3			Q15418	Q96FW1	Q93077		Q8WWC4	Q9BXW7	O43736
	Q9NX00	Q9BUP3			Q8NG35	P53007	A6NKD2		Q96IV0	O95169	Q9Y530
	Q8N690	Q96M69			Q9UHV9	P61247	P0CW00		Q8WVM8	P00387	Q9P0I2
	P00751	Q5TH74			Q8WVJ2	Q8IXM7	Q96S97		Q8N7S2	P05023	Q9BXT8
	Q9H0R6	Q6UXV1			P62318	Q92743	Q9Y5U8		P32856	Q9Y238	Q00604
	P15907	Q9NRG7			Q06481	P06702	Q9UJ37		P29460	Q5TH74	Q8N1B3
	O43681	Q14093			Q9H4G4	P46777	P01112		Q9Y3D7	P22061	Q8WVB3
	P58546	Q04695			Q68D91	Q8NEY3	O75155		P05413	P21281	Q6IWH7
	P20783	Q8TBZ9			Q8N6K0	Q96M69	O14672		Q96H78	Q9NYC9	Q9NVV5
	Q9NP97	Q07021			A6NFU0	Q5TH74	Q9H3N1		Q8IUR0	Q2VYF4	Q9H1K4
	Q9Y365	Q2M243			Q04446	Q6UXV1	B4DYI2		Q96SK2	Q9UMX2	P35900
	P84095	O95816			P42356	Q9NRG7	O75569		Q30KQ4	Q9NUJ1	Q8TD08
	P37840	P49257			Q9NZD2	Q14093	Q13501		P78362	Q8WW14	Q9NVE7
	P60866	Q96SB4			Q9P0N9	Q04695	P06732		O75503	Q5T681	Q8WTX9
	Q3SXY8	Q9NZC3			P53801	Q8TBZ9	Q02539		Q8NB37	P51570	P83881
	P84103	Q16222			Q8NHU6	Q07021	Q8IYB8		Q53FT3	Q9NXA8	Q6ZMY9
	P49458	P30043			Q8NEC5	Q2M243	P42166		Q01105	O75380	O94956
	Q969E2	Q5VTT2			Q3KQV9	Q96SB4	P47929		P05186	O43247	Q9HCM9
	O14950	P14927			P56378	Q9NZC3	Q86VP1		Q9UJW0	P21397	Q9NZI6
	P35625	Q71UI9			Q8NCR3	P30043	Q8IUH8		P14136	Q4LDG9	Q96I36
	Q9C0D2	Q7L3T8			O95197	Q5VTT2	Q5TFE4		Q9NQC8	Q9NQR4	Q6PIW4
	O43272	Q9P2T0			O75629	P14927	Q96PK6		P42858	P25789	Q6UX68
	A4D161	O43772			Q13454	Q71UI9	P60033		P49788	P62258	Q6PJP8
	P15559	Q5VTH2			Q8TC07	Q7L3T8	P19883		O75348	Q9UGM6	Q8IUF8
	Q9BUK6	O95822			Q9H000	Q9P2T0	P01042		P62736	O43772	Q7Z5G4
	Q13232	Q9H0I3			Q9UHQ9	O43772	Q9H0Q0		P48723	Q6UWB4	Q96P50
	Q8TF30	P20674			P05546	Q5VTH2	Q9GZQ8		Q8NEX6	Q96A26	Q15021
	P53367	Q8IUE6			Q9Y385	O95822	Q8IY17		P61221	Q16836	Q06055
	O95084	P30085			Q9BUB7	P07738	Q8TEB9		Q8NCR3	Q96JX3	Q9BQP7
	Q9H3S4	Q15370			P50225	Q9H0I3	Q03113		A0A1W2PS18	Q8N456	P78345
	P20132	P62495			Q96ND0	P20674	P0CW24		Q9Y5U9	P40925	Q9BXN2
	Q00341	P02765			Q86V21	P62906	P03971		Q9Y639	Q8IYE0	Q9ULZ9
	O95747	Q8IYX1			Q13232	Q15370	Q7Z340		Q2M2E3	P60673	P53805
	Q9Y617	Q9HCC0			Q5RHP9	P62495	Q9H6V9		P02787	Q9UJT2	Q96HJ3
	Q8NDI1	Q15365			Q9P1U1	P15880	Q7Z4Q2		Q96PP4	P14324	P22670
	Q17R31	P61160			Q8IY45	Q14165	Q9Y2E4		O43677	Q86VS3	Q19AV6
	Q92834	Q8NBU5			Q99442	Q8IYX1	Q8NE79		Q16537	P03915	P15692
	P52597	Q9P2H3			Q9H5N1	Q9HCC0	Q92764		P51114	Q8TF09	Q8N998
	O95835	Q96EY1			Q01459	Q15365	Q6UX06		Q93079	P28066	Q9UNE0
	O60669	O14773			Q92520	P02649	Q9HCM3		P05121	Q9NZM6	Q9BTV6
	Q8TC05	Q4G0N4			Q86VY4	Q6UWP2	Q9NPG3		Q96GG9	Q9UNM6	P35558
	Q3ZCW2	O43615			Q16706	P61160			Q9BW72	A6NDG6	Q8IU80
	P31146	Q9H173			Q15628	Q96EY1			P27449	Q9P2S6	O14602
	Q02878	O75608			P24855	Q4G0N4			Q9Y267	Q6ICG8	Q7Z5L0
	P05198	P11908			O75594	O43615			C9JI98	P61586	O94886
	A1L162	Q9H095			P07911	Q9H173			O95456	Q96M83	O00300
	Q9C0C4	Q86Y82			A5PLL7	O75608			Q6T311	P34096	Q8TAQ5
	P07910	O43708			P62070	P48454			O60911	P59282	Q96NA8
	Q9Y6B7	P09211			A0A1B0GTH6	P11908			P20930	Q8NEJ0	O15440
	P05546	O75431			O94874	Q9H095			A0A1B0GTR0	Q10713	Q9NT22
	O60220	Q8N9F7			Q9GZP9	Q86Y82			Q8NCM8	Q8WTU0	Q9BXJ3
	O75865	Q8NDH2			Q9BTX3	O43708			P29508	Q9C002	P49863
	Q9HAR2	Q9H0R4			P13688	P62917			Q5GLZ8	O96000	Q53GT1
	Q8NCA5	Q3MIX3			P86397	O75431			P0DJD7	P78318	Q14CZ8
	P62244	Q5JU00			Q8N8R5	Q9H0R4			Q8WW34	P53007	A1L190
	P61088	Q8WWB3			Q14008	Q3MIX3			O00400	P10606	A6NN14
	Q6GV28	Q96I99			P51452	Q5JU00			Q96C01	Q9UFN0	Q9NRS4
	O00443	P31689			Q8NEX6	O15371			Q6UXH1	Q8TCS8	P38571
	P61956	Q9NQE9			P00167	P50336			O00505	Q8IXA5	Q9NX31
	P24311	Q96A05			Q9P0P8	P05387			Q8TB37	Q9H078	O00141
	Q8N7F7	A6NIV6			Q6IPR1	Q8WWB3			O95460	A8MTI9	P30793
	Q9UHN1	P78318			O60885	Q13155			O15511	Q8WWB3	Q15406
	Q9UGJ0	Q9Y3A5			Q11201	Q96I99			P07225	P09104	P13521
	Q96F44	Q9H061			Q8N271	Q9NQE9			Q9NSI5	Q8IZS6	O43895
	P08236	P36405			Q7L5Y9	Q96A05			Q9UBS3	O95831	Q9UKF7
	Q96NB2	A6NK58			Q8IUB5	A6NIV6			P33991	P35813	A4D0S4
	Q1L6U9	Q6UWB4			Q00005	P78318			P08253	P54886	Q96EZ8
	Q13491	Q96E66			Q9NXZ2	Q9Y3A5			P31942	P58340	Q8WUY8
	P11940	P61018			Q8NFU3	P51570			Q96L15	Q02978	Q86YA3
	P02585	P15531			Q9H9H4	Q00839			O00124	P17980	Q9BRU9
	Q9GZN8	P78368			Q9UHA4	P36405			Q9GZY4	P14927	O00337
	Q9BT40	P62937			Q6ZVX7	Q6UWB4			Q96DA6	Q9H3K2	Q9BW30
	Q9UBF6	Q9BUR5			Q9GZY4	Q96E66			Q7RTN6	Q499Z3	Q8N3E9
	Q9ULH0	P49585			Q96BQ1	P46977			Q7Z4T8	Q9NRG7	P41247
	P07451	P07686			Q9Y2I8	P18124			Q9Y547	Q96AB3	A8K2U0
	Q15056	Q4G1C9			P45985	P78368			Q9BVM4	Q9H2T7	Q92835
	Q92667	Q6YN16			Q9H8X9	P30740			Q8TEA8	P46459	Q9H6R6
	P58005	Q9Y6M9			A6NLX4	P62937			Q96GS6	P04083	Q8NI17
	Q04941	P18085			P15907	Q9BUR5			O60938	P19012	Q9NW97
	Q5HYI7	P56537			P29373	P49585			O75663	Q9NTG7	O14960
	Q9H0I9	Q5T0J7			Q96C01	Q4G1C9			Q9UNH7	Q99417	Q9UPV0
	P62304	O00571			P27449	Q6YN16			O00445	P60900	Q99550
	Q9H074	Q8NA61			Q9NXR7	Q9Y6M9			O00468	P62191	P08572
	Q6ZNQ3	P63241			Q969E2	P18085			Q9UHC7	P04632	Q9GZZ1
	A2RUC4	P32856			P62316	Q5T0J7			Q6P4A7	Q5VTH2	Q9C0I4
	Q7Z2G1	P63208			Q6P4A7	Q8NA61			Q9Y2G0	P13647	O94889
	Q9UBQ5	Q8N807			Q9BQ69	P63241			O00399	Q5VUJ9	Q969X0
	P14868	Q9NVV0			Q709C8	P04040			Q6IPW1	Q14240	Q5T7B8
	Q12765	Q9Y3B3			Q15629	Q330K2			Q30KQ8	Q9NX63	Q56P03
	Q9BRT3	P62081			Q96AG4	Q93100			Q5J8X5	A6NIV6	Q9UBT7
	Q0P6D6	Q96J94			Q7Z7K6	Q8N807			Q16878	Q9H095	Q2TB90
	P08133	Q7Z5J8			Q8TCG2	Q6P996			Q96Q35	Q6P9G0	O60503
	Q9NS98	Q08257			W5XKT8	Q9Y3B3			Q9UHP7	Q3KQZ1	A4UGR9
	P05155	Q5T681			Q96AB6	Q9NVI7			A0A1B0GUV7	Q86W54	Q96NW4
	Q8WYA0	Q8N456			Q96K76	P62081			Q8NBW4	P50897	Q9HA90
	P12271	P51149			Q9Y587	P49903			C9J442	Q96A05	P32971
	Q9UHB9	Q6SA08			Q15293	Q96J94			Q99538	P28070	O95841
	P11309	Q9NYC9			P04839	Q7Z5J8			Q8N5G0	O75431	P08684
	Q68BL7	Q9BPW8			Q5BJF2	Q08257			Q8IV76	Q8TAA3	C9JE40
	P48147	Q8N335			Q6PI78	Q5T681			Q11201	P62195	P40313
	Q8TDR0	Q5JRM2			Q99726	Q8N456			Q9Y6W5	P83111	O75665
	Q5W0U4	Q9NS86			Q9UHP3	P51149			Q16352	Q9H6K4	Q6NVV3
	P41091	O75396			Q9BSF4	O15382			P22234	P17050	Q14CZ7
	O60831	Q96GG9			Q8IXL9	Q6SA08			P03897	Q6ZNM6	P38398
	Q16820	P07737			P34059	Q9NYC9			O15400	Q04695	P20815
	Q9HBG6	O43464			Q99797	Q5TZF3			Q02809	P15289	Q3KQU3
	Q92882	Q9UMX0			O15264	O95433			A6NHG4	Q3ZCQ8	Q52LW3
	Q01518	P51991			Q13609	P36507			P00167	P78540	Q5S007
	Q9BWV2	P07741			Q96PH6	Q9BPW8			Q8NET1	Q8N801	Q9ULJ1
	O95865	Q5JU67			Q9BXB5	Q8N335			Q502X0	Q13093	Q86SQ7
	P0DKV0	Q8IXW0			P05060	P09525			Q96QK1	Q9HAE3	P01877
	Q14152	Q92947			Q9BZE9	Q9NS86			Q8N8R5	Q9Y233	A6NKD2
	Q8N688	P07225			Q8NHG7	O75396			O75352	Q7Z5J8	P0CW00
	Q8NEE6	O75800			Q6VY07	P35914			O75443	P25786	P19883
	Q8NE18	Q4LDG9			P09237	P07737			Q9HBH1	P16591	Q8TEB9
	Q15080	Q96S96			Q9GZN4	O43464			Q9H115	P25787	Q03113
	Q9Y3E0	A1A4V9			Q9UPM9	Q9UMX0			O43657	P68431	P0CW24
	Q32P51	P61006			P01133	P51991			P62318	A8MTL0	P03971
	Q9UJC3	P30711			Q6P1S2	P07741			Q9UGC6	P08729	Q7Z340
	Q15052	O75604			Q9H668	Q5JU67			A6NGA9	Q6P1Q0	Q7Z4Q2
	Q96J65	Q15836			O15118	Q8IXW0			Q9NZ43	O75874	Q9Y2E4
	O75879	Q53H96			Q8N5G0	Q96T76			Q16619	P49720	Q8NE79
	Q92551	Q8NE28			P43007	Q92947			A1L453	Q96L03	Q6UX06
	P0DJI8	Q12798			P37108	Q02338			Q92572	Q16740	Q9HCM3
	P08311	Q5XUX1			P62304	Q4LDG9			Q9Y587	Q9UBX3	Q9NPG3
	B3KU38	Q9BRX8			P46109	Q96S96			Q9Y6M5	Q9H936
	O15143	Q99766			O95969	A1A4V9			Q8NHG7	Q86Y39
	Q9UPM9	Q96KX0			Q12792	P61006			O43617	Q494V2
	Q8TAM2	Q9P0J0			O95025	O75604			Q99985	O95678
	Q8N183	Q8NHP8			P05496	Q15836			Q9UHP3	O43242
	A6NE02	Q8N801			Q9NUQ8	Q53H96			Q99442	Q8ND07
	O75071	P13929			H3BNL1	Q8NE28			Q9BSE4	Q9UKF5
	Q6IQ20	A4D1F6			Q9BWQ8	Q5XUX1			Q7Z4L0	A4D1T9
	Q96HN2	Q15172			P26572	Q9BRX8			P60008	O95292
	Q9GZP0	O00159			Q8TBR7	Q96D96			Q08209	P54709
	Q9BWS9	Q9NPJ3			Q9Y2T2	Q99766			O75915	Q9NZC3
	P06746	Q8NFV4			P0DJ93	Q9BYC5			Q9BZE9	P61204
	P14672	Q9BQP9			Q8IYU8	Q6UW68			Q969T7	P63172
	Q07960	Q9NP72			P47813	Q4G0U5			Q8N205	Q96DT5
	Q5TB80	Q9C002			O60513	Q9P0J0			Q9UN37	Q02818
	P62899	Q8TF09			Q5T1A1	Q6FI81			Q6IPR1	P25325
	P14384	Q96SF2			Q8TDR0	Q8N801			A6NMZ2	Q9Y371
	A8MWE9	Q86UT6			Q14508	A4D1F6			O94804	P04066
	A6NHT5	Q8NEG0			A6NCL2	Q15172			P04196	P07919
	O14495	Q3ZCQ8			P40189	O00159			P49916	Q4G0U5
	P63220	Q99426			Q96EX1	Q9NPJ3			P25311	Q502W7
	Q9HD20	Q53SZ7			Q8N8S7	Q8NFV4			Q9H082	Q8NFV4
	P46109	O60423			O15066	Q9BQP9			Q01546	P35998
	P12259	Q96M86			Q8WW43	Q9NP72			A8MYU2	Q9HC21
	A0A1B0GVN3	P19013			P19623	Q9C002			O95969	Q0VDD8
	Q9NS87	Q6P9G0			Q9BV20	Q9Y263			Q9P2P6	P78406
	Q6ZVT0	P80188			P62312	Q8TF09			Q8TF05	O95168
	Q8NHQ8	Q9BV79			Q7L099	Q9NWV4			A6NCL2	Q6ZV65
	O14617	Q8IZS6			Q15080	Q3ZCQ8			Q9BUB7	Q9BW91
	Q9GZV4	P60953			Q99757	Q99426			P42766	Q4G1C9
	Q70HW3	Q96CN7			Q92692	Q96M86			P35222	P0CG47
	P02753	P13797			P08582	P19013			O60684	Q9Y6M9
	O14925	Q9P2M1			Q9Y2G0	Q9HCU5			P52566	P30154
	O60232	P35270			Q9P2D0	Q6P9G0			Q5VTE0	Q8WW22
	P30533	Q99523			Q96P63	P80188			Q8NBN7	P61604
	Q8N511	P16591			Q7L9L4	Q9BV79			Q5W064	Q9NS69
	Q14166	Q8IYP2			P0C7P0	Q8IZS6			Q9UNF0	Q9HCG7
	Q9NXB0	A8MYU2			O75355	P60953			Q9H4B0	P17858
	Q8WXR4	P62330			Q9H106	Q9P2M1			Q8IYB5	Q5VZ52
	Q86X67	Q96JN2			Q9UJC5	P35270			O15120	Q9NUT2
	Q86TI2	P49419			Q8N556	P32969			P23743	Q96E66
	Q9Y619	A5YKK6			Q9NZZ3	P16591			Q14739	P63244
	O95498	P61221			Q92845	P62330			Q6ZNW5	P23284
	O00308	P82909			Q8TEA8	Q96JN2			Q9NYZ1	Q5I0G3
	Q6H8Q1	P04632			Q969Q6	P49419			Q9UBV8	Q8WW59
	Q15642	P62277			Q969T7	Q9Y619			P63000	Q9H0A9
	P62917	P57105			P31151	P04632			Q9Y3L3	P48668
	Q92743	P15924			Q9GZN8	P62277			Q9ULT0	Q15172
	Q99674	P55789			O60911	Q9NT62			O15066	Q9H1K1
	Q14CX7	Q8N4T8			Q7LG56	P55789			P07197	P46379
	Q96LI6	Q8NA69			P57735	Q8N4T8			P39060	Q16881
	Q07157	Q9Y305			P60468	Q8NA69			Q2MV58	Q96FW1
	B3GLJ2	Q9NZ01			Q01105	P06132			Q86X55	Q16718
	Q9P0S2	Q5I0G3			Q8WUD6	Q9Y305			Q9UID3	Q9H9P8
	Q8NGA1	Q8NDH3			Q6ZNQ3	Q9NZ01			Q9H1M3	Q9NX14
	O94874	Q5JWF8			P04085	Q8IYU2			O15145	Q15008
	Q68CQ7	O14910			Q9Y2J8	Q5I0G3			Q15834	P62330
	Q96KM6	Q96DB5			P56703	Q8NDH3			A5YKK6	Q5XUX1
	Q8WXA2	O43247			Q15048	Q5JWF8			Q9BSU1	O00231
	Q96JP5	P40121			Q92484	Q96DB5			Q9BVV6	Q9NPH2
	Q9Y3B1	O95678			Q96TA1	O43247			Q96QA6	Q07021
	Q7Z4J2	Q6UWQ5			Q8N9V6	Q5HYI8			Q9H3P7	O14980
	Q2NL98	Q8IUR7			P49458	O95678			O15144	Q9NV96
	P54687	Q15366			P12270	O95989			P13500	P62333
	Q9BQ04	Q9UGM6			Q8TBQ9	Q15366			Q8IY31	P06865
	O43291	O60906			Q92673	Q9UGM6			Q9H4M9	Q9BQP9
	Q8WV74	Q8WXQ8			P13498	O60906			Q8IUA0	Q96PN8
	P47989	Q9HAV7			Q9C0C9	Q9HAV7			Q8IYD1	P51665
	Q8N556	P55064			Q9HCY8	Q9Y3I0			O15498	O75396
	Q13296	Q9Y3I0			Q9NZJ6	Q9BSF0			Q8WWU7	Q8ND61
	O75711	Q9BSF0			Q5U649	P09668			Q9BWQ8	Q13057
	Q9Y3R0	Q02252			Q6NSJ2	Q02543			Q9Y285	Q5XKP0
	Q9Y241	Q86X55			A5PLN9	Q02252			Q7Z5S9	Q8NCS7
	Q12981	Q8N0X4			Q9BSG0	Q8N0X4			Q8TAC2	P00918
	Q9H0W9	P61026			Q8NHS1	P61026			Q6P7N7	A6NEK1
	Q8WXF7	Q86VD7			A2RUC4	Q86VD7			P52736	Q9BT78
	Q6ZMJ4	Q6V702			Q15814	Q6V702			Q9UBH6	O75531
	P35557	Q6PF18			Q9Y383	Q6PF18			Q9NXZ2	Q8TDM5
	P55884	Q9BRC7			A2RTY3	Q9BRC7			Q15393	O00217
	O14730	O75323			O15347	O75323			Q9Y2L5	Q04837
	O95197	P49901			Q9HBL8	Q9Y5Y2			Q9ULY5	Q9BUR5
	Q96IM9	Q9Y5Y2			P20827	Q9H3Z4			Q9Y2W6	Q9BV79
	P07492	Q9HBH5			P59797	Q9NS69			Q86U90	Q9GZT6
	A8MPX8	Q9H3Z4			O43657	Q8IZ83			Q9P2E9	Q15369
	Q08629	Q9NTI2			P17900	P16278			P40189	P23919
	P35606	O43617			Q9BU23	P25398			Q8N271	P42126
	O15481	Q9NS69			Q9UBB6	Q9UI09			Q9NX00	Q99460
	P31151	Q16651			Q9UIS9	Q5VZ72			Q8N690	Q93088
	Q9Y3L5	O75663			Q969L2	A0A1B0GTY4			P00751	Q6NXE6
	Q14DG7	P16278			Q9Y5A7	O43776			P15907	O43169
	O43808	P25398			Q3KNT9	Q96M83			P58546	Q8N9Z9
	P26992	Q9UI09			Q6NXP2	Q8IVH4			P20783	P12277
	P42356	O00763			Q9BV57	Q3SXM5			Q9NP97	Q86UN6
	Q6NSJ2	Q5VZ72			Q9H3V2	Q92747			P84095	P53985
	Q9H093	O14638			Q9H0N5	P35626			P37840	Q9BXA6
	Q96HF1	A0A1B0GTY4			O75888	P63172			Q9UGP8	P20155
	Q17RR3	Q6UWM5			Q7Z4T8	Q502W7			Q3SXY8	A4QMS7
	P62851	Q96M83			O75493	P13716			P84103	Q8TCT1
	P55795	Q8IVH4			P49788	Q7L5D6			P49458	P09936
	Q86TW2	P35626			Q96MS3	P61020			Q969E2	Q15257
	P12955	O95456			P43353	Q14435			P35625	O43674
	Q30KQ5	P63172			Q9BXU3	Q9UBQ5			O43272	Q8NFW8
	Q13099	Q8WWF3			Q9NX00	Q86UN6			P59861	O95139
	Q14129	Q502W7			Q9NXG0	Q9UJ68			P15559	Q9UI12
	P06858	Q15118			P50443	P15529			P58876	Q9NPE6
	Q5T6F0	P61020			Q9NS87	P60673			Q99757	Q53H82
	Q8NG35	Q86UN6			P59861	P02545			Q13232	O60888
	Q8WUD6	Q9UJ68			Q5T197	P62269			Q8TF30	Q96RQ3
	Q6VY07	Q9Y448			P24311	P62750			P53367	Q93009
	Q5T5P2	P24666			Q96SE0	Q9Y614			O95084	P00441
	Q6ZNF0	P15529			Q5TFQ8	O43852			Q9H3S4	Q92506
	Q96AQ6	P05787			Q5T750	P26583			P20132	B2RV13
	Q5VVX9	Q075Z2			Q8N104	Q8TCT1			A6NFU0	Q9NZL4
	B1AK53	P60673			Q8WV74	P62280			Q00341	Q96PN6
	Q16706	P02545			Q6UWE3	P62829			O95747	P27348
	Q08345	Q8N6G2			O75427	Q96LM5			Q8NDI1	Q86X76
	Q6IQ23	P62269			A6NDU8	P21741			Q9H0T7	O95182
	Q9UHV7	Q9Y614			Q9BRT3	Q53GQ0			Q92834	P21796
	Q969I6	O14561			Q86U90	P62244			P52597	P35626
	Q86UQ4	Q8TCT1			Q9NRK6	P30050			O95835	Q96M53
	P43366	Q96LM5			Q8NF91	P07203			Q9BV68	P50502
	Q96G03	P21741			Q14247	Q9UMS5			Q8TC05	Q99536
	Q8NGS0	Q53GQ0			O14976	B2RV13			Q3ZCW2	P35579
	Q8TD06	Q9UMS5			Q59EK9	Q6ZNM6			P31146	Q96LM5
	Q13535	B2RV13			Q8N688	Q16718			O95159	O14818
	Q92696	Q6ZNM6			Q2KJY2	Q96IJ6			A1L162	Q8IXY8
	P02549	Q16718			Q6ZUS5	Q96AQ8			Q9C0C4	Q6PEW0
	P54252	Q96AQ8			Q9BQ13	Q9GZS3			Q9Y6B7	Q9NWU1
	Q6UW56	Q9GZS3			A0PJW6	Q5VWZ2			P05546	P08727
	Q96PH6	P11233			P02751	Q6ZVS7			O75865	O95473
	P23258	Q5VWZ2			P13645	Q9NUQ2			Q9HAR2	P02794
	Q92905	P48723			Q9BUN1	P38432			Q8NCA5	Q03013
	P48681	Q6ZVS7			P29144	O14950			P49184	P09488
	Q8TD16	Q9NUQ2			Q5VYP0	Q8TDM5			Q9Y2I8	Q9NP72
	Q9H299	Q5H9T9			Q99963	P17568			Q8IWT0	Q8N4E4
	Q6UXY8	A6NF34			Q16401	Q9NTK5			Q6GV28	Q96M20
	Q969Q6	P38432			Q8NHQ1	A4QMS7			O00443	Q8N7X2
	Q8IU85	Q9HD47			O75071	Q99627			Q99445	O75964
	Q9Y383	Q8TDM5			Q9BYT3	Q16740			P61956	P50395
	P62913	P17568			P12035	P09496			P24311	Q96KP4
	Q9UBS4	Q9Y4X5			Q9P2E9	Q9P032			Q8N7F7	P54819
	Q709C8	A4QMS7			Q9BRX2	P50570			Q13217	Q96JQ2
	P08590	Q16740			Q16610	O95169			Q9UGJ0	Q8NCW5
	A8K7I4	P09496			Q6UXI9	Q8TBP6			Q96F44	Q9BY14
	O43854	Q9P032			Q99816	Q5XKE5			P08236	O75608
	Q9NWW6	O95169			P51572	Q9UBQ0			Q1L6U9	A1A4V9
	Q30KQ7	Q8TBP6			Q32NB8	P30405			P15291	Q14558
	P84085	Q9UBQ0			Q7Z4L0	Q5JUQ0			P56378	Q6ZUA9
	P53801	Q9H9S3			Q92696	P62879			Q13491	Q6UXV1
	Q9HAV0	Q9H1M3			Q92930	Q9BY14			P02585	Q99613
	P15328	Q9BY14			P53680	Q9H1K1			Q9GZN8	Q96DB5
	Q8N4N8	Q9H1K1			Q12797	Q8NFH4			Q9BT40	Q9Y3B8
	P0CG04	Q9UDY4			Q08629	Q8N7X2			Q9UBF6	Q96EP5
	P08183	Q8N7X2			Q12906	Q9BUM1			Q9ULH0	P63151
	Q5QNW6	Q9Y6M0			Q8IUC4	Q9Y3F4			Q9BUN8	Q9NTM9
	Q969L2	Q9BUM1			P54707	Q494V2			P17844	O43396
	Q5H8A4	Q494V2			O14617	P55735			Q92667	P23528
	Q9UKL6	P40617			Q9H2G2	O43324			P58005	P35237
	Q5U5R9	P55735			Q14642	Q96HR9			Q9H0I9	Q9NXE4
	O60493	Q9GZP4			Q68G75	Q9BWX1			P62304	Q96A08
	P41159	O43324			Q9UHB9	O14494			Q9BW83	Q9Y296
	A6NFQ2	Q96HR9			P10114	P11182			Q9H074	Q9Y3A5
	O94832	Q86WA6			P30536	Q15019			Q6ZNQ3	P61160
	Q06278	Q9BZR8			Q09028	P30046			A2RUC4	Q7L2H7
	P21980	O14494			Q63HM2	Q5VU69			Q7Z2G1	P00395
	P68133	Q96BW9			P55795	Q8WY22			Q12765	P51649
	P02008	P30046			O94822	Q5XKP0			Q9BRT3	P55786
	Q9UM54	Q5VU69			Q5T7R7	Q96L03			P08133	P62805
	P46439	Q5D862			Q9GZV4	Q6P2H8			Q9NS98	Q9Y3I0
	P09382	Q13362			Q9BTE1	P37802			Q8IUR7	P49247
	P20848	Q08623			Q9Y6Y0	Q8ND07			O60784	P07195
	P98196	Q96HY7			Q99622	P08727			Q8WYA0	P61006
	Q562R1	Q2KHT3			P80511	Q15843			P12271	O75251
	P17213	Q8WY22			Q15052	P11234			Q9UHB9	Q6A555
	P08779	Q5XKP0			Q9P2P6	Q8N183			P11309	O43707
	Q15147	Q96L03			Q14765	Q8WV93			Q68BL7	P49773
	P04003	Q9BW83			Q14444	O43674			Q8TDR0	O75688
	P35749	P37802			Q96CN4	P20933			Q5W0U4	P61163
	Q13336	Q8ND07			P42574	P20337			Q9BRG1	Q8N8N7
	Q9BXW6	P08727			Q86VV8	Q2VYF4			O60831	P14854
	O75355	Q15843			Q8NBQ5	Q92542			P02790	O43175
	P48163	P11234			Q9NXF1	Q9H0A9			P18850	D6REC4
	P08754	Q7Z794			Q8TAM2	Q8ND76			Q16820	Q9BRC7
	Q9H4A9	Q8WV93			Q6IPT2	P14854			Q9HBG6	Q15005
	P33176	O43674			P55327	Q9NRX4			Q92882	Q8NHX4
	P07911	P20933			Q8TD31	Q15031			Q6QHF9	P03886
	Q9Y490	Q92990			O43149	Q04760			A6NNL5	Q8TEX9
	O75897	Q2VYF4			Q8IYT3	O00233			P09471	O95298
	P04899	Q92542			Q5JR12	O00217			O95865	Q9HAV7
	Q9H2G2	Q9H0A9			Q96S53	P61353			Q9BV86	P16152
	P09525	Q8ND76			Q9NW68	Q7L1Q6			P0DKV0	Q9NRG9
	Q96QV6	P14854			P08575	Q9UMX2			Q8N688	P61981
	P22492	Q9NRX4			P78356	D6REC4			Q8NEE6	Q05655
	P14550	Q9UIJ7			Q9H4I9	Q9NQH7			Q8NE18	Q9NZ45
	P42224	Q04760			O95497	Q6P1Q0			Q15080	P61970
	Q14651	O00233			Q6UX73	Q8N5Z0			Q9Y3E0	Q9BRQ6
	P67936	O00217			Q96I23	O14949			Q9UJC3	Q8TBZ9
	Q15418	Q5TEU4			P27338	Q16186			Q15052	Q9UBQ7
	Q9UHD1	Q9BTU6			Q02817	Q13825			O75879	O00629
	P28482	Q7L1Q6			Q12979	Q86VS3			Q92551	Q96LQ0
	P07814	Q9UMX2			Q8IUZ5	Q96LQ0			P0DJI8	O00232
	Q9NQT8	Q9NQH7			P02452	Q9NV96			P08311	Q16822
	P51812	Q6P1Q0			Q7Z2W4	Q8TCI5			B3KU38	Q9HD34
	P04040	O14949			P32298	P07919			O15143	P13693
	Q8IZP9	Q16186			O94804	Q9Y6A9			Q8WVJ2	Q9P2M1
	P29803	Q13825			Q9C0F1	Q9NX40			Q9UPM9	P62942
	Q93008	Q86VS3			B1AK53	Q8IWL3			Q8TAM2	Q969R2
	Q8N392	Q4G176			Q9GZN7	Q9HAC7			Q8WZ42	Q68CQ1
	O95433	Q96LQ0			Q86VH2	P61626			Q5JTN6	Q9UJA9
	Q86V21	Q9NV96			O43819	P30049			Q9BYT3	A6NFZ4
	P54707	P05089			Q9NWZ5	Q96M20			A6NE02	P57678
	Q8WX39	Q8NEA5			P21695	Q93008			O75071	Q5VU69
	P11215	Q8TCI5			Q3MIR4	P08294			Q9GZP0	Q8IW92
	P16118	P41222			Q9Y3E7	Q9P003			P14672	Q6NXP6
	P49902	Q8NHS2			Q9H2U1	P54886			Q07960	Q96SB4
	Q9BR76	P33947			Q6DKJ4	Q9H8M7			Q5TB80	Q5U5X0
	Q96T76	P07919			P98082	Q86Y39			P78356	P41250
	Q86Y46	Q9Y6A9			P53634	P60866			Q9UHQ4	P28330
	Q16778	A6PVS8			Q2NL98	Q9NXA8			P14384	Q8WV93
	O95373	Q9NX40			Q53S33	Q6P047			A6NHT5	Q9UIA9
	Q12792	Q8N9N7			P19957	O15127			O14495	P99999
	P27361	Q8N6M8			Q96SB3	Q6IQ20			P80723	Q14203
	Q96TA1	Q9BVM4			P24593	Q6P2C0			P46109	Q8N4T8
	Q96S53	Q8IWL3			Q99727	Q86WZ0			A0A1B0GVN3	P23381
	Q5M775	P30049			Q02742	P62249			Q9NS87	Q13630
	P08581	Q96M20			Q9H1F0	Q08722			Q6ZVT0	Q02252
	O00757	Q9P003			Q9BQ04	O75340			Q8NHQ8	P27105
	Q7Z2K6	Q86Y39			Q6T311	H3BRN8			O94822	Q15435
	P16402	Q9NXA8			Q8WXI4	Q6YP21			Q14765	P15529
	Q9UJU6	Q6QHF9			Q96A57	Q86W54			O14617	P60891
	O15247	Q5SQS8			Q5T5P2	O95168			O60232	Q9Y2S7
	Q6YHK3	O15127			Q8N4A0	Q9H1P6			Q9HDC9	P61026
	Q9Y678	Q6ZVM7			Q9BYM8	O95139			P30533	Q16777
	Q9UBI6	Q6P2C0			Q7L5N7	Q969U7			Q8N511	P56385
	P53618	Q86WZ0			O60725	Q9H7X7			Q14166	Q9NQ48
	Q15126	Q9Y487			Q7Z2Y8	Q9UII2			Q9NXB0	P35580
	P59998	P62249			Q9BYC2	O14925			Q8WXR4	Q16563
	Q9H0P0	Q08722			P07205	P50583			Q86TI2	P11908
	P11217	O75340			Q96P26	Q9H2H8			O95498	Q8IWL3
	Q12905	H3BRN8			Q14410	P08729			O00308	A3KMH1
	Q92747	Q6YP21			Q9Y2E5	P01833			Q6H8Q1	P43686
	P05107	O60784			P02549	A6NFZ4			O00370	O95861
	Q9P0V3	Q86W54			Q13642	Q9NQR4			Q15642	Q14997
	Q9NYL9	O95168			Q5W0U4	Q8TCT7			Q99674	P60510
	Q04828	Q9H1P6			Q5VVP1	Q9NTG7			Q14CX7	O43181
	Q9H3M7	O95139			Q3KNS1	P01591			Q96LI6	Q06830
	O60844	Q969U7			P15311	P50995			Q07157	O95782
	P0C7L1	Q9H7X7			Q93052	Q96AT9			B3GLJ2	P62826
	Q53EL6	Q8N5S1			Q9H4B8	O43681			Q9Y5J7	P36871
	Q9NZA1	Q9P035			P02787	Q9H3K6			Q9P0S2	P10599
	Q9UBB6	Q9UII2			Q96JA4	P14324			Q8NGA1	Q9Y2T7
	P98082	P80723			Q96M34	Q9NTX5			O94874	P16562
	Q04637	P50583			P08133	Q5BN46			P63162	Q6P2H8
	P68402	Q9H2H8			P62714	Q9Y2S7			Q68CQ7	Q9BVL2
	P62879	Q9NYZ2			Q8N443	Q6P587			Q96KM6	Q9NPJ3
	Q5JWF2	P53990			P98164	Q93050			Q8WXA2	P54920
	Q99805	Q86VQ6			Q9NQ38	Q9H6K4			Q96JP5	Q9BR77
	Q9NP55	A6NFZ4			Q9BQS6	Q96LU5			Q8N6Q1	Q9BTX1
	Q96EN8	Q9BRG1			O43795	Q9H936			Q16774	P29218
	P21291	Q9NQR4			Q13107	O60888			Q7Z4J2	P15374
	P49137	P50995			Q07065	Q96LJ7			Q2NL98	P37198
	Q5SRH9	P14324			O15228	Q9H8Y8			Q9UHV9	Q9H3K6
	Q08752	Q9Y547			Q5VTQ0	Q8NA72			Q9BQ04	A6NNW6
	Q9C075	Q5BN46			Q6ZRH7	Q9GZY8			Q13907	P60981
	Q96E17	Q9Y2S7			P0DPI2	Q8ND61			O43291	P24666
	Q6ZU35	Q9H6K4			Q8IYM0	Q9C005			Q8WV74	Q9UQ80
	P46977	Q5H943			P17844	Q6P1A2			P47989	Q9H300
	P17812	Q05655			P14866	P61081			Q8N556	Q9H503
	P12429	Q9H936			A6NMN3	P46783			Q13296	Q7Z6W1
	Q99829	Q92572			P13796	O95721			Q8TBQ9	O14548
	O75368	O60888			P46940	Q5VWP2			O75711	P12273
	Q92973	Q9UNE7			O43490	O95298			Q9Y3R0	Q86SX6
	P21333	Q02952			P05107	P56385			Q9Y241	O75340
	Q9BUL8	P21283			Q99758	Q70HW3			Q12981	P19075
	P48444	O15400			P01011	P51970			O75800	Q16555
	O60502	Q9Y639			Q9Y646	Q92734			Q09028	P17152
	Q92544	Q9GZY8			P41236	Q03169			Q30KP9	O95822
	Q14764	Q8ND61			P35241	P61224			Q8WXF7	P62241
	Q6ZQN7	Q9UF47			P51687	Q8IVS2			Q6ZMJ4	Q4G0N8
	Q9Y264	O95476			P17812	P17152			P35557	Q5VZ72
	P19652	Q9C005			P19338	P61254			O14730	P18085
	Q14019	Q6P1A2			P53396	O75380			O95197	P22392
	O00442	P61081			O75715	Q99965			Q96IM9	H3BRN8
	Q14533	O95721			P35749	Q8WVP5			P07492	P49585
	Q9BV40	Q9Y2V2			A8MXQ7	A6H8Z2			Q08629	Q9ULC4
	P08575	Q5VWP2			P27487	P61086			P35606	P35080
	Q15019	O95298			Q13508	Q9Y3D6			O15481	Q86Y82
	Q8WTU2	Q02413			P31150	A5PLK6			P31151	Q9NRX4
	Q8TCJ2	P56385			P49321	P11498			Q14DG7	P06702
	O43246	O60635			Q9P0W8	Q9HD20			O43808	Q9H6R3
	P29373	Q9UKJ8			P23219	Q16658			P26992	Q7L5D6
	P30050	P51970			Q86W67	Q5VZ52			P42356	Q06210
	A0A024RBG1	Q03169			P35221	Q16769			Q9Y376	P06396
	P29966	P61224			O94979	P16401			Q6NSJ2	Q92542
	A0MZ66	Q8IVS2			P35222	Q9HD34			Q9H093	Q6UWN0
	Q96JY6	P17152			Q6ZUA9	Q96T52			Q96HF1	Q9Y6J8
	Q14738	O75380			Q07108	O43181			Q17RR3	Q6UW68
	Q6UXG2	Q9NX47			P49441	Q9H9B4			P0C7P0	P20338
	Q13813	Q99965			P42858	Q7RTX7			P55795	A6NFE3
	Q9NXR7	A6H8Z2			P51148	O43414			P12955	P60660
	O15131	Q9Y3D6			Q9H2U9	Q00535			Q30KQ5	Q8N0U8
	P68036	A8MZ97			P48507	Q9NRZ7			Q13099	Q96AN5
	P50148	P11498			Q15029	O14737			Q14129	P18669
	Q14914	O95159			O60506	Q15121			P40617	Q6P047
	P12268	Q5VZ52			P08473	Q8NBQ7			Q17RY6	Q9NR45
	P62888	Q16769			P98196	P61513			P06858	P49753
	Q14847	Q9HD34			A8K7I4	O14745			Q5T6F0	Q9UBQ0
	Q9BQI0	Q9ULC5			Q92551	Q8N5K1			Q8NG35	P09417
	P23246	Q4ZJI4			P35606	Q96FZ7			Q02413	P61916
	Q9NRW1	O15305			Q1MSJ5	Q96C92			Q8WUD6	O14967
	Q14247	O43181			Q6IAN0	L0R6Q1			Q6VY07	P49411
	O60547	Q8N5M9			P30533	P61758			Q5T5P2	P30049
	Q9Y3F4	O43414			P28799	O43678			Q6ZU80	P56556
	Q96G61	Q9NRZ7			Q9Y6Y8	Q9H492			Q6ZNF0	P52565
	P54646	Q15828			P61962	Q9BU61			Q96AQ6	P31939
	P01210	Q9NZ43			Q9HBG6	P51648			P15941	P05388
	Q9H254	L0R6Q1			Q99518	Q5RI15			Q9GZP4	P55789
	Q8N661	P61758			Q8IVS8	P00367			Q5VVX9	Q6P2C0
	O14976	O43678			P20848	P49450			B1AK53	Q6V702
	Q9UJ70	Q8N1N4			Q6W3E5	P63220			Q16706	P53396
	P32969	Q5RI15			P10412	Q5U5X0			Q08345	P54803
	Q9Y295	P00367			Q8NE18	Q8IWF9			Q6IQ23	P07108
	Q9NRV9	Q8NBN7			Q9BSH5	Q16629			Q5BJF2	Q8WUK0
	Q14525	P49450			P54252	Q9P2S5			Q9UHV7	P10768
	Q9H444	Q5U5X0			Q8NCM8	P62851			Q969I6	Q9UNZ2
	Q96DE0	Q9P0J7			Q9H579	P10599			Q86UQ4	O15173
	Q01523	Q6ZVK8			Q9UI38	P62899			P43366	Q9NX46
	Q02750	Q8IWF9			Q9BQA1	Q9UG56			Q8NGS0	Q13162
	O43426	O60830			Q9Y6D6	A8MTL0			Q8TD06	Q9H5F2
	P78417	P62314			Q9UGP8	Q99471			Q13535	P07741
	P54136	Q9BSE4			Q9Y285	Q5VVQ6			P49354	Q15370
	P49641	Q13907			Q04828	Q9BR77			Q92696	Q9Y5K5
	Q9UKR8	P62341			Q9BX10	Q9BTY2			P02549	Q86VD7
	P01116	O00400			Q92499	O75695			P54252	P27797
	Q9Y259	P10599			Q86VW1	Q9UJU6			Q6UW56	Q9NTX5
	A6NM43	Q9UG56			P20073	O14521			Q96PH6	P07738
	Q16539	A8MTL0			Q86XP1	P41208			P23258	O75323
	P16671	Q9H3Z7			O00308	Q8WVC6			Q92905	Q8IVU9
	P55769	Q5VVQ6			P31146	O14548			P48681	O15294
	P55327	Q9BR77			P12814	Q9Y296			Q8TD16	Q99643
	Q9NR19	Q9ULC4			Q7RTY3	P15954			Q6UXY8	Q8NEY3
	Q66LE6	Q8WW34			Q99613	Q9BZQ2			Q969Q6	O95167
	Q92845	O75695			P05186	Q9C0E2			Q8IU85	Q92947
	Q15102	O14521			A4FU49	O43676			Q7Z6B0	P23434
	P17900	A1L453			Q8TB37	P35080			Q8IUB2	P49427
	Q9Y600	Q8WVC6			P51114	Q6NXP6			Q9Y383	Q9Y6A9
	Q92734	O14548			Q9BVV7	O14880			P78383	Q9NZ01
	P26639	Q6NT32			Q04637	P14406			Q709C8	Q6UWP2
	Q13155	P05026			P59095	Q8TD35			P08590	Q8N9A8
	Q9Y5A7	P15954			P08174	Q9UDW1			A8K7I4	P55036
	Q9Y2A7	P0C7M6			Q9NP80	Q8N9Z9			O95428	P52758
	Q04446	O43676			O75223	Q9H2D1			Q15286	O60729
	Q9NZH0	Q9UHV9			Q99880	Q8WW59			P41222	Q9Y3E5
	O00203	Q8WVJ2			Q8IYD1	P62877			Q9NWW6	Q6PF18
	Q969Y0	P62318			Q7Z5A4	O60502			Q30KQ7	O96015
	O43633	P35080			E5RG02	Q99747			O14638	O75880
	Q9NWV4	Q06481			O00299	Q4G0N8			P84085	Q9NY33
	Q9Y5P6	Q6NXP6			P16083	Q6UXV4			P53801	Q14435
	Q14344	O14880			Q96QH8	Q96CD0			Q9HAV0	Q9UK85
	P48454	Q9UDW1			Q9NZH0	Q96G03			Q8N4N8	Q96CS3
	P01583	Q68D91			A0A1W2PR19	Q9Y584			P0CG04	Q6P2D8
	P23141	Q8N6K0			Q13148	O75844			Q969L2	P30626
	P26196	Q8N9Z9			Q6UW60	P60602			Q5H8A4	P16104
	Q9BSJ8	A6NFU0			Q96LZ7	Q6P4Q7			Q9UKL6	P26440
	Q9UJC5	Q9H2D1			Q03154	P30626			Q5U5R9	P18206
	Q96IJ6	Q8WW59			P02679	Q9H078			P13645	P05387
	O75019	P56378			O15372	O95167			Q7Z794	P30041
	P20073	O75629			Q9Y3D7	P48553			P41159	O75190
	Q15029	Q99747			O43426	P13473			Q5VVP1	P28072
	Q15796	Q9UHQ9			P46060	Q17R31			P02751	Q9UDW1
	O00764	Q6UXV4			Q9Y267	Q8N9W8			Q2NL67	O43747
	P63173	Q9Y385			Q92834	Q9Y3Q7			P07864	O43678
	P57735	Q9BUB7			O43272	O60493			P0DPI2	Q8IWA6
	Q9UKA9	Q9Y584			P25686	P83111			Q9UKJ8	Q8NHS0
	Q15814	P60602			Q53S58	P49207			Q8IYU4	O43765
	Q9HD42	P30626			Q14103	Q9NRP0			O43301	Q8TBP6
	Q12979	Q9H078			Q7Z6B0	O95415			Q9BYV1	Q9H0U4
	P26373	O95167			Q16576	Q96IX5			Q96SB3	P56134
	Q9Y4G6	P13473			P12955	Q9NRF8			Q8N443	Q5BN46
	Q9Y2T2	Q8N9W8			Q9NTU4	Q9GZX9			Q6NVV9	L0R6Q1
	Q12965	Q92520			Q8IYJ2	P31327			Q8NE86	O75438
	P61966	Q9Y3Q7			P26599	Q96PN8			P19961	O95563
	Q06323	A0A1B0GTH6			P20042	Q8IWA6			Q9UGI8	Q9UKM7
	P62829	Q8N8R5			Q8TC12	A3KMH1			Q6ZVM7	P49721
	O95081	Q9P0P8			Q14764	P05783			P15924	P36551
	O76094	O95415			Q86W34	O96015			Q1W4C9	Q4VC31
	P62280	Q96IX5			Q96PP4	O00258			Q5H943	Q9H0R4
	O94760	Q11201			P48307	P12532			E9PQ53	Q9UG56
	O95427	Q8N271			Q9BSJ8	Q8TCT8			Q9NPB1	Q9Y5K8
	Q9H4G1	Q00005			Q9UL46	Q9HBL7			Q8N158	Q9Y316
	P0DME0	Q6ZVX7			P0DOX5	P49247			Q5TFQ8	P62937
	Q8N163	Q9Y2I8			Q01546	A6NCM1			O15347	Q9BRX8
	P38159	Q9H8X9			Q8IUA0	Q86U28			Q8WVD3	P52209
	O00180	A6NLX4			Q8NDX9	Q9H6Z4			Q8IYU8	Q8ND76
	P47897	Q8IWA6			Q99445	Q86T03			Q96AJ9	Q5BJE1
	O60763	A3KMH1			Q96Q35	P26196			Q9BXU3	Q9BRF8
	Q9Y5Z4	P05783			Q13510	P18077			Q7Z7K6	P07237
	O95562	O96015			Q5JWF2	Q04323			Q6NSI4	P62820
	Q8TCE9	Q96C01			Q8TDG2	Q8NHR9			O75208	Q8TCI5
	P13716	P27449			O15143	Q13423			A0A0J9YY54	O00487
	O14727	Q8TCT8			Q13630	Q5TFG8			P27338	Q9NR28
	Q12906	P62316			P31513	P10301			Q96N06	Q5T440
	P13667	Q6P4A7			Q9BV68	P56381			O75379	P61978
	Q9H5N1	P49247			P49916	Q96HP4			O43826	Q96AQ8
	P61923	A6NCM1			Q8N2F6	O94903			P29762	Q13505
	Q9Y696	Q9BQ69			O95925	P62861			Q8NHM4	P07311
	P61803	Q5BJF2			Q9NYR9	Q8NHS4			Q9Y2Z9	P23526
	Q9UHA4	Q6PI78			P49841	Q96Q11			Q9BPX6	P0DOX8
	O14498	Q99726			P0C7L1	Q9BRF8			Q04759	P40616
	Q99622	Q86T03			Q92905	P30622			Q9BYM8	P11234
	Q5VYK3	Q8IXL9			Q9UNQ0	Q9Y5L4			O00167	O75604
	P61570	Q9BZE9			P04439	Q8IWB6			Q8WWX0	A6H8Z2
	Q99808	P09237			Q07157	Q8N4H5			Q9BTX3	Q9P032
	Q8IUC4	Q13423			Q96Q42	Q9Y3C6			Q96LZ2	O94905
	Q96QE4	Q5TFG8			Q8WX39	Q9NZM6			Q2TAC2	A0A1B0GVZ9
	Q9UH03	P56381			P16298	P07996			Q9NWR8	P06753
	O15118	P01133			Q9ULH0	Q9NVE4			Q8NFU3	O14949
	P61225	Q96HP4			P04264	Q6P4F2			Q6NVU6	P21589
	Q9NYP3	H3BNL1			P21291	Q9NW15			A1XBS5	Q15181
	P52630	Q9BRF8			Q6JVE5	P56181			Q96QA5	P08195
	Q96EK6	P0DJ93			Q8NCQ7	Q0P6D6			O94985	P22314
	P54577	P47813			Q9H7D7	O75506			P48730	P61421
	Q8TD30	Q8N4H5			Q17RY6	Q9BUE6			P46108	P19021
	Q13572	Q9NZM6			Q15286	O15212			P60880	Q86U28
	P11388	O60513			P78330	O60676			P57764	P67812
	Q15628	Q5T1A1			Q08209	Q496A3			Q9BTT6	Q9C005
	Q5MY95	Q14508			Q6ZU80	A0AVI2			Q99963	O43324
	P42574	Q6P4F2			Q9Y2C4	P04181			P13797	Q8N142
	Q7Z2W4	Q99757			Q16595	Q8N5M1			O95429	O75083
	Q7L9L4	Q9NW15			P68036	O75438			Q9GZN4	P31943
	Q5VW32	P56181			P09651	Q8N4E4			Q9Y287	Q8IWF9
	P62312	P0C7P0			P84103	O60669			Q5JR12	Q6P4F2
	Q9BTV4	O75506			Q9UQ16	O60220			Q96DC8	Q9NXS2
	Q8NBR6	O15212			P98198	Q9BS40			Q9NRA2	O14494
	P20042	O60676			Q9P2T1	P23470			A1L188	O43708
	Q9Y243	Q496A3			Q8TAZ6	Q96B49			Q99807	Q8NBT0
	P49223	Q8TEA8			Q14166	C9JQI7			Q6IQ22	P07737
	P78344	P04181			Q96DX4	Q9H0R6			Q14393	Q6P5S2
	Q15717	O60911			Q9UNF0	Q9BV40			Q14767	Q15185
	Q9Y450	Q01105			Q8IZP9	Q96I45			Q96M89	Q9BRK5
	P07203	O75438			P09543	O14957			Q9H0F6	Q3SXM5
	Q6P3W7	Q8N4E4			Q96GS6	Q9UGM3			O75425	P51148
	Q9Y6Y8	Q8TBQ9			Q96EY8	Q9NTG1			Q9BYT8	Q96HR9
	Q15417	Q5U649			Q01523	Q04941			Q9NZJ6	Q9BXM9
	Q9NRP0	P20827			P49354	P32929			O00560	Q99426
	P55010	P59797			Q6UDR6	P06703			Q9UQM7	Q15631
	Q14444	Q6NXP2			P17655	Q8TF08			Q96BY9	Q13620
	O15116	Q9H3V2			P21964	Q9BSK2			P17600	Q96Q11
	Q9H221	Q9H0N5			Q8WWC4	Q14203			Q9BXJ8	Q9Y570
	P12883	P49788			Q6KCM7	Q9NY65			P21579	Q9GZS3
	P61619	Q9NXG0			P63132	Q8TCU4			Q9HA64	Q5T0J7
	P25090	P59861			O43865	P60709			Q3KRA9	Q75WM6
	Q7Z2Z2	Q5T197			Q9H3P7	P16615			P62316	Q9Y262
	Q9UHD8	O14957			O60716	P45880			O75830	Q96LY2
	O76054	Q9UGM3			O75208	Q8IYT1			P47813	Q9H1U9
	Q96K76	Q9NTG1			O15498	Q9UM54			P08962	Q99766
	Q9HBL8	Q8TF08			Q9Y2T3	P62195			Q99728	P60228
	A6NEH6	Q6ZUS5			P29992	O60313			Q9H4I9	O94973
	Q9ULV4	P02751			O15120	Q9UL16			O15393	Q969U7
	Q9Y2Q0	P13645			Q9UDY2	O14967			P62837	P49755
	P08708	Q14203			P00450	P68032			Q3KNT9	Q7Z7A1
	Q8IYU2	Q9NY65			Q9NYL9	P45974			Q9UBM1	O15127
	Q86WN1	Q8TCU4			P03905	Q9P1Z9			Q9GZP9	Q5RI15
	P43007	P60709			Q9NVA4	Q5T0N1			O95363	P31948
	P35221	Q9BUN1			Q8NCI6	Q8NE62			P19623	Q99598
	O00748	P16615			P23743	Q13813			Q9Y3M2	Q8N0X4
	Q16576	P45880			Q7RTN6	P22061			P61266	Q9H9B4
	P63272	P29144			P61966	P39023			Q9H0A6	Q10567
	Q15942	Q8IYT1			Q96IM9	Q9HB07			P15622	Q71UI9
	Q9NQ38	P62195			Q53H12	Q8NA56			Q7Z2H8	O14880
	Q9UQN3	O60313			Q6UXY8	Q5QNW6			Q13190	Q8TBF2
	O00258	Q9UL16			A0A1B0GVN3	Q499Z3			Q7RTY3	P61247
	Q9H201	O14967			Q8N690	P14735			P39210	Q6PI48
	Q14108	P68032			Q9BRT2	P61204			A6NGB0	A0AVI2
	P51452	P45974			Q9Y577	Q9C0B2			O60885	P12074
	Q9P109	Q9P1Z9			P61619	Q9ULD0			Q8IUQ4	Q96GE4
	P05164	Q5T0N1			Q13492	Q9BXM9			P04062	Q9Y3D6
	Q9NUU7	Q8NE62			Q9BR76	P48147			Q8NHW5	P14735
	Q15121	P22061			Q7Z4U5	O75964			Q96A57	Q9H3Z4
	Q9NSK7	P39023			Q9Y365	Q09666			P58511	Q9GZT8
	Q6XZB0	Q9HB07			P13866	O75880			Q9UJ99	O00299
	Q9UBI1	Q8NA56			P78344	Q15149			Q8IY45	O43805
	P62750	Q499Z3			Q8TCT9	Q5VUJ9			Q6UW78	P22626
	P50443	P14735			O43633	Q9UK85			Q13492	P63010
	Q9UK39	P61204			Q6UWN8	P19440			P22735	P08603
	Q9Y548	Q16401			P04062	P61978			O95816	O43676
	Q9HC98	Q9C0B2			Q5JTN6	Q9Y2S2			Q75V66	Q15366
	Q86VS8	Q9ULD0			Q99538	Q96GE4			P42357	P48556
	Q13045	Q8NHQ1			Q9NPB1	Q96DN5			P59095	P52948
	P62906	Q9BXM9			Q13418	Q99643			Q8TF76	Q99747
	Q9UPU5	Q9BYT3			Q9UHD1	A6NNW6			Q9H1F0	P36578
	Q9UP83	P12035			Q9H7Z7	Q00765			Q05952	Q9Y6B6
	Q2M3G0	O75964			P60022	O75935			Q86UE4	Q01469
	Q9UBB4	Q9BRX2			P60153	P54750			P43004	P24310
	Q9HB71	Q99816			Q9UGJ0	P50914			Q15848	Q9Y5L4
	P23921	O75880			A0A1B0GTR0	Q9H300			P09651	P29692
	Q14008	P51572			Q14739	Q9HA77			O43822	Q86YB8
	Q9UHY1	Q5VUJ9			P06730	P46779			O14656	Q8N4H0
	O95837	Q32NB8			O75781	Q9GZT8			P40121	Q9BU61
	P43307	Q9UK85			Q6UWP7	Q14258			Q86YN1	P07339
	Q9UKF6	P19440			Q9UHB6	P10109			Q7RTS7	Q8N5M1
	Q8N5J2	Q92930			Q7Z4H3	Q66LE6			Q8NBQ5	Q15046
	Q8N8S7	P61978			Q9H903	Q96NB2			P14866	Q07020
	O60716	P53680			Q14677	O75688			Q9H0N5	P61158
	O00429	Q12797			Q6JVE9	Q9C0D2			Q495N2	P61009
	O75351	Q96GE4			Q9NZJ7	P23141			P49257	Q96SZ5
	P30622	Q96DN5			O94832	Q96CD2			Q96LZ7	Q9UL33
	Q8NHU6	Q99643			O14618	Q86XN8			P51674	Q7Z406
	Q96KP1	A6NNW6			Q9UN37	Q9Y6U3			Q6P6B7	P12830
	Q7LG56	O75935			P29762	O15294			P49441	Q9BZQ2
	Q04323	Q9H300			Q8TD30	Q7Z7A1			Q9BSY4	Q9NRZ7
	Q7Z4G4	Q9HA77			Q9Y2Z9	O60729			P00450	Q6P1A2
	P61254	Q9GZT8			Q8WXR4	Q96LL9			P55061	Q96HP4
	Q8N6H7	Q68G75			Q8NA82	Q71U36			P37108	O15239
	Q00535	Q14258			Q9H4G1	P63267			Q9UKV8	Q15149
	Q9BY42	Q09028			P84095	P29692			O60266	O60884
	Q03167	P10109			Q8TBF2	Q9Y493			O14662	P80303
	Q13616	O94822			P20810	Q96JB1			Q9BXB5	P25398
	Q9Y608	Q5T7R7			P00374	Q68DN1			Q6ZMZ0	Q96LU5
	Q4G0F5	O75688			P04004	Q8IVF4			Q8N3C7	Q8WY22
	Q7L576	Q9BTE1			O43924	P19367			P29034	P36405
	O14807	P80511			Q9UKK9	Q9P2D7			Q96ND0	Q9NQE9
	Q13148	Q14765			Q8IY31	O75969			Q9Y577	P14314
	Q96EC8	Q6IPT2			O75348	P06576			P20336	P11279
	Q15438	Q8TD31			O00746	P68371			Q13398	Q30KP8
	Q9BT73	Q96CD2			Q5VVX9	P38646			P62306	Q9BTZ2
	Q8WUH1	P78356			Q96BY9	P34931			A8MT70	Q96DN5
	P62266	Q6UX73			Q9UBH6	P07437			Q9ULJ8	P37837
	P51854	Q9C0F1			P03928	Q9P2R7			Q9P0N9	P61020
	Q9BZF3	Q9GZN7			P56377	P14618			Q6WN34	Q15526
	Q9Y6M4	O15294			Q30KQ7	P11021			A6NES4	P30085
	P50851	O43819			Q6IPW1	Q9H0J4			P24855	Q96T52
	P30040	Q7Z7A1			Q13099	P35579			O75192	P09669
	Q9UNW1	O60729			P16422	Q9BQE3			P41227	Q96CD0
	Q96P70	Q9Y3E7			Q6UWY0	P78371			Q8WXK4	Q6UXV4
	P16403	Q53S33			Q9UQB8	O95757			P14415	P18754
	Q9H9H4	Q6T311			P37840	P02768			O60688	P08670
	Q9NUQ8	Q7L5N7			P55769	P09622			Q8N687	Q8N4H5
	Q9H1E5	Q71U36			P02652	O75390			P60468	P09496
	Q9ULC6	P63267			P50148	P40939			P11166	P34932
	Q96B33	Q9Y493			Q1W4C9	P11177			Q96AB6	Q6S9Z5
	Q7L099	Q96JB1			Q9P1Z2	P07900			Q14314	P55735
	Q13454	Q68DN1			Q9UHJ9	Q13509			Q9BVG8	O75935
	P61601	Q8IVF4			P07093	Q5JVL4			Q9BU23	Q14165
	Q9P1Z2	P19367			P55011	Q00796			Q9UPG8	P50583
	P0C7U3	Q9P2D7			Q6XZB0	P02788			Q96EX1	Q92575
	Q14677	O75969			P31942	P48643			P46060	Q13561
	O60658	P06576			Q8IWT0	P04003			Q96P63	Q5VVQ6
	O95372	P68371			P0DJI8	Q9UI46			Q5QJ74	A5PLK6
	Q9H4F8	P07205			P55957	P30101			P62308	P62269
	Q9UL46	P38646			O95363	P40926			Q8TAF3	P00491
	Q9UHB6	P34931			Q9UHQ4	Q7Z6Z7			W5XKT8	P46781
	Q9H2U1	P07437			P43307	P14625			Q96HY6	Q86SZ2
	O60256	Q9P2R7			P51674	P46379			Q8N539	Q03169
	Q8IVD9	P14618			P62308	P08238			Q9NYG5	Q8NHR9
	Q8TC07	P11021			Q9UKA9	P26640			Q96HC4	P50416
	O43865	Q9H0J4			Q96HC4	P47756			Q9NY64	P04156
	P54750	Q9BQE3			P57088	P08670			Q8TCT9	Q6PML9
	Q9NZD2	P78371			A0A1B0GUV7	P54819			Q9BSF4	Q8NHS4
	P35556	O95757			Q99808	P00568			Q7L5Y9	P61313
	Q9BQ13	P02768			P31641	P35998			Q5D862	P62424
	Q13464	P09622			P02766	Q8NDA8			Q2KHN1	P43897
	P08174	O75390			Q8IYU4	P09467			P54107	P84243
	Q5T5C0	P40939			Q7Z2K6	O95995			Q96EP0	P30740
	Q9HB21	P11177			Q15417	P61019			Q86TP1	Q6NXP0
	Q9HD45	P07900			Q6ZU35	Q7L266			Q07108	Q496A3
	Q13418	Q96P26			Q8IWB7	P40227			Q00577	P52907
	P45985	Q13509			H3BU77	P0DMV8			Q5XPI4	Q7L3T8
	Q6XQN6	Q14410			P39060	O43506			P05089	P23396
	Q04609	Q5JVL4			P46821	Q96M63			Q9BWF3	Q8N5K1
	Q9C0C9	Q00796			P03891	P07237			P33947	Q86WT6
	Q9UBG3	P02788			Q99755	P49821			Q16143	P62249
	P30520	Q9Y2E5			Q75V66	Q6JEL2			Q92963	P61626
	Q86TC9	P48643			Q15751	P62333			Q9UNS2	P68871
	P12956	Q9UI46			Q9BXG8	Q9BXA7			Q8TCD5	Q96AJ1
	Q5VIR6	P30101			O75915	Q5FVE4			Q9NVA4	Q16864
	P05496	P40926			Q96DC8	Q9ULA0			Q9BRX2	Q9H1P6
	P41252	Q7Z6Z7			Q6UW78	Q6NVY1			Q6ZST4	P05783
	P12270	P14625			Q9UBV8	Q9BZW7			O60725	O00622
	Q9H7C9	P46379			P62306	P00505			Q9BX10	P60602
	Q12904	P08238			Q99807	P13667			B7ZAQ6	P49789
	A6NDU8	Q13642			Q2M2E3	Q6UB35			O75223	Q9P0S9
	Q15629	P26640			Q5HYA8	P68133			O00339	P53004
	Q03426	P47756			O75312	O43707			Q8N8Q8	Q9BUM1
	P10746	P08670			Q30KR1	Q8TB22			P06280	P29401
	O75312	P54819			P56851	P30519			O95867	Q96J94
	P17655	P00568			P03897	Q9NY33			Q9UBM7	Q9BT92
	Q8WW32	P35998			Q15102	P09960			Q96IZ2	P55145
	Q7Z3C6	Q8NDA8			O43826	Q9Y4L1			P30408	P16278
	Q9P2D0	O95995			O75351	P00352			Q9HC23	Q9BPW8
	Q9H4B6	P61019			P00751	P62191			Q9H000	P13987
	P48594	Q7L266			Q9UBF6	P20155			Q8WU17	P25685
	Q8WZ82	P40227			P16444	P07954			A0PJW6	Q8TAQ9
	Q07617	P0DMV8			Q86UE4	Q9BRQ6			Q6UWP7	Q6FI81
	Q7Z3U7	O43506			O00748	P04179			Q8N682	Q9UII2
	Q9H6Z4	Q96M63			Q92667	Q99497			Q86VV8	P07686
	P19338	P07237			P49184	P18206			Q9ULB4	Q08380
	Q6P2P2	P49821			P01116	Q96KX2			Q7Z2Y8	P01591
	P04839	Q6JEL2			O76054	Q13443			Q5SWH9	P09923
	P29374	P62333			Q8NEE6	O75602			Q9Y2M5	P45954
	Q8IZQ1	Q9BXA7			Q9Y6W5	Q12931			Q9P0U1	P46783
	Q3SYC2	Q5FVE4			Q8IUB2	P17612			P21964	Q16658
	Q14103	Q9ULA0			Q96I59	P46459			Q6ZVX7	P04080
	Q16629	Q6NVY1			O75146	P15374			Q96QG7	P55209
	Q8N3R9	Q9BZW7			Q15119	P36542			Q6UWY0	O00233
	Q96BW5	Q3KNS1			Q8IYB5	P11413			Q16623	Q02790
	Q92673	P00505			P49768	P27797			Q9Y224	Q9NVE4
	Q13613	P15311			Q9Y6D9	Q9H9P8			Q5T750	P00492
	P13498	Q8TB22			Q9HAN9	P36776			Q8NF91	Q7L592
	P56192	P30519			Q86WB7	O95861			P09429	P01871
	O00533	Q9NY33			Q9NQT8	P52888			Q96H15	Q86WS5
	P16422	P09960			A8MT70	P52789			Q96HE7	Q8NDH3
	O95396	Q93052			P47712	P30153			Q969H8	Q5JUQ0
	Q9UDY2	Q9Y4L1			Q9HC23	Q8IWG1			P55957	P40429
	Q16787	P62191			P27695	P35813			Q9Y2J8	Q04760
	Q8IW41	P20155			P47224	Q9Y5K5			Q14442	P52272
	O76013	P07954			Q6ZNB6	Q00325			P57088	Q16531
	Q9Y2K5	Q9BRQ6			Q6ICB0	P15104			Q96MS3	P62701
	P20648	P04179			C9JI98	Q9Y697			Q8WUN7	Q9BWM7
	Q5T3F8	Q99497			P10746	Q2TAA8			Q7Z429	Q92598
	P49760	P18206			Q6GPH6	Q9P0V9			Q7Z3V5	Q99436
	P31513	P02787			Q6ZV29	P19404			Q9NP58	Q9BX67
	P32248	Q96JA4			O75352	P05091			P03923	Q9NWZ5
	Q7Z3Y8	Q96KX2			Q9BQB6	Q8TC29			A6NFE2	Q9Y3B3
	Q92797	Q13443			P05386	Q9NZ45			Q2TB18	O14521
	P20023	O75602			Q9H3S4	P21796			P49447	Q9H3V2
	O75185	Q96M34			Q7L576	P18669			Q8WWY8	O95415
	Q6XPS3	P17612			Q9BXK5	Q9Y6N5			O60662	Q96IU4
	Q5HYA8	P46459			P52566	Q9UIA9			Q8NFB2	Q9UHK6
	P55011	P15374			Q9Y2L5	P28066			Q15517	Q9BTW9
	Q96DX4	P36542			Q13464	P08574			Q96B96	Q15365
	Q6P4Q7	P11413			Q6ZNW5	Q16134			Q13474	P51991
	P13688	P27797			O60831	Q8TBY9			P01570	P26640
	P16444	Q9H9P8			Q96DA0	O75439			Q13530	Q16401
	Q15323	P36776			Q5J8X5	O00410			H3BU77	P04844
	Q8N7C0	O95861			Q02241	Q9BZX4			O95996	P14923
	Q14642	P52888			Q9H223	P60891			P47224	P80188
	P78385	P62714			Q7RTY5	Q16795			Q13555	P46782
	P02741	P30153			Q15942	Q96J65			Q9UHJ9	C9JQI7
	Q9H4B8	Q8IWG1			Q8N5J2	Q9UL15			Q9H0F5	P16401
	P08582	P35813			Q8WZ42	Q92506			P30536	Q00839
	O60331	Q9Y5K5			Q9Y3E2	P21281			Q08554	P05386
	P43353	Q00325			P15735	Q9NX63			P56703	Q9Y281
	P32298	P15104			Q6P7N7	Q6TDU7			O14578	O95721
	Q92613	Q9Y697			Q8TCT0	P55786			O75808	Q9H6K1
	P62987	Q2TAA8			Q9NP97	Q8IW45			Q8N960	P62753
	Q8NEC5	Q9P0V9			Q30KQ5	Q9UBX3			O94875	Q86XN8
	O75317	P19404			Q9Y600	O14829			Q14982	Q5TFG8
	P02452	P05091			O95867	P07108			P24386	Q15084
	P35670	Q8TC29			Q9Y2W6	Q99714			Q8NH59	Q9BRA2
	Q8IUB5	Q9NZ45			Q6GV28	P13804			Q9NVH0	Q9UBR5
	Q15465	P21796			Q9HA64	P10606			Q96QC0	P61513
	Q6UY27	P18669			P15291	O43765			O95900	Q09666
	Q9H7D7	Q9Y6N5			P28482	Q9BTZ2			P19320	P0DP73
	Q8TCT0	Q9UIA9			P33527	P51659			O60271	Q5VWP2
	H7C241	P28066			P17252	Q02818			P20810	P62081
	Q96FZ7	P08574			Q07617	Q9NWH7			Q96BQ1	P21741
	Q86WB7	Q9BQS6			P22735	P28070			P28799	P49327
	Q96P56	Q16134			P24310	P42126			P01133	P62854
	Q8N104	Q8TBY9			Q5W0Z9	O00161			P16083	P36404
	O43323	O75439			Q30KP9	P62258			P0DOX5	P08865
	A0A1B0GWB2	O43795			O14545	O95182			P34059	Q9UMX0
	Q86VW1	Q13107			Q16539	P11940			P42025	Q9Y5Y2
	A5PLN9	O00410			P49961	Q08431			P53634	P19440
	Q10588	Q9BZX4			O94875	P60842			O14618	P53621
	Q96LZ3	P60891			Q9HD40	Q6JQN1			Q8NCL4	P50570
	Q6ZRH7	Q16795			Q8N7S2	P05165			Q01459	P61224
	Q15751	Q9UL15			A0A1W2PS18	Q15833			P09237	P15880
	Q9HCN3	Q92506			Q9UHC7	Q8N427			Q13438	P51149
	Q6UWE3	P21281			P00995	Q9UQ80			Q9HB40	Q8N3S3
	P48200	Q9NX63			Q9H0P0	A0AVT1			Q9P0J7	Q9UIC8
	Q9H6L2	Q6TDU7			O14662	P23919			P43251	Q96DA0
	Q9BZF1	P55786			Q9UBM7	P49720			P12814	Q9P2S5
	Q96GA3	O15228			P16671	Q7KZF4			P35241	Q86WZ0
	Q99755	Q5VTQ0			Q8NCA5	O76031			P0DOX2	O94903
	P33527	Q8IW45			A0A1B0GUA7	P19012			Q9BPY3	Q9BWD1
	O95153	Q9UBX3			A1L188	O96000			P54727	Q9P003
	P10075	O14829			P50851	Q9P2S6			O60635	Q93050
	P10114	P07108			Q9BPY3	P16152			Q92990	Q8N5Z0
	Q9H7T0	Q99714			O00203	Q14152			O15484	P50914
	O75781	P13804			Q9UKL6	O43920			Q8N4A0	P01034
	Q9NTU4	P10606			Q8N687	O00754			P40818	P56381
	Q9ULC8	Q9BTZ2			Q10588	P22392			P04424	P61081
	Q9HCY8	P51659			Q9ULT0	Q9NNW7			P16930	Q15363
	Q9NRQ2	P17844			Q9NXS2	O95563			O14773	Q8TD35
	Q2TAP0	Q02818			Q9NR19	P0DP23			O43795	Q13564
	Q96L11	A6NMN3			Q15465	Q5VTE6			P61769	P00846
	Q9BY10	P13796			Q96LD8	P00387			P62714	O15162
	O15372	Q9NWH7			Q15126	Q9P0J1			Q86X10	P10646
	Q96DT7	P28070			P49447	P06396			P53990	O43776
	Q8TCT7	P42126			Q14108	P00390			P16298	P08118
	Q8IZY2	P46940			P05413	Q9BS26			Q9UKK9	P06748
	P52569	O00161			P49137	P62241			P04004	Q9Y584
	Q5T0T0	P62258			P20132	Q9NUT2			Q9NW68	P07602
	Q9H579	O95182			P27701	Q5VYK3			Q9UQB8	Q99627
	P46821	Q08431			Q5H8A4	Q99417			Q9BPX1	P00414
	Q13017	Q99758			P07477	P12074			P01011	P13473
	Q9UBX7	P60842			Q9BUN8	Q96RN1			Q9UNN5	P55060
	Q9UI40	Q9Y646			Q13336	P26440			P01834	O15371
	Q8WTQ1	P05165			P20783	Q8NCW5			Q9HC84	P09958
	P48553	Q15833			P13284	P12235			P42566	Q9GZY8
	P01861	Q8N427			Q99829	Q9P260			P17405	Q9Y4P3
	Q96AA8	P41236			Q5TB80	O95336			P10915	O00571
	Q8NHS1	P51687			Q96QG7	P15289			Q02742	P61077
	Q9H269	Q9UQ80			Q8N682	Q9Y233			Q96I23	O76031
	Q9HCM1	P23919			Q53EL6	O14818			Q14624	O75131
	Q8WVT3	P49720			P15559	P18859			I3L3R5	P62847
	Q9UN73	Q7KZF4			Q9UBD6	Q6UWN0			P09211	O00303
	Q2M3T9	P19012			P21926	P50395			P51688	P39656
	P62070	O96000			Q9H0H5	P31948			O95297	P30043
	Q13009	Q9P2S6			P29966	P30041			Q6UX73	O60925
	Q93100	P16152			P39210	P23381			Q9H3U7	Q9H8Y8
	P62877	P53396			P16930	Q14558			Q9Y6D6	P43034
	Q7RTX7	O75715			Q9H0T7	O43747			Q16222	P62263
	Q9NY47	O43920			Q5T6F0	Q16822			Q96IY4	O00159
	P02652	O00754			Q8NHM4	O75083			Q15293	P01833
	Q86VY4	P22392			Q9UKF6	P55060			P20700	P69905
	O75493	Q9NNW7			Q15904	P62820			P11216	P61353
	P51787	O95563			O15484	P55884			O75146	Q14204
	P55201	P0DP23			Q8TF76	P22626			Q8WW43	P24534
	O95436	A8MXQ7			P33778	P49411			Q9GZZ9	P00156
	Q9NPD7	Q5VTE6			Q3SY84	Q9UI12			P22303	Q9NTK5
	P04114	P00387			Q9H8W5	P09936			Q5T601	P18621
	Q9HCC9	Q9P0J1			P49902	P30038			Q8N573	Q9BVK6
	O43303	P06396			Q05952	Q9BXA6			Q9P2T1	Q9H2H8
	Q9H7F4	P00390			Q96AQ6	P35613			Q14894	P04843
	P87889	Q9NUT2			Q96EC8	P11766			Q96Q42	Q9H0R6
		P27487			Q5TA50	P62701			Q96CN7	O43681
		Q99417			P61225	O60256			P78330	Q9Y365
		P12074			A0A1B0GVX0	P28330			P08697	P61758
		Q96RN1			P60008	P56556			Q8IWB7	P60866
		P26440			Q8NHP6	P09493			O94979	O75695
		Q8NCW5			P55061	P07910			P05060	P46776
		P12235			Q7Z3Y8	Q7Z5L4			P30039	O14957
		Q9P260			Q9H0F5	P16435			Q02952	O14950
		P15289			Q14657	P58340			P55064	Q9C0D2
		Q9Y233			P01210	Q16773			Q13724	Q9BXS5
		O14818			Q8N2U0	Q9Y276			Q12929	A4D161
		Q13508			Q12905	P23246			Q9UQ16	Q9BUK6
		P18859			Q9H082	P05166			Q9Y2A9	Q9Y617
		Q6UWN0			Q9NVA2	P14314			O00506	Q17R31
		P31150			O00180	O00264			Q8N693	O60669
		P50395			Q16774	P28072			Q9Y3E7	P01009
		P30041			P26992	Q99436			Q9BPX5	Q8WVC6
		Q14558			Q6GTS8	Q6UWU2			Q02817	Q02878
		Q9P0W8			Q96G61	Q5H9R7			P58499	Q96IX5
		Q86W67			Q8N661	Q9Y6J8			O15439	O43414
		O43747			Q04759	P16219			P41439	P05198
		Q16822			Q3SXY8	Q9UQ90			Q53H76	Q9H0E2
		O75083			Q8N9B4	Q04837			P02647	P07910
		P55060			A1L162	P11586			P29992	O60220
		P62820			Q8N3I7	P08865			Q8N808	Q9UJ68
		Q6ZUA9			B7ZAQ6	Q9BVL2			Q9UHG3	P61764
		P22626			A6NNL5	P21397			Q07065	P08758
		P49411			Q13530	A8MTI9			Q9NYU2	P62244
		Q9UI12			Q6IQ23	Q8N5R6			P14060	P61088
		P09936			Q9BXS9	Q16698			P02679	Q9UHN1
		P30038			Q9Y3R0	Q9H3K2			Q8IUZ5	Q9NVA1
		P49441			Q9UKV8	Q12907			Q6ZN66	P07355
		Q9BXA6			Q96H78	Q9Y4P3			Q6DN03	Q96NB2
		P35613			P78383	O43169			Q9NZZ3	Q8N807
		P11766			Q9C0H2	P23284			Q9H223	P11940
		P62701			Q9H254	Q92598			P07711	P14174
		P28330			A0A0J9YY54	Q15181			O14545	P07451
		P51148			Q9NYZ1	P51649			P45877	Q15056
		P56556			P62736	P61916			P26572	Q04941
		Q9H2U9			P50993	P60660			Q9P1U1	Q5HYI7
		Q7Z5L4			P11217	Q06323			Q9BSG0	Q5VWZ2
		P48507			Q9P109	Q99932			Q9Y6D9	Q9UBQ5
		P08473			P20336	P13646			Q9C0H2	P14868
		P16435			Q9NUU7	P08195			Q99816	Q0P6D6
		P58340			Q13555	Q9H0W9			Q9UJP4	P05155
		Q9Y276			P09471	Q6A555			O94808	O14744
		P05166			Q2M3G0	Q8N8N7			O94832	O75506
		O00264			Q96KP1	Q8NEJ0			Q06278	P48147
		P28072			Q9Y5Z4	Q86XH1			P02008	P41091
		Q99436			Q12965	Q9NPH2			P46439	P60484
		Q6UWU2			Q92797	O43813			P20848	Q9H7X7
		Q5H9R7			Q9NY64	Q9Y2T7			P98196	Q01518
		Q9Y6J8			Q86VS8	Q96RQ3			Q562R1	Q9BWV2
		P16219			P51812	Q9H0E2			P17213	Q8IVS2
		Q9UQ90			Q9UBI1	Q6YFQ2			P08779	P10109
		Q04837			Q9UJW0	P27105			Q15147	Q14152
		Q9BVL2			Q9UPU5	P62263			P35749	Q32P51
		P21397			Q9UBS3	P52565			Q13336	P07858
		A8MTI9			O75192	Q9Y570			Q9BXW6	Q96J65
		Q9H3K2			P08962	Q0VDD8			O75355	Q16186
		Q9Y4P3			Q6IQ22	Q13093			P08754	Q8N465
		Q6IAN0			Q9H074	P12259			Q9H4A9	P11413
		O43169			Q8N3R9	P45954			P33176	P16435
		P23284			P05067	Q16543			P07911	Q8N183
		P51649			Q9BVG8	P50897			O75897	O60676
		P61962			P51688	Q96EP5			P04899	Q6IQ20
		P61916			P07196	Q96AJ1			Q9H2G2	Q96HN2
		Q8IVS8			Q9Y450	P11310			Q96QV6	Q9BWS9
		P60660			O14896	Q9BWM7			P42224	P06746
		Q99932			Q8N392	P09104			Q14651	P62899
		P13646			Q9BUL8	O75521			P67936	Q9Y230
		P08195			Q15796	Q16555			Q15418	O15212
		Q9BSH5			O14656	P60981			Q9UHD1	A8MWE9
		Q6A555			Q9BZF3	P62753			Q9NQT8	P63220
		Q8N8N7			Q6ZQN7	P31943			Q8IZP9	Q92530
		Q8NEJ0			Q96EP0	Q8IXY8			P29803	Q9HD20
		Q86XH1			P61601	O75746			Q8N392	P12259
		Q9NPH2			Q8NB37	Q86YW0			Q86V21	P09960
		O43813			Q15147	O75951			P54707	Q9UEW8
		Q9UI38			O15116	P10768			Q8WX39	P15954
		Q9BQA1			O00443	Q96M53			P11215	Q9GZV4
		Q96RQ3			O75879	Q9BX68			P16118	Q70HW3
		Q9H0E2			Q16878	O94826			Q9BR76	P52888
		Q6YFQ2			Q9UHI5	Q9H7C9			Q86Y46	P02753
		P62263			P17405	P36543			Q12792	O14925
		P52565			O43291	P48444			Q96TA1	Q9H1C7
		Q9Y570			O75787	P07339			Q96S53	O76003
		Q0VDD8			P47989	P78417			Q5M775	Q86X67
		Q9UGP8			Q9BXW6	P09417			P08581	Q9Y619
		P45954			Q9C075	P48637			O00757	Q9Y265
		P50897			Q9NSK7	P27635			Q7Z2K6	P62917
		Q96EP5			Q9NP81	O75251			P16402	P49450
		Q92499			O95081	Q13561			O15247	Q92743
		P11310			O00506	Q16836			Q6YHK3	O00754
		Q86XP1			P20062	P13489			Q9UBI6	P31689
		P09104			Q9UNW1	P61970			Q15126	Q9Y3B1
		O75521			Q9HB21	Q96DT5			Q9H0P0	P54687
		Q16555			O43246	P30520			P11217	P11766
		P60981			Q9BSY4	Q9Y2Q3			Q12905	Q9H0W9
		Q8IXY8			Q8IZQ1	P07311			P05107	P55884
		O75746			P11166	Q9HCP0			Q9P0V3	A8MPX8
		P12814			Q8NCL4	Q07020			Q9NYL9	O75629
		Q86YW0			P08571	Q9Y617			Q04828	Q9Y3L5
		P05186			Q96AG3	O95573			Q9H3M7	P62495
		P10768			O95562	P13987			P0C7L1	Q9Y2Z0
		A4FU49			Q9UBM1	P23528			Q53EL6	P62851
		Q8TB37			P16870	Q00059			Q9UBB6	Q86TW2
		Q96M53			Q9UJJ9	Q9NR28			P98082	Q53GQ0
		Q9BX68			P01857	P49427			Q04637	Q8TF08
		Q9BVV7			P48200	Q9BT92			Q5JWF2	Q96G03
		P36543			Q13017	P18621			Q9NP55	P15586
		P07339			A6NES4	Q99536			Q96EN8	Q14258
		Q9NP80			Q9BT40	Q96JX3			P21291	Q9H299
		P09417			Q9Y3L3	P08708			P49137	Q08623
		O75251			Q96B33	Q96SZ5			Q9C075	P62913
		Q13561			O14495	Q13620			Q96E17	Q9UBS4
		O75223			O95427	P49753			Q6ZU35	P62491
		Q16836			Q14442	Q8NHS0			P17812	P63261
		P13489			Q8N960	Q9BW91			Q99829	O43854
		P61970			Q9NRA2	Q13347			Q92973	Q8WZ59
		P07311			O60662	P63027			Q9BUL8	Q08722
		Q7Z5A4			P13928	Q9HAE3			Q14764	P15328
		E5RG02			P18850	P53004			Q6ZQN7	P08183
		O00299			Q9BPX6	Q93088			Q9Y264	Q5QNW6
		O95573			Q9Y608	Q6P2D8			P19652	A6NMS7
		P13987			Q15642	Q96PN6			Q14533	O60493
		P23528			Q6NVU6	Q4VC31			P08575	P0DMV8
		Q96QH8			P51787	Q15738			Q8WTU2	Q13885
		Q00059			Q9H063	P14923			Q8TCJ2	P68366
		Q9NR28			P45877	O00303			O43246	Q9Y6R7
		A0A1W2PR19			Q9H3M7	Q8IW92			P29373	P21912
		P49427			Q8NB49	Q86SX6			A0A024RBG1	Q9UKU7
		P18621			P02741	Q5W188			P29966	P07996
		Q6UW60			Q9BV86	P09669			A0MZ66	Q9Y6A4
		Q96LZ7			Q8TAF3	Q9H503			Q96JY6	O43236
		Q99536			P52630	Q9NX14			Q6UXG2	A2RUT3
		Q9Y3D7			P63162	P01034			Q9NXR7	Q5JX69
		Q96JX3			Q2VPA4	Q9UJS0			O15131	Q9Y2Q3
		Q96SZ5			P49760	P12268			P68036	P24298
		Q13620			Q16352	Q9Y3B8			P50148	O75951
		P49753			Q96QC0	Q2PZI1			Q14914	O43920
		Q8NHS0			Q9H201	O43805			Q9BQI0	Q15738
		Q9BW91			P25311	Q6ICG8			Q9NRW1	P55259
		Q13347			Q86Y97	Q7Z7B8			Q14247	P25788
		Q9Y267			Q6UW56	P22033			O60547	Q2PZI1
		P63027			Q8NFB2	O60488			Q96G61	P13073
		Q9HAE3			P33991	Q9BTW9			P54646	Q9ULD0
		Q93088			O95428	P62888			P01210	P35914
		Q53S58			P04114	P09382			Q9H254	P35270
		Q4VC31			Q16143	P43487			Q8N661	O95571
		Q7Z6B0			O75317	O43432			O14976	Q9BWX1
		P14923			O95436	P02794			Q9Y295	P31327
		O00303			Q96JY6	P20339			Q9NRV9	Q16698
		Q8IW92			O00124	P06748			Q14525	P0CG48
		Q86SX6			Q86TE4	Q03013			Q9H444	O60906
		P09669			O43167	Q8IVU9			Q96DE0	Q6ICL3
		Q9H503			Q96BH3	P06865			Q01523	Q330K2
		Q9NX14			Q7Z410	Q99719			Q02750	O75844
		P01034			P07998	P52758			O43426	Q9H4I8
		Q8IYJ2			P01282	Q99805			P49641	Q6JQN1
		P26599			P47710	Q9BRK5			Q9UKR8	P14406
		Q9UJS0			P16035	P55010			P01116	Q5TGZ0
		Q9Y3B8			Q9NQ11	Q16864			Q9Y259	P63027
		Q86W34			Q02556	Q8NHX4			A6NM43	P06899
		O43805			A1E959	P05198			Q16539	Q16854
		Q6ICG8			P09466	P02792			P16671	Q9NR31
		P22033			P10451	P15144			P55769	Q8NDA8
		Q9BTW9			Q7Z3Y7	O95870			P55327	Q9NQ86
		P0DOX5			A6NC98	Q5BJE1			Q9NR19	Q9NVI7
		P02794			Q96LD4	P00403			Q92845	Q6P587
		P20339			Q8N4Z0	Q14019			Q15102	Q96LJ7
		P06748			Q6P4D5	Q9HC21			P17900	O75027
		Q99445			Q8NHP1	Q15363			Q9Y5A7	Q08257
		Q03013			P05814	O75027			Q9Y2A7	P11182
		Q13510			Q6NSJ0	Q7L592			Q9NZH0	P00352
		Q8IVU9			Q5TAH2	O95473			O00203	P19013
		Q8TDG2			Q8IZ96	Q86WS5			Q969Y0	Q96C92
		P06865			P49913	Q14847			O43633	P63241
		Q13630			P51817	P46776			Q9BSJ8	O94925
		P52758			P48067	P24534			Q9UJC5	Q5TZF3
		Q9BV68			Q9GZT4	Q6ZV65			O75019	Q8TAT6
		P49916			Q13286	Q16563			P20073	Q49A26
		Q8N2F6			O75094	P62266			Q15029	Q92499
		O95925			Q3KPI0	P00492			Q15796	Q9Y3C6
		Q9BRK5			P62807	Q6PML9			P63173	Q96I45
		Q16864			Q9Y5R8	P00491			P57735	Q16798
		Q9NYR9			Q9H6X2	Q13616			Q9UKA9	Q13425
		P49841			Q9H9L7	P49773			Q15814	Q99719
		Q8NHX4			Q86YR7	Q53HC9			Q12979	P01033
		P02792			Q99879	Q8N6H7			Q9Y4G6	P16870
		P15144			P13686	Q15056			Q9Y2T2	Q53HC9
		O95870			P23582	Q92575			Q12965	P62873
		P00403			Q16849	P56134			P61966	Q99733
		P04264			P00709	P40429			O95081	Q13347
		Q6JVE5			Q8N6F8	Q9UEW8			O94760	Q6UB28
		Q8NCQ7			Q8NHX9	Q96FV2			O95427	Q8N5R6
		Q17RY6			Q6UXD7	Q9BVK6			Q9H4G1	Q9BSK2
		Q15286			P01876	P54577			P0DME0	Q00765
		Q9HC21			Q12889	Q9Y6B6			Q8N163	P51648
		Q15363			P59796	Q5R3I4			P38159	Q96PE7
		O75027			Q5VTY9	O95376			O00180	O00264
		Q7L592			P04908	P62942			Q9Y5Z4	P15144
		Q08209			Q6NYC1	P46782			O95562	Q9Y2S2
		Q6ZU80			A8MYZ5	Q02878			Q8TCE9	Q9BVG9
		O95473			O43716	O95292			O14727	P41208
		Q16595			Q5T9A4	Q9H5F2			Q12906	Q96CD2
		P46776			P03950	Q96HN2			Q9H5N1	Q9BYC5
		Q6ZV65			Q7L1V2	Q96A26			Q9UHA4	P50995
		Q16563			Q6ZR62	P0DP73			O14498	Q9BUE6
		P00492			Q2M2I5	Q6DKK2			Q99622	Q8WVP5
		P49773			P60201	P23434			P61570	P30405
		Q92575			P02686	Q9UHK6			Q99808	P50336
		P98198			P0CF74	O75531			Q8IUC4	P33121
		Q8TAZ6			A2A3N6	Q15493			Q96QE4	Q9H112
		P56134			P19021	Q9HD45			Q9UH03	Q9BQA1
		Q9UEW8			Q93091	Q5GAN6			O15118	Q9BS40
		P09543			Q9Y4R7	O95571			P61225	P21695
		Q96EY8			Q5DT21	Q86X67			Q9NYP3	Q86T03
		P49354			Q96BM1	P07451			P52630	Q9UII6
		Q9Y6B6			P09327	P26639			Q96EK6	Q9BYZ8
		Q6UDR6			P23560	A8MWE9			Q8TD30	P48201
		O95376			Q8IUL8	Q96IU4			Q13572	Q8NFH4
		P62942			Q2KHT4	P53985			P11388	Q9H492
		P46782			Q8NBS3	P55209			Q15628	P54619
		Q8WWC4			Q6PEY2	O76094			P42574	O15382
		Q6KCM7			Q8N6U8	P08263			Q7Z2W4	P39023
		O95292			O60397	P54803			Q7L9L4	Q9HCU5
		Q9H5F2			Q93096	Q9BRA2			Q5VW32	Q9UM00
		O15498			P01138	Q9GZT6			P62312	P60953
		Q96A26			A0A096LP49	Q9Y3E5			Q9BTV4	Q9UJJ9
		P0DP73			P59190	Q92530			Q8NBR6	P62277
		O15120			P35318	P61088			P20042	P51659
		P03905			P01859	Q9H112			Q9Y243	P12532
		Q6DKK2			O94888	P62847			P49223	O95178
		P23434			P29460	P46778			P78344	Q8NA72
		Q8NCI6			Q30KQ4	P34096			Q15717	Q96I15
		P23743			P14136	P15586			Q9Y450	Q12907
		Q53H12			O00622	Q08752			Q9Y6Y8	P51153
		Q9UHK6			Q9Y5U9	Q92544			Q15417	Q13867
		O75531			O43677	P50416			Q14444	P26583
		Q5GAN6			Q93079	O60925			O15116	O95989
		Q9BRT2			P05121	O14520			Q9H221	O95336
		P53985			Q9BW72	P62913			P12883	Q9NW15
		P55209			P20930	A6NEH6			P61619	P05026
		P08263			P0DJD7	Q8TC44			P25090	Q9BS26
		Q8TCT9			O95460	Q9UBX1			Q7Z2Z2	Q5GAN6
		P54803			Q9NSI5	P02774			O76054	Q6P9B6
		P04062			P08253	P12277			Q96K76	Q8TCT8
		Q5JTN6			Q96L15	Q99733			Q9HBL8	P02774
		Q9BRA2			Q96DA6	P08183			Q9ULV4	Q8NCX0
		Q9GZT6			O60938	Q9UHD8			Q86WN1	Q7L1Q6
		Q9Y3E5			O00445	P11279			P43007	Q9HAC7
		Q92530			Q30KQ8	Q9BY67			P35221	Q99447
		Q99538			Q9UHP7	O15162			O00748	Q9C0E2
		Q9H7Z7			Q8NBW4	Q9NVA1			Q16576	Q8NBQ7
		P60022			C9J442	O75368			P63272	Q5T0D9
		P60153			Q8IV76	P61803			Q15942	Q8WUM4
		P62847			Q02809	Q6S9Z5			Q9NQ38	Q9HC38
		A0A1B0GTR0			A6NHG4	Q5HYI7			Q9UQN3	Q9H4G4
		P34096			Q8NET1	Q14344			Q9H201	Q5HYI8
		P15586			Q502X0	P78540			Q14108	Q96D96
		P06730			O75443	A6NFE3			P51452	Q13404
		Q7Z4H3			Q9H115	P30566			Q9P109	Q6W2J9
		Q9H903			Q9UGC6	A8MPX8			P05164	P48595
		Q6JVE9			A6NGA9	Q49A26			Q9NUU7	Q7KZF4
		Q9NZJ7			Q16619	A4D161			Q9NSK7	P18124
		Q9UN37			Q8N205	P49789			Q6XZB0	Q7Z7B8
		O60925			A6NMZ2	P61923			Q9UBI1	Q96LL9
		O14520			P10646	O15239			P50443	Q15773
		Q8TC44			Q5VTE0	Q13425			Q9UK39	Q15031
		Q8NA82			P08118	P36551			Q9HC98	P62502
		Q9UBX1			Q5W064	P60604			Q86VS8	Q8TAP6
		O43924			Q9H4B0	P04156			Q13045	P43487
		P02774			P63000	P08603			Q9UPU5	P31153
		P12277			P09958	Q6NXP0			Q9UP83	Q02543
		O75348			P07197	O95372			Q2M3G0	P62841
		Q99733			Q2MV58	P36404			Q9UBB4	P60604
		O00746			Q15834	O00584			P23921	Q9H173
		P03928			Q9BSU1	Q9Y696			Q14008	Q9BV73
		P11279			Q9BVV6	Q6P9B6			Q9UHY1	Q9H0R3
		Q6IPW1			Q96QA6	Q9BWV2			P43307	O94826
		Q9BY67			P13500	Q9BVG9			Q9UKF6	Q9Y4B6
		Q9NVA1			Q8WWU7	Q9UL33			Q8N5J2	Q9BY32
		Q6S9Z5			Q7Z5S9	P12830			Q8N8S7	Q7Z6Z7
		P07093			Q8TAC2	O95749			O60716	P30046
		P78540			P52736	O43396			O75351	Q9Y263
		A6NFE3			Q9ULY5	Q8WVT3			Q8NHU6	P23470
		Q8IWT0			P58876	Q5TGZ0			Q96KP1	P68363
		Q9UHQ4			Q8TF30	Q8N0U8			Q7LG56	Q9NQW7
		Q96HC4			O95084	Q8NCX0			Q7Z4G4	P08294
		O15239			Q8NDI1	P18754			Q9BY42	P00746
		P36551			O95835	Q9UBR5			Q03167	P13798
		P39060			Q8TC05	Q30KP8			Q9Y608	Q92896
		P03891			Q9C0C4	Q9UDR5			Q7L576	Q9P260
		P08603			Q9Y6B7	P03886			O14807	Q16543
		Q75V66			O75865	P14174			Q13148	Q9H4A4
		Q30KR1			Q9HAR2	Q86TW2			Q96EC8	Q6P996
		P56851			Q96F44	P00414			Q15438	P06737
		P03897			Q1L6U9	P61077			Q9BT73	Q99519
		Q6P9B6			Q13491	P00846			Q8WUH1	O14737
		Q9UL33			P02585	P0DOX8			P51854	Q9HCP0
		P49184			Q7Z2G1	P21589			Q9BZF3	Q99471
		P12830			Q9NS98	Q9H1U9			Q9Y6M4	P45974
		O43396			P12271	Q5SRH9			P50851	Q53H96
		Q8IUB2			P11309	O95178			Q9UNW1	P06132
		O75146			Q68BL7	O00442			Q96P70	Q9BSF0
		Q8N0U8			Q16820	Q15526			P16403	Q5T013
		Q9HAN9			B3KU38	P00156			Q9H9H4	O00584
		Q9UBR5			A6NE02	P05155			Q9NUQ8	P20337
		Q6ZNB6			Q9GZP0	P00395			Q9ULC6	Q8TDQ7
		Q6ICB0			P14672	P19075			Q96B33	P84077
		Q9UDR5			A6NHT5	P03915			Q7L099	O43852
		Q6GPH6			Q6ZVT0	Q96I15			Q13454	O14745
		Q6ZV29			Q8NHQ8	P15328			P61601	Q96FV2
		O75352			Q8N511	Q6P3W7			Q9P1Z2	P48637
		Q9BQB6			Q9NXB0	P06746			P0C7U3	P49588
		P03886			Q86TI2	O94925			Q14677	P08473
		P14174			O95498	Q9H0R3			O60658	Q96AT9
		P05386			Q6H8Q1	Q9UJA9			Q9H4F8	Q9BTY2
		P00414			O00370	Q9BZF1			Q9UL46	Q9BY67
		Q9Y2L5			Q99674	Q9BY32			Q9UHB6	Q16769
		Q6ZNW5			Q9Y5J7	Q9NUB1			Q9H2U1	Q9Y303
		Q96DA0			Q9P0S2	Q9H1C7			Q8IVD9	Q8TBC4
		Q5J8X5			Q8NGA1	Q96PE7			Q8TC07	O60488
		Q9H223			Q96KM6	Q14738			O43865	O60825
		Q7RTY5			Q96JP5	Q8N465			Q9NZD2	P32929
		P00846			Q8N6Q1	Q5T0D9			P35556	P20339
		P0DOX8			Q7Z4J2	Q9H4I8			Q9BQ13	Q86VQ3
		Q8WZ42			Q13296	A0A1B0GVZ9			Q13464	Q02487
		P15735			O75711	P54619			P08174	Q15813
		Q15526			Q9Y241	Q9P0S9			Q9HB21	Q5H9R7
		P15291			Q6ZMJ4	Q96AN5			Q13418	O95749
		P00156			P35557	Q5T013			P45985	Q9H8M7
		P22735			O14730	Q9H6K1			Q6XQN6	P10301
		P00395			P07492	P09923			Q04609	P46777
		Q5W0Z9			O15481	Q15773			Q9C0C9	Q5R3I4
		Q30KP9			Q14DG7	Q6ICL3			Q9UBG3	P36507
		P19075			Q9H093	P13637			Q86TC9	P47755
		Q8N7S2			Q96HF1	P84077			P12956	Q53TN4
		A0A1W2PS18			Q17RR3	P06753			Q5VIR6	P49903
		P03915			P06858	Q9H6R3			P05496	O60664
		Q9H0R3			Q6ZNF0	Q9NZN3			P12270	Q15843
		A0A1B0GUA7			P15941	P20338			A6NDU8	P06703
		Q96LD8			Q08345	P62502			Q15629	Q9GZX9
		P05413			Q9UHV7	Q4G0F5			P10746	Q96B49
		Q9BY32			Q969I6	Q9Y2Q0			O75312	P08263
		Q9BUN8			Q86UQ4	Q9HCG7			Q7Z3C6	Q8TBX8
		Q9NUB1			P43366	P04080			Q9P2D0	Q5W188
		P21926			Q8NGS0	Q9UKM7			Q9H4B6	Q9Y2G3
		Q9H1C7			Q8TD06	Q03426			P48594	P37802
		Q9H0T7			Q13535	P51153			Q8WZ82	P36543
		P33778			P48681	P02753			Q07617	P09668
		Q8N465			Q8TD16	Q53H82			Q7Z3U7	Q14974
		Q9H8W5			Q8IU85	P00746			P19338	P00813
		A0A1B0GVZ9			P08590	Q9UM00			Q6P2P2	A6NFQ2
		P54619			Q9NWW6	Q8N142			P04839	P21980
		P55061			P84085	P35670			P29374	P68133
		Q8N2U0			Q9HAV0	Q9Y548			Q8IZQ1	Q9UM54
		Q16774			Q8N4N8	Q8NBT0			Q3SYC2	P09382
		Q9H6K1			P0CG04	P0DPH7			Q14103	P04003
		A6NNL5			Q5U5R9	P68400			Q8N3R9	P48163
		P78383			P41159	Q60I27			Q96BW5	Q9Y490
		P50993			Q2NL67	P11142			Q92673	P09525
		P13637			O43301	P67870			Q13613	P22492
		P84077			Q9BYV1	P00558			P13498	P14550
		P06753			Q6NVV9	P68104			O00533	P28482
		P20338			P19961	P63167			P16422	P07814
		P09471			E9PQ53	P31321			O95396	P51812
		Q9NY64			Q6NSI4	Q7RTR2			Q8IW41	P04040
		Q9UJW0			O00167	P12236			O76013	Q93008
		P51153			Q8WWX0	P61586			Q9Y2K5	O95433
		P08962			Q96LZ2	P0CG47			P20648	P49902
		P05067			Q2TAC2	P61604			Q5T3F8	Q96T76
		Q53H82			Q9NWR8	P48668			P49760	Q16778
		O75787			O94985	Q9BT78			P31513	O95373
		Q9NP81			P48730	Q15369			P32248	P27361
		P20062			P60880	P63151			Q7Z3Y8	Q9UJU6
		Q9UBM1			P57764	P62805			Q92797	Q9Y678
		P16870			O95429	P13693			O75185	P53618
		A6NES4			Q9Y287	P99999			Q6XPS3	P59998
		Q9NRA2			Q14767	P60510			Q5HYA8	Q92747
		P18850			Q9H0F6	Q8N9A8			P55011	O60844
		Q9BV86			O00560	Q9Y5K8			Q96DX4	Q9NZA1
		Q8TAF3			Q9UQM7	P61421			P13688	P68402
		P63162			P17600	P67812			P16444	P62879
		P25311			P21579	Q6P5S2			Q15323	Q99805
		O95428			Q3KRA9	Q15185			Q8N7C0	Q5SRH9
		Q8NBT0			O75830	Q96LY2			Q14642	Q08752
		O00124			Q99728	Q99598			P78385	P46977
		P0DPH7			O15393	P63010			P02741	P12429
		P63261			Q9Y3M2	Q8N4H0			Q9H4B8	O75368
		P68400			P61266	P61158			P08582	P21333
		P12236			Q9H0A6	P61009			O60331	P48444
		P63167			P15622	P46781			P43353	O60502
		Q96BH3			Q7Z2H8	Q86SZ2			P32298	Q92544
		Q86TE4			Q8IUQ4	P61313			Q92613	Q14019
		P67870			Q8NHW5	Q9BX67			P62987	O00442
		A6NGA9			P58511	Q9Y281			Q8NEC5	Q9BV40
		P11142			Q9UJ99	P62854			O75317	Q15019
		P99999			P42357	Q8N3S3			P02452	P30050
		P48668			P43004	Q9BXS5			Q8IUB5	Q14738
		A6NC98			Q15848	P61764			Q15465	Q13813
		P00558			Q7RTS7	Q9UHN1			Q6UY27	P12268
		Q8NHP1			Q495N2	P60484			Q9H7D7	P62888
		P68104			Q6P6B7	Q32P51			Q8TCT0	Q14847
		P62805			O60266	Q9Y3B1			H7C241	P23246
		P61604			Q6ZMZ0	P54687			Q86WB7	Q9Y3F4
		P67812			Q8N3C7	Q9Y3L5			Q96P56	Q9UJ70
		Q9BT78			P29034	Q9H299			Q8N104	P32969
		P31321			Q13398	P62491			O43323	P78417
		Q5VTY9			Q9ULJ8	P63261			A0A1B0GWB2	P54136
		Q15185			Q6WN34	P24298			Q86VW1	Q66LE6
		Q9Y281			Q8WXK4	P55259			A5PLN9	Q9Y600
		Q15369			P14415	P0CG48			Q10588	Q92734
		A8MYZ5			O60688	P06899			Q96LZ3	P26639
		P13693			Q14314	Q16798			Q15751	Q13155
		P61421			Q9UPG8	P62873			Q9HCN3	Q04446
		P61764			Q8N539	Q6UB28			Q6UWE3	Q9NWV4
		Q8NHX9			Q9NYG5	Q9UII6			P48200	Q9Y5P6
		Q7RTR2			Q2KHN1	Q9BYZ8			Q9H6L2	Q14344
		P61009			Q9BWF3	P48201			Q96GA3	P48454
		O43677			Q92963	Q13404			Q99755	P01583
		Q9GZT4			Q6ZST4	Q6W2J9			P33527	P23141
		P61586			O00339	P48595			O95153	P26196
		Q8NBW4			Q8N8Q8	Q9BV73			P10075	Q96IJ6
		Q8N4H0			Q96IZ2	P68363			P10114	O00764
		Q9Y287			P30408	Q99519			O75781	Q9HD42
		Q9Y5K8			Q9ULB4	Q53TN4			Q9NTU4	P26373
		P63151			Q5SWH9	Q9Y2G3			Q9ULC8	Q06323
		Q7Z5S9			Q9Y2M5	P00813			Q9HCY8	P62829
		Q8N6Q1			Q9P0U1	Q9NZA1			Q9NRQ2	O76094
		P62873			Q16623	Q9HD42			Q2TAP0	P62280
		P60484			Q9Y224	Q5MY95			Q96L11	P47897
		P02686			Q96H15	O95837			Q9BY10	O60763
		P10646			Q7Z429	Q5T5C0			O15372	P13716
		Q502X0			Q7Z3V5	Q16787			Q96DT7	P13667
		O00560			P03923	P20023			Q8IZY2	P61923
		P60510			A6NFE2	P62910			P52569	Q9Y696
		Q8N9A8			Q2TB18	P84098			Q5T0T0	P61803
		P08253			Q8WWY8	P83731			Q9H579	Q5VYK3
		P60201			Q15517				P46821	P54577
		P61313			Q96B96				Q13017	Q5MY95
		Q2KHT4			Q13474				Q9UBX7	P07203
		Q5TAH2			P01570				Q9UI40	Q6P3W7
		Q8N3S3			O95996				Q8WTQ1	Q9NRP0
		P59796			Q08554				P01861	P55010
		P58876			O14578				Q96AA8	Q9UHD8
		Q30KQ8			O75808				Q8NHS1	A6NEH6
		P62491			Q14982				Q9H269	Q9Y2Q0
		Q96DA6			P24386				Q9HCM1	P08708
		P63000			Q8NH59				Q9UN73	Q8IYU2
		P23582			Q9NVH0				Q2M3T9	O00258
		Q9Y5J7			O95900				P62070	Q15121
		P00709			P19320				Q13009	P62750
		A0A096LP49			P40818				Q9NY47	Q9Y548
		Q7Z429			P61769				P02652	P62906
		O00370			Q9BPX1				Q86VY4	Q9HB71
		P68363			P01834				O75493	O95837
		P08118			P10915				P51787	O00429
		P16035			I3L3R5				P55201	P30622
		P03950			O95297				O95436	Q04323
		P01859			Q02487				Q9NPD7	P61254
		Q02809			P22303				P04114	Q8N6H7
		Q9BXS5			Q5T601				Q9HCC9	Q00535
		P61769			P30039				O43303	Q13616
		P19021			Q12929				Q9H7F4	Q4G0F5
		P49913			Q9Y2A9				P87889	P62266
		P15941			Q8N693					P30040
		Q93091			Q9BPX5
		Q9BPX5			P58499
		P07711			O15439
		P59190			P41439
					Q53H76
					Q8N808
					P14060
					Q6ZN66
					Q6DN03
					P07711
					Q9UJP4
					O94808
					A6NFQ2
					P46439
					O75897
					P16118
					Q5M775
					P08581
					O00757
					O15247
					Q9UBI6
					Q9P0V3
					O60844
					P68402
					Q9NP55
					Q96EN8
					Q96E17
					Q9Y264
					Q14533
					Q8WTU2
					A0A024RBG1
					Q9BQI0
					Q9NRW1
					P54646
					A6NM43
					Q969Y0
					P01583
					O75019
					P0DME0
					P38159
					Q8TCE9
					O14727
					O14498
					P61570
					Q9UH03
					Q9NYP3
					Q13572
					Q8NBR6
					Q9Y243
					Q9H221
					P12883
					P25090
					Q86WN1
					P63272
					Q9UQN3
					Q9UK39
					Q9HC98
					P23921
					Q7Z4G4
					Q9BY42
					O14807
					Q15438
					Q8WUH1
					P51854
					Q9ULC6
					P0C7U3
					P35556
					Q9UBG3
					Q86TC9
					Q9H4B6
					P48594
					Q6P2P2
					P29374
					Q3SYC2
					Q13613
					O00533
					Q8IW41
					Q9Y2K5
					P20648
					Q5T3F8
					P32248
					O75185
					O60331
					Q92613
					P62987
					H7C241
					O43323
					A0A1B0GWB2
					Q9HCN3
					Q96GA3
					O95153
					P10075
					Q9ULC8
					Q9NRQ2
					Q2TAP0
					Q96L11
					Q9BY10
					Q96DT7
					Q8IZY2
					P52569
					Q5T0T0
					Q9UBX7
					Q9UI40
					Q8WTQ1
					P01861
					Q96AA8
					Q9HCM1
					Q9UN73
					Q2M3T9
					Q13009
					P55201
					Q9NPD7
					Q9HCC9
					O43303
					Q9H7F4
					P87889
					P01270
					Q9UI42
					Q14032
					Q8NFI3
					P01189
					Q99574
					O60542
					P04090
					P29279
					P01185
					Q9NXJ5
					P24903
					P11172
					Q6ZUX3
					Q9UBT3
					O75936
					P0CG29
					Q9HCN6
					Q969X2
					Q8NES3
					Q70EL3
					Q9NZH8
					P23763
					Q9Y5Q6
					Q5TCX8
					P25101

## Sheet: Pathways
	Metabolism				Testes				Selective breeding
	Canonical Pathways	No preference	Glycolysis		Canonical Pathways	External	Internal		Canonical Pathways	Selected Breeding	Unselected Breeding
	EIF2 Signaling	29.3078			Clathrin-mediated Endocytosis Signaling	11.596			EIF2 Signaling	8.73618
	Regulation of eIF4 and p70S6K Signaling	16.0725			Epithelial Adherens Junction Signaling	7.29316			Endothelin-1 Signaling	4.16504
	mTOR Signaling	12.7396			HIF1α Signaling	6.77754	1.32768		Regulation of eIF4 and p70S6K Signaling	3.9823	2.12758
	Clathrin-mediated Endocytosis Signaling	12.6597			Actin Cytoskeleton Signaling	6.75086	1.90501		CDK5 Signaling	3.71551	2.48065
	Remodeling of Epithelial Adherens Junctions	10.2856			Acute Phase Response Signaling	6.72557			Folate Polyglutamylation	3.56696
	Actin Cytoskeleton Signaling	9.71143			Integrin Signaling	5.86573			DHCR24 Signaling Pathway	2.48688	5.95524
	Sertoli Cell-Sertoli Cell Junction Signaling	9.36231			Sertoli Cell-Sertoli Cell Junction Signaling	5.62606			IL-3 Signaling	1.98133	0
	fMLP Signaling in Neutrophils	9.36154			IL-3 Signaling	4.68186	1.72721		14-3-3-mediated Signaling	1.81508	3.44935
	RHOGDI Signaling	8.90077			IL-17 Signaling	4.88149			Actin Cytoskeleton Signaling	1.7939	5.66941
	Integrin Signaling	8.61816			Germ Cell-Sertoli Cell Junction Signaling	4.79454			HIF1α Signaling	1.30687	5.91772
	SNARE Signaling Pathway	1.67356	4.2989		NRF2-mediated Oxidative Stress Response	4.40108			Clathrin-mediated Endocytosis Signaling		10.6345
	Valine Degradation I		3.01569		Ferroptosis Signaling Pathway	2.94192	2.15757		Epithelial Adherens Junction Signaling		7.62981
	N-acetylglucosamine Degradation I		2.81519		Production of Nitric Oxide and Reactive Oxygen Species	3.3515			Remodeling of Epithelial Adherens Junctions		6.52031
	N-acetylglucosamine Degradation II		2.52077		Glycine Biosynthesis I		3.15038		Acute Phase Response Signaling		4.91369
	Isoleucine Degradation I		2.20073		Lanosterol Biosynthesis		1.57481		RHOGDI Signaling		4.80518
	Epithelial Adherens Junction Signaling	8.47647			CLEAR Signaling Pathway	8.97493	1.72363		CLEAR Signaling Pathway	1.8847	6.00824
	tRNA Charging	8.37798			fMLP Signaling in Neutrophils	7.97528			fMLP Signaling in Neutrophils		6.02697
	Signaling by Rho Family GTPases	7.8339			DHCR24 Signaling Pathway	6.74678	1.51763		Phagosome Maturation		6.32322
	α-Adrenergic Signaling	6.12758	1.46373		Remodeling of Epithelial Adherens Junctions	7.35611			Superpathway of Inositol Phosphate Compounds	1.61606	4.67469
	Synaptogenesis Signaling Pathway	4.09508	3.10577		CDK5 Signaling	3.22053	3.6314		Macropinocytosis Signaling	3.29776	2.79482
	Germ Cell-Sertoli Cell Junction Signaling	6.69429			α-Adrenergic Signaling	5.09892	1.63424		Virus Entry via Endocytic Pathways	2.01119	3.94481
	RHOA Signaling	6.17438			Virus Entry via Endocytic Pathways	5.26404	1.43188		Role of MAPK Signaling in the Pathogenesis of Influenza	3.75435	2.10651
	Apelin Endothelial Signaling Pathway	5.64948			PDGF Signaling	4.0386	2.65378		Integrin Signaling		5.0461
	Gap Junction Signaling	4.7901	1.8609		UVC-Induced MAPK Signaling	5.82775			Pyrimidine Ribonucleotides De Novo Biosynthesis	2.9003	2.82489
	Virus Entry via Endocytic Pathways	6.52527			Regulation of eIF4 and p70S6K Signaling	3.53102	3.04759		VEGF Signaling	3.73836	1.78421
	G Beta Gamma Signaling	6.27546			Phagosome Maturation	6.52756			α-Adrenergic Signaling	1.79589	3.70422
	Urate Biosynthesis/Inosine 5'-phosphate Degradation	5.01035	1.40525		VEGF Signaling	2.94141	3.58474		PDGF Signaling	2.87003	2.60989
	RAC Signaling	6.3146			Superpathway of Inositol Phosphate Compounds	4.28714	2.06377		3-phosphoinositide Biosynthesis		4.42129
	Necroptosis Signaling Pathway		5.63359		NAD Salvage Pathway II	5.99945			GM-CSF Signaling	1.69944	3.69387
	Opioid Signaling Pathway	5.6349			14-3-3-mediated Signaling	4.63783	1.70852		Chemokine Signaling	2.03996	3.19821
	Coronavirus Pathogenesis Pathway	6.16274			GM-CSF Signaling	4.37239	1.96746		RAC Signaling		4.54151
	Purine Nucleotides Degradation II (Aerobic)	3.96661	2.06154		Macropinocytosis Signaling	3.87032	2.38854		Role of MAPK Signaling in Promoting the Pathogenesis of Influenza	2.69915	2.29324
	Acute Phase Response Signaling	4.79287			UDP-N-acetyl-D-glucosamine Biosynthesis II	6.23297			UDP-N-acetyl-D-galactosamine Biosynthesis II	2.29413	2.68155
	Apelin Muscle Signaling Pathway	5.97027			Pyrimidine Ribonucleotides De Novo Biosynthesis	5.18581			Actin Nucleation by ARP-WASP Complex	1.66981	3.25174
	CXCR4 Signaling	5.18567			Role of MAPK Signaling in the Pathogenesis of Influenza	3.99161	2.23611		MicroRNA Biogenesis Signaling Pathway	3.78455
	IL-8 Signaling	5.57923			Leukocyte Extravasation Signaling	5.54328			Axonal Guidance Signaling		3.87363
	Adenosine Nucleotides Degradation II	3.51395	2.27772		Chemokine Signaling	4.85992			Role of NFAT in Cardiac Hypertrophy	1.4157	3.33449
	Tight Junction Signaling	5.06884			RAC Signaling	5.2798			UVC-Induced MAPK Signaling	1.71299	3.02923
	Axonal Guidance Signaling	5.65098			EIF2 Signaling	2.20806	3.7261		Leukocyte Extravasation Signaling		3.54721
	GM-CSF Signaling	3.94056	1.66391		Guanosine Nucleotides Degradation III	5.38588			NRF2-mediated Oxidative Stress Response	2.25509	2.44631
	Role of NFAT in Cardiac Hypertrophy	4.96793			Role of MAPK Signaling in Promoting the Pathogenesis of Influenza	4.32599	1.55707		Ephrin Receptor Signaling		3.74366
	Guanosine Nucleotides Degradation III	4.11072	1.46571		Insulin Secretion Signaling Pathway	5.7237			D-myo-inositol (1,4,5)-Trisphosphate Biosynthesis	2.12163	2.3129
	CNTF Signaling	5.09873			Regulation of Cellular Mechanics by Calpain Protease	3.04375	2.62239		Mechanisms of Viral Exit from Host Cells		3.98738
	Insulin Secretion Signaling Pathway	3.03113	2.46649		RHOGDI Signaling	5.1661			Regulation of Cellular Mechanics by Calpain Protease	2.26193	2.16264
	NAD Salvage Pathway II	4.41629			Ephrin Receptor Signaling	4.51436			Sertoli Cell-Sertoli Cell Junction Signaling		4.42129
	CDK5 Signaling	4.4851			Role of NFAT in Cardiac Hypertrophy	4.34169			IL-13 Signaling Pathway		4.06428
	Ephrin Receptor Signaling	5.35937			MicroRNA Biogenesis Signaling Pathway	1.55252	3.92225		Endocannabinoid Developing Neuron Pathway	1.38514	3.00759
	Cardiac Hypertrophy Signaling	5.24582			3-phosphoinositide Biosynthesis	4.10638	1.35157		Fc Epsilon RI Signaling	3.00502	1.38593
	PFKFB4 Signaling Pathway	5.19033			IL-13 Signaling Pathway	5.41473			IL-17 Signaling		3.6186
	UVC-Induced MAPK Signaling	3.51532	1.54282		CCR3 Signaling in Eosinophils	4.82927			Insulin Receptor Signaling	2.04588	2.27882
	Chemokine Signaling	4.04245			Insulin Receptor Signaling	2.88209	2.45452		Apoptosis Signaling	2.3947	1.92578
	Endocannabinoid Developing Neuron Pathway	4.78059			Apelin Adipocyte Signaling Pathway	4.6268			Agrin Interactions at Neuromuscular Junction	2.33295	1.94805
	PPARα/RXRα Activation	3.98416			Apoptosis Signaling	3.0715	2.22901		Neutrophil Extracellular Trap Signaling Pathway	1.84875	2.40524
	14-3-3-mediated Signaling	4.33422			Opioid Signaling Pathway	4.34644			Germ Cell-Sertoli Cell Junction Signaling		4.22545
	Oncostatin M Signaling	4.22909			Actin Nucleation by ARP-WASP Complex	3.29695	1.96706		Signaling by Rho Family GTPases		4.22384
	NRF2-mediated Oxidative Stress Response	4.1063			Axonal Guidance Signaling	4.09627			CCR3 Signaling in Eosinophils	1.33536	2.87044
	Mitochondrial Dysfunction	1.91412	2.79621		Synaptogenesis Signaling Pathway	5.22805			Insulin Secretion Signaling Pathway		3.82999
	GNRH Signaling	3.79035			Apelin Endothelial Signaling Pathway	4.70028			Synaptogenesis Signaling Pathway		4.19294
	Huntington's Disease Signaling	3.0461	1.58045		Agrin Interactions at Neuromuscular Junction	2.51836	2.66287		Apelin Endothelial Signaling Pathway		3.59251
	CCR3 Signaling in Eosinophils	4.13012			FLT3 Signaling in Hematopoietic Progenitor Cells	3.99161			Oxytocin Signaling Pathway	1.36881	2.7427
	Xenobiotic Metabolism Signaling	2.89958	1.64453		CNTF Signaling	3.95908			Pyrimidine Ribonucleotides Interconversion	1.59046	2.50544
	Oxytocin Signaling Pathway	4.51291			Mechanisms of Viral Exit from Host Cells	5.04247			Opioid Signaling Pathway		2.98133
	PDGF Signaling	3.95883			Oncostatin M Signaling	3.45876	1.56809		tRNA Charging	3.02102
	Dilated Cardiomyopathy Signaling Pathway	4.10184			Oxytocin Signaling Pathway	4.0718			VEGF Family Ligand-Receptor Interactions	2.97905
	VEGF Signaling	4.43209			Endocannabinoid Developing Neuron Pathway	3.71687			Apelin Adipocyte Signaling Pathway	1.31927	2.66329
	Thrombin Signaling	3.78324			Gap Junction Signaling	4.12073			CXCR4 Signaling		3.11136
	Relaxin Signaling	4.05662			Fc Epsilon RI Signaling	3.01098	1.86438		3-phosphoinositide Degradation		3.28628
	Ephrin B Signaling	4.39682			Aldosterone Signaling in Epithelial Cells	4.28658			Oncostatin M Signaling	1.3805	2.57177
	IL-3 Signaling	3.36485			Glioma Invasiveness Signaling	4.28385			UDP-N-acetyl-D-glucosamine Biosynthesis II		3.17188
	Leukocyte Extravasation Signaling	3.7527			CXCR4 Signaling	4.00602			FLT3 Signaling in Hematopoietic Progenitor Cells	1.42597	2.51107
	Actin Nucleation by ARP-WASP Complex	4.25814			Signaling by Rho Family GTPases	4.7604			D-myo-inositol-5-phosphate Metabolism		2.7771
	HIF1α Signaling	3.22892			UVA-Induced MAPK Signaling	3.36424	1.34699		Apelin Muscle Signaling Pathway		3.8896
	Circadian Rhythm Signaling	3.14012			ERBB4 Signaling	3.12045	1.50762		Granzyme A Signaling		3.11277
	Regulation of Actin-based Motility by Rho	4.19622			Fcγ Receptor-mediated Phagocytosis in Macrophages and Monocytes	3.61871			Gap Junction Signaling		3.01838
	Synaptic Long Term Potentiation	2.1257	2.04177		Pyrimidine Ribonucleotides Interconversion	3.47675			Thrombin Signaling	1.4157	2.44896
	FLT3 Signaling in Hematopoietic Progenitor Cells	3.78328			VEGF Family Ligand-Receptor Interactions	2.43893	2.15072		NAD Salvage Pathway II		3.54437
	P2Y Purigenic Receptor Signaling Pathway	3.5763			Neutrophil Extracellular Trap Signaling Pathway	3.29005			Neuroprotective Role of THOP1 in Alzheimer's Disease		2.9539
	Apelin Adipocyte Signaling Pathway	3.48595			Synaptic Long Term Potentiation	3.26752			Cardiac Hypertrophy Signaling		2.79372
	IL-1 Signaling	3.95597			Thrombin Signaling	3.3535			D-myo-inositol (3,4,5,6)-tetrakisphosphate Biosynthesis		3.04984
	IL-13 Signaling Pathway	3.92815			G Beta Gamma Signaling	3.60661			D-myo-inositol (1,4,5,6)-Tetrakisphosphate Biosynthesis		3.04984
	Protein Kinase A Signaling	3.37924			Urate Biosynthesis/Inosine 5'-phosphate Degradation	3.98887			UVA-Induced MAPK Signaling	2.01294	1.78421
	GABA Receptor Signaling	3.6669			Endothelin-1 Signaling	2.15502	2.33304		Ferroptosis Signaling Pathway	1.79464	1.97016
	UDP-N-acetyl-D-galactosamine Biosynthesis II	3.24489			D-myo-inositol (1,4,5)-Trisphosphate Biosynthesis	2.13169	2.33143		RHOA Signaling		3.2503
	AMPK Signaling	3.45396			Thrombopoietin Signaling	2.84891	1.58415		Guanosine Nucleotides Degradation III		2.50194
	Apoptosis Signaling	2.6957			Role of Macrophages, Fibroblasts and Endothelial Cells in Rheumatoid Arthritis	3.95939			Retinol Biosynthesis	2.05735	1.63625
	Reelin Signaling in Neurons	3.31802			Protein Kinase A Signaling	2.5322	1.71875		CNTF Signaling		2.65456
	DHCR24 Signaling Pathway	1.85547	1.87515		Purine Nucleotides Degradation II (Aerobic)	3.83544			Myelination Signaling Pathway		2.75178
	IL-6 Signaling	3.71309			tRNA Charging		3.33427		Ceramide Signaling		2.81496
	Neurotrophin/TRK Signaling	3.42371			Cardiac Hypertrophy Signaling	3.02467			Wound Healing Signaling Pathway	2.96387
	Antiproliferative Role of Somatostatin Receptor 2	2.62119			Mitochondrial Dysfunction	3.83456			Aldosterone Signaling in Epithelial Cells		3.0303
	Fcγ Receptor-mediated Phagocytosis in Macrophages and Monocytes	3.60829			Cholecystokinin/Gastrin-mediated Signaling	3.06209			Synaptic Long Term Potentiation	1.36833	2.25429
	Caveolar-mediated Endocytosis Signaling	3.60757			Xenobiotic Metabolism Signaling	3.54569			Protein Kinase A Signaling	1.46112	2.15239
	Melanocyte Development and Pigmentation Signaling	2.87324			Synaptic Long Term Depression	2.91352			LXR/RXR Activation	1.45463	2.11568
	Melatonin Signaling	2.3882			D-myo-inositol-5-phosphate Metabolism	2.57916	1.47765		G Beta Gamma Signaling		2.55461
	Role of MAPK Signaling in the Pathogenesis of Influenza	3.25057			Serotonin Receptor Signaling	3.24322			ERBB4 Signaling	1.81478	1.65278
	Coronavirus Replication Pathway	2.3436			Neuroprotective Role of THOP1 in Alzheimer's Disease	2.93324			Paxillin Signaling	1.35771	2.10819
	Agrin Interactions at Neuromuscular Junction	3.49663			UDP-N-acetyl-D-galactosamine Biosynthesis II	3.47866			Synaptic Long Term Depression	1.47949	1.95653
	Melanoma Signaling	2.97338			mTOR Signaling	2.70495	1.31589		Glioma Invasiveness Signaling		2.64119
	Purine Nucleotides De Novo Biosynthesis II	3.45556			IL-8 Signaling	3.27022			Role of Macrophages, Fibroblasts and Endothelial Cells in Rheumatoid Arthritis		2.80488
	Ethanol Degradation IV	1.45377	1.99826		Adenosine Nucleotides Degradation II	3.53747			mTOR Signaling	1.97571	1.37773
	Synaptic Long Term Depression	2.59932			Huntington's Disease Signaling	3.06596			IL-8 Signaling		2.60382
	Paxillin Signaling	3.42079			3-phosphoinositide Degradation	3.06799			Glutathione Redox Reactions I	1.44781	1.88235
	Gαq Signaling	3.11904			Amyloid Processing	3.95912			Glucocorticoid Receptor Signaling		2.18354
	Production of Nitric Oxide and Reactive Oxygen Species in Macrophages	3.03666			Myelination Signaling Pathway	2.59986	1.31518		LPS/IL-1 Mediated Inhibition of RXR Function	3.32423
	Amyloid Processing	2.40084			Glutathione Redox Reactions I	3.028			Thrombopoietin Signaling	1.90794	1.41504
	PAK Signaling	3.36007			Wound Healing Signaling Pathway		2.72755		Xenobiotic Metabolism Signaling	1.68676	1.62702
	Superpathway of Inositol Phosphate Compounds	1.93576	1.42376		Ceramide Signaling	2.86735			Tight Junction Signaling		3.30895
	Role of Macrophages, Fibroblasts and Endothelial Cells in Rheumatoid Arthritis	2.13737			D-myo-inositol (3,4,5,6)-tetrakisphosphate Biosynthesis	2.86703			PI3K/AKT Signaling	1.72272	1.53417
	IL-17 Signaling	3.34483			D-myo-inositol (1,4,5,6)-Tetrakisphosphate Biosynthesis	2.86703			ERK/MAPK Signaling		2.06493
	UVA-Induced MAPK Signaling	2.91954			ERK/MAPK Signaling	2.93518			Mitochondrial Dysfunction		3.24056
	Endocannabinoid Neuronal Synapse Pathway	3.32807			Renin-Angiotensin Signaling	2.86249			Glycogen Degradation III	2.19007
	Hepatic Fibrosis Signaling Pathway	2.96148			RHOA Signaling	3.19067			Uridine-5'-phosphate Biosynthesis	2.56242
	Renin-Angiotensin Signaling	2.75793			Glioma Signaling	2.46059	1.3494		Circadian Rhythm Signaling		2.79657
	ERBB4 Signaling	2.06117			Retinol Biosynthesis	1.462	2.305		ERK5 Signaling		2.05165
	Gαi Signaling	3.2362			GNRH Signaling	3.3515			FXR/RXR Activation	1.41943	1.73524
	HMGB1 Signaling	2.91692			ERBB Signaling	2.75552			Serotonin Receptor Signaling		1.96017
	Cholecystokinin/Gastrin-mediated Signaling	2.92048			IL-6 Signaling	2.84766			Fcγ Receptor-mediated Phagocytosis in Macrophages and Monocytes		1.94369
	3-phosphoinositide Biosynthesis	1.46931	1.74991		nNOS Signaling in Neurons	3.26047			Adrenomedullin signaling pathway	1.45154	1.65482
	CSDE1 Signaling Pathway	3.21702			Glucocorticoid Receptor Signaling	2.68367			Renin-Angiotensin Signaling	1.49079	1.57316
	Xenobiotic Metabolism General Signaling Pathway	2.5224			Tight Junction Signaling	3.44243			Glucose and Glucose-1-phosphate Degradation	2.40918
	Ceramide Signaling	2.74045			Ephrin B Signaling	3.17582			Glycine Biosynthesis I	3.03063
	ILK Signaling	3.13288			Granzyme A Signaling	2.77662			PTEN Signaling	1.75067
	ERK5 Signaling	3.12769			Circadian Rhythm Signaling	3.28334			Glioma Signaling	1.47259	1.54239
	PEDF Signaling	3.08728			Adrenomedullin signaling pathway	2.54459			Necroptosis Signaling Pathway		1.99696
	Phagosome Maturation	1.45308	1.61616		Paxillin Signaling	2.47829			Cholecystokinin/Gastrin-mediated Signaling	1.56608	1.41507
	Dopamine Degradation		2.70588		Xenobiotic Metabolism General Signaling Pathway	3.14807			GNRH Signaling		2.31797
	Cardiac β-adrenergic Signaling	3.04025			Melatonin Signaling	3.39459			Production of Nitric Oxide and Reactive Oxygen Species in Macrophages		2.31797
	Mechanisms of Viral Exit from Host Cells	1.8504			Hepatic Fibrosis Signaling Pathway	3.63733			Folate Transformations I	2.68254
	3-phosphoinositide Degradation		1.96422		LPS-stimulated MAPK Signaling	3.23126			ERBB Signaling	1.62377	1.30033
	Taurine Biosynthesis	3.00564			PI3K/AKT Signaling	1.86094	1.76097		PEDF Signaling		1.96871
	Neutrophil Extracellular Trap Signaling Pathway		1.82885		Neurotrophin/TRK Signaling	2.36084			ABRA Signaling Pathway	1.7418
	NGF Signaling	2.43401			NGF Signaling	2.59421			Neurotrophin/TRK Signaling		1.86435
	Superpathway of Citrulline Metabolism		2.36056		PTEN Signaling	1.45604	2.13738		Pyrimidine Deoxyribonucleotides De Novo Biosynthesis I	1.49611	1.39249
	Thrombopoietin Signaling	2.20418			PEDF Signaling	2.853			PAK Signaling		1.70193
	JAK/STAT Signaling	2.70308			Apelin Muscle Signaling Pathway	3.55885			CSDE1 Signaling Pathway		2.23586
	D-myo-inositol (3,4,5,6)-tetrakisphosphate Biosynthesis		2.13948		Reelin Signaling in Neurons	3.52322			GP6 Signaling Pathway	2.8573
	D-myo-inositol (1,4,5,6)-Tetrakisphosphate Biosynthesis		2.13948		HMGB1 Signaling	2.90696			IL-6 Signaling	1.75452
	RAN Signaling	1.69674			ERK5 Signaling	2.17415	1.32544		Urate Biosynthesis/Inosine 5'-phosphate Degradation		2.34121
	Regulation of Cellular Mechanics by Calpain Protease	2.42634			Pyrimidine Deoxyribonucleotides De Novo Biosynthesis I	1.82111	1.65046		HMGB1 Signaling		1.81278
	Colanic Acid Building Blocks Biosynthesis	2.88884			Melanocyte Development and Pigmentation Signaling	2.12982	1.32897		nNOS Signaling in Neurons		1.91866
	CLEAR Signaling Pathway	1.6527			PAK Signaling	2.00666	1.43188		Purine Nucleotides Degradation II (Aerobic)		1.73179
	Corticotropin Releasing Hormone Signaling	2.23005			LXR/RXR Activation	2.76741			JAK/STAT Signaling		1.69417
	Pyridoxal 5'-phosphate Salvage Pathway	2.10765			JAK/STAT Signaling	2.15236			Melanocyte Development and Pigmentation Signaling	1.51496
	Macropinocytosis Signaling	2.52165			PPARα/RXRα Activation	2.60456			Regulation of Actin-based Motility by Rho		2.29324
	IL-12 Signaling and Production in Macrophages	2.21091			Prolactin Signaling	2.26779			Cardiac β-adrenergic Signaling		2.09685
	Adrenomedullin signaling pathway	2.22521			P2Y Purigenic Receptor Signaling Pathway	2.375			The Visual Cycle	1.60103
	Neuregulin Signaling	2.1931			Erythropoietin Signaling Pathway	1.71903	1.44114		LPS-stimulated MAPK Signaling	1.33984
	Heme Biosynthesis II		1.77546		Melanoma Signaling	2.31655			Erythropoietin Signaling Pathway	1.84268
	Methylglyoxal Degradation III	2.2408			Neuregulin Signaling	2.08562			Hepatic Fibrosis / Hepatic Stellate Cell Activation	1.85005
	D-myo-inositol-5-phosphate Metabolism		1.88981		Necroptosis Signaling Pathway	2.19828			Xenobiotic Metabolism General Signaling Pathway		1.35522
	Serotonin Receptor Signaling	2.20177			Uridine-5'-phosphate Biosynthesis	3.11557			Telomerase Signaling		2.14935
	Insulin Receptor Signaling	2.22494			Telomerase Signaling	2.52601			Huntington's Disease Signaling		1.70678
	Ferroptosis Signaling Pathway	1.49583			HGF Signaling	1.80019			Reelin Signaling in Neurons		2.53306
	IL-2 Signaling	2.25431			GDNF Family Ligand-Receptor Interactions	1.70192			GDNF Family Ligand-Receptor Interactions	1.54307
	CMP-N-acetylneuraminate Biosynthesis I (Eukaryotes)	2.62888			Hepatic Fibrosis / Hepatic Stellate Cell Activation	2.09324			Stearate Biosynthesis I (Animals)	1.94038
	Galactose Degradation I (Leloir Pathway)	2.62888			FXR/RXR Activation	2.33342			Phospholipases	2.48092
	Ethanol Degradation II		1.5979		ERB2-ERBB3 Signaling	1.90615			P2Y Purigenic Receptor Signaling Pathway		1.5202
	GDP-glucose Biosynthesis	2.59567			CSDE1 Signaling Pathway	2.94512			Eicosanoid Signaling	1.78503
	Xenobiotic Metabolism CAR Signaling Pathway	1.57595			Stearate Biosynthesis I (Animals)		2.2195		Adenosine Nucleotides Degradation II		2.06449
	Noradrenaline and Adrenaline Degradation		2.34113		Role of JAK family kinases in IL-6-type Cytokine Signaling	2.41607			Hepatic Fibrosis Signaling Pathway		2.16687
	Pentose Phosphate Pathway		1.68508		Glycogen Degradation III	2.35672			D-myo-inositol (1,4,5)-trisphosphate Degradation		1.386
	Senescence Pathway	2.12036			Regulation of Actin-based Motility by Rho	2.29586			NGF Signaling		1.63639
	Sirtuin Signaling Pathway		1.84863		IL-12 Signaling and Production in Macrophages	2.74172			SNARE Signaling Pathway		2.43282
	ERK/MAPK Signaling	2.26282			Dilated Cardiomyopathy Signaling Pathway	2.3071			Amyloid Processing		2.07807
	Gαs Signaling	2.25766			GP6 Signaling Pathway		2.24667		Acetone Degradation I (to Methylglyoxal)	2.39992
	Tryptophan Degradation X (Mammalian, via Tryptamine)		2.06154		BMP signaling pathway		1.50199		Atherosclerosis Signaling		1.3689
	Heme Biosynthesis from Uroporphyrinogen-III I		2.52077		SNARE Signaling Pathway	2.375			Docosahexaenoic Acid (DHA) Signaling		1.88863
	IL-22 Signaling	2.47963			Iron homeostasis signaling pathway	2.375			AMPK Signaling		2.37263
	GPCR-Mediated Integration of Enteroendocrine Signaling Exemplified by an L Cell	2.15372			IL-2 Signaling	1.62027			BMP signaling pathway	1.7174
	Aldosterone Signaling in Epithelial Cells	1.96126			The Visual Cycle		1.75785		HGF Signaling	1.3192
	ABRA Signaling Pathway	2.42634			Corticotropin Releasing Hormone Signaling	2.42071			PPARα/RXRα Activation		1.66712
	Glucose and Glucose-1-phosphate Degradation	2.42174			UVB-Induced MAPK Signaling	2.66511			Melatonin Signaling		1.89894
	Gα12/13 Signaling	1.97124			EGF Signaling	1.93547			NAD Biosynthesis III		1.4153
	Acetate Conversion to Acetyl-CoA	1.4469			Relaxin Signaling	1.97895			Melanoma Signaling		1.63206
	Complement System	2.16071			Superpathway of Serine and Glycine Biosynthesis I		2.17357		Superpathway of D-myo-inositol (1,4,5)-trisphosphate Metabolism		1.46854
	L-glutamine Biosynthesis II (tRNA-dependent)	2.39067			STAT3 Pathway	1.40883			NAD Salvage Pathway III		2.2719
	Role of MAPK Signaling in Promoting the Pathogenesis of Influenza	2.37403			ILK Signaling	2.17215			Branched-chain α-keto acid Dehydrogenase Complex	2.27028
	Trehalose Degradation II (Trehalase)	2.34895			Taurine Biosynthesis	2.54436			EGF Signaling	1.55525
	Calcium Signaling	2.07052			Coagulation System	1.91583			Relaxin Signaling		1.51331
	Role of JAK family kinases in IL-6-type Cytokine Signaling	2.0252			Methylglyoxal Degradation III		1.87835		ERB2-ERBB3 Signaling		1.37418
	Parkinson's Signaling	1.79121			Estrogen Receptor Signaling	1.32587			Role Of Osteoclasts In Rheumatoid Arthritis Signaling Pathway	1.44995
	MicroRNA Biogenesis Signaling Pathway	1.88196			Salvage Pathways of Pyrimidine Ribonucleotides	1.87364			STAT3 Pathway	1.63991
	BER (Base Excision Repair) Pathway	1.69039			PFKFB4 Signaling Pathway	2.46139			Iron homeostasis signaling pathway		1.80119
	Alanine Biosynthesis II		1.34634		Mouse Embryonic Stem Cell Pluripotency	1.91752			Protein Ubiquitination Pathway		1.50821
	Alanine Degradation III		1.34634		Xenobiotic Metabolism CAR Signaling Pathway	2.12283			Bile Acid Biosynthesis, Neutral Pathway	2.19007
	Mouse Embryonic Stem Cell Pluripotency	1.85699			NF-κB Activation by Viruses	1.61583			Acyl-CoA Hydrolysis		1.70343
	LPS-stimulated MAPK Signaling	1.72069			Cardiac β-adrenergic Signaling	1.71246			Ephrin B Signaling		1.75909
	Protein Ubiquitination Pathway	1.65696			Sirtuin Signaling Pathway		1.67679		Glycine Betaine Degradation	1.44805
	Putrescine Degradation III		2.20073		Phospholipases		2.15255		Prostanoid Biosynthesis	1.44805
	Prolactin Signaling	1.75512			ID1 Signaling Pathway	1.36294			GDP-glucose Biosynthesis	1.44805
	Superpathway of Cholesterol Biosynthesis		1.5979		Coronavirus Replication Pathway	2.41055			Autophagy		1.63549
	Role of WNT/GSK-3β Signaling in the Pathogenesis of Influenza		2.1673		Caveolar-mediated Endocytosis Signaling		1.30466		Glutathione-mediated Detoxification	1.35839
	IGF-1 Signaling	2.16519			Gαq Signaling	2.3973			Dopamine Degradation		1.32136
	Telomerase Signaling	1.7921			Branched-chain α-keto acid Dehydrogenase Complex		2.38771		ID1 Signaling Pathway	1.35777
	Urea Cycle		2.136		Glutathione-mediated Detoxification	1.56526			Xenobiotic Metabolism CAR Signaling Pathway	1.41067
	Sphingosine-1-phosphate Signaling	2.12464			AMPK Signaling	2.37091			Caveolar-mediated Endocytosis Signaling	1.56786
	Leucine Degradation I		1.77546		Role Of Osteoclasts In Rheumatoid Arthritis Signaling Pathway		1.30261		ILK Signaling		1.82084
	Inhibition of Angiogenesis by TSP1	1.8404			IGF-1 Signaling	1.53421			dTMP De Novo Biosynthesis	2.05729
	LXR/RXR Activation	1.60041			Oxytocin In Brain Signaling Pathway	1.9742			Superpathway of Serine and Glycine Biosynthesis I	2.05729
	Myelination Signaling Pathway	2.09873			NAD Biosynthesis III	1.35311			Sirtuin Signaling Pathway	1.52908
	Role of PI3K/AKT Signaling in the Pathogenesis of Influenza	1.33567			Dopamine Degradation	2.3403			Methylglyoxal Degradation III	1.71904
	GPCR-Mediated Nutrient Sensing in Enteroendocrine Cells	1.77047			IL-22 Signaling	2.3403			Glycogen Degradation II	1.36962
	ERB2-ERBB3 Signaling	1.70436			Antiproliferative Role of Somatostatin Receptor 2	1.79251			Xenobiotic Metabolism PXR Signaling Pathway	1.70704
	Cardiac Hypertrophy Signaling (Enhanced)	2.05049			Superpathway of D-myo-inositol (1,4,5)-trisphosphate Metabolism	1.3454			Antioxidant Action of Vitamin C	1.30352
	Oxidative Ethanol Degradation III		1.51915		Role Of Chondrocytes In Rheumatoid Arthritis Signaling Pathway	1.78295			NAD Signaling Pathway		1.42115
	Fc Epsilon RI Signaling	1.74097			Inhibition of Matrix Metalloproteases	1.70421			IL-12 Signaling and Production in Macrophages		1.94459
	Atherosclerosis Signaling	1.78391			Docosahexaenoic Acid (DHA) Signaling	1.70421			RAN Signaling		1.94414
	Role of IL-17A in Arthritis	2.01854			Atherosclerosis Signaling	1.90436			IGF-1 Signaling	1.37633
	Cellular Effects of Sildenafil (Viagra)	2.0119			Amyotrophic Lateral Sclerosis Signaling	1.80953			Phosphatidylethanolamine Biosynthesis II	1.63658
	Androgen Signaling	1.98748			Endocannabinoid Neuronal Synapse Pathway	1.53953			Xenobiotic Metabolism AHR Signaling Pathway	1.47149
	Leptin Signaling in Obesity	1.68981			Protein Ubiquitination Pathway	1.68549			Glycine Cleavage Complex	1.89004
	nNOS Signaling in Neurons		1.72154		Retinoate Biosynthesis I	1.56299			Role of MAPK Signaling in Inhibiting the Pathogenesis of Influenza	1.54307
	BMP signaling pathway	1.96659			Role of MAPK Signaling in Inhibiting the Pathogenesis of Influenza	1.36823			Apelin Cardiomyocyte Signaling Pathway	1.51496
	Autophagy	1.50057			Colanic Acid Building Blocks Biosynthesis	2.19852			Amyotrophic Lateral Sclerosis Signaling		1.50589
	Xenobiotic Metabolism PXR Signaling Pathway		1.31057		Glycine Betaine Degradation		1.55867		FGF Signaling	1.31927
	HGF Signaling	1.70052			Antioxidant Action of Vitamin C	1.40243			Granzyme B Signaling		1.386
	GDNF Family Ligand-Receptor Interactions	1.6532			NAD Salvage Pathway III	2.17711			Thioredoxin Pathway		1.78417
	Thiosulfate Disproportionation III (Rhodanese)	1.93239			Pulmonary Fibrosis Idiopathic Signaling Pathway	1.36045			Senescence Pathway		1.78311
	Inosine-5'-phosphate Biosynthesis II	1.93239			dTMP De Novo Biosynthesis		2.17357		Role of JAK2 in Hormone-like Cytokine Signaling	1.49752
	Acute Myeloid Leukemia Signaling	1.92961			Folate Polyglutamylation		2.17357		PFKFB4 Signaling Pathway		1.74062
	Glycogen Degradation III	1.33924			Autophagy	1.69988			Antiproliferative Role of Somatostatin Receptor 2		1.32893
	ERBB Signaling	1.46313			Senescence Pathway	2.13271			Methionine Degradation I (to Homocysteine)	1.49611
	VEGF Family Ligand-Receptor Interactions	1.38833			Acyl-CoA Hydrolysis	1.59276			L-serine Degradation		1.69127
	Oxytocin In Brain Signaling Pathway	1.90534			Sphingosine-1-phosphate Signaling	1.4231			Gαq Signaling		1.67088
	Dopamine Receptor Signaling		1.46502		Methionine Degradation I (to Homocysteine)		1.65046		Coronavirus Replication Pathway		1.63625
	Sperm Motility	1.8577			GDP-L-fucose Biosynthesis I (from GDP-D-mannose)	2.07684			Melatonin Degradation I	1.61593
	NF-κB Activation by Viruses	1.58244			Cardiac Hypertrophy Signaling (Enhanced)	1.44517			Purine Nucleotides De Novo Biosynthesis II	1.36962
	PI3K/AKT Signaling	1.81294			Phosphatidylethanolamine Biosynthesis II		1.74945		Maturity Onset Diabetes of Young (MODY) Signaling	1.51875
	Netrin Signaling	1.80488			FGF Signaling	1.31162			Lanosterol Biosynthesis	1.51499
	Salvage Pathways of Pyrimidine Ribonucleotides	1.37683			Glioblastoma Multiforme Signaling	1.47792			Methylthiopropionate Biosynthesis	1.51499
	Glycolysis I	1.79279			Glycine Cleavage Complex		2.00518		Threonine Degradation II	1.51499
	Pyrimidine Ribonucleotides Interconversion	1.54811			Tryptophan Degradation X (Mammalian, via Tryptamine)	1.60144			Superpathway of Melatonin Degradation	1.4697
	Endothelin-1 Signaling	1.76446			Chondroitin Sulfate Degradation (Metazoa)	1.47854			Dolichyl-diphosphooligosaccharide Biosynthesis	1.44805
	TGF-β Signaling	1.72219			Role of PI3K/AKT Signaling in the Pathogenesis of Influenza	1.95962			Bupropion Degradation	1.44781
	Cholesterol Biosynthesis II (via 24,25-dihydrolanosterol)		1.46571		Cysteine Biosynthesis III (mammalia)		1.55388		Aryl Hydrocarbon Receptor Signaling	1.43406
	Cholesterol Biosynthesis I		1.46571		Parkinson's Signaling	1.92678			L-cysteine Degradation I		1.4153
	Histamine Degradation		1.46571		Folate Transformations I		1.64795		Taurine Biosynthesis		1.4153
	Cholesterol Biosynthesis III (via Desmosterol)		1.46571		IL-1 Signaling	1.87364			Role of PI3K/AKT Signaling in the Pathogenesis of Influenza		1.41504
	1D-myo-inositol Hexakisphosphate Biosynthesis II (Mammalian)	1.69674			Inhibition of Angiogenesis by TSP1	1.63191			Estrogen Biosynthesis	1.41268
	D-myo-inositol (1,3,4)-trisphosphate Biosynthesis	1.69674			Acetone Degradation I (to Methylglyoxal)		1.8686		Cysteine Biosynthesis III (mammalia)	1.40197
	D-myo-inositol (1,4,5)-Trisphosphate Biosynthesis	1.64876			Glycogen Degradation II	1.86437			BEX2 Signaling Pathway		1.39838
	NAD Signaling Pathway	1.64289			Pyridoxal 5'-phosphate Salvage Pathway	1.85418			Vitamin-C Transport		1.39249
	Phosphatidylethanolamine Biosynthesis III		1.6424		Bile Acid Biosynthesis, Neutral Pathway		1.34256
	L-cysteine Degradation II		1.6424		RAN Signaling	1.80891
	Pyrimidine Ribonucleotides De Novo Biosynthesis	1.39999			Calcium Signaling	1.32428
	EGF Signaling	1.6033			IL-7 Signaling Pathway	1.48666
	Role of JAK1 and JAK3 in γc Cytokine Signaling	1.58655			Thioredoxin Pathway	1.69395
	MSP-RON Signaling Pathway	1.52131			L-serine Degradation	1.62704
	Wound Healing Signaling Pathway	1.50799			S-adenosyl-L-methionine Biosynthesis	1.62704
	PTEN Signaling	1.49855			Phosphatidylglycerol Biosynthesis II (Non-plastidic)	1.35217
	BAG2 Signaling Pathway	1.48214			Threonine Degradation II		1.57481
	Semaphorin Signaling in Neurons	1.48205			Dolichyl-diphosphooligosaccharide Biosynthesis		1.55867
	MSP-RON Signaling In Macrophages Pathway	1.47305			Role Of Osteoblasts In Rheumatoid Arthritis Signaling Pathway	1.55771
	Phagosome Formation	1.47175			Role of IL-17A in Arthritis	1.48498
	Hepatic Fibrosis / Hepatic Stellate Cell Activation	1.45794			IL-33 Signaling Pathway	1.47713
	NAD Salvage Pathway III	1.4469			Activin Inhibin Signaling Pathway	1.36748
	Tetrapyrrole Biosynthesis II	1.4469			BER (Base Excision Repair) Pathway	1.35528
	Arsenate Detoxification I (Glutaredoxin)	1.4469			L-cysteine Degradation I	1.35311
	Rapoport-Luebering Glycolytic Shunt	1.4469			HIPPO signaling	1.34642
	Oxytocin In Spinal Neurons Signaling Pathway		1.44659
	Fatty Acid β-oxidation I		1.44659
	Pulmonary Fibrosis Idiopathic Signaling Pathway	1.41153
	Phenylalanine Degradation IV (Mammalian, via Side Chain)		1.40525
	Erythropoietin Signaling Pathway	1.39642
	Retinoic acid Mediated Apoptosis Signaling		1.3896
	Fatty Acid Activation		1.34957
	Androgen Biosynthesis		1.34957
	Glycerol-3-phosphate Shuttle		1.34634
	Cysteine Biosynthesis/Homocysteine Degradation		1.34634
	Spermidine Biosynthesis I		1.34634
	L-DOPA Degradation		1.34634
	Glutamine Degradation I		1.34634
	UVB-Induced MAPK Signaling	1.33685
	Apelin Cardiomyocyte Signaling Pathway	1.3221
	Superpathway of D-myo-inositol (1,4,5)-trisphosphate Metabolism	1.31838
	STAT3 Pathway	1.3056
	Inhibition of ARE-Mediated mRNA Degradation Pathway	1.30362

## Sheet: Functions
	Metabolism				Testes				Selective breeding
	Functions	No preference	Glycolysis		Functions	External	Internal		Functions	Selected Breeding	Unselected Breeding
	Organization of cytoplasm	17.1089	1.65825		Abdominal lesion	17.96	4.17252		Abdominal lesion	16.8774	4.56824
	Organization of cytoskeleton	16.016			Organization of cytoplasm	14.662	3.69904		Organization of cytoplasm	13.7516	3.51196
	Viral Infection	13.4457			Organization of cytoskeleton	12.3418	4.14183		Organization of cytoskeleton	11.5969	4.09926
	Endocytosis	13.2184			Transport of molecule	15.9525			Transport of molecule	15.0976
	Transport of molecule	11.0322	1.91698		Assembly of organelle	10.9393	4.14703		Assembly of organelle	9.83441	4.00092
	Microtubule dynamics	12.5353			Microtubule dynamics	9.10472	4.98513		Microtubule dynamics	8.87803	4.92508
	Engulfment of cells	12.0001			Endocytosis	13.2024			Metabolism of carbohydrate	7.08867	5.79022
	Familial central nervous system disease	8.61125	1.9348		Metabolism of carbohydrate	9.48914	3.40985		Metabolism of protein	5.29734	6.31598
	Familial encephalopathy	8.36863	2.14075		Engulfment of cells	12.8934			Formation of cellular protrusions	7.12733	4.37924
	Translation	9.76563			Metabolism of protein	6.86254	5.44029		Familial encephalopathy	7.53848	2.79553
	Assembly of organelle	9.68918			Formation of cellular protrusions	7.42583	4.67531		Endocytosis	10.2439
	Metabolism of protein	7.63051	2.01855		Familial neurological disorder	8.73017	2.90528		Familial central nervous system disease	7.40129	2.61569
	Formation of cellular protrusions	9.11105			Familial encephalopathy	8.95381	2.49049		Concentration of lipid	3.85247	6.05813
	Translation of protein	8.869			Familial central nervous system disease	8.85121	2.37392		Catabolism of protein	5.3286	4.39999
	Expression of mRNA	8.71104			Catabolism of protein	5.48582	4.99594		Engulfment of cells	9.66289
	Translation of mRNA	8.6442			Concentration of lipid	4.89735	5.3408		Familial neurological disorder	6.70324	2.87449
	Transport of vesicles	5.0024	3.52102		Autosomal recessive neurological disorder	4.67991	3.54379		Organization of organelle	6.34578	1.92958
	Metabolism of amino acids	2.6166	5.49344		Endocytosis by eukaryotic cells	8.18536			Synthesis of phospholipid	6.31816	1.73814
	Phagocytosis of cells	8.03506			Autophagy	6.3715	1.7747		Brain lesion	5.77185	2.25453
	Endocytosis by eukaryotic cells	7.72049			Brain lesion	5.45932	2.62118		Neurogenic lesion	5.63128	2.12835
	Metabolism of carbohydrate	5.20233	2.51486		Phagocytosis of cells	8.03797			Metabolism of nucleic acid component or derivative		7.74946
	Expression of protein	7.59458			Viral Infection	6.25702	1.76614		Metabolism of membrane lipid derivative	5.44372	1.95267
	Synthesis of protein	7.59014			Neurogenic lesion	5.27903	2.50727		Autosomal recessive neurological disorder	3.55272	3.6707
	Infection by RNA virus	7.49961			Metabolism of nucleic acid component or derivative	4.06154	3.6979		Viral Infection	4.58554	2.47759
	Transport of synaptic vesicles	2.91603	4.57337		Organization of organelle	5.89365	1.83548		Synthesis of phosphatidic acid	7.03905
	Receptor-mediated endocytosis	7.48808			Leukocyte migration	5.58106	2.02147		Formation of cilia	3.22621	3.74222
	Initiation of translation of mRNA	7.21421			Synthesis of phospholipid	5.49943	1.77567		Synthesis of lipid	3.28783	3.58757
	Initiation of translation of protein	6.92848			Receptor-mediated endocytosis	7.13837			Metabolism of phosphatidic acid	6.76771
	Chronic psoriasis	6.82714			Homing of cells	7.1239			Metabolism of phospholipid	6.71256
	Immune response of cells	6.78099			Synthesis of lipid	4.91492	2.19891		Hereditary connective tissue disorder	3.57996	3.1285
	Phagocytosis of red blood cells	6.73268			Inborn error of carbohydrate metabolism	7.1077			Metabolism of sulfur amino acid		6.62457
	Infection of cells	6.53158			Cell movement of myeloid cells	6.94981			Homing of cells	6.59144
	Homing of cells	6.525			Chemotaxis	6.92549			Cell death of neuroblastoma cell lines	2.60644	3.91458
	Phagocytosis	6.49178			Formation of cilia	2.94473	3.97545		Soft tissue lesion	3.84147	2.54128
	Cell movement of myeloid cells	6.47551			Binding of bacteria	6.78432			Chemotaxis	6.36318
	Atrophy of organ	6.38345			Hereditary connective tissue disorder	4.41801	2.33175		Movement Disorders	4.48167	1.71596
	Skin lesion	6.3574			Internalization of cells	6.72245			Leukocyte migration	4.24919	1.90535
	Infection by Human parainfluenza virus 3	6.35485			Phagocytosis	6.70127			Cell movement of myeloid cells	6.10952
	Formation of cilia	4.44176	1.86524		Soft tissue lesion	3.56913	3.0017		Skin lesion	6.09946
	Brain lesion	6.2405			Infection by RNA virus	4.56722	1.95544		Infection of cells	2.70415	3.39044
	Inborn error of carbohydrate metabolism	2.90846	3.31816		Neuronal cell death	6.52163			Synthesis of carbohydrate	3.35775	2.72861
	Autophagy of cells	4.45822	1.7433		Infection of cells	3.67513	2.80969		Lysosomal storage disease	4.00409	2.03442
	Chemotaxis	6.18034			Skin lesion	6.4455			Early-onset progressive encephalopathy	3.23984	2.78703
	Necrosis	6.11407			Disorder of basal ganglia	6.38716			Neuronal cell death	6.00824
	Recessive spastic paraplegia	5.9391			Metabolism of phosphatidic acid	6.3395			Brain astrocytoma	2.47511	3.5177
	Endocytosis of vesicles	5.93746			Formation of filaments	4.54623	1.78549		Metabolism of amino acids	3.50153	2.48756
	Formation of lamellipodia	5.90926			Peripheral vascular disease	6.24384			Infection by RNA virus	3.05718	2.91808
	Autosomal dominant myopathy	5.82756			Fibrogenesis	4.31591	1.92629		Receptor-mediated endocytosis	5.89394
	Release of virus	5.78251			Synthesis of phosphatidic acid	6.22875			Metabolism of glycine		5.86663
	Infection by lymphocytic choriomeningitis virus	5.77708			Binding of E. coli	6.20482			Formation of filaments	3.72647	2.1235
	Cell movement of granulocytes	5.76176			Metabolism of purine nucleotide	4.39668	1.80287		Grade 4 astrocytoma	2.45209	3.3721
	Global developmental delay	2.87929	2.83767		Metabolism of phospholipid	6.15041			Fibrogenesis	3.55479	2.24053
	Peripheral vascular disease	3.26718	2.36524		Congenital neurological disorder	4.35821	1.75677		Grade 1-4 astrocytoma	2.40181	3.37077
	Autophagy	5.62527			Cellular homeostasis	6.11398			Thrombus	3.13767	2.48756
	Autosomal recessive myopathy	5.61302			Metabolism of membrane lipid derivative	6.06607			Morphology of cellular protrusions	5.62336
	Nucleation of actin	5.59778			Cell movement of blood cells	6.02618			Autophagy	5.61447
	Congenital encephalopathy	5.53569			Autophagy of cells	5.9909			Congenital neurological disorder	3.56356	2.02798
	Autosomal recessive hereditary spastic paraplegia	5.51041			Transport of protein	3.9108	2.0488		Endocytosis by eukaryotic cells	5.55502
	Internalization of cells	5.43758			Migration of blood cells	5.9472			Cellular homeostasis	5.52259
	Transport of protein	5.39435			Familial psychiatric disease	4.08133	1.80686		Familial psychiatric disease	3.31592	2.15598
	Delayed hypersensitive reaction	3.38099	2.01333		Cell movement of endothelial cells	5.82826			Phagocytosis of cells	5.43739
	Organization of actin cytoskeleton	5.39391			Melanoma	3.92427	1.89429		Transport of endosomes	3.10945	2.29363
	Cell movement of blood cells	5.38884			Formation of amyloid fibrils	5.79518			Binding of bacteria	5.38801
	Metabolism of nucleotide	5.38639			Cell movement of mononuclear leukocytes	3.97724	1.81175		Nephrogenesis		5.3756
	Early-onset encephalopathy	5.36258			Movement Disorders	5.7881			Fatty acid metabolism	2.70701	2.61412
	Repair of plasma membrane	3.1968	2.12886		Hereditary neuropathy	5.77035			Disorder of basal ganglia	5.30244
	Migration of blood cells	5.23966			Keratosis	5.65406			Metabolism of monosaccharide	2.94965	2.30959
	Replication of RNA virus	5.21486			Necrosis	5.63481			Chronic psoriasis	5.25459
	Diamond-Blackfan anemia	5.03072			Cell movement of phagocytes	5.61685			Autophagy of cells	5.20542
	Aminoacylation of tRNA	4.96778			Nephrogenesis		5.61409		Cell movement of phagocytes	5.18125
	Clathrin mediated endocytosis	4.9599			Erythroderma	5.50004			Peripheral vascular disease	5.17653
	Hereditary spastic paraplegia	4.95393			Peripheral arterial disease	5.47287			Binding of E. coli	5.11956
	Apoptosis	4.95291			Chronic psoriasis	5.458			Metabolism of reactive oxygen species	2.9723	2.1071
	Accumulation of glycosides	4.95051			Concentration of ATP	3.5533	1.89437		Endocytosis of vesicles	5.00589
	Engulfment of myeloid cells	4.91556			Tauopathy	5.44188			Cell movement of granulocytes	4.96611
	Modification of palmitic acid		4.89046		Immune response of cells	5.42395			Hereditary kidney disease	2.51019	2.44083
	Formation of amyloid fibrils	3.03136	1.85852		Transport of endosomes	2.85342	2.54818		Inborn error of carbohydrate metabolism	4.90559
	Engulfment of blood cells	4.88484			Metabolism of amino acids	3.33854	2.02368		Cell movement of endothelial cells	4.87032
	Constitutional bone marrow failure syndrome	4.87235			Degenerative dementia	5.34805			Lethal skeletal dysplasia	4.8691
	Binding of bacteria	4.85679			Lysosomal storage disease	5.33883			Transport of vesicles	4.86731
	Replication of virus	4.8534			Amyloidosis	5.23292			Cholesterol transport	4.82515
	Chemotaxis of myeloid cells	4.83391			Morphology of cellular protrusions	5.21292			Erythroderma	4.80186
	Cholesterol transport	4.79913			Formation of vesicles	5.20486			Cell movement of monocytes	4.78334
	Cellular homeostasis	4.78579			Early-onset progressive encephalopathy	3.56347	1.60155		Targeting of protein	4.74275
	Leukocyte migration	4.78577			Generation of reactive oxygen species	5.15517			Organization of actin cytoskeleton	4.71282
	Transport of lipid	4.75461			Blood clot	5.15307			Cutaneous melanoma	4.67767
	Soft tissue lesion	4.74018			Cell movement of leukocytes	5.11012			Cell movement of neutrophils	4.63165
	Cell movement of phagocytes	4.72846			Synthesis of carbohydrate	5.10643			Phagocytosis	4.60046
	Chronic skin disorder	4.68958			Alzheimer disease or frontotemporal dementia	5.07153			Phosphorylation of phosphatidic acid	4.59282
	Familial mental retardation	4.6369			Cell movement of granulocytes	5.06347			Transport of lipid	4.56888
	Endocytosis of synaptic vesicles	4.63229			Intracranial lesion	5.06195			Formation of vesicles	4.55282
	Cutaneous melanoma	4.61475			Hyperkeratosis	5.05787			Hereditary neuropathy	4.52915
	Release of HIV-1	4.53676			Synthesis of nucleoside diphosphates	5.05441			Transport of steroid	4.50272
	Hereditary myopathy	4.51596			Migration of endothelial cells	5.04822			Release of lentivirus	4.49593
	Cell movement of leukocytes	4.51557			Interaction of leukemia cell lines	2.98726	2.02899		Short-rib thoracic dysplasia	4.47851
	Catabolism of carbohydrate	2.60721	1.90795		Permeability of vascular system		4.96164		Extension of lamellipodia	4.4699
	Organization of organelle	2.4825	2.00533		Cognitive impairment	3.34269	1.60308		Cerebral amyloid angiopathy	4.4699
	Cell movement of neutrophils	4.43325			Chronic skin disorder	4.86586			Release of virus	4.43763
	Syndromic encephalopathy	4.4304			Alzheimer disease	4.86321			Cell movement of blood cells	4.42831
	Infection by Picornaviridae	4.41035			Secretion of molecule	4.85695			Export of molecule	4.41748
	Phagocytosis of myeloid cells	4.40742			Targeting of protein	4.79412			Permeability of vascular system		4.41061
	Immune response of myeloid cells	4.3691			Phosphorylation of protein	4.78397			Transport of synaptic vesicles	4.38436
	Metabolism of nucleic acid component or derivative	4.31057			Endocytosis of vesicles	4.75989			Fragmentation of mitochondria	4.35367
	Accumulation of doxorubicin	4.30156			Accumulation of glycosphingolipid	4.75989			Migration of blood cells	4.33865
	Replication of Influenza A virus	4.2885			Dementia	4.73699			Formation of lamellipodia	4.30287
	Spinocerebellar disease	4.21496			Organization of actin cytoskeleton	4.69725			Involuntary movement disorder	4.28715
	Transport of steroid	4.19066			Synthesis of reactive oxygen species	4.64029			Repair of plasma membrane	4.27423
	Synthesis of amino acids		4.18434		Formation of lamellipodia	4.63783			Netherton syndrome	4.24023
	Lethal skeletal dysplasia	4.1734			Cell movement	4.63154			Cell movement of leukocytes	4.22953
	Melanoma	4.16702			Binding of leukemia cell lines	2.90637	1.7203		Infection by Picornaviridae	4.2267
	Phagocytosis of blood cells	4.1599			Hereditary peripheral neuropathy	4.62565			Quantity of actin filaments	4.2072
	Familial cardiovascular disease	4.14516			Metabolism of sulfur amino acid		4.6241		Polymerization of protein	4.18858
	Cell movement	4.14198			Migration of vascular cells	4.6219			Concentration of phospholipid		4.1817
	Intermediate Charcot Marie Tooth disease	4.11072			Phosphorylation of carbohydrate	4.57139			Metabolism of nucleotide		4.16452
	Cerebral amyloid angiopathy	4.11072			Familial Parkinson disease	2.9626	1.60155		Adhesion of blood cells		4.15132
	Metabolism of purine nucleotide	4.11048			Metabolism of nucleotide	4.55487			Antibacterial response	4.14823
	Congenital aplastic anemia	4.11048			Hereditary motor neuropathy	4.54658			Phosphorylation of protein	4.1015
	Cell spreading	4.0513			Formation of fibrils	4.5341			Advanced stage Netherton syndrome	4.10071
	Morphology of cellular protrusions	4.03357			Quantity of actin filaments	4.51922			Chemotaxis of mononuclear leukocytes	4.07919
	Congenital anemia	4.01927			Development of cytoplasm	2.88369	1.62511		Phosphorylation of carbohydrate	4.07726
	Chemotaxis of granulocytes	4.00334			Cell survival	4.50796			Immune response of cells	4.07089
	Cognitive impairment	3.99156			Cutaneous melanoma	4.50017			Morphology of neurites	4.07041
	Charcot-Marie-Tooth disease dominant intermediate	3.9729			Metabolism of glycine		4.49576		Monogenic nephrotic syndrome		4.06745
	Chemotaxis of leukocytes	3.96098			Thrombus	4.48378			Budding of virus	4.04641
	Autosomal recessive immunological disorder	3.93817			Concentration of phosphatidic acid		4.48144		Internalization of cells	4.03754
	Syndromic mental retardation	3.93368			Lethal skeletal dysplasia	4.47604			Binding of osteoblasts		4.01681
	Charcot-Marie-Tooth disease	3.92815			Hereditary motor and sensory neuropathy	4.47009			Synthesis of 6-keto-prostaglandin F1 alpha		4.01681
	Migration of sarcoma cell lines	3.92683			Peripheral motor neuropathy	4.46572			Survival of organism		4.01152
	Familial congenital malformation	3.9139			Cell movement of neutrophils	4.45847			Chemotaxis of myeloid cells	4.01112
	Transport of phospholipid	3.85017			Infection by Flaviviridae	2.8707	1.58709		Migration of endothelial cells	4.0038
	Infection by Enterovirus	3.82699			Transport of vesicles	4.45601			Familial hypertrophic cardiomyopathy	3.99916
	Disruption of filaments	3.80406			Fatty acid metabolism	4.45289			Formation of amyloid fibrils	3.98738
	Cell movement of sarcoma cell lines	3.80277			Response of myeloid cells	4.42814			Peripheral arterial disease	3.98657
	Synthesis of serine family amino acid		3.79171		Muscular-form glycogen storage disease	4.41467			Generation of reactive oxygen species	3.95925
	Dwarfism	3.79035			Loss of neurons in central nervous system	4.41467			Susceptibility to intracerebral hemorrhage		3.95489
	Cholesteatoma formation	3.76266			Metabolism of ribonucleoside diphosphate	4.41467			Dwarfism	3.94696
	Rheumatic Disease	3.72332			Polymerization of protein	4.41267			Concentration of phosphatidic acid		3.94598
	Cell survival	3.68459			Monogenic nephrotic syndrome		4.39966		Chronic skin disorder	3.94512
	Migration of fibrosarcoma cell lines	3.67776			Fragmentation of mitochondria	4.38772			Phosphorylation of lipid	3.93534
	Fatty acid metabolism	3.66194			Psoriasis	4.34936			Apoptosis of neurons	3.9322
	Hereditary connective tissue disorder	3.65495			Phagocytosis of red blood cells	4.34721			Hemostasis	3.93209
	Synthesis of UDP-N-acetylglucosamine		3.65113		Cholesterol transport	4.34721			Endocytosis of synaptic vesicles	3.93027
	Cell movement of epithelial cell lines	3.62203			Spinocerebellar disease	4.34697			Hyperkeratosis	3.9131
	Atrophy of muscle	3.60565			Phosphorylation of phosphatidic acid	4.32785			Disorder of stature	3.91292
	Assembly of spindle apparatus	3.59873			Transport of lipid	4.30987			Morphology of filaments	3.88675
	Phosphorylation of phosphatidylinositol 4-phosphate	3.58645			Engulfment of blood cells	4.30074			Chemotaxis of phagocytes	3.88345
	Hydrolysis of aspirin	3.58645			Metabolism of reactive oxygen species	4.28369			Phosphorylation of phosphatidylinositol	3.88206
	Macrothrombocytopenia and granulocyte inclusions	3.58645			Progressive parkinsonism	4.26192			Spinocerebellar disease	3.88019
	Generation of reactive oxygen species	3.5763			Neuromuscular disease	4.26054			Cell movement of mononuclear leukocytes	3.86457
	Tauopathy	3.53416			Release of lentivirus	4.25545			Melanoma	3.79612
	Exocytosis of synaptic vesicles		3.52662		Metabolism of glycogen	4.25407			Blood clot	3.79002
	Chemotaxis of phagocytes	3.5247			Extension of lamellipodia	4.25407			Delayed hypersensitive reaction	3.7679
	Gout	3.51532			Synthesis of nucleoside diphosphate sugar	4.25407			Organization of cellular membrane	3.76561
	Transmigration of myeloid cells	3.51532			Cerebral amyloid angiopathy	4.25407			Chemotaxis of leukocytes	3.75875
	Formation of multivesicular bodies	3.51062			Immune response of myeloid cells	4.2458			Aldosterone producing adrenocortical adenoma		3.75435
	Infection of sarcoma cell lines	3.51062			Cell movement of monocytes	4.20326			Release of HIV-1	3.74517
	Endoplasmic reticulum stress response		3.48866		Uptake of carbohydrate	4.20326			Familial tauopathy	3.73767
	Transmigration of granulocytes	3.47698			Hereditary polyneuropathy	4.18975			Keratosis	3.73761
	Aplastic anemia	3.47057			Autosomal recessive immunological disorder	4.16114			Assembly of multivesicular bodies	3.70724
	Paralysis	3.45396			Involuntary movement disorder	4.1545			Transport of heavy metal	3.67551
	Inflammatory response	3.44934			Congenital erythroderma with palmoplantar keratoderma, hypotrichosis, and hyper-IgE	4.1545			Binding of blood cells		3.66516
	Efflux of cholesterol	3.43172			Localization of Golgi apparatus	4.1545			Nucleation of actin	3.66164
	Synthesis of alpha-amino acid		3.41681		Short-rib thoracic dysplasia	4.15198			Quantity of filaments	3.65016
	Hereditary hypotrichosis simplex		3.4155		Delayed hypersensitive reaction	4.15198			Secretion of molecule	3.6374
	Oxidation of palmitic acid		3.40954		Cross-linkage of peptide	4.13611			Synthesis of nucleotide		3.62595
	Short-rib thoracic dysplasia	3.38099			Concentration of phospholipid		4.13066		Lebers optic atrophy plus syndrome	3.61864
	Mental retardation	3.36658			Export of molecule	4.12073			Tauopathy	3.61607
	Cell spreading of epithelial cell lines	3.34891			Autosomal dominant myopathy	4.10804			Chemotaxis of granulocytes	3.60721
	Migration of myeloid cells	3.34256			Hemostasis	4.10785			Transport of protein	3.60302
	Autosomal recessive immunodeficiency	3.3343			Cell spreading	4.10638			Chemotaxis of endothelial cells	3.6014
	Microcephaly	3.32707			Transport of synaptic vesicles	4.10062			Autosomal dominant encephalopathy	3.57478
	Formation of mitotic spindle	3.3235			Vascular lesion	4.09472			Cell survival	3.57176
	Transmigration of phagocytes	3.32194			Release of virus	4.09268			Autosomal recessive immunological disorder	3.57084
	Accumulation of lipid droplets	3.32194			Parkinsonism	4.08421			Synthesis of pyrimidine ribonucleotide		3.56696
	Fragmentation of mitochondria	3.32032			Chemotaxis of myeloid cells	4.06092			Jeune syndrome	3.54901
	Migration of granulocytes	3.30715			Accumulation of ganglioside	4.05192			Cross-linkage of peptide	3.54437
	Infection of rhabdomyosarcoma cell lines	3.30638			Netherton syndrome	4.05192			Chemotaxis of neutrophils	3.52487
	Exocytosis		3.29929		Autosomal dominant encephalopathy	4.04942			Concentration of ATP	3.52487
	Nonischemic cardiomyopathy	3.29254			Engulfment of myeloid cells	4.04551			Synthesis of phosphatidylinositol	3.52487
	Abnormal neutrophil count	3.29204			Dwarfism	4.04281			Infection of phagocytes		3.51632
	Polyglucosan body myopathy type 1 without immunodeficiency		3.28569		Repair of plasma membrane	4.03651			Infection of antigen presenting cells		3.51632
	Lenz microphthalmia syndrome		3.28569		Transport of steroid	4.00631			Degenerative dementia	3.50909
	Amyloidosis	3.28151			Hereditary myopathy	3.97932			Autosomal recessive immunodeficiency	3.5059
	Familial hypertrophic cardiomyopathy	3.27685			Disorder of stature	3.94632			Chemotaxis of monocytes	3.50073
	Anemia	3.26834			Infection by Picornaviridae	3.94576			Assembly of protein-protein complex	3.49717
	Caveolinopathy	3.26158			Advanced stage Netherton syndrome	3.9401			Uptake of carbohydrate	3.4954
	Formation of nuclear envelope	3.25213			Congenital cardiomyopathy	3.9401			Autosomal dominant myopathy	3.47722
	Aciduria		3.25119		Familial cardiovascular disease	3.9299			Hereditary motor neuropathy	3.45198
	Progressive encephalopathy	3.25005			Chemotaxis of phagocytes	3.92723			Peripheral motor neuropathy	3.41652
	Cell movement of kidney cell lines	3.2493			Plaque psoriasis	3.90655			Size of cells	3.4075
	Woolly hair		3.21879		Quantity of filaments	3.86446			Infection by Flaviviridae	3.4075
	Export of molecule	3.19871			Familial hypertrophic cardiomyopathy	3.86282			Coagulation of blood	3.40499
	Abscission of midbody	3.1968			Phagocytosis of blood cells	3.86282			Memory	3.39211
	Injury of cells	3.1968			Hypersensitive reaction	3.85773			High grade astrocytoma		3.38853
	Brain atrophy	3.19509			Migration of muscle cells	3.84117			Loss of neurons in central nervous system	3.38572
	Morphology of nervous system	3.19115			Infection of phagocytes		3.83974		Metabolism of ribonucleoside diphosphate	3.38572
	Insulin resistance		3.18424		Infection of antigen presenting cells		3.83974		Inflammatory response	3.38256
	Formation of vesicles	3.17237			Morphology of neurites	3.83544			Abscission of midbody	3.36672
	Keratosis	3.17237			Inflammatory response	3.79338			Hereditary peripheral neuropathy	3.35314
	Infection by Rhabdoviridae	3.16339			Budding of virus	3.78977			Metabolism of nucleoside		3.34882
	Autosomal recessive mental retardation	3.15708			Glycogen storage disease	3.76137			Migration of vascular cells	3.34844
	Phosphorylation of protein	3.15661			Coagulation of blood	3.76009			Syndromic encephalopathy	3.33507
	Cell viability	3.14885			Migration of HAoSMC cells	3.75164			Efflux of lipid	3.33193
	Autosomal dominant cardiomyopathy	3.14067			Cystic Fibrosis	3.74973			Hereditary motor and sensory neuropathy	3.32843
	Neutropenia	3.1129			Folding of protein	3.74973			Astrocytoma		3.3242
	Synthesis of reactive oxygen species	3.11013			Endocytosis of synaptic vesicles	3.74463			Lichen planus	3.32261
	Targeting of protein	3.08728			Huntington Disease	3.73571			Immune response of neutrophils	3.31968
	Formation of filaments	3.08319			Phagocytosis of myeloid cells	3.73482			Localization of protein		3.31017
	Hepatorenal fibrocystic disease	3.08133			Syndromic encephalopathy	3.71409			Infection of macrophages		3.30531
	Autism spectrum disorder or intellectual disability	3.08067			Emery-Dreifuss muscular dystrophy	3.71251			Necrosis	3.30456
	Migration of cells	3.08027			Clathrin mediated endocytosis	3.71251			Familial short stature	3.29805
	Hereditary Eye Disease	3.06685			Polyneuropathy	3.69953			Progressive parkinsonism	3.27936
	Alzheimer disease or frontotemporal dementia	3.06406			Brain astrocytoma		3.69524		Development of microvascular endothelial cells		3.27592
	Synthesis of nucleotide	3.06219			Cell movement of muscle cells	3.68538			Cognitive impairment	3.26895
	Extension of lamellipodia	3.0574			Development of endothelial tissue	3.68469			Alzheimer disease or frontotemporal dementia	3.26751
	Inflammation of stomach	3.05594			Antibacterial response	3.68141			Migration of vascular endothelial cells	3.26705
	Morphology of neurites	3.05594			Cell movement of kidney cell lines	3.67607			Congenital encephalopathy	3.25142
	Psoriasis	3.05313			Progressive encephalopathy	3.66682			Efflux of cholesterol	3.25076
	Transmigration of neutrophils	3.05171			Hereditary palmoplantar keratoderma	3.65997			Organization of filaments	3.2503
	Jeune syndrome	3.05171			Phosphorylation of lipid	3.65997			Translation of RNA		3.2501
	Autosomal dominant Charcot-Marie-Tooth disease	3.05171			Autosomal recessive myopathy	3.65793			Formation of nuclear envelope	3.24936
	Familial short stature	3.04457			Congenital encephalopathy	3.6545			Familial polycystic kidney disease	3.22775
	Stabilization of mRNA	3.03136			Chemotaxis of leukocytes	3.65256			Cell viability of kidney cell lines		3.21965
	Movement of filaments	3.02788			Phosphorylation of phosphatidylinositol	3.64983			Phosphorylation of phosphatidylinositol 4-phosphate	3.21503
	Duodenal adenoma	3.02788			Migration of smooth muscle cells	3.64344			Cytokinesis of epithelial cells	3.21503
	Fusion of autophagic vacuoles	3.02202			Metabolism of glycosphingolipid	3.63002			Size of early endosomes	3.21503
	Fibrogenesis	3.01572			Metabolism of nucleoside		3.62444		Binding of phosphatidylinositol 4,5-diphosphate	3.21503
	Secondary amyloidosis	3.00564			Assembly of cells	3.60815			Familial Lewy body disease	3.21503
	Galactosemia	3.00564			Autosomal recessive immunodeficiency	3.60177			Simple endometrial hyperplasia	3.21503
	Catabolism of IMP	3.00564			Abnormality of skin morphology	3.59618			Executive functioning	3.21503
	Inflammatory hepatocellular adenoma	3.00564			Morphology of filaments	3.5928			Deficiency of plasminogen activator inhibitor-1	3.21503
	Autosomal dominant encephalopathy	3.00364			Neurological signs	3.56547			Bardet-Biedl syndrome	3.21234
	Recessive mental retardation	2.97908			Grade 1-4 astrocytoma		3.55422		Synthesis of reactive oxygen species	3.19348
	Hypertrophic cardiomyopathy	2.97378			Accumulation of ganglioside GM2	3.54834			Dementia	3.18626
	Syndromic cystic kidney disease	2.96023			Synthesis of GDP	3.54834			Neuromuscular disease	3.17942
	Depolarization of mitochondria	2.9599			Grade 4 astrocytoma		3.53781		Familial cardiomyopathy	3.17667
	Catabolism of sphingolipid		2.95475		Release of HIV-1	3.53747			Parkinsonism	3.15797
	Familial polycystic kidney disease	2.94025			Infection of macrophages		3.53272		Huntington Disease	3.12308
	Brain astrocytoma	2.93749			Aldosterone producing adrenocortical adenoma		3.52434		Budding of lentivirus	3.11616
	Cystic kidney disease	2.93749			Size of cells	3.52213			Formation of artificial clathrin cages	3.11616
	Assembly of protein-protein complex	2.93624			Autosomal dominant Emery-Dreifuss muscular dystrophy	3.51144			Cystic Fibrosis	3.11277
	Transmigration of leukocytes	2.93308			Chemotaxis of mononuclear leukocytes	3.51053			Folding of protein	3.11277
	Electrical resistance of cells	2.92495			Development of epithelial tissue	3.50935			Morphology of neurons	3.10945
	Grade 4 astrocytoma	2.91567			Familial skeletal dysplasia	3.50191			Adhesion of immune cells		3.10705
	Autism or intellectual disability	2.90761			Attachment of cells	3.50018			Familial dementia	3.10664
	Familial amyloidosis	2.90376			Cell movement of smooth muscle cells	3.4909			Amyloidosis	3.0879
	Migration of epithelial cell lines	2.89119			Apoptosis of neurons	3.4891			Familial cardiovascular disease	3.08731
	Autosomal dominant microcephaly	2.88884			Synthesis of pyrimidine ribonucleotide	3.4885			Cell movement of kidney cell lines	3.08133
	Synthesis of ribonucleoside monophosphate	2.88884			Binding of Escherichia coli 25922	3.4885			Hypertrophic cardiomyopathy	3.07925
	Cell spreading of kidney cell lines	2.88884			Lebers optic atrophy plus syndrome	3.4885			Metabolism of glycosides		3.07689
	Translocation of phospholipid	2.88884			Nucleation of actin	3.47866			Infection of leukocytes		3.06262
	Length of neurites	2.88884			Assembly of multivesicular bodies	3.47774			Permeability of endothelial cells		3.05751
	Alzheimer disease	2.88817			Morphology of neurons	3.47675			Translation		3.05193
	Polycystic Kidney Disease	2.88195			Endothelial cell development	3.47236			Syndromic kidney disease		3.04606
	Lysosomal storage disease		2.86672		Laminopathy	3.47213			Electrical resistance of cells	3.04575
	Concentration of L-glutamic acid		2.85241		Hypertrophic cardiomyopathy	3.4704			Morphology of actin filaments	3.04575
	Uptake of glutamine family amino acid		2.85241		Cell viability	3.46127			Atherosclerotic lesion	3.04575
	Metabolism of monosaccharide	2.83615			Rheumatic Disease	3.45321			Synthesis of nucleoside 5'-phosphate		3.04563
	Antibacterial response	2.82773			Development of microvascular endothelial cells		3.45177		Alzheimer disease	3.04351
	Grade 1-4 astrocytoma	2.82584			Permeability of endothelial cells		3.45039		Cell spreading	3.04286
	Single enzyme disorder		2.81721		Calcinosis	3.4454			Infection of monocyte-derived macrophages		3.04285
	Autosomal dominant hereditary spastic paraplegia	2.81541			Efflux of lipid	3.4454			Clearance of midazolam		3.03063
	Cell flattening of leukocytes		2.81519		Autosomal recessive inborn error of metabolism	3.4336			Metabolism of erythromycin		3.03063
	Accumulation of globotriaosylceramide		2.81519		Exanthem of skin	3.43165			Aminoacyl-tRNA synthetase-related disease		3.03063
	Autosomal dominant hypotrichosis simplex		2.81519		Assembly of protein-protein complex	3.42227			Relaxation of mesenteric artery		3.03063
	Metabolism of nucleoside triphosphate	2.81338			Infection of leukocytes		3.41732		Congenital melanocytic nevus syndrome		3.03063
	Infection by Flaviviridae	2.81172			Familial tauopathy	3.39431			Oxidation of nifedipine		3.03063
	Inborn error of amino acid metabolism		2.80477		Replication of RNA virus	3.39327			Metabolism of tacrolimus		3.03063
	Assembly of multivesicular bodies	2.80271			Organization of cellular membrane	3.37358			Oxidation of triazolam		3.03063
	Infection by Retroviridae	2.79933			Migration of cells	3.37307			Delay in cell division		3.03063
	Aplastic anemia or thalassemia	2.79645			Activation of myeloid cells	3.37126			Metabolism of docetaxel		3.03063
	High grade astrocytoma	2.7957			Migration of vascular endothelial cells	3.34931			Demethylation of erythromycin		3.03063
	Serrated adenoma	2.79509			Metabolism of glycosides		3.34826		Demethylation of lidocaine		3.03063
	Disruption of microtubules	2.79509			Hereditary hypotrichosis	3.3451			Metabolism of trazodone		3.03063
	Hepatocellular adenoma	2.79509			Abnormal morphology of neurons	3.34268			Metabolism of indinavir		3.03063
	Infection by Marburg virus	2.79509			Parkinson's disease	3.33801			Metabolism of triazolam		3.03063
	Bardet-Biedl syndrome	2.78736			High grade astrocytoma		3.33284		Familial porencephaly		3.03063
	Metabolism of reactive oxygen species	2.78692			Atopic dermatitis	3.32901			Oxidation of midazolam		3.03063
	Astrocytoma	2.78608			Familial short stature	3.31549			Hydroxylation of tacrolimus		3.03063
	Autosomal recessive cataract disease	2.77888			Nonischemic cardiomyopathy	3.31171			Metabolism of alprazolam		3.03063
	Cystic Fibrosis	2.77888			Neurodegeneration	3.30962			Metabolism of vincristine		3.03063
	Sialorrhea		2.77166		Familial nephrotic syndrome		3.29182		Demethylation of tacrolimus		3.03063
	Primary coenzyme Q10 deficiency		2.77166		Astrocytoma		3.29043		Internucleosomal DNA fragmentation of lymphoma cell lines		3.03063
	Migration of neutrophils	2.76637			Jeune syndrome	3.28197			Plaque psoriasis	3.0303
	Metabolism of membrane lipid derivative	2.75715			Secretion of steroid	3.28197			Emery-Dreifuss muscular dystrophy	3.0295
	Familial psychiatric disease	2.75614			Chemotaxis of endothelial cells	3.27911			Clathrin mediated endocytosis	3.0295
	Hyperkeratosis	2.75246			M phase	3.27332			Migration of HAoSMC cells	3.02477
	Synthesis of nucleoside 5'-phosphate	2.73604			Formation of centriole		3.27149		Accumulation of glycosphingolipid	3.02477
	HIV infection	2.73156			Permeability of cells		3.25605		Early-onset neurological disorder	3.02326
	Distal spinal muscular atrophy	2.72805			Metabolism of peptide	3.25469			Autosomal dominant neuropathy	3.01504
	Quantity of centrosome	2.71972			Binding of epithelial cells	3.24392			Movement of vascular endothelial cells	2.99059
	Morphology of central nervous system	2.71972			Transport of heavy metal	3.24392			Infection by Enterovirus	2.98871
	Phosphorylation of carbohydrate	2.71972			Familial cardiomyopathy	3.23142			Bronchopathy	2.98183
	Meckel syndrome	2.71972			Accumulation of glycosylceramide	3.23029			Development of endothelial tissue	2.97487
	Familial syndromic intellectual disability	2.71783			Infection of monocyte-derived macrophages		3.21741		Adhesion of leukemia cell lines		2.97476
	Non-traumatic arthropathy	2.7105			Engulfment of bacteria	3.2132			Polycystic Kidney Disease	2.97121
	Synthesis of L-amino acid		2.70588		Early-onset encephalopathy	3.19744			Nonischemic cardiomyopathy	2.96295
	Quantity of malic acid		2.70588		Cell death of immune cells	3.19595			Formation of centriole		2.95968
	Cell movement of monocytes	2.70056			Organization of filaments	3.19067			Early-onset encephalopathy	2.95413
	Macroautophagy	2.6957			Single suture craniosynostosis		3.18562		Hepatorenal fibrocystic disease	2.95227
	Uptake of amino acids		2.68838		Inflammation of joint	3.1724			Hereditary myopathy	2.9347
	Transendothelial migration of neutrophils	2.68825			Cell viability of kidney cell lines		3.16992		M phase	2.92858
	Degranulation of granulocytes	2.68825			Memory	3.16805			Infection of hepatoma cell lines	2.92559
	Specific enzyme deficiency		2.67137		Release of lipid	3.16747			Limb defect		2.9234
	Non-malignant disorder	2.65878			Hereditary spastic paraplegia	3.16685			Single suture craniosynostosis		2.91708
	Migration of kidney cell lines	2.65314			Activation of neutrophils	3.1665			Pinocytosis	2.91597
	Neonatal late-onset sepsis	2.64961			Abscission of midbody	3.1644			Release of arachidonic acid		2.9003
	Sepsis	2.64496			Early-onset neurological disorder	3.16127			Migration of phagocytes	2.89658
	Migration of embryonic cell lines	2.64206			Clearance of midazolam		3.15038		Assembly of cells	2.88867
	Inflammation of joint	2.63819			Metabolism of erythromycin		3.15038		Translation of mRNA		2.88614
	Catabolism of hexose	2.62888			Aminoacyl-tRNA synthetase-related disease		3.15038		Autosomal dominant dementia	2.88431
	Cutaneous telangiectasia	2.62859			Relaxation of mesenteric artery		3.15038		Macropinocytosis	2.88013
	Duplication of centrosome	2.62811			Congenital melanocytic nevus syndrome		3.15038		Familial nephrotic syndrome		2.87003
	Familial congenital cataract	2.62119			Oxidation of nifedipine		3.15038		Hereditary hypotrichosis	2.86931
	Migration of phagocytes	2.61976			Metabolism of tacrolimus		3.15038		Organization of endosomes	2.86931
	Thrombus	2.6166			Oxidation of triazolam		3.15038		Translation of protein		2.86807
	Polymerization of protein		2.60754		Delay in cell division		3.15038		Expression of mRNA		2.86291
	Infection by HIV-1	2.6075			Metabolism of docetaxel		3.15038		Interaction of leukemia cell lines		2.86042
	Chemotaxis of neutrophils	2.60494			Demethylation of erythromycin		3.15038		Neurological signs	2.85476
	Cell-cell contact	2.60139			Demethylation of lidocaine		3.15038		Budding of Retroviridae	2.85282
	Ciliopathy	2.5987			Metabolism of trazodone		3.15038		Reassembly of nuclear envelope	2.85282
	Contraction of skeletal muscle	2.59655			Metabolism of indinavir		3.15038		Familial restrictive cardiomyopathy	2.85282
	Reassembly of nuclear envelope	2.59655			Metabolism of triazolam		3.15038		Metabolism of pyrimidine nucleoside		2.84869
	Familial restrictive cardiomyopathy	2.59655			Familial porencephaly		3.15038		Synthesis of epoprostenol		2.84869
	Helicobacter pylori-associated gastritis	2.59567			Oxidation of midazolam		3.15038		Catabolism of sulfur amino acid		2.84869
	Familial tauopathy	2.58422			Hydroxylation of tacrolimus		3.15038		Age-related macular degeneration		2.84757
	Calcinosis	2.57089			Metabolism of alprazolam		3.15038		Infection of rhabdomyosarcoma cell lines	2.83417
	Lichen planus	2.57011			Metabolism of vincristine		3.15038		Phosphorylation of phosphatidylinositol phosphate	2.83417
	Development of cytoplasm	2.56831			Demethylation of tacrolimus		3.15038		Congenital cardiomyopathy	2.83417
	Solitary thyroid nodule	2.55298			Internucleosomal DNA fragmentation of lymphoma cell lines		3.15038		Budding of HIV-1	2.83417
	Internalization by kidney cell lines	2.55298			Chemotaxis of granulocytes	3.13937			Migration of muscle cells	2.83035
	N-glycosylation of protein	2.55298			Uptake of monosaccharide	3.13937			Morphology of cytoskeleton	2.82811
	Benign thyroid nodule	2.55298			Dermatitis	3.12007			Cell spreading of leukocytes		2.8253
	Progressive parkinsonism	2.55013			Phosphorylation of phosphatidylinositol 4-phosphate	3.11557			Autosomal recessive inborn error of metabolism	2.82449
	Drug overdose		2.54751		Cytokinesis of epithelial cells	3.11557			Formation of cytoskeleton	2.82262
	Exocytosis by cells		2.5475		Size of early endosomes	3.11557			Transport of metal	2.81349
	Biliary cirrhosis	2.54635			Hydrolysis of aspirin	3.11557			Hereditary spastic paraplegia	2.80855
	Cytokinesis		2.54551		Binding of phosphatidylinositol 4,5-diphosphate	3.11557			Joubert syndrome related disorder	2.80797
	Shape change of epithelial cell lines	2.54167			Familial Lewy body disease	3.11557			Autosomal dominant Emery-Dreifuss muscular dystrophy	2.80797
	Metabolism of ribonucleotide	2.54167			Accumulation of globotriaosylceramide	3.11557			Binding of epithelial cells	2.80718
	Immune mediated inflammatory disease	2.53674			Simple endometrial hyperplasia	3.11557			Mental retardation	2.80255
	Hypertrophy	2.5296			Niemann-Pick disease type A	3.11557			Transport of phospholipid	2.80115
	Autosomal recessive polycystic kidney disease	2.5255			Sessile serrated lesion	3.11557			Cell viability	2.7915
	Autosomal recessive congenital cataract	2.5255			Executive functioning	3.11557			Cystic kidney disease	2.79143
	Formation of cytoskeleton	2.52341			Deficiency of plasminogen activator inhibitor-1	3.11557			Familial skeletal dysplasia	2.77806
	Production of superoxide	2.52165			Chemotaxis of neutrophils	3.11405			Development of cytoplasm	2.77479
	Esotropia		2.52077		Synthesis of phosphatidylinositol	3.11405			Permeability of cells		2.77281
	Colony formation of colony-forming unit macrophages		2.52077		Endoplasmic reticulum stress response	3.11404			Mitochondrial membrane potential		2.77132
	Atherogenesis		2.52077		Peripheral neuropathy	3.11008			Hypersensitive reaction	2.76973
	Hetero-oligomerization of protein		2.52077		Chemotaxis of monocytes	3.10498			Hyperglycemia	2.76882
	Adhesion of epithelial cell lines		2.50307		Secretion of lipid	3.10188			Infection of sarcoma cell lines	2.76882
	Congenital anomaly of skin	2.50246			Migration of microvascular endothelial cells	3.08829			Phagocytosis of neutrophils	2.76882
	Adhesion of blood cells	2.48929			Arrhythmia	3.08168			Vascular lesion	2.76506
	Chemotaxis of mononuclear leukocytes	2.48843			Transport of phospholipid	3.07575			Endoplasmic reticulum stress response	2.76167
	Catabolism of lipid		2.48081		Metabolism of glycolipid	3.0715			Cell movement of muscle cells	2.76126
	Autosomal recessive Charcot-Marie-Tooth disease	2.48062			Transport of D-glucose	3.06964			Endothelial cell development	2.75349
	Autosomal dominant Charcot-Marie-Tooth disease type 2	2.47963			Immune response of neutrophils	3.05816			Organ Degeneration		2.73708
	Budding of virus	2.47963			Cell spreading of leukocytes		3.04723		Development of epithelial tissue	2.73006
	Oligomerization of protein		2.4778		Accumulation of lactosylceramide	3.04424			Inflammation of joint	2.7259
	Renal ciliopathy	2.47651			Cardiac amyloidosis	3.04424			Synthesis of purine nucleotide		2.72477
	Size of cells	2.47319			Biosynthesis of GDP	3.04424			Cholesteatoma formation	2.72218
	Familial cardiomyopathy	2.47092			Dyskinesia	3.04348			Replication of RNA virus	2.7077
	Joubert syndrome	2.46835			Aneurysm	3.03911			Exanthem of skin	2.70769
	Abnormal morphology of nervous system	2.45867			Growth of neurites	3.03844			Early-onset motor neuron disease		2.70305
	Autosomal dominant Noonan syndrome		2.45219		Mitochondrial membrane potential		3.03704		Depolymerization of microtubules		2.70305
	Catabolism of ceramide		2.45013		Formation of nuclear envelope	3.028			Metabolism of D-hexose		2.70305
	Catabolism of protein		2.4492		Familial polycystic kidney disease	3.02703			Binding of myeloid cells		2.69995
	Secretion of molecule	2.44378			Metabolism of pyrimidine nucleoside		3.02196		Formation of actin bundles	2.69587
	Classical Hodgkin lymphoma	2.43843			Catabolism of sulfur amino acid		3.02196		Abnormal morphology of neurons	2.69587
	Synthesis of phospholipid	2.42913			Migration of kidney cell lines	3.01608			Morphology of actin stress fibers	2.69587
	Cognition	2.42634			Movement of vascular endothelial cells	3.01518			Quantity of pinocytic vesicles		2.68254
	Binding of E. coli	2.42174			Formation of focal adhesions	3.01098			Catabolism of serine family amino acid		2.68254
	Peripheral arterial disease	2.41962			Stabilization of protein		2.98923		Arrest in proliferation of lung cell lines		2.68254
	M phase		2.41795		Advanced stage peripheral arterial disease	2.98785			Modification of prostaglandin		2.68254
	Familial skeletal dysplasia	2.4158			Quantity of phosphoinositide		2.98506		Acute renal allograft rejection	2.68155
	Congenital anomaly of intestinal tract	2.41087			Outgrowth of neurites	2.97771			Quantity of phosphoinositide		2.68045
	Syndromic hypertrophic cardiomyopathy	2.41087			Calcification of aortic valve	2.9698			Cell movement of embryonic cell lines	2.67639
	Hereditary kidney disease	2.40084			Depolymerization of microtubules		2.96736		Formation of focal adhesions	2.67016
	Infection by Dengue virus 2	2.40084			Bronchopathy	2.96666			Orofacial cleft		2.66691
	Dementia	2.40034			Budding of lentivirus	2.96331			Macroautophagy	2.65675
	Metabolic syndrome X		2.39744		Quantity of glycosylceramide	2.96331			Metabolism of alpha-amino acid		2.65669
	Synthesis of phosphatidic acid	2.39622			Accumulation of glycosides	2.96331			Familial Parkinson disease	2.65297
	Catabolism of inosine	2.39067			Glycogen storage disease, hepatic form	2.96331			Quantity of centrosome	2.64929
	Binding of GDP	2.39067			Hyperplastic polyp	2.96331			Migration of microvascular endothelial cells	2.64929
	Complicated urinary tract infection by Enterococcus faecalis	2.39067			Formation of artificial clathrin cages	2.96331			Short rib-polydactyly syndrome	2.64387
	Anastomosing hemangioma	2.39067			Quantity of actin stress fibers	2.95356			Metabolism of basic amino acid	2.64387
	Damage of endothelial cells	2.39067			Bardet-Biedl syndrome	2.95356			Synthesis of pyruvic acid	2.64147
	Depolymerization of hyaluronic acid	2.39067			Internalization of bacteria	2.95356			Papillon-lefevre disease	2.64147
	Alexander disease	2.39067			Syndromic kidney disease		2.94961		Striate palmoplantar hyperkeratosis	2.64147
	Auriculocondylar syndrome type 1	2.39067			Transport of carbohydrate	2.93324			Lebers optic atrophy with dystonia	2.64147
	Autosomal dominant lower extremity spinal muscular atrophy	2.39067			Nuclear export of RNA		2.93265		Secondary amyloidosis	2.64147
	Bain type X-linked syndromic mental retardation	2.39067			Non-malignant disorder	2.93149			Efflux of sphingomyelin	2.64147
	Arrest in proliferation of leukocytes	2.39067			Autosomal dominant neuropathy	2.92781			Adhesion of E. coli	2.64147
	Catabolism of leukotriene D4	2.39067			Adhesion of epithelial cells	2.92497			Congenital erythroderma with palmoplantar keratoderma, hypotrichosis, and hyper-IgE	2.64147
	Processing of polysaccharide		2.37726		Localization of protein		2.91408		Leakage of Ca2+	2.64147
	Uptake of L-amino acid		2.36056		Transport of hexose	2.90901			Autosomal dominant medullary cystic kidney disease	2.64147
	Mitochondrial complex I deficiency		2.33753		Efflux of cholesterol	2.90901			Cytotoxic reaction of epithelial cell lines	2.64147
	Beta-oxidation of fatty acid		2.33753		Lichen planus	2.90819			Inflammatory hepatocellular adenoma	2.64147
	Conversion of lipid		2.32188		Production of superoxide	2.90735			Localization of Golgi apparatus	2.64147
	Catabolism of dopamine		2.30551		Hereditary kidney disease		2.90548		Goiter		2.63455
	Thiamine deficiency		2.30551		Replication of Influenza A virus	2.90515			Nuclear export of RNA		2.62947
	Benign lesion		2.29739		Replication of virus	2.89793			Migration of smooth muscle cells	2.62079
	Familial amyotrophic lateral sclerosis		2.25439		Engulfment of granulocytes	2.89651			Migration of kidney cell lines	2.60841
	Folding of protein		2.25439		Survival of bacteria	2.89651			Nonsyndromic orodental anomaly		2.60036
	Mucopolysaccharidoses		2.23866		Niemann-Pick disease	2.89651			Myocardial dysfunction	2.59346
	Organic aciduria		2.22433		Vasculogenesis	2.88667			Quantity of actin stress fibers	2.59306
	Severe COVID-19		2.21432		Proliferation of endothelial cells	2.88496			Formation of actin filaments	2.5891
	Metabolism of aldehyde		2.20073		Formation of cytoskeleton	2.87692			Psoriasis	2.58737
	Syndromic developmental delay		2.19673		Disorder of lipid metabolism	2.86808			Neurodegeneration	2.58613
	Cell movement of microvascular endothelial cells		2.1903		Activation of granulocytes	2.86781			Infection by HIV-1		2.58522
	Adhesion of embryonic cells		2.18845		Hydrolysis of lipid	2.86735			Oral submucous fibrosis		2.57993
	Stroke		2.17712		Cell movement of embryonic cell lines	2.86545			Cytokinesis	2.57734
	Ubiquitination of protein		2.14301		Accumulation of sphingolipid	2.85724			Infection by Dengue virus 2	2.5719
	Uptake of monosaccharide		2.14194		Quantity of pinocytic vesicles		2.85452		Metabolism of arginine	2.5633
	Hepatic porphyria		2.136		Binding of osteoblasts		2.85452		Binding of Streptococcus pneumoniae	2.5633
	Uptake of phosphate		2.136		Catabolism of serine family amino acid		2.85452		Cell death of sensory neurons	2.5633
	Catabolism of amino sugar		2.136		Arrest in proliferation of lung cell lines		2.85452		Synthesis of lysophosphatidic acid	2.5633
	Shape change of mononuclear leukocytes		2.12886		Modification of prostaglandin		2.85452		Accumulation of ganglioside GM2	2.5633
	Disorder of lipid metabolism		2.11781		Formation of extracellular trap	2.84969			Duodenal adenoma	2.5633
	Mitochondrial leukoencephalopathy		2.10118		Electrical resistance of cells	2.84877			Complex endometrial hyperplasia	2.5633
	Disorder of iron metabolism		2.09871		Morphology of actin filaments	2.84877			Proliferation of stem cell lines	2.5633
	Ciliogenesis of primary cilia		2.06154		Atherosclerotic lesion	2.84877			Somatic mosaic Schimmelpenning-Feuerstein-Mims syndrome		2.56242
	Syndromic microphthalmia		2.06154		Transport of monosaccharide	2.84405			Organization of nuclear pores		2.56242
	Localization of protein		2.04184		Spondylitis	2.83702			Conduction of cells		2.56242
	COVID-19		2.00175		Myocardial dysfunction	2.82994			Organization of basement membrane		2.56242
	Quantity of succinic acid		1.99826		Expression of mRNA	2.82448			Opening of cellular membrane		2.56242
	Uptake of L-glutamic acid		1.99645		Formation of actin filaments	2.80081			Hydroxylation of paclitaxel		2.56242
	Rupture of nuclear envelope		1.99645		Juvenile dermatomyositis	2.79276			Polyploidization of leukemia cell lines		2.56242
	Advanced stage Netherton syndrome		1.99645		Migration of phagocytes	2.787			Colony formation of leukemic progenitor cells		2.56242
	Synthesis of L-serine		1.99645		Cytokinesis	2.78427			Diamond blackfan anemia type 1		2.56242
	Conventional mantle cell lymphoma		1.99645		Sphingolipidosis	2.78325			Catabolism of glycine		2.56242
	Beta-oxidation of palmitic acid		1.99645		Morphology of nervous system	2.77924			Bleeding of retina		2.56242
	Replication of centriole		1.97274		Infection by Enterovirus	2.77275			Demethylation of dextromethorphan		2.56242
	Parkinson disease with dementia		1.97274		Quantity of lactic acid	2.77275			Metabolism of testosterone		2.56242
	Disorder of basal ganglia		1.96565		Invasion of fibrosarcoma cell lines	2.77275			Metabolism of ritonavir		2.56242
	Mitochondrial disorder		1.94209		Mental retardation	2.76123			Hydroxylation of testosterone		2.56242
	Binding of microvascular endothelial cells		1.93861		Abnormal morphology of nervous system	2.75014			Polymerization of filaments	2.56093
	Quantity of amino acids		1.92995		Gout	2.74193			Autosomal recessive myopathy	2.55971
	Leukoencephalopathy		1.9191		Familial amyloidosis	2.74193			Cell movement of smooth muscle cells	2.55758
	Processing of O-glycan		1.8954		Invasion of sarcoma cell lines	2.74193			Cognition	2.55758
	Hypertrophic scarring		1.88432		Polycystic Kidney Disease	2.73972			Allogeneic kidney transplant rejection	2.55182
	Vitamin deficiency		1.88222		Primary liver cirrhosis	2.73465			Polyneuropathy	2.55056
	Quantity of citric acid		1.88222		Biliary cirrhosis	2.73465			Early-onset Parkinson disease		2.54815
	Primary axillary hyperhidrosis		1.87806		Intracranial aneurysm	2.73402			Calcification of aortic valve	2.54767
	Colony formation of colony-forming units granulocytes		1.87806		Fat-soluble vitamin deficiency	2.73402			Hereditary palmoplantar keratoderma	2.54767
	Conversion of palmitic acid		1.87806		Autosomal dominant dementia	2.73402			Cutaneous telangiectasia	2.54767
	Pentose shunt of D-glucose		1.87806		Migration of embryonic cell lines	2.72099			Fission	2.54762
	Proliferation of stem cell lines		1.87806		Quantity of vesicles		2.71472		Binding of leukemia cell lines		2.54183
	Smoking		1.87806		Hydrolysis of carbohydrate	2.71142			Relaxation of artery		2.53757
	Amyotrophic lateral sclerosis 10		1.87806		GM2 gangliosidosis	2.709			Rheumatic Disease	2.53732
	Maintenance of mitochondrial DNA		1.87806		Infection of rhabdomyosarcoma cell lines	2.709			HIV infection		2.52977
	Wilson disease		1.87806		Phosphorylation of phosphatidylinositol phosphate	2.709			Frontotemporal dementia with parkinsonism	2.52672
	Adhesion of embryonic cell lines		1.85852		Accumulation of glucosylceramide	2.709			Microcytic anemia	2.52672
	Concentration of lipid		1.82885		Budding of HIV-1	2.709			Localization of organelle	2.52394
	Mitochondrial import of protein		1.8288		Phagocytosis of bacteria	2.7081			Joubert syndrome	2.51966
	Metabolism of basic amino acid		1.8288		Early onset cardiomyopathy	2.7081			Diabetic nephropathy		2.51201
	Oxidation of lipid		1.82675		Cycling of centrosome		2.70656		Adhesion of bacteria	2.50194
	Autosomal recessive inborn error of metabolism		1.82588		Familial dementia	2.70359			Metabolism of glycogen	2.50194
	Early-onset progressive encephalopathy		1.82274		Initiation of translation of mRNA	2.69842			Hidradenitis suppurativa	2.50194
	Mitochondrial myopathy		1.8061		Cell viability of embryonic cell lines		2.69637		Early-onset Alzheimer disease	2.50194
	Oxidation of fatty acid		1.79353		Somatic mosaic Schimmelpenning-Feuerstein-Mims syndrome		2.68101		Morphogenesis of skin	2.50194
	Migration of endothelial cells		1.79041		Organization of nuclear pores		2.68101		Recessive neuronal ceroid lipofuscinosis	2.50194
	Conversion of palmitoyl-coenzyme A		1.77546		Conduction of cells		2.68101		Familial amyloidosis	2.50037
	Mitochondrial DNA depletion syndrome, hepatocerebral form		1.77546		Organization of basement membrane		2.68101		Laminopathy	2.4936
	Motor fluctuations		1.77546		Opening of cellular membrane		2.68101		Learning	2.49352
	Cell spreading of melanoma cell lines		1.77546		Hydroxylation of paclitaxel		2.68101		Metabolism of glycosphingolipid	2.48673
	Metabolism of ribonucleoside diphosphate		1.77546		Colony formation of leukemic progenitor cells		2.68101		Ciliopathy	2.48666
	Familial leopard syndrome		1.77546		Diamond blackfan anemia type 1		2.68101		Liver lesion		2.48467
	Organization of intermediate filament cytoskeleton		1.77546		Catabolism of glycine		2.68101		Formation of epidermis	2.46739
	Rearrangement of actin filaments		1.77546		Bleeding of retina		2.68101		Metabolism of amino acid analogs		2.46688
	Autosomal recessive Leigh syndrome		1.77172		Demethylation of dextromethorphan		2.68101		Metabolism of folic acid and derivative		2.46688
	Huntington Disease		1.76835		Metabolism of testosterone		2.68101		Pulmonary embolism		2.46688
	Cushing syndrome		1.76387		Metabolism of ritonavir		2.68101		Arrhythmia	2.46356
	Mitochondrial DNA-related disorder		1.75644		Hydroxylation of testosterone		2.68101		Transport of amino acids	2.46002
	Chronic fatigue syndrome		1.73813		Cell viability of epithelial cell lines		2.64655		Adhesion of epithelial cells	2.45611
	Metabolism of serine family amino acid		1.72981		Cell death of neuroblastoma cell lines		2.60787		Quantity of vesicles		2.456
	Quantity of 2-oxoglutaric acid		1.72981		Concentration of acetyl-coenzyme A		2.57859		Optic atrophy	2.45508
	Cerebrovascular dysfunction		1.72569		Arrest in proliferation of fibroblast cell lines		2.57859		Uptake of monosaccharide	2.45392
	Glycosylation of protein		1.72412		Formation of nucleus		2.56104		Migration of lymphoma cell lines	2.45107
	Organization of Golgi apparatus		1.7129		Formation of membrane ruffles		2.53154		Familial Alzheimer disease	2.45107
	Cell movement of endothelial cells		1.69082		Hydrolysis of acylglycerol		2.53154		Binding of professional phagocytic cells		2.44893
	Glycogen storage disease		1.6897		Autosomal recessive mental retardation		2.50663		Stabilization of protein		2.4404
	Concentration of ATP		1.68774		Replication of centriole		2.49636		Hyperplasia of epidermis	2.42144
	Chronic sialorrhea		1.68508		Metabolism of pyrimidine base		2.46227		Infertility condition		2.42091
	Synthesis of rRNA		1.68508		Metabolism of doxorubicin		2.46227		Ciliogenesis of primary cilia	2.41899
	Post-traumatic headache		1.68508		Nephrosis		2.45901		Short-rib thoracic dysplasia type 6	2.41899
	Juvenile amyotrophic lateral sclerosis		1.68508		Limb defect		2.45435		Inflammation of stomach	2.41899
	Synthesis of sulfur amino acid		1.68508		Organ Degeneration		2.43942		Survival of bacteria	2.41662
	Arrest in cell cycle progression of embryonic cell lines		1.68508		Liver lesion		2.42673		Migration of embryonic cell lines	2.41271
	Glycogen storage disease, hepatic form		1.68508		Release of arachidonic acid		2.39767		Calcinosis	2.41216
	Lipidosis		1.68508		Proteolysis		2.3962		Dyskinesia	2.41076
	Formation of artificial clathrin cages		1.68508		Infection by HIV-1		2.39056		Concentration of acetyl-coenzyme A		2.40918
	Uptake of dopamine		1.68508		Metabolism of terfenadine		2.38771		Arrest in proliferation of fibroblast cell lines		2.40918
	Cell spreading of blood cells		1.68381		Morphogenesis of microvascular endothelial cells		2.38771		Non-traumatic arthropathy	2.40775
	Leigh syndrome		1.67956		Hydrolysis of 2-palmitoylglycerol		2.38771		Phagocytosis of red blood cells	2.40608
	Transport of Ca2+		1.66754		Metabolism of carbamazepine		2.38771		Autosomal dominant cardiomyopathy	2.40608
	Uptake of D-glucose		1.66754		Metabolism of S-efavirenz		2.38771		Release of eicosanoid		2.40541
	Paresis		1.66391		Metabolism of midazolam		2.38771		Early-onset neuropathy		2.39992
	Metabolism of monocarboxylic acid		1.65873		Susceptibility to intracerebral hemorrhage		2.38771		Binding of antigen presenting cells		2.39992
	Sensorineural hearing loss		1.64621		Metabolism of haloperidol		2.38771		Parkinson's disease	2.39792
	Transport of divalent cations		1.64499		Edema of brain		2.38771		Primary liver cirrhosis	2.39473
	Calcification of HAoSMC cells		1.6424		Hydroxylation of midazolam		2.38771		Biliary cirrhosis	2.39473
	Organization of presynaptic active zone		1.6424		Hydrolysis of colfosceril palmitate		2.38771		Transport of D-glucose	2.39231
	Adhesion of Listeria monocytogenes		1.6424		Transport of glutathione		2.38771		Entrance of HIV-1		2.39022
	Killing of Listeria monocytogenes 10403S		1.6424		Metabolism of diazepam		2.38771		Autism or intellectual disability	2.38763
	Adhesion of Streptococcus pyogenes		1.6424		Metabolism of etoposide		2.38771		Catabolism of carbohydrate		2.38468
	Autosomal dominant hypocalcemia type 2		1.6424		Turnover of focal adhesions		2.35693		Metabolism of eicosanoid		2.38322
	Hydrops, lactic acidosis, and sideroblastic anemia		1.6424		Cell spreading of mononuclear leukocytes		2.35693		Nephrosis		2.36447
	Infantile cataract, skin abnormalities, glutamate excess, and impaired intellectual development		1.6424		Quantity of phosphatidylinositol-3,4,5-triphosphate		2.35693		Formation of endothelial tube	2.35911
	Migration of beta islet cells		1.6424		Colony formation of embryonic cell lines		2.35693		Quantity of heavy metal	2.35911
	Nuclear type 9 mitochondrial complex III deficiency		1.6424		Nuclear export of mRNA		2.35062		Metabolism of pyruvic acid	2.35911
	Depletion of phosphatidylcholine		1.6424		Adhesion of leukemia cell lines		2.34014		Synthesis of phosphoinositide	2.35911
	CHILD syndrome		1.6424		Lung lesion		2.31142		Production of superoxide	2.35822
	Respiratory burst of eosinophils		1.6424		Adhesion of blood cells		2.28908		Metabolism of purine nucleotide	2.35822
	Sotos syndrome 3		1.6424		Infection of mononuclear leukocytes		2.27089		Secretion of protein	2.35822
	Glutaric aciduria type 3		1.6424		Nonsyndromic orodental anomaly		2.25406		Hereditary myelin disorder		2.35172
	Autophagy of nervous tissue cell lines		1.6424		Cell movement of lymphatic system cells		2.23601		Synthesis of prostaglandin		2.34652
	Autosomal recessive juvenile amyotrophic lateral sclerosis		1.6424		Migration of lymphatic system cells		2.22606		Glycogen storage disease	2.34525
	Mobility of vascular endothelial cells		1.6424		Alignment of chromosomes		2.21303		Fusion of lysosome	2.34525
	Oropharyngeal dysphagia		1.6424		Polarization of mononuclear leukocytes		2.21303		Cell spreading of kidney cell lines	2.34121
	Phagocytosis of Pseudomonas aeruginosa		1.6424		Quantity of carbohydrate		2.19158		Autosomal dominant amyloidosis	2.34121
	Glut1 deficiency syndrome type 2		1.6424		Hydrolysis of protein fragment		2.19158		Chronic large plaque psoriasis	2.34121
	Salla type choroideremia		1.6424		Import of protein		2.17871		Chronic small plaque psoriasis	2.34121
	Autosomal recessive primary microcephaly type 17		1.6424		Gonadotropin-independent precocious puberty		2.17357		Length of neurites	2.34121
	Ethylmalonic encephalopathy		1.6424		BH4-responsive hyperphenylalaninemia		2.17357		Homeostasis of iron ion	2.34084
	Delayed onset B cell-negative NK cell-negative T cell-negative autosomal recessive SCID due to adenosine deaminase deficiency		1.6424		Assembly of plus end of microtubule		2.17357		Synthesis of eicosanoid		2.33506
	Shohat type spondyloepimetaphyseal dysplasia		1.6424		Migration of nervous tissue cell lines		2.17357		Cell death of kidney cells		2.33178
	Invasion of Neisseria gonorrhoeae		1.6424		Postprandial hyperglycemia		2.17357		Craniosynostosis		2.3223
	Nuclear type 17 mitochondrial complex I deficiency		1.6424		Metabolism of beta-estradiol		2.17357		Release of lipid		2.3223
	Late-onset nonfamilial Alzheimer disease		1.6424		Demethylation of meperidine		2.17357		Formation of membrane ruffles		2.31772
	Metabolism of hydrogen sulfide		1.6424		Conversion of prostaglandin h2		2.17357		Hydrolysis of acylglycerol		2.31772
	Juvenile amyotrophic lateral sclerosis 2		1.6424		Shape change of microvascular endothelial cells		2.17357		Cycling of centrosome		2.31155
	3-hydroxy-3-methylglutaric aciduria		1.6424		Tetrahydrobiopterin deficiency		2.17357		Non-malignant disorder		2.29867
	Apoptosis of polychromatic normoblast cells		1.6424		Cytotoxicity of cisplatin		2.17357		Cleft lip		2.2978
	Glabellar line		1.6424		Macroencephaly		2.17246		Concentration of arachidonic acid		2.29413
	Biosynthesis of carbamoyl phosphate		1.6424		Metabolism of L-serine		2.17246		Metabolism of pyrimidine base		2.29413
	Hypocholesterolemia		1.6424		Oral submucous fibrosis		2.13543		Non-syndromic congenital pontocerebellar hypoplasia		2.29413
	Homozygous variegate porphyria		1.6424		Recessive mental retardation		2.10978		Metabolism of doxorubicin		2.29413
	Autosomal recessive Harel-Yoon syndrome		1.6424		Cell death of leukemia cell lines		2.10649		Adhesion of myeloid cells		2.2846
	Synaptogenesis of retinal ganglion cells		1.6424		Early-onset motor neuron disease		2.10457		Cell viability of embryonic cell lines		2.27294
	Myopathy with extrapyramidal signs		1.6424		Metabolism of D-hexose		2.10457		Formation of connective tissue		2.27028
	Amyotrophic lateral sclerosis type 20		1.6424		Adhesion of lymphatic system cells		2.09611		Metabolism of terfenadine		2.27028
	Leakage of phosphatidylcholine-phosphatidylserine large unilamellar vesicle		1.6424		Craniosynostosis		2.09611		Morphogenesis of microvascular endothelial cells		2.27028
	Surface area of femur		1.6424		Nucleation of cells		2.09598		Hydrolysis of 2-palmitoylglycerol		2.27028
	Biotinidase deficiency		1.6424		Apoptosis of embryonic cells		2.09085		Salvage of L-methionine		2.27028
	Neonatal lethal pontocerebellar hypoplasia, hypotonia and respiratory insufficiency syndrome		1.6424		Adhesion of T lymphocytes		2.08834		Metabolism of carbamazepine		2.27028
	Auto-oxidation of cystine		1.6424		Organization of mitotic spindle		2.08834		Metabolism of S-efavirenz		2.27028
	Glycogen storage disease type Ic		1.6424		Formation of mitotic spindle		2.08306		Metabolism of midazolam		2.27028
	Haim-Munk syndrome		1.6424		Binding of T lymphocytes		2.06947		Metabolism of haloperidol		2.27028
	Polymicrogyria with seizures		1.6424		Binding of blood cells		2.05835		Edema of brain		2.27028
	Autosomal dominant woolly hair		1.6424		Retinal degeneration		2.05		Hydroxylation of midazolam		2.27028
	Syndromic microphthalmia 2		1.6424		Apoptosis of fibroblast cell lines		2.02669		Hydrolysis of colfosceril palmitate		2.27028
	Quantity of GMP		1.6424		Concentration of triacylglycerol		2.02669		Transport of glutathione		2.27028
	Metabolism of guanosine		1.6424		Quantity of phosphatidylinositol 4,5-diphosphate		2.01509		Metabolism of diazepam		2.27028
	Encephalopathy-hypertrophic cardiomyopathy-renal tubular disease syndrome		1.6424		Apoptosis of sympathetic neuron		2.00518		Venous ulcer of leg		2.27028
	Generalized epilepsy with febrile seizures plus type 9		1.6424		Swelling of mitochondria		2.00518		Signaling of macrophages		2.27028
	Accumulation of cyclic GMP		1.6424		Chronic myelomonocytic leukemia type 1		2.00518		Metabolism of etoposide		2.27028
	Primary congenital glaucoma type 3D		1.6424		Oxidation of 2-hydroxyestradiol		2.00518		Ulcer		2.26335
	Early-onset torsion dystonia		1.6424		Density of microtubules		2.00518		Intracranial lesion		2.24932
	Nuclear type 34 mitochondrial complex I deficiency		1.6424		Metabolism of meperidine		2.00518		Replication of centriole		2.2432
	Hypotrichosis type 2		1.6424		Permeability of blood-brain barrier		2.00518		Cell death of leukemia cell lines		2.22912
	Systemic hemosiderosis due to aceruloplasminemia		1.6424		Proliferation of CD4-positive alpha-beta T cell		2.00518		Concentration of fatty acid		2.20595
	Autonomic dysreflexia		1.6424		Formation of immunological synapses		2.00518		Formation of nucleus		2.2035
	Early infantile epileptic encephalopathy type 44		1.6424		Survival of eye cell lines		2.00518		Cell death of kidney cell lines		2.20221
	Cystathioninuria		1.6424		Cleavage of centrosome		2.00518		Turnover of focal adhesions		2.19007
	Diamond-blackfan anemia type 6		1.6424		Epidermal nevus		2.00518		Cell spreading of mononuclear leukocytes		2.19007
	Metabolism of nitric oxide		1.6424		Delay in movement of cells		2.00518		Quantity of phosphatidylinositol-3,4,5-triphosphate		2.19007
	Necroinflammatory liver disease		1.6424		Metabolism of tamoxifen		2.00518		Hydrolysis of phosphatidylcholine		2.19007
	Phagocytosis by peritoneal macrophages		1.6424		Oxidation of testosterone		2.00518		Colony formation of embryonic cell lines		2.19007
	Amyotrophic lateral sclerosis type 22 without frontotemporal dementia		1.6424		Delay in cell movement		2.00518		Nonsyndromic cleft lip with or without cleft palate		2.1894
	Anencephaly		1.6424		Maple syrup urine disease		2.00518		Cell viability of epithelial cell lines		2.173
	Catabolism of ribose		1.6424		Non-ketotic hyperglycinemia		2.00518		Lung lesion		2.16612
	Methylation of 2-hydroxyestradiol		1.6424		Ullrich congenital muscular dystrophy		1.99206		Concentration of cholesterol		2.16395
	Stomatin-deficient cryohydrocytosis		1.6424		Polymerization of microtubules		1.98383		Quantity of steroid		2.15529
	Lessel-Kreienkamp syndrome		1.6424		Autophagy of mitochondria		1.98383		Embolus		2.15126
	Cell viability of granulosa cells		1.6424		Infertility condition		1.96934		Quantity of carbohydrate		2.13034
	Deficiency of phosphoserine phosphatase		1.6424		Hereditary myelin disorder		1.94838		Quantity of lactic acid		2.12163
	Auto-oxidation of L-cysteine		1.6424		Response of endothelial cells		1.94445		Diabetic complication		2.11882
	Binding of phosphtidylinositol 5-phosphate		1.6424		Degradation of mitochondria		1.94245		Benign oral disorder		2.1177
	Autosomal recessive type II sialidosis		1.6424		Age-related macular degeneration		1.9387		Anemia		2.10804
	PURA syndrome		1.6424		Cell movement of lymphocytes		1.93508		Nuclear export of mRNA		2.1016
	Biosynthesis of inosine		1.6424		Lymphocyte migration		1.92981		Binding of macrophages		2.0952
	Autosomal recessive spastic paraplegia type 77		1.6424		Orofacial cleft		1.91823		Synthesis of ribonucleoside monophosphate		2.0952
	Congenital disorder of glycosylation with defective fucosylation 1		1.6424		Survival of organism		1.91539		Deep vein thrombosis		2.0952
	Outgrowth of membrane processes		1.6424		Metabolism of monosaccharide		1.91383		Retinal degeneration		2.07321
	Nemaline myopathy type 9		1.6424		HIV infection		1.89681		Synthesis of protein		2.07018
	Cardiofaciocutaneous syndrome type 4		1.6424		Cell death of kidney cell lines		1.89377		Infection of mononuclear leukocytes		2.06242
	Bilateral striatal necrosis with dystonia		1.6424		Catabolism of amino acids		1.88283		Metabolism of D-glucose		2.06242
	Autosomal recessive deafness type 102		1.6424		Concentration of cholesterol		1.88283		FGFR2 related disorder		2.06242
	Removal of phosphatidylcholine		1.6424		Transformation of fibroblasts		1.87835		Development of chondrocytes		2.05729
	Bending of cellular membrane		1.6424		Goiter		1.87835		Gonadotropin-independent precocious puberty		2.05729
	Familial hypocalciuric hypercalcemia type 2		1.6424		Aplastic anemia or thalassemia		1.87625		BH4-responsive hyperphenylalaninemia		2.05729
	Hydrolysis of glucose-6-phosphate		1.6424		Early-onset neuropathy		1.8686		Assembly of plus end of microtubule		2.05729
	Cell survival of eosinophils		1.6424		Transport of oxygen		1.86673		Migration of nervous tissue cell lines		2.05729
	Combined oxidative phosphorylation deficiency 14		1.6424		Nonproliferative diabetic retinopathy		1.86673		Postprandial hyperglycemia		2.05729
	Relaxation of vascular smooth muscle cells		1.6424		Metabolism of terbinafine		1.86673		Metabolism of beta-estradiol		2.05729
	Maple syrup urine disease type 2		1.6424		Quantity of macropinosomes		1.86673		Demethylation of meperidine		2.05729
	Autosomal dominant deafness type 40		1.6424		Uptake of polyunsaturated fatty acids		1.86673		Conversion of prostaglandin h2		2.05729
	Hemifacial spasm		1.6424		Morphology of endothelial cell lines		1.86673		Shape change of microvascular endothelial cells		2.05729
	Primary coenzyme q10 deficiency type 8		1.6424		Neurodegeneration of brain		1.86673		Metabolism of 10-formyltetrahydrofolic acid		2.05729
	Active stage refractory hairy cell leukemia		1.6424		Metabolism of L-tetrahydrofolic acid		1.86673		Tetrahydrobiopterin deficiency		2.05729
	Microspherophakia and/or megalocornea with ectopia lentis		1.6424		Hurthle cell adenoma		1.86673		Cytotoxicity of cisplatin		2.05729
	Joubert syndrome type 31		1.6424		Hepatocyte growth factor receptor signaling		1.86673		Preeclampsia		2.05211
	Autosomal recessive tyrosinemia type I		1.6424		Multisystem mitochondrial disorder		1.86673		Ulcer of lower extremity		2.04217
	Autosomal recessive mandibuloacral dysplasia with type b lipodystrophy		1.6424		Adenomatous goiter		1.86673		Mitogenesis		2.03996
	Short-rib thoracic dysplasia type 13		1.6424		Outgrowth of axons		1.86673		Dendritic growth/branching		2.01446
	Severe axillary hyperhidrosis		1.6424		Hypoplasia of optic nerve		1.86673		Initiation of apoptosis		2.01446
	Glutathione synthetase deficiency		1.6424		Cleavage of polysaccharide		1.86673		Macroencephaly		2.00813
	Arthrogryposis multiplex congenita 5		1.6424		Cell movement of CD4+ T-lymphocytes		1.86673		Metabolism of acyl-coenzyme A		2.00813
	Bundling of actin		1.6424		Enlargement of epithelial cell lines		1.86673		Metabolism of L-serine		2.00813
	Familial arrhythmogenic right ventricular dysplasia with mild palmoplantar keratoderma and woolly hair type 11		1.6424		Generation of DNA damage focus		1.86673		Progressive familial intrahepatic cholestasis type 1		2.00746
	Adhesion of erythroblasts		1.6424		Familial limb defect		1.84707		Engulfment of bacteria		2.00589
	Susceptibility to idiopathic generalized epilepsy type 12		1.6424		Binding of lymphatic system cells		1.84403		Alignment of chromosomes		2.00589
	Binding of phosphatidylinositol 4-phosphate		1.6424		Diabetic nephropathy		1.83934		Polarization of mononuclear leukocytes		2.00589
	Acquired esotropia		1.6424		Apoptosis of kidney cell lines		1.83367		Accumulation of carbohydrate		1.98133
	Ogden syndrome		1.6424		Pleural effusion		1.81629		Cleft palate		1.98133
	Lysis of fibrin clot		1.6424		Organization of endoplasmic reticulum		1.81629		Autosomal recessive mental retardation		1.97436
	Hypotrichosis type 3		1.6424		Transmigration of lymphocytes		1.81629		Migration of peripheral blood leukocytes		1.97285
	Quantity of mineral		1.6424		Early-onset Parkinson disease		1.81629		Sphingolipidosis		1.97285
	End of dose akinesia		1.6424		Infection of dendritic cells		1.81629		Disorder of pregnancy		1.95776
	Contact growth inhibition of alveolar macrophages		1.6424		Activation of protein		1.81629		Aplastic anemia or thalassemia		1.94189
	Deposition of globotriaosylceramide		1.6424		Cell movement of fibrosarcoma cell lines		1.81522		Adhesion of mononuclear leukocytes		1.93734
	Hereditary aceruloplasminemia		1.6424		Disassembly of extracellular matrix		1.81522		Initiation of translation of mRNA		1.93247
	Autosomal dominant intellectual developmental disorder type 59		1.6424		Nonsyndromic cleft lip with or without cleft palate		1.81522		Apoptosis of embryonic cells		1.92779
	Kallmann syndrome type 4		1.6424		Metabolism of alpha-amino acid		1.80287		Interaction of mononuclear leukocytes		1.90192
	Mitotic index of hepatoma cell lines		1.6424		Synthesis of purine nucleotide		1.7685		Recessive mental retardation		1.89857
	Refractory urge urinary incontinence		1.6424		Abnormality of endometrium		1.76073		Adhesion of endothelial cells		1.89639
	Methylmalonyl-CoA epimerase deficiency		1.6424		Adhesion of mononuclear leukocytes		1.75856		Cell movement of melanoma cell lines		1.89639
	Surface area of vertebral column		1.6424		Migration of peripheral blood lymphocytes		1.75785		Proteolysis		1.89587
	Early infantile epileptic encephalopathy type 41		1.6424		Metabolism of amino acid analogs		1.75785		Apoptosis of sympathetic neuron		1.89004
	Perrault syndrome type 4		1.6424		Metabolism of folic acid and derivative		1.75785		Swelling of mitochondria		1.89004
	Activation of heparin		1.6424		Accumulation of RNA		1.75785		Chronic myelomonocytic leukemia type 1		1.89004
	Complement factor D deficiency		1.6424		Pulmonary embolism		1.75785		Oxidation of 2-hydroxyestradiol		1.89004
	High-grade endometrial stromal sarcoma		1.6424		Permeability of vasculature		1.75338		Density of microtubules		1.89004
	Meningomyelocele		1.6424		Diabetic foot ulcer disorder		1.75338		Metabolism of meperidine		1.89004
	Cell death of lymphoblastoid cells		1.6424		Hereditary retinal disease		1.75199		Synthesis of UDP-N-acetylglucosamine		1.89004
	Plantar fasciitis		1.6424		Disruption of focal adhesions		1.74945		Permeability of blood-brain barrier		1.89004
	Argininosuccinate lyase deficiency		1.6424		Patterning of blood vessel		1.74945		Proliferation of CD4-positive alpha-beta T cell		1.89004
	Generation of hydrogen sulfide		1.6424		Oxidation of beta-estradiol		1.74945		Formation of immunological synapses		1.89004
	Infantile ascending hereditary spastic paralysis		1.6424		Anoikis of epithelial cells		1.74945		Survival of eye cell lines		1.89004
	Development of adipocytes		1.6424		Synthesis of deoxyribonucleotide		1.74945		Cleavage of centrosome		1.89004
	Chronic hyperammonemia		1.6424		Quantity of caveolae		1.74945		Epidermal nevus		1.89004
	Congenital disorder of glycosylation type 2b		1.6424		Congenital spinal muscular atrophy		1.74945		Late-onset late-onset familial Alzheimer disease		1.89004
	Familial juvenile primary lateral sclerosis		1.6424		Synthesis of epoprostenol		1.74945		Delay in movement of cells		1.89004
	Autosomal dominant primary microcephaly 26		1.6424		Recovery of cells		1.74945		Metabolism of tamoxifen		1.89004
	Isobutyryl-CoA dehydrogenase deficiency		1.6424		Concentration of dTTP		1.74945		Oxidation of testosterone		1.89004
	Partial adenosine deaminase deficiency		1.6424		Morphology of vascular endothelial cells		1.74945		Delay in cell movement		1.89004
	Autosomal recessive woolly hair 2		1.6424		Formation of membrane tubule		1.74945		Maple syrup urine disease		1.89004
	Formation of farnesyl pyrophosphate		1.6424		B-cell lymphoma		1.72911		Non-ketotic hyperglycinemia		1.89004
	Oxidation of dopamine		1.6424		Macroautophagy		1.71592		Proliferation of fibroblast cell lines		1.8888
	Autosomal recessive deafness type 24		1.6424		Proliferation of fibroblast cell lines		1.71592		Import of protein		1.87021
	Peripheral arterial occlusive disease type 1		1.6424		Aneuploidy		1.70845		Initiation of translation of protein		1.85517
	Specification of mesodermal cells		1.6424		Pinocytosis		1.70845		Nucleation of cells		1.85517
	Accumulation of palmitoyl-coenzyme A		1.6424		Abortion		1.70833		Quantity of phosphatidylinositol 4,5-diphosphate		1.85328
	Efflux of alpha-tocopherol		1.6424		Diabetic complication		1.7041		Glycosylation of protein		1.84362
	Insulin sensitivity index		1.6424		Remodeling of actin cytoskeleton		1.70268		Hereditary retinal disease		1.82907
	Catabolism of diadenosine polyphosphate		1.6424		Entrance of HIV-1		1.70268		Midline defect		1.82461
	Mitochondrial DNA depletion syndrome 3		1.6424		Infection of T lymphocytes		1.70268		Abortion		1.82245
	Noonan syndrome 8		1.6424		Colony formation of erythroid precursor cells		1.70268		Lipolysis		1.81861
	Cone-rod dystrophy and hearing loss 2		1.6424		Formation of tp53bp1 nuclear focus		1.70268		Aplastic anemia		1.81861
	Atelectasis		1.6424		Disassembly of organelle		1.67899		Proliferation of rhabdomyosarcoma cell lines		1.81814
	Post-stroke disorder		1.6424		Polymerization of filaments		1.67449		Formation of dendrites		1.81814
	Deficiency of ferroxidase		1.6424		Adhesion of immune cells		1.67003		Binding of endothelial cells		1.81714
	CK syndrome		1.6424		Aplastic anemia		1.65422		Adhesion of T lymphocytes		1.81478
	Susceptibility to neonatal pulmonary hypertension		1.6424		Mitochondrial import of protein		1.65046		Organization of mitotic spindle		1.81478
	Hydrolysis of glucose-1-phosphate		1.6424		Transformation of epithelial cells		1.65046		Ploidy		1.79589
	Arrest in Gap 0-Gap 1 phase of embryonic stem cell lines		1.6424		Migration of lung cell lines		1.65046		Diffuse systemic sclerosis		1.79464
	Sporadic porphyria cutanea tarda		1.6424		Autosomal recessive parkinsonism		1.65046		Adhesion of lymphatic system cells		1.79185
	Growth of skeleton		1.6424		Polarization of lymphocytes		1.65046		Migration of lymphatic system cells		1.78524
	Binding of cholesterol		1.6424		Myogenesis of skeletal muscle		1.65046		Response of endothelial cells		1.7839
	Hemolytic anemia due to glutathione synthetase deficiency of erythrocytes		1.6424		Synthesis of coenzyme A		1.64795		Formation of dendritic spines		1.7839
	Susceptibility to obesity type BMIQ19		1.6424		Formation of BRCA1 nuclear focus		1.64795		Extension of axons		1.7839
	Morphology of eosinophils		1.6424		Autosomal dominant Costello syndrome		1.64795		Thromboembolism		1.78213
	Catabolism of fructosamine		1.6424		Colony formation of leukemia cells		1.64795		Hand deformity		1.77349
	Differentiation of CD4-positive alpha-beta T cell		1.6424		Cell spreading of melanoma cell lines		1.64795		Familial limb defect		1.77208
	Anoikis of vascular endothelial cells		1.6424		Transmission of virus		1.64795		Cell movement of lymphatic system cells		1.77208
	Complex cortical dysplasia with other brain malformations 10		1.6424		Familial Paget disease of bone		1.64795		Binding of T lymphocytes		1.76661
	Early-onset retinal dystrophy with macular staphyloma		1.6424		Malignant fibrous histiocytoma in fibrous tissue		1.64795		Apoptosis of fibroblast cell lines		1.75591
	Glycogen storage disease type VI		1.6424		Autophagy of breast cell lines		1.64795		Concentration of triacylglycerol		1.75591
	Hydrolysis of lysophosphatidylserine		1.6424		Chronic myelomonocytic leukemia type 2		1.64795		Hydrolysis of protein fragment		1.7537
	Depletion of sphingomyelin		1.6424		Formation of caveolae		1.64795		Transport of oxygen		1.75273
	Acute hyperammonemia		1.6424		Chromosome condensation		1.64795		Nonproliferative diabetic retinopathy		1.75273
	Cell flattening of T lymphocytes		1.6424		Iron deficiency anemia		1.64795		Metabolism of terbinafine		1.75273
	Cognitive flexibility		1.6424		Apoptosis of cerebral cortex cells		1.64795		Quantity of macropinosomes		1.75273
	Inclusion body myopathy with early-onset Paget disease without frontotemporal dementia type 3		1.6424		Metabolism of nucleoside triphosphate		1.63617		O-GlcNAcylation of protein		1.75273
	Cardiac variant Fabry disease		1.6424		Adhesion of myeloid cells		1.63424		Metabolism of L-methionine		1.75273
	ACTH-secreting pituitary adenoma type 4		1.6424		Ploidy		1.63424		Uptake of polyunsaturated fatty acids		1.75273
	Release of ceramide		1.6424		Hereditary retinal degeneration		1.63117		Morphology of endothelial cell lines		1.75273
	Contraction of lung cells		1.6424		Cell death of epithelial cells		1.62062		Neurodegeneration of brain		1.75273
	Cystic leukoencephalopathy without megalencephaly		1.6424		Infection by Hepatitis C virus		1.61862		Metabolism of L-tetrahydrofolic acid		1.75273
	Huntington disease grade 1 Huntington disease		1.6424		Consumption of oxygen		1.61079		Hurthle cell adenoma		1.75273
	Hereditary apolipoprotein A-I deficiency		1.6424		Cell death of gonadal cell lines		1.60155		Adhesion of osteoblasts		1.75273
	Hypodorsalization		1.6424		Collagen disease		1.60129		Movement of mitochondria		1.75273
	Adult onset autosomal dominant leukodystrophy		1.6424		Microcytic anemia		1.60094		Replication of Francisella novicida U112		1.75273
	Autosomal recessive spinocerebellar ataxia type 24		1.6424		Erythema multiforme		1.60094		Hepatocyte growth factor receptor signaling		1.75273
	Glycogenolysis of liver		1.6424		Aneuploidy of cells		1.60094		Multisystem mitochondrial disorder		1.75273
	Orthostatic hypotension type 2		1.6424		Hereditary angioedema		1.60094		Adenomatous goiter		1.75273
	Hypoadiponectinemia		1.6424		Catabolism of lipid		1.59512		Outgrowth of axons		1.75273
	Autosomal recessive papillon-lefevre disease		1.6424		Hereditary retinitis pigmentosa		1.58812		Familial nonsyndromic cleft lip with or without cleft palate		1.75273
	Circulation of cerebrospinal fluid		1.6424		Drug resistance of cells		1.57906		Hypoplasia of optic nerve		1.75273
	Cytokinesis of vascular endothelial cells		1.6424		Concentration of fatty acid		1.57596		Cleavage of polysaccharide		1.75273
	Beta-aminoisobutyric aciduria		1.6424		Accumulation of 5,6,7,8-tetrahydrobiopterin		1.57481		Cell movement of CD4+ T-lymphocytes		1.75273
	Late-onset torsion dystonia type 1		1.6424		Adhesion of T lymphoblasts		1.57481		Enlargement of epithelial cell lines		1.75273
	Peeling skin with leukonychia, acral punctate keratoses, cheilitis, and knuckle pads		1.6424		Accumulation of mesothelioma cell lines		1.57481		Generation of DNA damage focus		1.75273
	Amyotrophic lateral sclerosis type 22 with frontotemporal dementia		1.6424		Accumulation of 2-arachidonoylglycerol		1.57481		Formation of mitotic spindle		1.75141
	Early infantile epileptic encephalopathy type 71		1.6424		Absorption of midazolam		1.57481		Catabolism of lipid		1.75141
	HMG-CoA lyase deficiency		1.6424		Acute liver injury		1.57481		Polymerization of microtubules		1.74709
	Metabolism of GDP fucose		1.6424		Absorption of sirolimus		1.57481		Autophagy of mitochondria		1.74709
	Familial advanced sleep phase syndrome type 2		1.6424		Acute myeloid leukemia type M4 associated with myelodysplastic syndrome		1.57481		Glucose metabolism disorder		1.7304
	Histidinemia		1.6424		Accumulation of 6-mercaptopurine		1.57481		Leukodystrophy		1.72738
	NK cell-negative B cell-negative T cell-negative autosomal recessive SCID due to ADA deficiency		1.6424		Abdominal abscess		1.57481		Synthesis of fatty acid		1.72434
	Primary congenital glaucoma 3B		1.6424		Adhesion of peripheral blood natural killer cells		1.57481		Transformation of fibroblasts		1.71904
	Axial spondylometaphyseal dysplasia		1.6424		Acquired partial lipodystrophy		1.57481		Synthesis of prostaglandin D2		1.71904
	Refractory axillary hyperhidrosis		1.6424		Activation of nociceptor		1.57481		Infection by Hepatitis C virus		1.71538
	Congenital myasthenic syndrome type 18		1.6424		Accumulation of fibroblast cell lines		1.57481		Cerebral hemorrhage		1.71306
	Autosomal recessive mental retardation type 17/21		1.6424						Orofacial dysmorphism		1.71075
	Regeneration of foot		1.6424						Ullrich congenital muscular dystrophy		1.69341
	Autosomal recessive progressive external ophthalmoplegia with mitochondrial DNA deletions type 4		1.6424						Apoptosis of kidney cell lines		1.68676
	Autosomal dominant mental retardation type 53		1.6424						Development of striated muscle		1.67979
	Organization of synaptic vesicle membrane		1.6424
	Hepatoerythropoietic porphyria		1.6424
	Prolonged psychosis		1.6424
	Mild osteoarthritis		1.6424
	Hair/nail type ectodermal dysplasia type 7		1.6424
	Solubilization of phospholipid		1.6424
	Leg length inequality		1.6424
	Hypervalinemia and hyperleucine-isoleucinemia		1.6424
	Dentin dysplasia with extreme microdontia and misshapen teeth type I		1.6424
	Arrest in M phase of fibroblast cell lines		1.6424
	Polyglucosan body myopathy type 1 with immunodeficiency		1.6424
	Syndromic microphthalmia type 13		1.6424
	Targeting of synaptic vesicles		1.6424
	Autosomal recessive mucopolysaccharidosis, MPS-IV-A		1.6424
	Glycosylphosphatidylinositol biosynthesis defect type 17		1.6424
	Hypophosphatemic nephrolithiasis/osteoporosis type 2		1.6424
	Episodic choreoathetosis/spasticity		1.6424
	Phosphohydroxylysinuria		1.6424
	Autosomal dominant mental retardation type 31		1.6424
	Baker-Gordon syndrome		1.6424
	Autosomal recessive primary microcephaly 24		1.6424
	Patellofemoral pain syndrome		1.6424
	Conversion of lysophosphatidic acid		1.6424
	Cognitive stability		1.6424
	Alopecia of scalp		1.6424
	Argininosuccinic aciduria		1.6424
	Formation of limb bud		1.6424
	Microspherophakia		1.6424
	Familial primary progressive aphasia		1.6424
	Autosomal recessive GLUT1 deficiency syndrome type 1		1.6424
	Immunoglobulin kappa light chain deficiency		1.6424
	Global developmental delay, progressive ataxia, and elevated glutamine		1.6424
	Primary coenzyme Q10 deficiency type 5		1.6424
	Carbamoyl-phosphate synthase I deficiency		1.6424
	Juvenile periodontitis		1.6424
	Disruption of recycling endosomes		1.6424
	Cardiac and cutaneous amyloidosis		1.6424
	Autosomal recessive spastic paraplegia type 82		1.6424
	Phagocytosis of bone marrow-derived neutrophils		1.6424
	Hemiparesis		1.6424
